# Supplementary material for: EnzML: multi-label prediction of enzyme classes using InterPro signatures
Source: BMC Bioinformatics. 2012 Apr 25;13:61. doi: 10.1186/1471-2105-13-61 (PMC3483700; doi:10.1186/1471-2105-13-61)
Supplement: Addtional file 3 — Examples of sparse Weka ARFF and Mulan XML file formats. An example of sparse Weka ARFF and its corresponding Mulan XML file is available in the file arff_and_xml_file_examples.tar.gz. [file 1471-2105-13-61-S3.gz]

Archive with 3 entries (2 files):
- arff_and_xml_file_examples
- arff_and_xml_file_examples/example.xml
- arff_and_xml_file_examples/example.arff
