# Supplementary material for: EnzML: multi-label prediction of enzyme classes using InterPro signatures
Source: BMC Bioinformatics. 2012 Apr 25;13:61. doi: 10.1186/1471-2105-13-61 (PMC3483700; doi:10.1186/1471-2105-13-61)
Supplement: Addtional file 3 — Examples of sparse Weka ARFF and Mulan XML file formats. An example of sparse Weka ARFF and its corresponding Mulan XML file is available in the file arff_and_xml_file_examples.tar.gz. [file 1471-2105-13-61-S3.gz › arff_and_xml_file_examples/example.xml]

<!-- Example of Mulan XML file containing a hierarchy of Enzyme Commission class labels -->
<!-- Start time: 20110524_170726_107 -->
<!-- From database: s0454273_test -->
<!-- Using query: SELECT distinct class FROM  instanceAttributeClass2 where instance not rlike '[0-9]' -->
<!-- Number of EC: 8 -->
<labels xmlns="http://mulan.sourceforge.net/labels"><label name="2.-.-.-"><label name="2.2.-.-"><label name="2.2.2.-"><label name="2.2.2.2"></label></label></label></label><label name="3.-.-.-"><label name="3.3.-.-"><label name="3.3.3.-"><label name="3.3.3.3"></label></label></label></label></labels><!-- End time: 20110524_170726_107 -->
