# Supplementary material for: EnzML: multi-label prediction of enzyme classes using InterPro signatures
Source: BMC Bioinformatics. 2012 Apr 25;13:61. doi: 10.1186/1471-2105-13-61 (PMC3483700; doi:10.1186/1471-2105-13-61)
Supplement: Addtional file 3 — Examples of sparse Weka ARFF and Mulan XML file formats. An example of sparse Weka ARFF and its corresponding Mulan XML file is available in the file arff_and_xml_file_examples.tar.gz. [file 1471-2105-13-61-S3.gz › arff_and_xml_file_examples/example.arff]

%%%%%%%%%%%%%%%%%%%%%%%
% Begin log: 20110524_170726
% File generated by software program EnzML version: 2011_01
% Documentation at: http://mook.inf.ed.ac.uk/twiki/bin/view.cgi/PublicCSB/TaWeka
% Data set name: filter_testset
%%%%%%%%%%%%%%%%%%%%%%%
% Statistics: 
% Instances: 6
% Distinct attributes values: 2
% Class name: class_name
% Distinct class values: 8
% Instance-attribute couples: 5
% Instance-class couples: 16
%%%%%%%%%%%%%%%%%%%%%%%
@relation filter_testset

@attribute 2.-.-.- {0,1}
@attribute 2.2.-.- {0,1}
@attribute 2.2.2.- {0,1}
@attribute 2.2.2.2 {0,1}
@attribute 3.-.-.- {0,1}
@attribute 3.3.-.- {0,1}
@attribute 3.3.3.- {0,1}
@attribute 3.3.3.3 {0,1}
@attribute att2 {0,1}
@attribute att3 {0,1}

@data
% instA
{4 1,5 1,6 1,7 1,8 1}
% instB
{0 1,1 1,2 1,3 1,9 1}
% instC
{0 1,1 1,2 1,3 1,8 1,9 1}
% inst_att_void
{0 1,1 1,2 1,3 1}
% inst_class_att_void
{}
% inst_class_void
{8 1}

%%%%%%%%%%%%%%%%%%%%%%%%
% End of log: 20110524_170726
%%%%%%%%%%%%%%%%%%%%%%%
