# Supplementary material for: EnzML: multi-label prediction of enzyme classes using InterPro signatures
Source: BMC Bioinformatics. 2012 Apr 25;13:61. doi: 10.1186/1471-2105-13-61 (PMC3483700; doi:10.1186/1471-2105-13-61)
Supplement: Addtional file 4 — The SwissProtKEGG and TrEMBLKEGG ARFF and XML files. The SwissProtKEGG and TrEMBLKEGG ARFF and XML files used for train-test (jackknife) evaluation in Figure 5 are provided in: swiss-join-kegg_trembl-join-kegg_files.tar.gz. [file 1471-2105-13-61-S4.gz]

Archive with 6 entries (5 files):
- swiss-join-kegg_trembl-join-kegg_files
- swiss-join-kegg_trembl-join-kegg_files/serialised_BRk1NN_trained_on_swissprot-join-kegg_20110525_002344.model
- swiss-join-kegg_trembl-join-kegg_files/trembl-join-kegg_20110524_171701_811.arff
- swiss-join-kegg_trembl-join-kegg_files/swissprot-join-kegg_20110524_170930_122.xml
- swiss-join-kegg_trembl-join-kegg_files/swissprot-join-kegg_20110524_170930_122.arff
- swiss-join-kegg_trembl-join-kegg_files/trembl-join-kegg_20110524_171701_811.xml
