# Supplementary material for: EnzML: multi-label prediction of enzyme classes using InterPro signatures
Source: BMC Bioinformatics. 2012 Apr 25;13:61. doi: 10.1186/1471-2105-13-61 (PMC3483700; doi:10.1186/1471-2105-13-61)
Supplement: Addtional file 5 — The Java code to format the data files, evaluate and predict. The file enzml_java_code.tar.gz contains the Java code used to format database data to ARFF and XML formats, to execute cross and train-test (jackknife) evaluations and to record evaluation results to database. More information is included in the readme.txt file and the Javadoc files. The code can be used with a MySQL database. To use a different database software, other JDBC drivers might be required. [file 1471-2105-13-61-S5.gz]

Archive with 2,403 entries (2,124 files):
- java_code
- java_code/enzml2011
- java_code/utils
- java_code/jars
- java_code/ecmulan
- java_code/enzml2011/doc
- java_code/enzml2011/src
- java_code/enzml2011/data
- java_code/enzml2011/.settings
- java_code/utils/doc
- java_code/utils/src
- java_code/utils/data
- java_code/utils/.settings
- java_code/ecmulan/src
- java_code/ecmulan/doc
- java_code/ecmulan/data
- java_code/ecmulan/.settings
- java_code/enzml2011/doc/test
- java_code/enzml2011/doc/resources
- java_code/enzml2011/doc/uk
- java_code/enzml2011/doc/index-files
- java_code/enzml2011/src/test
- java_code/enzml2011/src/uk
- java_code/enzml2011/data/model
- java_code/enzml2011/data/results
- java_code/enzml2011/data/predictions
- java_code/enzml2011/data/arff
- java_code/enzml2011/data/properties_files
- java_code/utils/doc/test
- java_code/utils/doc/resources
- java_code/utils/doc/uk
- java_code/utils/doc/index-files
- java_code/utils/doc/edu
- java_code/utils/doc/cern
- java_code/utils/src/test
- java_code/utils/src/uk
- java_code/utils/src/edu
- java_code/utils/src/cern
- java_code/ecmulan/src/uk
- java_code/ecmulan/doc/resources
- java_code/ecmulan/doc/uk
- java_code/ecmulan/doc/index-files
- java_code/ecmulan/data/xml
- java_code/enzml2011/doc/test/class-use
- java_code/enzml2011/doc/test/dataharness
- java_code/enzml2011/doc/test/weka
- java_code/enzml2011/doc/test/mulan
- java_code/enzml2011/doc/uk/ac
- java_code/enzml2011/src/test/data
- java_code/enzml2011/src/test/mulan
- java_code/enzml2011/src/test/weka
- java_code/enzml2011/src/test/dataharness
- java_code/enzml2011/src/uk/ac
- java_code/enzml2011/data/properties_files/machine_learning_props
- java_code/enzml2011/data/properties_files/arff_props
- java_code/utils/doc/test/class-use
- java_code/utils/doc/test/database
- java_code/utils/doc/test/maputils
- java_code/utils/doc/test/setutils
- java_code/utils/doc/uk/ac
- java_code/utils/doc/edu/cornell
- java_code/utils/doc/cern/jet
- java_code/utils/doc/cern/colt
- java_code/utils/src/test/maputils
- java_code/utils/src/test/setutils
- java_code/utils/src/test/database
- java_code/utils/src/uk/ac
- java_code/utils/src/edu/cornell
- java_code/utils/src/cern/jet
- java_code/utils/src/cern/colt
- java_code/ecmulan/src/uk/ac
- java_code/ecmulan/doc/uk/ac
- java_code/enzml2011/doc/test/dataharness/class-use
- java_code/enzml2011/doc/test/weka/class-use
- java_code/enzml2011/doc/test/mulan/class-use
- java_code/enzml2011/doc/test/mulan/attributesfilter
- java_code/enzml2011/doc/test/mulan/predict
- java_code/enzml2011/doc/test/mulan/learn
- java_code/enzml2011/doc/uk/ac/ed
- java_code/enzml2011/src/test/data/properties_files
- java_code/enzml2011/src/test/data/results
- java_code/enzml2011/src/test/data/model
- java_code/enzml2011/src/test/data/predictions
- java_code/enzml2011/src/test/data/arff
- java_code/enzml2011/src/test/mulan/learn
- java_code/enzml2011/src/test/mulan/attributesfilter
- java_code/enzml2011/src/test/mulan/predict
- java_code/enzml2011/src/uk/ac/ed
- java_code/utils/doc/test/database/class-use
- java_code/utils/doc/test/maputils/class-use
- java_code/utils/doc/test/setutils/class-use
- java_code/utils/doc/uk/ac/ed
- java_code/utils/doc/edu/cornell/lassp
- java_code/utils/doc/cern/jet/random
- java_code/utils/doc/cern/colt/function
- java_code/utils/doc/cern/colt/class-use
- java_code/utils/src/uk/ac/ed
- java_code/utils/src/edu/cornell/lassp
- java_code/utils/src/cern/jet/random
- java_code/utils/src/cern/colt/function
- java_code/ecmulan/src/uk/ac/ed
- java_code/ecmulan/doc/uk/ac/ed
- java_code/enzml2011/doc/test/mulan/attributesfilter/class-use
- java_code/enzml2011/doc/test/mulan/predict/class-use
- java_code/enzml2011/doc/test/mulan/learn/class-use
- java_code/enzml2011/doc/test/mulan/learn/database
- java_code/enzml2011/doc/test/mulan/learn/traintest
- java_code/enzml2011/doc/uk/ac/ed/inf
- java_code/enzml2011/src/test/data/properties_files/arff_props
- java_code/enzml2011/src/test/data/properties_files/machine_learning_props
- java_code/enzml2011/src/test/data/arff/arff_examples
- java_code/enzml2011/src/test/mulan/learn/traintest
- java_code/enzml2011/src/test/mulan/learn/database
- java_code/enzml2011/src/uk/ac/ed/inf
- java_code/utils/doc/uk/ac/ed/inf
- java_code/utils/doc/edu/cornell/lassp/houle
- java_code/utils/doc/cern/jet/random/class-use
- java_code/utils/doc/cern/jet/random/engine
- java_code/utils/doc/cern/colt/function/class-use
- java_code/utils/src/uk/ac/ed/inf
- java_code/utils/src/edu/cornell/lassp/houle
- java_code/utils/src/cern/jet/random/engine
- java_code/ecmulan/src/uk/ac/ed/inf
- java_code/ecmulan/doc/uk/ac/ed/inf
- java_code/enzml2011/doc/test/mulan/learn/database/class-use
- java_code/enzml2011/doc/test/mulan/learn/traintest/class-use
- java_code/enzml2011/doc/uk/ac/ed/inf/csb
- java_code/enzml2011/doc/uk/ac/ed/inf/enzml
- java_code/enzml2011/doc/uk/ac/ed/inf/taweka
- java_code/enzml2011/src/test/data/properties_files/arff_props/localhost
- java_code/enzml2011/src/test/data/arff/arff_examples/mulan_compatible_ec_class
- java_code/enzml2011/src/uk/ac/ed/inf/enzml
- java_code/utils/doc/uk/ac/ed/inf/utils
- java_code/utils/doc/edu/cornell/lassp/houle/RngPack
- java_code/utils/doc/cern/jet/random/engine/class-use
- java_code/utils/src/uk/ac/ed/inf/utils
- java_code/utils/src/edu/cornell/lassp/houle/RngPack
- java_code/ecmulan/src/uk/ac/ed/inf/ec
- java_code/ecmulan/doc/uk/ac/ed/inf/ec
- java_code/enzml2011/doc/uk/ac/ed/inf/csb/taweka2010
- java_code/enzml2011/doc/uk/ac/ed/inf/csb/taweka
- java_code/enzml2011/doc/uk/ac/ed/inf/enzml/class-use
- java_code/enzml2011/doc/uk/ac/ed/inf/enzml/weka
- java_code/enzml2011/doc/uk/ac/ed/inf/enzml/mulan
- java_code/enzml2011/doc/uk/ac/ed/inf/enzml/test
- java_code/enzml2011/doc/uk/ac/ed/inf/taweka/class-use
- java_code/enzml2011/doc/uk/ac/ed/inf/taweka/weka
- java_code/enzml2011/doc/uk/ac/ed/inf/taweka/mulan
- java_code/enzml2011/doc/uk/ac/ed/inf/taweka/test
- java_code/enzml2011/src/uk/ac/ed/inf/enzml/weka
- java_code/enzml2011/src/uk/ac/ed/inf/enzml/mulan
- java_code/utils/doc/uk/ac/ed/inf/utils/setutils
- java_code/utils/doc/uk/ac/ed/inf/utils/maputils
- java_code/utils/doc/uk/ac/ed/inf/utils/class-use
- java_code/utils/doc/uk/ac/ed/inf/utils/webutils
- java_code/utils/doc/uk/ac/ed/inf/utils/guiutils
- java_code/utils/doc/uk/ac/ed/inf/utils/database
- java_code/utils/doc/uk/ac/ed/inf/utils/stats
- java_code/utils/doc/uk/ac/ed/inf/utils/diff
- java_code/utils/doc/uk/ac/ed/inf/utils/test
- java_code/utils/doc/uk/ac/ed/inf/utils/tests
- java_code/utils/doc/edu/cornell/lassp/houle/RngPack/class-use
- java_code/utils/src/uk/ac/ed/inf/utils/maputils
- java_code/utils/src/uk/ac/ed/inf/utils/setutils
- java_code/utils/src/uk/ac/ed/inf/utils/webutils
- java_code/utils/src/uk/ac/ed/inf/utils/guiutils
- java_code/utils/src/uk/ac/ed/inf/utils/database
- java_code/utils/src/uk/ac/ed/inf/utils/stats
- java_code/utils/src/uk/ac/ed/inf/utils/diff
- java_code/ecmulan/src/uk/ac/ed/inf/ec/test
- java_code/ecmulan/doc/uk/ac/ed/inf/ec/class-use
- java_code/ecmulan/doc/uk/ac/ed/inf/ec/test
- java_code/enzml2011/doc/uk/ac/ed/inf/csb/taweka2010/class-use
- java_code/enzml2011/doc/uk/ac/ed/inf/csb/taweka/class-use
- java_code/enzml2011/doc/uk/ac/ed/inf/csb/taweka/mulan
- java_code/enzml2011/doc/uk/ac/ed/inf/csb/taweka/test
- java_code/enzml2011/doc/uk/ac/ed/inf/enzml/weka/class-use
- java_code/enzml2011/doc/uk/ac/ed/inf/enzml/mulan/database
- java_code/enzml2011/doc/uk/ac/ed/inf/enzml/mulan/class-use
- java_code/enzml2011/doc/uk/ac/ed/inf/enzml/mulan/attributesfilter
- java_code/enzml2011/doc/uk/ac/ed/inf/enzml/mulan/predict
- java_code/enzml2011/doc/uk/ac/ed/inf/enzml/mulan/learn
- java_code/enzml2011/doc/uk/ac/ed/inf/enzml/test/dataharness
- java_code/enzml2011/doc/uk/ac/ed/inf/enzml/test/class-use
- java_code/enzml2011/doc/uk/ac/ed/inf/enzml/test/weka
- java_code/enzml2011/doc/uk/ac/ed/inf/enzml/test/mulan
- java_code/enzml2011/doc/uk/ac/ed/inf/taweka/weka/class-use
- java_code/enzml2011/doc/uk/ac/ed/inf/taweka/mulan/class-use
- java_code/enzml2011/doc/uk/ac/ed/inf/taweka/mulan/attributesfilter
- java_code/enzml2011/doc/uk/ac/ed/inf/taweka/mulan/testsetfilter
- java_code/enzml2011/doc/uk/ac/ed/inf/taweka/mulan/xml
- java_code/enzml2011/doc/uk/ac/ed/inf/taweka/mulan/predict
- java_code/enzml2011/doc/uk/ac/ed/inf/taweka/mulan/learn
- java_code/enzml2011/doc/uk/ac/ed/inf/taweka/test/class-use
- java_code/enzml2011/doc/uk/ac/ed/inf/taweka/test/weka
- java_code/enzml2011/doc/uk/ac/ed/inf/taweka/test/mulan
- java_code/enzml2011/src/uk/ac/ed/inf/enzml/mulan/attributesfilter
- java_code/enzml2011/src/uk/ac/ed/inf/enzml/mulan/predict
- java_code/enzml2011/src/uk/ac/ed/inf/enzml/mulan/database
- java_code/enzml2011/src/uk/ac/ed/inf/enzml/mulan/learn
- java_code/utils/doc/uk/ac/ed/inf/utils/setutils/class-use
- java_code/utils/doc/uk/ac/ed/inf/utils/maputils/class-use
- java_code/utils/doc/uk/ac/ed/inf/utils/webutils/class-use
- java_code/utils/doc/uk/ac/ed/inf/utils/webutils/simpledomparser
- java_code/utils/doc/uk/ac/ed/inf/utils/guiutils/class-use
- java_code/utils/doc/uk/ac/ed/inf/utils/database/class-use
- java_code/utils/doc/uk/ac/ed/inf/utils/stats/class-use
- java_code/utils/doc/uk/ac/ed/inf/utils/stats/tests
- java_code/utils/doc/uk/ac/ed/inf/utils/diff/class-use
- java_code/utils/doc/uk/ac/ed/inf/utils/test/class-use
- java_code/utils/doc/uk/ac/ed/inf/utils/test/database
- java_code/utils/doc/uk/ac/ed/inf/utils/tests/class-use
- java_code/utils/doc/uk/ac/ed/inf/utils/tests/database
- java_code/utils/src/uk/ac/ed/inf/utils/webutils/simpledomparser
- java_code/utils/src/uk/ac/ed/inf/utils/stats/tests
- java_code/ecmulan/doc/uk/ac/ed/inf/ec/test/class-use
- java_code/enzml2011/doc/uk/ac/ed/inf/csb/taweka/mulan/class-use
- java_code/enzml2011/doc/uk/ac/ed/inf/csb/taweka/mulan/xml
- java_code/enzml2011/doc/uk/ac/ed/inf/csb/taweka/mulan/learn
- java_code/enzml2011/doc/uk/ac/ed/inf/csb/taweka/test/class-use
- java_code/enzml2011/doc/uk/ac/ed/inf/csb/taweka/test/mulan
- java_code/enzml2011/doc/uk/ac/ed/inf/enzml/mulan/database/class-use
- java_code/enzml2011/doc/uk/ac/ed/inf/enzml/mulan/attributesfilter/class-use
- java_code/enzml2011/doc/uk/ac/ed/inf/enzml/mulan/predict/class-use
- java_code/enzml2011/doc/uk/ac/ed/inf/enzml/mulan/learn/traintest
- java_code/enzml2011/doc/uk/ac/ed/inf/enzml/mulan/learn/class-use
- java_code/enzml2011/doc/uk/ac/ed/inf/enzml/mulan/learn/database
- java_code/enzml2011/doc/uk/ac/ed/inf/enzml/test/dataharness/class-use
- java_code/enzml2011/doc/uk/ac/ed/inf/enzml/test/weka/class-use
- java_code/enzml2011/doc/uk/ac/ed/inf/enzml/test/mulan/class-use
- java_code/enzml2011/doc/uk/ac/ed/inf/enzml/test/mulan/attributesfilter
- java_code/enzml2011/doc/uk/ac/ed/inf/enzml/test/mulan/predict
- java_code/enzml2011/doc/uk/ac/ed/inf/enzml/test/mulan/learn
- java_code/enzml2011/doc/uk/ac/ed/inf/taweka/mulan/attributesfilter/class-use
- java_code/enzml2011/doc/uk/ac/ed/inf/taweka/mulan/testsetfilter/class-use
- java_code/enzml2011/doc/uk/ac/ed/inf/taweka/mulan/xml/class-use
- java_code/enzml2011/doc/uk/ac/ed/inf/taweka/mulan/predict/class-use
- java_code/enzml2011/doc/uk/ac/ed/inf/taweka/mulan/learn/class-use
- java_code/enzml2011/doc/uk/ac/ed/inf/taweka/mulan/learn/database
- java_code/enzml2011/doc/uk/ac/ed/inf/taweka/test/weka/class-use
- java_code/enzml2011/doc/uk/ac/ed/inf/taweka/test/mulan/class-use
- java_code/enzml2011/doc/uk/ac/ed/inf/taweka/test/mulan/attributesfilter
- java_code/enzml2011/doc/uk/ac/ed/inf/taweka/test/mulan/xml
- java_code/enzml2011/doc/uk/ac/ed/inf/taweka/test/mulan/predict
- java_code/enzml2011/doc/uk/ac/ed/inf/taweka/test/mulan/learn
- java_code/enzml2011/src/uk/ac/ed/inf/enzml/mulan/learn/traintest
- java_code/utils/doc/uk/ac/ed/inf/utils/webutils/simpledomparser/class-use
- java_code/utils/doc/uk/ac/ed/inf/utils/stats/tests/class-use
- java_code/utils/doc/uk/ac/ed/inf/utils/test/database/class-use
- java_code/utils/doc/uk/ac/ed/inf/utils/tests/database/class-use
- java_code/enzml2011/doc/uk/ac/ed/inf/csb/taweka/mulan/xml/class-use
- java_code/enzml2011/doc/uk/ac/ed/inf/csb/taweka/mulan/learn/class-use
- java_code/enzml2011/doc/uk/ac/ed/inf/csb/taweka/mulan/learn/database
- java_code/enzml2011/doc/uk/ac/ed/inf/csb/taweka/test/mulan/class-use
- java_code/enzml2011/doc/uk/ac/ed/inf/csb/taweka/test/mulan/database
- java_code/enzml2011/doc/uk/ac/ed/inf/csb/taweka/test/mulan/xml
- java_code/enzml2011/doc/uk/ac/ed/inf/csb/taweka/test/mulan/learn
- java_code/enzml2011/doc/uk/ac/ed/inf/enzml/mulan/learn/traintest/class-use
- java_code/enzml2011/doc/uk/ac/ed/inf/enzml/mulan/learn/database/class-use
- java_code/enzml2011/doc/uk/ac/ed/inf/enzml/test/mulan/attributesfilter/class-use
- java_code/enzml2011/doc/uk/ac/ed/inf/enzml/test/mulan/predict/class-use
- java_code/enzml2011/doc/uk/ac/ed/inf/enzml/test/mulan/learn/traintest
- java_code/enzml2011/doc/uk/ac/ed/inf/enzml/test/mulan/learn/class-use
- java_code/enzml2011/doc/uk/ac/ed/inf/enzml/test/mulan/learn/database
- java_code/enzml2011/doc/uk/ac/ed/inf/taweka/mulan/learn/database/class-use
- java_code/enzml2011/doc/uk/ac/ed/inf/taweka/test/mulan/attributesfilter/class-use
- java_code/enzml2011/doc/uk/ac/ed/inf/taweka/test/mulan/xml/class-use
- java_code/enzml2011/doc/uk/ac/ed/inf/taweka/test/mulan/predict/class-use
- java_code/enzml2011/doc/uk/ac/ed/inf/taweka/test/mulan/learn/class-use
- java_code/enzml2011/doc/uk/ac/ed/inf/taweka/test/mulan/learn/database
- java_code/enzml2011/doc/uk/ac/ed/inf/csb/taweka/mulan/learn/database/class-use
- java_code/enzml2011/doc/uk/ac/ed/inf/csb/taweka/test/mulan/database/class-use
- java_code/enzml2011/doc/uk/ac/ed/inf/csb/taweka/test/mulan/xml/class-use
- java_code/enzml2011/doc/uk/ac/ed/inf/csb/taweka/test/mulan/learn/class-use
- java_code/enzml2011/doc/uk/ac/ed/inf/csb/taweka/test/mulan/learn/database
- java_code/enzml2011/doc/uk/ac/ed/inf/enzml/test/mulan/learn/traintest/class-use
- java_code/enzml2011/doc/uk/ac/ed/inf/enzml/test/mulan/learn/database/class-use
- java_code/enzml2011/doc/uk/ac/ed/inf/taweka/test/mulan/learn/database/class-use
- java_code/enzml2011/doc/uk/ac/ed/inf/csb/taweka/test/mulan/learn/database/class-use
- java_code/readme.txt
- java_code/enzml2011/readme.txt
- java_code/enzml2011/.classpath
- java_code/enzml2011/.project
- java_code/utils/.classpath
- java_code/utils/.project
- java_code/jars/weka.jar
- java_code/jars/jdom.jar
- java_code/jars/.classpath
- java_code/jars/mulan.jar
- java_code/jars/JavaPlot.jar
- java_code/jars/Tidy.jar
- java_code/jars/mysql-connector-java-5.1.12-bin.jar
- java_code/jars/junit-4.8.2.jar
- java_code/jars/.project
- java_code/ecmulan/README.txt
- java_code/ecmulan/.classpath
- java_code/ecmulan/.project
- java_code/enzml2011/doc/index.html
- java_code/enzml2011/doc/overview-summary.html
- java_code/enzml2011/doc/deprecated-list.html
[truncated: 2,103 more entries]
