# Supplementary material for: EnzML: multi-label prediction of enzyme classes using InterPro signatures
Source: BMC Bioinformatics. 2012 Apr 25;13:61. doi: 10.1186/1471-2105-13-61 (PMC3483700; doi:10.1186/1471-2105-13-61)
Supplement: Addtional file 5 — The Java code to format the data files, evaluate and predict. The file enzml_java_code.tar.gz contains the Java code used to format database data to ARFF and XML formats, to execute cross and train-test (jackknife) evaluations and to record evaluation results to database. More information is included in the readme.txt file and the Javadoc files. The code can be used with a MySQL database. To use a different database software, other JDBC drivers might be required. [file 1471-2105-13-61-S5.gz › java_code/ecmulan/README.txt]

This project generates Mulan XML for EC numbers
the XML file looks like this:
1.-.-.- > 1.2.-.-.- > 1.2.3.- > 1.2.3.4
2.-.-.- > 2.2.-.-.- > 2.2.3.- > 2.2.3.4
3.-.-.- > 3.2.-.-.- > 3.2.3.- > 3.2.3.4
4.-.-.- > 4.2.-.-.- > 4.2.3.- > 4.2.3.4
5.-.-.- > 5.2.-.-.- > 5.2.3.- > 5.2.3.4
6.-.-.- > 6.2.-.-.- > 6.2.3.- > 6.2.3.4 

No common root connects the 6 EC classes (apart the Mulan <labels> tag)
Non-enzymes are proteins not having any EC class.
The pseudo-EC number 0.0.0.0 is not allowed.
