# Supplementary material for: EnzML: multi-label prediction of enzyme classes using InterPro signatures
Source: BMC Bioinformatics. 2012 Apr 25;13:61. doi: 10.1186/1471-2105-13-61 (PMC3483700; doi:10.1186/1471-2105-13-61)
Supplement: Addtional file 5 — The Java code to format the data files, evaluate and predict. The file enzml_java_code.tar.gz contains the Java code used to format database data to ARFF and XML formats, to execute cross and train-test (jackknife) evaluations and to record evaluation results to database. More information is included in the readme.txt file and the Javadoc files. The code can be used with a MySQL database. To use a different database software, other JDBC drivers might be required. [file 1471-2105-13-61-S5.gz › java_code/enzml2011/doc/package-list]

test
test.dataharness
test.mulan
test.mulan.attributesfilter
test.mulan.learn
test.mulan.learn.database
test.mulan.learn.traintest
test.mulan.predict
test.weka
uk.ac.ed.inf.enzml
uk.ac.ed.inf.enzml.mulan
uk.ac.ed.inf.enzml.mulan.attributesfilter
uk.ac.ed.inf.enzml.mulan.database
uk.ac.ed.inf.enzml.mulan.learn
uk.ac.ed.inf.enzml.mulan.learn.traintest
uk.ac.ed.inf.enzml.mulan.predict
uk.ac.ed.inf.enzml.weka
