# Supplementary material for: EnzML: multi-label prediction of enzyme classes using InterPro signatures
Source: BMC Bioinformatics. 2012 Apr 25;13:61. doi: 10.1186/1471-2105-13-61 (PMC3483700; doi:10.1186/1471-2105-13-61)
Supplement: Addtional file 5 — The Java code to format the data files, evaluate and predict. The file enzml_java_code.tar.gz contains the Java code used to format database data to ARFF and XML formats, to execute cross and train-test (jackknife) evaluations and to record evaluation results to database. More information is included in the readme.txt file and the Javadoc files. The code can be used with a MySQL database. To use a different database software, other JDBC drivers might be required. [file 1471-2105-13-61-S5.gz › java_code/enzml2011/doc/stylesheet.css]

/* Javadoc style sheet */

/* Define colors, fonts and other style attributes here to override the defaults */

/* Page background color */
body { background-color: #FFFFFF; color:#000000 }

/* Headings */
h1 { font-size: 145% }

/* Table colors */
.TableHeadingColor     { background: #CCCCFF; color:#000000 } /* Dark mauve */
.TableSubHeadingColor  { background: #EEEEFF; color:#000000 } /* Light mauve */
.TableRowColor         { background: #FFFFFF; color:#000000 } /* White */

/* Font used in left-hand frame lists */
.FrameTitleFont   { font-size: 100%; font-family: Helvetica, Arial, sans-serif; color:#000000 }
.FrameHeadingFont { font-size:  90%; font-family: Helvetica, Arial, sans-serif; color:#000000 }
.FrameItemFont    { font-size:  90%; font-family: Helvetica, Arial, sans-serif; color:#000000 }

/* Navigation bar fonts and colors */
.NavBarCell1    { background-color:#EEEEFF; color:#000000} /* Light mauve */
.NavBarCell1Rev { background-color:#00008B; color:#FFFFFF} /* Dark Blue */
.NavBarFont1    { font-family: Arial, Helvetica, sans-serif; color:#000000;color:#000000;}
.NavBarFont1Rev { font-family: Arial, Helvetica, sans-serif; color:#FFFFFF;color:#FFFFFF;}

.NavBarCell2    { font-family: Arial, Helvetica, sans-serif; background-color:#FFFFFF; color:#000000}
.NavBarCell3    { font-family: Arial, Helvetica, sans-serif; background-color:#FFFFFF; color:#000000}
