# Supplementary material for: EnzML: multi-label prediction of enzyme classes using InterPro signatures
Source: BMC Bioinformatics. 2012 Apr 25;13:61. doi: 10.1186/1471-2105-13-61 (PMC3483700; doi:10.1186/1471-2105-13-61)
Supplement: Addtional file 5 — The Java code to format the data files, evaluate and predict. The file enzml_java_code.tar.gz contains the Java code used to format database data to ARFF and XML formats, to execute cross and train-test (jackknife) evaluations and to record evaluation results to database. More information is included in the readme.txt file and the Javadoc files. The code can be used with a MySQL database. To use a different database software, other JDBC drivers might be required. [file 1471-2105-13-61-S5.gz › java_code/utils/doc/package-list]

cern.colt
cern.colt.function
cern.jet.random
cern.jet.random.engine
edu.cornell.lassp.houle.RngPack
test
test.database
test.maputils
test.setutils
uk.ac.ed.inf.utils
uk.ac.ed.inf.utils.database
uk.ac.ed.inf.utils.diff
uk.ac.ed.inf.utils.guiutils
uk.ac.ed.inf.utils.maputils
uk.ac.ed.inf.utils.setutils
uk.ac.ed.inf.utils.stats
uk.ac.ed.inf.utils.stats.tests
uk.ac.ed.inf.utils.webutils
uk.ac.ed.inf.utils.webutils.simpledomparser
