# Supplementary material for: EnzML: multi-label prediction of enzyme classes using InterPro signatures
Source: BMC Bioinformatics. 2012 Apr 25;13:61. doi: 10.1186/1471-2105-13-61 (PMC3483700; doi:10.1186/1471-2105-13-61)
Supplement: Addtional file 5 — The Java code to format the data files, evaluate and predict. The file enzml_java_code.tar.gz contains the Java code used to format database data to ARFF and XML formats, to execute cross and train-test (jackknife) evaluations and to record evaluation results to database. More information is included in the readme.txt file and the Javadoc files. The code can be used with a MySQL database. To use a different database software, other JDBC drivers might be required. [file 1471-2105-13-61-S5.gz › java_code/enzml2011/src/test/AllUtilsTests.java]

package test;

import junit.framework.Test;
import junit.framework.TestSuite;
import test.maputils.MapUtilsTest;
import test.maputils.OneToManyMapTest;
import test.maputils.TableMapTest;
import uk.ac.ed.inf.utils.stats.tests.AllStatsUtilsTests;

public class AllUtilsTests {

	public static void main(String[] args) {
		junit.textui.TestRunner.run(AllArffTests.suite());
	}

	public static Test suite() {
		TestSuite suite = new TestSuite("Tests for Utilities classes");

		suite.addTestSuite(CollectionUtilsTest.class);

		// DATABASE UTILS ~~~~~~~~~~~~~~~~~~~~~~~~~~~~~~~~
		suite.addTest(AllDatabaseUtilsTests.suite());

		suite.addTestSuite(ListUtilsTest.class);

		suite.addTestSuite(MapUtilsTest.class);

		suite.addTestSuite(NumberUtilsTest.class);

		suite.addTestSuite(OneToManyMapTest.class);

		suite.addTestSuite(RegExpUtilsTest.class);

		suite.addTestSuite(StringUtilsTest.class);

		suite.addTestSuite(TableMapTest.class);
		suite.addTestSuite(TimeUtilsTest.class);

		suite.addTestSuite(UtilsTest.class);

		suite.addTestSuite(WebUtilsTest.class);

		suite.addTestSuite(XmlNodeTest.class);
		suite.addTestSuite(XmlSearcherTest.class);

		suite.addTest(AllStatsUtilsTests.suite());

		return suite;
	}
}
