# Supplementary material for: EnzML: multi-label prediction of enzyme classes using InterPro signatures
Source: BMC Bioinformatics. 2012 Apr 25;13:61. doi: 10.1186/1471-2105-13-61 (PMC3483700; doi:10.1186/1471-2105-13-61)
Supplement: Addtional file 5 — The Java code to format the data files, evaluate and predict. The file enzml_java_code.tar.gz contains the Java code used to format database data to ARFF and XML formats, to execute cross and train-test (jackknife) evaluations and to record evaluation results to database. More information is included in the readme.txt file and the Javadoc files. The code can be used with a MySQL database. To use a different database software, other JDBC drivers might be required. [file 1471-2105-13-61-S5.gz › java_code/enzml2011/src/test/AllTests.java]

/*
 * This program is free software; you can redistribute it and/or modify
 * it under the terms of the University of Edinburgh Gnu Public License.
 * You can read the license terms at:
 * http://www.inf.ed.ac.uk/research/isdd/admin/package?viewlicense=1
 */

package test;

import junit.framework.Test;
import junit.framework.TestSuite;
import test.dataharness.AllDataTests;
import uk.ac.ed.inf.enzml.ProjectParameters;

/**
 * All tests
 * 
 * @version 18 Feb 2008
 * @author Luna De Ferrari luna.deferrari-at-ed.ac.uk
 * 
 */
public class AllTests {

	public static void main(String[] args) {
		junit.textui.TestRunner.run(AllUtilsTests.suite());
	}

	public static Test suite() {
		TestSuite suite = new TestSuite("Tests for "
				+ ProjectParameters.PROJECT_NAME + " "
				+ ProjectParameters.VERSION);
		// $JUnit-BEGIN$

		// Generation of data harness ~~~~~~~~~~~~~~~~~~~~~~~~~~~~~~~~~~~~~~~
		suite.addTest(AllDataTests.suite());

		// Generation of Weka ARFF file ~~~~~~~~~~~~~~~~~~~~~~~~~~~~~~~~~~~~~~~
		suite.addTest(AllArffTests.suite());

		// Mulan (multi-label machine learning) ~~~~~~~~~~~~~~~~~~~~~~~~
		suite.addTest(AllMulanTests.suite());

		// Utils ~~~~~~~~~~~~~~~~~~~~~~~~~~~~~~~~~~~~~~~~~~~~~~~~~~~
		suite.addTest(test.AllUtilsTests.suite());

		// example to include another test suite:
		// suite.addTest(AllStatsUtilsTests.suite());

		// $JUnit-END$
		return suite;
	}

}
