# Supplementary material for: EnzML: multi-label prediction of enzyme classes using InterPro signatures
Source: BMC Bioinformatics. 2012 Apr 25;13:61. doi: 10.1186/1471-2105-13-61 (PMC3483700; doi:10.1186/1471-2105-13-61)
Supplement: Addtional file 5 — The Java code to format the data files, evaluate and predict. The file enzml_java_code.tar.gz contains the Java code used to format database data to ARFF and XML formats, to execute cross and train-test (jackknife) evaluations and to record evaluation results to database. More information is included in the readme.txt file and the Javadoc files. The code can be used with a MySQL database. To use a different database software, other JDBC drivers might be required. [file 1471-2105-13-61-S5.gz › java_code/utils/src/test/data_database_connection.props]

#############################################################################
# DATABASE connection 
#############################################################################

# Default host=localhost 
host=gengy.inf.ed.ac.uk

# Default port=3306
port=3306

database_name=s0454273data
user=s0454273
pswd=luna76

# Database type
database_type=mysql

# JDBC driver (comma-separated list)
jdbc_driver=org.gjt.mm.mysql.Driver
