# Supplementary material for: EnzML: multi-label prediction of enzyme classes using InterPro signatures
Source: BMC Bioinformatics. 2012 Apr 25;13:61. doi: 10.1186/1471-2105-13-61 (PMC3483700; doi:10.1186/1471-2105-13-61)
Supplement: Addtional file 5 — The Java code to format the data files, evaluate and predict. The file enzml_java_code.tar.gz contains the Java code used to format database data to ARFF and XML formats, to execute cross and train-test (jackknife) evaluations and to record evaluation results to database. More information is included in the readme.txt file and the Javadoc files. The code can be used with a MySQL database. To use a different database software, other JDBC drivers might be required. [file 1471-2105-13-61-S5.gz › java_code/utils/src/test/ReflectionUtilsTest.java]

/*
 * This program is free software; you can redistribute it and/or modify
 * it under the terms of the University of Edinburgh Gnu Public License.
 * You can read the license terms at:
 * http://www.inf.ed.ac.uk/research/isdd/admin/package?viewlicense=1
 *
 * This software uses CERN statistical libraries (Copyright (c) 1999
 * CERN - European Organization for Nuclear Research), so please note that
 * any usage of this software related to military applications is expressly
 * forbidden. For further information please refer to the CERN web site.
 *
 */

package test;

import java.lang.reflect.Method;

import junit.framework.TestCase;

import org.junit.Test;

import uk.ac.ed.inf.utils.ArrayUtils;
import uk.ac.ed.inf.utils.ReflectionUtils;
import uk.ac.ed.inf.utils.maputils.OneToManyMap;

/**
 * Class
 * 
 * @version 24 Feb 2011
 * @author Luna De Ferrari luna.deferrari-at-ed.ac.uk
 * 
 */
public class ReflectionUtilsTest extends TestCase {

	/**
	 * only works for public fields
	 * 
	 * @Test public void testJavaReflectionGetFieldsValues() {
	 *       OneToManyMap<String, String> map = new OneToManyMap<String,
	 *       String>(); map.addKeyAndValue("key", "value"); String expected ="Index\tKey\tValue\n0\tprotected java.util.TreeMap uk.ac.ed.inf.utils.OneToManyMap.m_map\t{key=[value]}\n"
	 *       ; System.out.println(map.toString()); assertEquals(expected,
	 *       MapUtils.mapToString(ReflectionUtils
	 *       .classFieldsNamesAndValues(map)));
	 * 
	 *       }
	 */

	@Test
	public void testJavaReflectionGetFields() {
		OneToManyMap<String, String> map = new OneToManyMap<String, String>();
		String expected = "[protected java.lang.Object uk.ac.ed.inf.utils.maputils.OneToManyMap.t, protected java.lang.Object uk.ac.ed.inf.utils.maputils.OneToManyMap.u, public java.util.TreeMap uk.ac.ed.inf.utils.maputils.OneToManyMap.m_map]";
		assertEquals(expected, ArrayUtils.fromArrayToVector(
				ReflectionUtils.classFieldNames(map)).toString());

	}

	public void testJavaReflectionMethods() {
		Class c;
		try {
			c = Class.forName("java.lang.String");
			Method m[] = c.getDeclaredMethods();
			System.out.println("\n-- Methods of " + c.getCanonicalName());
			for (int i = 0; i < m.length; i++) {
				System.out.println(m[i]);
			}

		} catch (ClassNotFoundException e) {
			// TODO Auto-generated catch block
			e.printStackTrace();
		}

	}

}
