# Supplementary material for: EnzML: multi-label prediction of enzyme classes using InterPro signatures
Source: BMC Bioinformatics. 2012 Apr 25;13:61. doi: 10.1186/1471-2105-13-61 (PMC3483700; doi:10.1186/1471-2105-13-61)
Supplement: Addtional file 5 — The Java code to format the data files, evaluate and predict. The file enzml_java_code.tar.gz contains the Java code used to format database data to ARFF and XML formats, to execute cross and train-test (jackknife) evaluations and to record evaluation results to database. More information is included in the readme.txt file and the Javadoc files. The code can be used with a MySQL database. To use a different database software, other JDBC drivers might be required. [file 1471-2105-13-61-S5.gz › java_code/utils/src/test/XmlSearcherTest.java]

/*
 * This program is free software; you can redistribute it and/or modify
 * it under the terms of the University of Edinburgh Gnu Public License.
 * You can read the license terms at:
 * http://www.inf.ed.ac.uk/research/isdd/admin/package?viewlicense=1
 * 
 * This software uses CERN statistical libraries (Copyright (c) 1999 
 * CERN - European Organization for Nuclear Research), so please note that 
 * any usage of this software related to military applications is expressly 
 * forbidden. For further information please refer to the CERN web site.
 *
 */

package test;

import junit.framework.TestCase;

import org.junit.Before;

import uk.ac.ed.inf.utils.webutils.simpledomparser.XmlNode;
import uk.ac.ed.inf.utils.webutils.simpledomparser.XmlSearcher;

/**
 * Class
 * 
 * @version 27 Feb 2009
 * @author Luna De Ferrari luna.deferrari-at-ed.ac.uk
 * 
 */
public class XmlSearcherTest extends TestCase {

	@Before
	public void setUp() throws Exception {
	}

	public void testDepthFirstSearchOfParent() {
		XmlNode tree = XmlNodeTest.getNumberedXmlTree();
		String attributeName = "number";
		XmlNode result = null;
		String desiredTag = null;
		String parent = null;

		// 2
		desiredTag = "two";
		result = XmlSearcher.depthFirstSearchOfParent(tree, desiredTag,
				attributeName);
		parent = "one";

		assertEquals(parent, result.getTagName());
		assertEquals("", result.getText());
		assertEquals("1", result.getAttributeValue(attributeName));
		assertTrue(result.hasChildren());

		// 4
		desiredTag = "four";
		result = XmlSearcher.depthFirstSearchOfParent(tree, desiredTag,
				attributeName);
		parent = "two";

		assertEquals(parent, result.getTagName());
		assertEquals("", result.getText());
		assertEquals("2", result.getAttributeValue(attributeName));
		assertTrue(result.hasChildren());
	}

	/**
	 * 
	 @Test public void testGetTagName() {
	 * 
	 *       XmlNode element = XmlNodeTest.getPdbSimpleElement();
	 * 
	 *       // first node in the tree has children assertEquals(true,
	 *       element.hasChildren());
	 * 
	 *       // <tag name> assertEquals("PDBx:datablock", element.getTagName());
	 * 
	 *       // get attribute name value, here "name": <Tagname Name="name">some
	 *       // text<\/Tagname> assertEquals("4HHB-noatom",
	 *       element.getAttributeValue("datablockName"));
	 * 
	 *       // find anywhere in xml XmlNode matchingElement =
	 *       XmlSearcher.depthFirstSearch(element, "mmcif_pdbx.dic",
	 *       "dict_name", null); assertEquals("mmcif_pdbx.dic", matchingElement
	 *       .getAttributeValue("dict_name"));
	 * 
	 *       }
	 */
	public void testGetChildByTag() {
		XmlNode tree = XmlNodeTest.getNumberedXmlTree();
		String attributeName = "number";
		XmlNode result = null;
		String desiredTag = null;

		// non existent tag
		desiredTag = "x";
		result = XmlSearcher.depthFirstSearch(tree, desiredTag, null, null);
		assertEquals(null, result);

		// 1
		desiredTag = "one";
		result = XmlSearcher.depthFirstSearch(tree, desiredTag, null, null);
		assertEquals(desiredTag, result.getTagName());
		assertEquals("", result.getText());
		assertEquals("1", result.getAttributeValue(attributeName));
		assertTrue(result.hasChildren());

		desiredTag = "1";
		result = XmlSearcher.depthFirstSearch(tree, desiredTag, attributeName,
				null);
		assertEquals(desiredTag, result.getAttributeValue(attributeName));

		// 2
		desiredTag = "two";
		result = XmlSearcher.depthFirstSearch(tree, desiredTag, null, null);
		assertEquals(desiredTag, result.getTagName());
		assertEquals("", result.getText());
		assertEquals("2", result.getAttributeValue(attributeName));
		assertTrue(result.hasChildren());

		// 3
		desiredTag = "three";
		result = XmlSearcher.depthFirstSearch(tree, desiredTag, null, null);
		assertEquals(desiredTag, result.getTagName());
		assertEquals("3", result.getText());
		assertEquals(null, result.getAttributeValue(attributeName));
		assertFalse(result.hasChildren());

		desiredTag = "3";
		result = XmlSearcher.depthFirstSearch(tree, desiredTag, null, null);
		assertEquals(desiredTag, result.getText());

		// 4
		desiredTag = "four";
		result = XmlSearcher.depthFirstSearch(tree, desiredTag, null, null);
		assertEquals(desiredTag, result.getTagName());
		assertEquals("4", result.getText());
		assertEquals(null, result.getAttributeValue(attributeName));
		assertFalse(result.hasChildren());

		// 5
		desiredTag = "five";
		result = XmlSearcher.depthFirstSearch(tree, desiredTag, null, null);
		assertEquals(desiredTag, result.getTagName());
		assertEquals("", result.getText());
		assertEquals("5", result.getAttributeValue(attributeName));
		assertTrue(result.hasChildren());

		// 6
		desiredTag = "six";
		result = XmlSearcher.depthFirstSearch(tree, desiredTag, null, null);
		assertEquals(desiredTag, result.getTagName());
		assertEquals("6", result.getText());
		assertEquals(null, result.getAttributeValue(attributeName));
		assertFalse(result.hasChildren());

		// 7
		desiredTag = "seven";
		result = XmlSearcher.depthFirstSearch(tree, desiredTag, null, null);
		assertEquals(desiredTag, result.getTagName());
		assertEquals("7", result.getText());
		assertEquals(null, result.getAttributeValue(attributeName));
		assertFalse(result.hasChildren());

	}
}
