# Supplementary material for: EnzML: multi-label prediction of enzyme classes using InterPro signatures
Source: BMC Bioinformatics. 2012 Apr 25;13:61. doi: 10.1186/1471-2105-13-61 (PMC3483700; doi:10.1186/1471-2105-13-61)
Supplement: Addtional file 5 — The Java code to format the data files, evaluate and predict. The file enzml_java_code.tar.gz contains the Java code used to format database data to ARFF and XML formats, to execute cross and train-test (jackknife) evaluations and to record evaluation results to database. More information is included in the readme.txt file and the Javadoc files. The code can be used with a MySQL database. To use a different database software, other JDBC drivers might be required. [file 1471-2105-13-61-S5.gz › java_code/utils/src/test/XmlNodeTest.java]

/*
 * This program is free software; you can redistribute it and/or modify
 * it under the terms of the University of Edinburgh Gnu Public License.
 * You can read the license terms at:
 * http://www.inf.ed.ac.uk/research/isdd/admin/package?viewlicense=1
 * 
 * This software uses CERN statistical libraries (Copyright (c) 1999 
 * CERN - European Organization for Nuclear Research), so please note that 
 * any usage of this software related to military applications is expressly 
 * forbidden. For further information please refer to the CERN web site.
 *
 */

package test;

import java.io.IOException;
import java.io.StringReader;

import junit.framework.TestCase;

import org.junit.Before;
import org.junit.Test;

import uk.ac.ed.inf.utils.webutils.simpledomparser.SimpleDOMParser;
import uk.ac.ed.inf.utils.webutils.simpledomparser.XmlNode;

/**
 * Class
 * 
 * @version 18 Nov 2008
 * @author Luna De Ferrari luna.deferrari-at-ed.ac.uk
 * 
 */
public class XmlNodeTest extends TestCase {

	@Before
	public void setUp() throws Exception {
	}

	public void testAddChildElement() {
		XmlNode parent = XmlNodeTest.getNumberedXmlTree().getChildElements()
				.get(1);
		XmlNode child = new XmlNode("eight");
		XmlNode parentPlusChild = parent.addChildNode(child);
		assertEquals(
				"<five value=\"value 5\" number=\"5\"><six>6</six><seven>7</seven><eight></eight></five>",
				parent.toString());
		assertEquals("<eight></eight>", child.toString());
		assertEquals(
				"<five value=\"value 5\" number=\"5\"><six>6</six><seven>7</seven><eight></eight></five>",
				parentPlusChild.toString());
	}

	public void testNodeHeadToString() {
		XmlNode root = XmlNodeTest.getNumberedXmlTree();
		// root
		assertEquals("<one number=\"1\">", root.nodeHeadToString());
		// first child
		XmlNode child0 = root.getChildElements().get(0);
		assertEquals("<two value=\"value 2\" number=\"2\">", child0
				.nodeHeadToString());
	}

	@Test
	public void testSimpleElement() {
		XmlNode tree = XmlNodeTest.getNumberedXmlTree();

		// first node in the tree has children
		assertEquals(true, tree.hasChildren());

		// <tag name>
		assertEquals("one", tree.getTagName());

		// try to get the value for a non existent attribute name
		assertEquals(null, tree.getAttributeValue("x"));
		assertEquals(null, tree.getAttributeValue(null));

	}

	public void testToString() {
		XmlNode tree = XmlNodeTest.getNumberedXmlTree();
		assertEquals(XmlNodeTest.getXmlString(), tree.toString());

		String childA = tree.getChildElements().getFirst().toString();
		assertEquals(XmlNodeTest.getXml2String() + XmlNodeTest.getXml3String()
				+ XmlNodeTest.getXml4String() + "</two>", childA);

		XmlNode B = tree.getChildElements().getLast();
		String childB = B.toString();
		assertEquals(XmlNodeTest.getXml5String() + XmlNodeTest.getXml6String()
				+ XmlNodeTest.getXml7String() + "</five>", childB);

		String childC = B.getChildElements().getFirst().toString();
		assertEquals("<six>6</six>", childC);

	}

	public static XmlNode getNumberedXmlTree() {
		SimpleDOMParser parser = new SimpleDOMParser();
		String numberedXml = XmlNodeTest.getXmlString();
		try {
			return parser.parse(new StringReader(numberedXml));
		} catch (IOException e) {
			// TODO Auto-generated catch block
			e.printStackTrace();
			System.out.println("SimpleDOMParserTest, could not read xml.");
			return null;
		}
	}

	/**
	 * 
	 * @return an xml node containing PDB data
	 */
	@Test
	public static XmlNode getPdbSimpleElement() {
		SimpleDOMParser parser = new SimpleDOMParser();
		try {
			return parser.parse(XmlUtilsTest.getPdbXmlReader());
		} catch (IOException e) {
			// TODO Auto-generated catch block
			e.printStackTrace();
			System.out.println("SimpleDOMParserTest, could not read xml.");
			return null;
		}
	}

	public static String getXml1String() {
		return "<one number=\"1\">";
	}

	public static String getXml2String() {
		return "<two value=\"value 2\" number=\"2\">";
	}

	public static String getXml3String() {
		return "<three>3</three>";
	}

	public static String getXml4String() {
		return "<four>4</four>";
	}

	public static String getXml5String() {
		return "<five value=\"value 5\" number=\"5\">";
	}

	public static String getXml6String() {
		return "<six>6</six>";
	}

	public static String getXml7String() {
		return "<seven>7</seven>";
	}

	public static String getXmlString() {
		return XmlNodeTest.getXml1String() + XmlNodeTest.getXml2String()
				+ XmlNodeTest.getXml3String() + XmlNodeTest.getXml4String()
				+ "</two>" + XmlNodeTest.getXml5String()
				+ XmlNodeTest.getXml6String() + XmlNodeTest.getXml7String()
				+ "</five>" + "</one>";
	}

	/**
	 * 
	 public void testGetChildByTag(){ SimpleElement element =
	 * SimpleElementTest.getNumberedXmlTree(); String attributeName = "number";
	 * SimpleElement result = null; String desiredTag = null;
	 * 
	 * // 1 desiredTag = "1"; result =
	 * element.getElementByTagInTree(desiredTag); assertEquals(desiredTag,
	 * result.getTagName()); assertEquals("", result.getText());
	 * assertEquals("one", result.getAttributeValue(attributeName));
	 * assertTrue(result.treeHasChildren());
	 * 
	 * // 2 desiredTag = "2"; result =
	 * element.getElementByTagInTree(desiredTag); assertEquals(desiredTag,
	 * result.getTagName()); assertEquals("", result.getText());
	 * assertEquals("two", result.getAttributeValue(attributeName));
	 * assertTrue(result.treeHasChildren());
	 * 
	 * // 5 desiredTag = "5"; result =
	 * element.getElementByTagInTree(desiredTag); assertEquals(desiredTag,
	 * result.getTagName()); assertEquals("five", result.getText());
	 * assertEquals(null, result.getAttributeValue(attributeName));
	 * assertFalse(result.treeHasChildren());
	 * 
	 * // 6 desiredTag = "6"; result =
	 * element.getElementByTagInTree(desiredTag); assertEquals(desiredTag,
	 * result.getTagName()); assertEquals("six", result.getText());
	 * assertEquals(null, result.getAttributeValue(attributeName));
	 * assertFalse(result.treeHasChildren());
	 * 
	 * // 7 desiredTag = "7"; result =
	 * element.getElementByTagInTree(desiredTag); assertEquals(desiredTag,
	 * result.getTagName()); assertEquals("seven", result.getText());
	 * assertEquals(null, result.getAttributeValue(attributeName));
	 * assertFalse(result.treeHasChildren());
	 * 
	 * // 4 desiredTag = "4"; result =
	 * element.getElementByTagInTree(desiredTag); assertEquals(desiredTag,
	 * result.getTagName()); assertEquals("four", result.getText());
	 * assertEquals(null, result.getAttributeValue(attributeName));
	 * assertFalse(result.treeHasChildren());
	 * 
	 * }
	 * 
	 * @Test public void testSetTagName() { fail("Not yet implemented"); }
	 * @Test public void testGetText() { fail("Not yet implemented"); }
	 * @Test public void testSetText() { fail("Not yet implemented"); }
	 * @Test public void testGetAttributeValue() { fail("Not yet implemented");
	 *       }
	 * @Test public void testGetAttributeValueInTree() {
	 *       fail("Not yet implemented"); }
	 * @Test public void testSetAttribute() { fail("Not yet implemented"); }
	 * @Test public void testAddChildElement() { fail("Not yet implemented"); }
	 * @Test public void testGetChildElements() { fail("Not yet implemented"); }
	 * @Test public void testTreeHasChildren() { fail("Not yet implemented"); }
	 */

}
