# Supplementary material for: EnzML: multi-label prediction of enzyme classes using InterPro signatures
Source: BMC Bioinformatics. 2012 Apr 25;13:61. doi: 10.1186/1471-2105-13-61 (PMC3483700; doi:10.1186/1471-2105-13-61)
Supplement: Addtional file 5 — The Java code to format the data files, evaluate and predict. The file enzml_java_code.tar.gz contains the Java code used to format database data to ARFF and XML formats, to execute cross and train-test (jackknife) evaluations and to record evaluation results to database. More information is included in the readme.txt file and the Javadoc files. The code can be used with a MySQL database. To use a different database software, other JDBC drivers might be required. [file 1471-2105-13-61-S5.gz › java_code/utils/src/test/NumberUtilsTest.java]

/*
 * This program is free software; you can redistribute it and/or modify
 * it under the terms of the University of Edinburgh Gnu Public License.
 * You can read the license terms at:
 * http://www.inf.ed.ac.uk/research/isdd/admin/package?viewlicense=1
 * 
 * This software uses CERN statistical libraries (Copyright (c) 1999 
 * CERN - European Organization for Nuclear Research), so please note that 
 * any usage of this software related to military applications is expressly 
 * forbidden. For further information please refer to the CERN web site.
 *
 */

package test;

import junit.framework.TestCase;

import org.junit.Before;

import uk.ac.ed.inf.utils.NumberUtils;

/**
 * Class
 * 
 * @version 22 Jan 2009
 * @author Luna De Ferrari luna.deferrari-at-ed.ac.uk
 * 
 */
public class NumberUtilsTest extends TestCase {

	@Before
	public void setUp() throws Exception {
	}

	public void testDoubleFormat() {
		assertEquals("2.01", NumberUtils.doubleTo2DecimalsString(2.012345));
		assertEquals("987652.01", NumberUtils
				.doubleTo2DecimalsString(987652.012345));
		// truncation or rounded?
		assertEquals("2.01", NumberUtils.doubleTo2DecimalsString(2.014));
		assertEquals("2.02", NumberUtils.doubleTo2DecimalsString(2.015));
		assertEquals("2.02", NumberUtils.doubleTo2DecimalsString(2.019));
	}

	public void testFormatPercentage() {
		String p1 = NumberUtils.formatPercentOneFraction(0.1);
		assertEquals("10%", p1);

		String p2 = NumberUtils.formatPercentOneFraction(0.155);
		assertEquals("15.5%", p2);

		Double d1 = Double.valueOf(1) / Double.valueOf(10);
		assertEquals("0.1", d1.toString());

	}
}
