# Supplementary material for: EnzML: multi-label prediction of enzyme classes using InterPro signatures
Source: BMC Bioinformatics. 2012 Apr 25;13:61. doi: 10.1186/1471-2105-13-61 (PMC3483700; doi:10.1186/1471-2105-13-61)
Supplement: Addtional file 5 — The Java code to format the data files, evaluate and predict. The file enzml_java_code.tar.gz contains the Java code used to format database data to ARFF and XML formats, to execute cross and train-test (jackknife) evaluations and to record evaluation results to database. More information is included in the readme.txt file and the Javadoc files. The code can be used with a MySQL database. To use a different database software, other JDBC drivers might be required. [file 1471-2105-13-61-S5.gz › java_code/utils/src/test/FileUtilsTest.java]

/*
 * This program is free software; you can redistribute it and/or modify
 * it under the terms of the University of Edinburgh Gnu Public License.
 * You can read the license terms at:
 * http://www.inf.ed.ac.uk/research/isdd/admin/package?viewlicense=1
 * 
 * This software uses CERN statistical libraries (Copyright (c) 1999 
 * CERN - European Organization for Nuclear Research), so please note that 
 * any usage of this software related to military applications is expressly 
 * forbidden. For further information please refer to the CERN web site.
 *
 */

package test;

import static org.junit.Assert.assertFalse;
import static org.junit.Assert.assertTrue;

import org.junit.Before;
import org.junit.Test;

import uk.ac.ed.inf.utils.FileUtils;

/**
 * Class
 * 
 * @version 29 Jun 2010
 * @author Luna De Ferrari luna.deferrari-at-ed.ac.uk
 * 
 */
public class FileUtilsTest {

	@Before
	public void setUp() throws Exception {
	}

	@Test
	public void testCanWriteParent() {
		assertTrue(FileUtils.canWriteParent("/home/s0454273/test.txt"));
		assertFalse(FileUtils.canWriteParent("/home/s0454273/"));
	}

	@Test
	public void testGetFileNameFromDirectory() {
		String pattern = "s";
		String dir = "/home/";
		String file = FileUtils.getFileNameFromDirectory(dir, pattern);
		System.out.println("Path of first file containing pattern '" + pattern
				+ "' in directory '" + dir + "': is " + file);
		assertTrue(file.contains("/home/s0454273"));

		String dir2 = "/home";
		String file2 = FileUtils.getFileNameFromDirectory(dir2, pattern);
		System.out.println("Path of first file containing pattern '" + pattern
				+ "' in directory '" + dir2 + "': is " + file2);
		assertTrue(file2.contains("/home/s0454273"));
	}

	@Test
	public void testGetFileNameFromDirectory2() {
		String pattern = "arff_" + ".*\\.model";
		String dir = "/disk/scratch/Dropbox/eclipse/workspace/enzml2011/data/model/";
		String file = FileUtils.getFileNameFromDirectory(dir, pattern);
		System.out.println("Path of first file containing pattern '" + pattern
				+ "' in directory '" + dir + "': is " + file);
		assertTrue(file.contains("arff"));

	}

	/**
	 * @Test public void testAppendPropertiesToFile() {
	 *       fail("Not yet implemented"); }
	 * @Test public void testAppendToFileFileString() {
	 *       fail("Not yet implemented"); }
	 * @Test public void testAppendToFileStringString() {
	 *       fail("Not yet implemented"); }
	 * @Test public void testAppendToFileAndPrint() {
	 *       fail("Not yet implemented"); }
	 * @Test public void testCanReadFileFile() { fail("Not yet implemented"); }
	 * @Test public void testCanReadFileString() { fail("Not yet implemented");
	 *       }
	 * @Test public void testCanReadFilePath() { fail("Not yet implemented"); }
	 * @Test public void testGetDirectory() { fail("Not yet implemented"); }
	 * @Test public void testCanWriteFileFile() { fail("Not yet implemented"); }
	 * @Test public void testCanWriteFileString() { fail("Not yet implemented");
	 *       }
	 * @Test public void testDeleteFile() { fail("Not yet implemented"); }
	 * @Test public void testFileNotWritablePopUp() {
	 *       fail("Not yet implemented"); }
	 * @Test public void testFileToArrayOfArrays() {
	 *       fail("Not yet implemented"); }
	 * @Test public void testFileToArrayOfLinesFile() {
	 *       fail("Not yet implemented"); }
	 * @Test public void testFileToArrayOfLinesString() {
	 *       fail("Not yet implemented"); }
	 * @Test public void testFileTokensToArray() { fail("Not yet implemented");
	 *       }
	 * @Test public void testFromArrayOfArraysToFile() {
	 *       fail("Not yet implemented"); }
	 * @Test public void testFromFilePathToBufferedReader() {
	 *       fail("Not yet implemented"); }
	 * @Test public void testGetDirectoryFiles() { fail("Not yet implemented");
	 *       }
	 * @Test public void testGetFileSizeInKb() { fail("Not yet implemented"); }
	 * @Test public void testGetGunzipInputStream() {
	 *       fail("Not yet implemented"); }
	 * @Test public void testGetPotentialDirectory() {
	 *       fail("Not yet implemented"); }
	 * @Test public void testGetStringFromBufferedReader() {
	 *       fail("Not yet implemented"); }
	 * @Test public void testGetStringFromFile() { fail("Not yet implemented");
	 *       }
	 * @Test public void testGunzipFile() { fail("Not yet implemented"); }
	 * @Test public void testGunzipFile2() { fail("Not yet implemented"); }
	 * @Test public void testPrintAllPaths() { fail("Not yet implemented"); }
	 * @Test public void testPrintFromReader() { fail("Not yet implemented"); }
	 * @Test public void testWriteToFile() { fail("Not yet implemented"); }
	 */
}
