# Supplementary material for: EnzML: multi-label prediction of enzyme classes using InterPro signatures
Source: BMC Bioinformatics. 2012 Apr 25;13:61. doi: 10.1186/1471-2105-13-61 (PMC3483700; doi:10.1186/1471-2105-13-61)
Supplement: Addtional file 5 — The Java code to format the data files, evaluate and predict. The file enzml_java_code.tar.gz contains the Java code used to format database data to ARFF and XML formats, to execute cross and train-test (jackknife) evaluations and to record evaluation results to database. More information is included in the readme.txt file and the Javadoc files. The code can be used with a MySQL database. To use a different database software, other JDBC drivers might be required. [file 1471-2105-13-61-S5.gz › java_code/utils/src/test/XmlUtilsTest.java]

/*
 * This program is free software; you can redistribute it and/or modify
 * it under the terms of the University of Edinburgh Gnu Public License.
 * You can read the license terms at:
 * http://www.inf.ed.ac.uk/research/isdd/admin/package?viewlicense=1
 * 
 * This software uses CERN statistical libraries (Copyright (c) 1999 
 * CERN - European Organization for Nuclear Research), so please note that 
 * any usage of this software related to military applications is expressly 
 * forbidden. For further information please refer to the CERN web site.
 *
 */

package test;

import java.io.BufferedReader;
import java.io.FileInputStream;
import java.io.IOException;
import java.io.InputStream;
import java.io.Reader;
import java.io.StringReader;

import junit.framework.TestCase;

import org.junit.Before;
import org.junit.Test;
import org.w3c.dom.Document;
import org.w3c.dom.Node;
import org.w3c.dom.NodeList;

import uk.ac.ed.inf.utils.FileUtils;
import uk.ac.ed.inf.utils.webutils.WebUtils;
import uk.ac.ed.inf.utils.webutils.XMLUtils;
import uk.ac.ed.inf.utils.webutils.simpledomparser.XmlNode;

/**
 * Class
 * 
 * @version 18 Nov 2008
 * @author Luna De Ferrari luna.deferrari-at-ed.ac.uk
 * 
 */
public class XmlUtilsTest extends TestCase {

	@Before
	public void setUp() throws Exception {
	}

	@Test
	public void testGetTidyDOM() throws IOException {

		/**
		 * */

		InputStream stream = WebUtils.getStreamFromURL("http://google.com");
		Document tidyDOM = XMLUtils.tidyDOM(stream);
		tidyDOM.normalize();

		NodeList children = tidyDOM.getChildNodes();
		// System.out.println(tidyDOM.getTextContent());

		/**
		 * NodeList children = tidyDOM.getElementsByTagName("*");
		 */
		System.out.println("Nodes number: " + children.getLength());
		for (int i = 0; i < children.getLength(); i++) {
			Node node = children.item(i);
			System.out.println("name: " + node.getNodeName());
			System.out.println("type: " + node.getNodeType());
			System.out.println("value: " + node.getNodeValue());
			System.out.println("attributes: " + node.getAttributes());

			// System.out.println("value: " +
			// children.item(i).getTextContent());
		}

		FileInputStream file = new FileInputStream(
				"/media/sda5/0_me/wikimodel_validation/data/discogs/discogs_user_test_2.txt");
		Document tidyDOM2 = XMLUtils.tidyDOM(file);

		NodeList children2 = tidyDOM2.getElementsByTagName("*");
		System.out.println("Nodes number: " + children2.getLength());
		for (int i = 0; i < children2.getLength(); i++) {
			System.out.println("name: " + children2.item(i).getNodeName());
			System.out.println("type: " + children2.item(i).getNodeType());
			System.out.println("value: " + children2.item(i).getNodeValue());
			// System.out.println("value: " +
			// children2.item(i).getTextContent());
		}

	}

	@Test
	// not working
	public void testGetXmlFromHTML() throws IOException {
		// html
		// String url = "http://google.com";

		// from html to xhtml
		String xhtmlFile = "/media/sda5/0_me/wikimodel_validation/data/discogs/U2_history_part.txt";

		// XMLUtils.getXmlFromHTML(url, xhtmlFile);
		BufferedReader reader = FileUtils
				.fromFilePathToBufferedReader(xhtmlFile);
		XmlNode tree = XMLUtils.getXmlFromReader(reader);
		System.out.println("Xml tree to string: " + tree.toString());
	}

	public static Reader getPdbXmlReader() {
		String url = "http://www.rcsb.org/pdb/files/4hhb.xml?headerOnly=YES";
		return new StringReader(WebUtils.getStringFromUrl(url, false));
	}

	public static String getXml() {
		return "<?xml version=\"1.0\" encoding=\"UTF-8\" ?>";
	}

	public static Reader getXmlStringReader() {
		return new StringReader(getXml());
	}
}
