# Supplementary material for: EnzML: multi-label prediction of enzyme classes using InterPro signatures
Source: BMC Bioinformatics. 2012 Apr 25;13:61. doi: 10.1186/1471-2105-13-61 (PMC3483700; doi:10.1186/1471-2105-13-61)
Supplement: Addtional file 5 — The Java code to format the data files, evaluate and predict. The file enzml_java_code.tar.gz contains the Java code used to format database data to ARFF and XML formats, to execute cross and train-test (jackknife) evaluations and to record evaluation results to database. More information is included in the readme.txt file and the Javadoc files. The code can be used with a MySQL database. To use a different database software, other JDBC drivers might be required. [file 1471-2105-13-61-S5.gz › java_code/utils/src/test/TimeUtilsTest.java]

/*
 * This program is free software; you can redistribute it and/or modify
 * it under the terms of the University of Edinburgh Gnu Public License.
 * You can read the license terms at:
 * http://www.inf.ed.ac.uk/research/isdd/admin/package?viewlicense=1
 */

package test;

import java.sql.Timestamp;
import java.util.TreeSet;

import junit.framework.TestCase;
import uk.ac.ed.inf.utils.TimeUtils;

/**
 * Class
 * 
 * @version 11 Jul 2008
 * @author Luna De Ferrari luna.deferrari-at-ed.ac.uk
 * 
 */
public class TimeUtilsTest extends TestCase {

	public void testDateConverter() {
		String date1 = " 6 / 19 / 2008";
		String dateYYYYMMDD = TimeUtils
				.fromDMYYYtoYYYYMMDDdate(date1, "/", "-");
		assertEquals("2008-06-19", dateYYYYMMDD);

		String date2 = " 0/ 19 / 2008";
		String dateYYYYMMDD2 = TimeUtils.fromDMYYYtoYYYYMMDDdate(date2, "/",
				"-");
		assertEquals(null, dateYYYYMMDD2);
	}

	public void testElapsedTime() {
		long start = System.currentTimeMillis();
		for (int i = 0; i < 1000000; i++) {
			int x = 0;
			x += i;
		}
		long end = System.currentTimeMillis();
		System.out.println("elapsed time (end - start): "
				+ TimeUtils.getElapsedTime(start, end));
	}

	public void testGetSqlTimestamp() {
		Timestamp timestamp = TimeUtils.getSqlTimestamp();
		System.out.println("SQL timestamp: " + timestamp.toString());
		assertTrue(timestamp
				.toString()
				.matches(
						"[0-9]{4}-[0-9]{2}-[0-9]{2}\\s[0-9]{2}:[0-9]{2}:[0-9]{2}\\.[0]"));

	}

	public void testHumanReadableTimestamp() {
		String time = TimeUtils.getHumanReadableTimeStamp();
		System.out.println("Human readable time: " + time);
		assertTrue(time
				.matches("[0-9]{4}-[0-9]{2}-[0-9]{2}\\s[0-9]{2}:[0-9]{2}:[0-9]{2}"));

	}

	public void testMillisecTimeStamp() {

		System.out.println("TimeUtils.getDateTimeMillisecondsStamp(): "
				+ TimeUtils.getDateTimeMillisecondsStamp());
		String millisecStamp = TimeUtils.getMillisecTimeStampForFileName();
		assertTrue(millisecStamp.startsWith("_"));
		System.out
				.println("TimeUtils.getDateTimeMillisecondsStamp() for file: "
						+ millisecStamp);
	}

	public void testNanosecStamp() {
		TreeSet<String> set = new TreeSet<String>();
		for (int i = 0; i < 10; i++) {
			String stamp = TimeUtils.getDateTimeNanoSecondsStamp();
			// System.out.println("added nanosecond stamp: " + stamp);

			while (set.contains(stamp)) {
				stamp = TimeUtils.getNextNanoSecondsStamp(stamp);
			}
			assertTrue(set.add(stamp));
			System.out.println("added nanosecond stamp: " + stamp);

		}
	}

	protected void setUp() throws Exception {
		super.setUp();
	}
}
