# Supplementary material for: EnzML: multi-label prediction of enzyme classes using InterPro signatures
Source: BMC Bioinformatics. 2012 Apr 25;13:61. doi: 10.1186/1471-2105-13-61 (PMC3483700; doi:10.1186/1471-2105-13-61)
Supplement: Addtional file 5 — The Java code to format the data files, evaluate and predict. The file enzml_java_code.tar.gz contains the Java code used to format database data to ARFF and XML formats, to execute cross and train-test (jackknife) evaluations and to record evaluation results to database. More information is included in the readme.txt file and the Javadoc files. The code can be used with a MySQL database. To use a different database software, other JDBC drivers might be required. [file 1471-2105-13-61-S5.gz › java_code/utils/src/test/CollectionUtilsTest.java]

/*
 * This program is free software; you can redistribute it and/or modify
 * it under the terms of the University of Edinburgh Gnu Public License.
 * You can read the license terms at:
 * http://www.inf.ed.ac.uk/research/isdd/admin/package?viewlicense=1
 */

package test;

import java.util.Vector;

import junit.framework.TestCase;
import uk.ac.ed.inf.utils.CollectionUtils;

/**
 * Class
 * 
 * @version 1 Jul 2008
 * @author Luna De Ferrari luna.deferrari-at-ed.ac.uk
 * 
 */
public class CollectionUtilsTest extends TestCase {

	public void testCountValues() {
		Vector<Boolean> vector = CollectionUtilsTest.getCollection();
		assertEquals(2, CollectionUtils.countValues(vector, true));
		assertEquals(3, CollectionUtils.countValues(vector, false));
	}

	protected void setUp() throws Exception {
		super.setUp();
	}

	public static Vector<Boolean> getCollection() {
		Vector<Boolean> collection = new Vector<Boolean>();
		collection.add(true);
		collection.add(true);
		collection.add(false);
		collection.add(false);
		collection.add(false);
		return collection;
	}

}
