# Supplementary material for: EnzML: multi-label prediction of enzyme classes using InterPro signatures
Source: BMC Bioinformatics. 2012 Apr 25;13:61. doi: 10.1186/1471-2105-13-61 (PMC3483700; doi:10.1186/1471-2105-13-61)
Supplement: Addtional file 5 — The Java code to format the data files, evaluate and predict. The file enzml_java_code.tar.gz contains the Java code used to format database data to ARFF and XML formats, to execute cross and train-test (jackknife) evaluations and to record evaluation results to database. More information is included in the readme.txt file and the Javadoc files. The code can be used with a MySQL database. To use a different database software, other JDBC drivers might be required. [file 1471-2105-13-61-S5.gz › java_code/utils/src/test/SimpleDOMParserTest.java]

/*
 * This program is free software; you can redistribute it and/or modify
 * it under the terms of the University of Edinburgh Gnu Public License.
 * You can read the license terms at:
 * http://www.inf.ed.ac.uk/research/isdd/admin/package?viewlicense=1
 * 
 * This software uses CERN statistical libraries (Copyright (c) 1999 
 * CERN - European Organization for Nuclear Research), so please note that 
 * any usage of this software related to military applications is expressly 
 * forbidden. For further information please refer to the CERN web site.
 *
 */

package test;

import java.io.IOException;

import junit.framework.TestCase;

import org.junit.Before;

import uk.ac.ed.inf.utils.webutils.simpledomparser.SimpleDOMParser;
import uk.ac.ed.inf.utils.webutils.simpledomparser.XmlNode;

/**
 * Class
 * 
 * @version 10 Dec 2008
 * @author Luna De Ferrari luna.deferrari-at-ed.ac.uk
 * 
 */
public class SimpleDOMParserTest extends TestCase {

	@Before
	public void setUp() throws Exception {
	}

	/**
	 * @Test public static SimpleDOMParser getSimpleDOMParser() { return new
	 *       SimpleDOMParser(); }
	 */

	public static XmlNode parseAndGetSimpleElementTest() {
		SimpleDOMParser parser = new SimpleDOMParser();
		try {
			return parser.parse(XmlUtilsTest.getPdbXmlReader());
		} catch (IOException e) {
			// TODO Auto-generated catch block
			e.printStackTrace();
			System.out.println("SimpleDOMParserTest, could not read xml.");
			return null;
		}
	}

}
