# Supplementary material for: EnzML: multi-label prediction of enzyme classes using InterPro signatures
Source: BMC Bioinformatics. 2012 Apr 25;13:61. doi: 10.1186/1471-2105-13-61 (PMC3483700; doi:10.1186/1471-2105-13-61)
Supplement: Addtional file 5 — The Java code to format the data files, evaluate and predict. The file enzml_java_code.tar.gz contains the Java code used to format database data to ARFF and XML formats, to execute cross and train-test (jackknife) evaluations and to record evaluation results to database. More information is included in the readme.txt file and the Javadoc files. The code can be used with a MySQL database. To use a different database software, other JDBC drivers might be required. [file 1471-2105-13-61-S5.gz › java_code/utils/src/test/StringUtilsTest.java]

/*
 * This program is free software; you can redistribute it and/or modify
 * it under the terms of the University of Edinburgh Gnu Public License.
 * You can read the license terms at:
 * http://www.inf.ed.ac.uk/research/isdd/admin/package?viewlicense=1
 */

package test;

import junit.framework.TestCase;
import uk.ac.ed.inf.utils.StringUtils;

/**
 * Class
 * 
 * @version 11 Mar 2008
 * @author Luna De Ferrari luna.deferrari-at-ed.ac.uk
 * 
 */
public class StringUtilsTest extends TestCase {

	public void testIsDash() {
		assertTrue(StringUtils.isDash("-"));

		assertFalse(StringUtils.isDash(""));
		assertFalse(StringUtils.isDash(" "));
		assertFalse(StringUtils.isDash("a"));
		assertFalse(StringUtils.isDash("111"));
	}

	public void testStringContainsPositiveInteger() {
		assertTrue(StringUtils.containsPositiveInteger("1"));

		assertFalse(StringUtils.containsPositiveInteger("1.56"));
		assertFalse(StringUtils.containsPositiveInteger("-999"));
		assertFalse(StringUtils.containsPositiveInteger("8,900"));
		assertFalse(StringUtils.containsPositiveInteger("abc"));

	}

	public void testStringIsNullOrEmpty() {
		String string = null;
		boolean isNullOrEmpty = StringUtils.stringIsNullOrEmpty(string);
		assertEquals(true, isNullOrEmpty);

		string = "";
		isNullOrEmpty = StringUtils.stringIsNullOrEmpty(string);
		assertEquals(true, isNullOrEmpty);

		string = "  ";
		isNullOrEmpty = StringUtils.stringIsNullOrEmpty(string);
		assertEquals(true, isNullOrEmpty);

		// false /////////////////////////////////////////////////////////////
		string = " a ";
		isNullOrEmpty = StringUtils.stringIsNullOrEmpty(string);
		assertEquals(false, isNullOrEmpty);

		string = " 1 ";
		isNullOrEmpty = StringUtils.stringIsNullOrEmpty(string);
		assertEquals(false, isNullOrEmpty);
	}

	protected void setUp() throws Exception {
		super.setUp();
	}
}
