# Supplementary material for: EnzML: multi-label prediction of enzyme classes using InterPro signatures
Source: BMC Bioinformatics. 2012 Apr 25;13:61. doi: 10.1186/1471-2105-13-61 (PMC3483700; doi:10.1186/1471-2105-13-61)
Supplement: Addtional file 5 — The Java code to format the data files, evaluate and predict. The file enzml_java_code.tar.gz contains the Java code used to format database data to ARFF and XML formats, to execute cross and train-test (jackknife) evaluations and to record evaluation results to database. More information is included in the readme.txt file and the Javadoc files. The code can be used with a MySQL database. To use a different database software, other JDBC drivers might be required. [file 1471-2105-13-61-S5.gz › java_code/utils/src/test/UtilsTest.java]

/*
 * This program is free software; you can redistribute it and/or modify
 * it under the terms of the University of Edinburgh Gnu Public License.
 * You can read the license terms at:
 * http://www.inf.ed.ac.uk/research/isdd/admin/package?viewlicense=1
 */

package test;

import java.util.TreeSet;
import java.util.Vector;

import junit.framework.TestCase;
import uk.ac.ed.inf.utils.Utils;

/**
 * Class
 * 
 * @version 9 Jul 2008
 * @author Luna De Ferrari luna.deferrari-at-ed.ac.uk
 * 
 */
public class UtilsTest extends TestCase {

	/**
	 * 
	 * 
	 public void testBigDecimal(){ this.testBigDecimalGeneric(0.0, 1.0, 0.1);
	 * this.testBigDecimalGeneric(0.0, 1.0, 0.2);
	 * this.testBigDecimalGeneric(0.0, 1.0, 0.3); }
	 * 
	 * public void testDoubleIncrements1(){
	 * this.testDoubleIncrementsBigDecimal(0.0, 10.0, 0.1);
	 * this.testDoubleIncrementsBigDecimal(0.0, 1.0, 0.1);
	 * this.testDoubleIncrementsBigDecimal(0.0, 1.0, 0.2);
	 * this.testDoubleIncrementsBigDecimal(0.0, 1.0, 0.3);
	 * 
	 * // is not well rounded this.testDoubleIncrementsBigDecimal(0.0, 1.7,
	 * 0.3);
	 * 
	 * // increment is null Vector<BigDecimal> increments =
	 * this.testDoubleIncrementsBigDecimal(0.0, 10.0, 0.0);
	 * //assertNull(increments); }
	 * 
	 * public Vector<BigDecimal> testDoubleIncrementsBigDecimal(Double min,
	 * Double max, Double percOfIncrement){ TreeSet<BigDecimal> basicIncrements
	 * = Utils.getDoubleIncrementsBigDecimal(min, max, percOfIncrement);
	 * 
	 * if(basicIncrements != null){ Vector<BigDecimal> increments = new
	 * Vector<BigDecimal>(basicIncrements); Double range = max - min; Double
	 * increment = range * percOfIncrement;
	 * 
	 * if(increment > 0 || increment < 0){ System.out.println("min: " + min +
	 * ", max: " + max + ", increment: " + increment + " " +
	 * increments.toString());
	 * 
	 * Double noOfincrements = (range / increment) + 1; int numberOfIncrements =
	 * noOfincrements.intValue();
	 * 
	 * //assertEquals(numberOfIncrements, increments.size()); for(int i=0; i <
	 * numberOfIncrements; i++ ){ Double value = min + (i * increment);
	 * //assertEquals(value, (Double) increments.get(i)); }
	 * 
	 * }else{ //assertEquals(null, increments); } return increments; }else{
	 * return null; } }
	 * 
	 * public void testBigDecimalGeneric(Double minDouble, Double maxDouble,
	 * Double percentOfIncrementDouble){ BigDecimal min =
	 * BigDecimal.valueOf(minDouble); BigDecimal max =
	 * BigDecimal.valueOf(maxDouble); BigDecimal percentOfIncrement =
	 * BigDecimal.valueOf(percentOfIncrementDouble);
	 * 
	 * Vector<BigDecimal> intervals = new Vector<BigDecimal>(); BigDecimal range
	 * = max.subtract(min);
	 * 
	 * System.out.println("UtilsTest BigDecimal: " + min + " " + max + " " +
	 * percentOfIncrement + " " + range); System.out.println("zero " +
	 * BigDecimal.ZERO); assertEquals(1, range.compareTo(BigDecimal.ZERO));
	 * BigDecimal increment = range.multiply(percentOfIncrement);
	 * 
	 * System.out.println("range.divide(increment, RoundingMode.DOWN) " +
	 * range.divide(increment, RoundingMode.DOWN)); BigDecimal value = min;
	 * value = value.add(increment); System.out.println("value.add(increment) "
	 * + value); System.out.println("value.add(increment).ROUND_DOWN " +
	 * value.add(increment).ROUND_DOWN); System.out.println("max.ROUND_DOWN " +
	 * max.ROUND_DOWN); System.out.println("---------------------------------");
	 * 
	 * BigDecimal one0 = BigDecimal.valueOf(1.0); BigDecimal one1 =
	 * BigDecimal.valueOf(1.0); BigDecimal range0 = one0.subtract(one1);
	 * assertTrue(range0.compareTo(BigDecimal.ZERO) == 0);
	 * 
	 * }
	 */

	public void testClass() {
		Integer min = 0;
		Integer max = 1;
		String integerClass = "java.lang.Integer";
		String doubleClass = "java.lang.Double";

		boolean bothIntegers = min.getClass().getName().equals(integerClass)
				&& max.getClass().getName().equals(integerClass);
		boolean bothDouble = min.getClass().getName().equals(doubleClass)
				&& max.getClass().getName().equals(doubleClass);
		assertEquals(true, bothIntegers);
		assertEquals(false, bothDouble);

	}

	public void testDoubleIncrements2() {
		this.testDoubleIncrements(0.0, 10.0, 0.1);
		this.testDoubleIncrements(0.0, 1.0, 0.1);
		this.testDoubleIncrements(0.0, 1.0, 0.2);
		this.testDoubleIncrements(0.0, 1.0, 0.3);

		// is not well rounded
		this.testDoubleIncrements(0.0, 1.7, 0.3);

		// increment is null
		TreeSet<Double> increments = this.testDoubleIncrements(0.0, 10.0, 0.0);
		assertEquals(0.0, increments.first());
	}

	public void testIncrementsUtil() {
		this.testIntegerIncrements(0, 10, 0.2);
		// negative min
		this.testIntegerIncrements(-5, 5, 0.1);
		// negative min and max
		this.testIntegerIncrements(-10, -5, 0.2);

		// increment < 1 (returns null)
		this.testIntegerIncrements(0, 10, 0.05);

		// this.testDoubleIncrements(0.0, 10.0, 0.2);
		// negative min
		// this.testDoubleIncrements(-5.5, 5.5, 0.1);
		// negative min and max
		// this.testDoubleIncrements(-10.4, -5.6, 0.2);

		// increment < 1 (returns null)
		// this.testDoubleIncrements(0.7, 10.7, 0.05);
	}

	public void testIntegerIncrements(Integer min, Integer max,
			Double incrementAsPercentageOfMaxValue) {
		TreeSet<Integer> set = Utils.getIntegerIntervals(min, max,
				incrementAsPercentageOfMaxValue);
		if (set != null) {
			Vector<Integer> increments = new Vector<Integer>(set);
			int range = max - min;
			Double increment = range * incrementAsPercentageOfMaxValue;
			int incr = increment.intValue();

			if (incr != 0) {
				System.out.println("min: " + min + ", max: " + max
						+ ", increment: " + increment + " "
						+ increments.toString());

				int numberOfIncrements = (range / incr) + 1;
				assertEquals(numberOfIncrements, increments.size());
				for (int i = 0; i < numberOfIncrements; i++) {
					Integer value = min + (i * incr);
					assertEquals(value, (Integer) increments.get(i));
				}
			} else {
				assertEquals(min, increments.get(0));
			}
		} else {
			assertEquals(null, set);
		}
	}

	public void testObjectIncrements() {
		this.testObjectIncrements(0, 10, 0.1);
		this.testObjectIncrements(0.1, 1.0, 0.1);
	}

	public void testSeries() {
		TreeSet<String> increments = Utils.getSimpleSerie(0.1, 0.1, 10);

		System.out.println(this.getClass().getName() + " "
				+ increments.toString());
	}

	private TreeSet<Double> testDoubleIncrements(double min, double max,
			double percOfIncrement) {
		TreeSet<Double> basicIncrements = Utils.getDoubleIntervals(min, max,
				percOfIncrement);

		if (basicIncrements != null) {
			TreeSet<Double> increments = new TreeSet<Double>(basicIncrements);
			Double range = max - min;
			Double increment = range * percOfIncrement;

			if (increment > 0 || increment < 0) {
				System.out.println("min: " + min + ", max: " + max
						+ ", increment: " + increment + " "
						+ increments.toString());

				Double noOfincrements = (range / increment) + 1;
				int numberOfIncrements = noOfincrements.intValue();

				// assertEquals(numberOfIncrements, increments.size());
				for (int i = 0; i < numberOfIncrements; i++) {
					Double value = min + (i * increment);
					// assertEquals(value, (Double) increments.get(i));
				}

			} else {
				// assertEquals(null, increments);
			}
			return increments;
		} else {
			return null;
		}

	}

	private void testObjectIncrements(Object min, Object max,
			double percOfIncrement) {
		String integerClass = "java.lang.Integer";
		String doubleClass = "java.lang.Double";

		if (min.getClass().getName().equals(integerClass)
				&& max.getClass().getName().equals(integerClass)) {
			this.testIntegerIncrements((Integer) min, (Integer) max,
					percOfIncrement);
			System.out.println("method testIntegerIncrements used with: " + min
					+ " " + max + " " + percOfIncrement);

		} else if (min.getClass().getName().equals(doubleClass)
				&& max.getClass().getName().equals(doubleClass)) {
			this.testDoubleIncrements((Double) min, (Double) max,
					percOfIncrement);
			System.out.println("method testDoubleIncrements used with: " + min
					+ " " + max + " " + percOfIncrement);
		} else {
			System.out
					.println("Utils.getIncrements: min and max should be either both integers or both doubles.");
		}
	}

	protected void setUp() throws Exception {
		super.setUp();
	}

}
