# Supplementary material for: EnzML: multi-label prediction of enzyme classes using InterPro signatures
Source: BMC Bioinformatics. 2012 Apr 25;13:61. doi: 10.1186/1471-2105-13-61 (PMC3483700; doi:10.1186/1471-2105-13-61)
Supplement: Addtional file 5 — The Java code to format the data files, evaluate and predict. The file enzml_java_code.tar.gz contains the Java code used to format database data to ARFF and XML formats, to execute cross and train-test (jackknife) evaluations and to record evaluation results to database. More information is included in the readme.txt file and the Javadoc files. The code can be used with a MySQL database. To use a different database software, other JDBC drivers might be required. [file 1471-2105-13-61-S5.gz › java_code/utils/src/test/RegExpUtilsTest.java]

/*
 * This program is free software; you can redistribute it and/or modify
 * it under the terms of the University of Edinburgh Gnu Public License.
 * You can read the license terms at:
 * http://www.inf.ed.ac.uk/research/isdd/admin/package?viewlicense=1
 */

package test;

import java.util.Iterator;
import java.util.TreeMap;
import java.util.Vector;

import junit.framework.TestCase;
import uk.ac.ed.inf.utils.FileUtils;
import uk.ac.ed.inf.utils.RegExpUtils;
import uk.ac.ed.inf.utils.maputils.MapUtils;

/**
 * Class
 * 
 * @version 10 Mar 2008
 * @author Luna De Ferrari luna.deferrari-at-ed.ac.uk
 * 
 */
public class RegExpUtilsTest extends TestCase {

	public void testFilterListsByRegExp() {

		// ///////////////////////////////////////////////////////////
		Iterator<String> it1 = RegExpUtilsTest.iterator1();
		Iterator<String> it2 = RegExpUtilsTest.iterator2();

		Vector<String> newV1 = new Vector<String>();
		Vector<String> newV2 = new Vector<String>();

		String regExp = "a";
		String newString = "new";

		while (it1.hasNext()) {
			String s1 = it1.next();
			String s2 = it2.next();

			String matchedS2 = RegExpUtils.substituteMatchedString(s2, regExp,
					newString);

			if (matchedS2 != null) {
				newV1.add(s1);
				newV2.add(matchedS2);
			}
		}

		assertEquals("1", newV1.get(0));
		assertEquals("new", newV2.get(0));

		// ////////////////////////////////////////////////////////////////
		it1 = RegExpUtilsTest.iterator1();
		it2 = RegExpUtilsTest.iterator2();

		newV1 = new Vector<String>();
		newV2 = new Vector<String>();

		regExp = "a";
		newString = "";

		while (it1.hasNext()) {
			String s1 = it1.next();
			String s2 = it2.next();

			String matchedS2 = RegExpUtils.substituteMatchedString(s2, regExp,
					newString);

			if (matchedS2 != null) {
				newV1.add(s1);
				newV2.add(matchedS2);
			}
		}

		assertEquals("1", newV1.get(0));
		assertEquals("a", newV2.get(0));
	}

	public void testMultilineMatch() {
		// http://java.sun.com/docs/books/tutorial/essential/regex/pattern.html
		// try to match across newlines
		String a = "abc";
		String aMultiline = "a\nbc";
		String regExp = "a.*c";

		// no dotall mode (dot does not match the newline)
		boolean matchesA = RegExpUtils.stringMatchesRegExp(a, regExp, false);
		boolean matchesAMultiline = RegExpUtils.stringMatchesRegExp(aMultiline,
				regExp, false);
		assertTrue(matchesA);
		assertFalse(matchesAMultiline);

		// no dotall mode (dot does not match the newline)
		boolean matchesA2 = RegExpUtils.stringMatchesRegExp(a, regExp, true);
		boolean matchesAMultiline2 = RegExpUtils.stringMatchesRegExp(
				aMultiline, regExp, true);
		assertTrue(matchesA2);
		assertTrue(matchesAMultiline2);
	}

	public void testStringMatchesRegExp() {
		// matches
		// /////////////////////////////////////////////////////////////////////
		String string = "foo";
		String regExp = "foo";
		boolean matches = RegExpUtils
				.stringMatchesRegExp(string, regExp, false);
		assertEquals(true, matches);

		// a is present 2 times
		string = "aad";
		// either a or b or c
		regExp = "[abc]";
		matches = RegExpUtils.stringMatchesRegExp(string, regExp, false);
		assertEquals(true, matches);

		string = "ec 1.2.3.4";
		regExp = "ec [1-6]\\.[1-9]\\.[1-9999]\\.[1-9999]";
		matches = RegExpUtils.stringMatchesRegExp(string, regExp, false);
		assertEquals(true, matches);

		string = "ec 1.99.1234.9876";
		regExp = "[eE][cC] [1-6]\\.\\d+\\.\\d+\\.\\d+";
		matches = RegExpUtils.stringMatchesRegExp(string, regExp, false);
		assertEquals(true, matches);

		string = "EC 1.99.1234.9876";
		regExp = "[eE][cC] [1-6]\\.\\d+\\.\\d+\\.\\d+";
		matches = RegExpUtils.stringMatchesRegExp(string, regExp, false);
		assertEquals(true, matches);

		string = "EC  1.99.1234.9876";
		// zero up to 2 spaces (\s)
		regExp = "[eE][cC]\\s{0,2}[1-6]\\.\\d+\\.\\d+\\.\\d+";
		matches = RegExpUtils.stringMatchesRegExp(string, regExp, false);
		assertEquals(true, matches);

		string = "EC1.99.1234.9876";

		matches = RegExpUtils.stringMatchesRegExp(string, regExp, false);
		assertEquals(true, matches);

		// empty regular expression
		string = "";
		regExp = "";
		matches = RegExpUtils.stringMatchesRegExp(string, regExp, false);
		assertEquals(true, matches);

		string = "a";
		regExp = "";
		matches = RegExpUtils.stringMatchesRegExp(string, regExp, false);
		assertEquals(true, matches);

		string = "";
		// no characters (empty string)
		String regExp2 = "^$";
		matches = RegExpUtils.stringMatchesRegExp(string, regExp2, false);
		assertEquals(true, matches);

		string = "a";
		matches = RegExpUtils.stringMatchesRegExp(string, regExp2, false);
		assertEquals(false, matches);

		// should NOT match
		// //////////////////////////////////////////////////////////////
		string = "foo";
		regExp = "[abc]";
		matches = RegExpUtils.stringMatchesRegExp(string, regExp, false);
		assertEquals(false, matches);

		string = "EC  7.99.1234.9876";
		regExp = "[eE][cC]\\s{0,2}[1-6]\\.\\d+\\.\\d+\\.\\d+";
		matches = RegExpUtils.stringMatchesRegExp(string, regExp, false);
		assertEquals(false, matches);

		// empty string
		string = "";
		regExp = "[eE][cC]\\s{0,2}[1-6]\\.\\d+\\.\\d+\\.\\d+";
		matches = RegExpUtils.stringMatchesRegExp(string, regExp, false);
		assertEquals(false, matches);

		string = "ec 1.2.-.-";
		regExp = "ec [1-6]\\.[1-9]\\.[1-9999]\\.[1-9999]";
		matches = RegExpUtils.stringMatchesRegExp(string, regExp, false);
		assertEquals(false, matches);

	}

	public void testStripHtml() {
		String html = "<li><a href=\"/user/wax_junkie\">wax_junkie</a> (42,451)";
		String noHtml = RegExpUtils.stripXmlHtmlTags(html);
		assertEquals("wax_junkie (42,451)", noHtml);

		String furtherStripped = noHtml.replaceAll("\\(", "");
		assertEquals("wax_junkie 42,451)", furtherStripped);

		furtherStripped = furtherStripped.replaceAll("\\)", "");
		assertEquals("wax_junkie 42,451", furtherStripped);

	}

	public void testSubstituteMatchedString() {

		// substitute string if 1. old string matches 2. new string exists
		String string = "EC  6.99.1234.9876";
		String regExp = "[eE][cC]\\s{0,2}[1-6]\\.\\d+\\.\\d+\\.\\d+";
		String newString = "new";
		String substitutedString = RegExpUtils.substituteMatchedString(string,
				regExp, newString);
		assertEquals(newString, substitutedString);

		// return the string itself if 1. old string matches but 2. new string
		// is null/empty
		string = "EC  6.99.1234.9876";
		regExp = "[eE][cC]\\s{0,2}[1-6]\\.\\d+\\.\\d+\\.\\d+";
		newString = " ";
		substitutedString = RegExpUtils.substituteMatchedString(string, regExp,
				newString);
		assertEquals(string, substitutedString);

		// return null if 1. old string does NOT match
		string = "EC  7.99.1234.9876";
		regExp = "[eE][cC]\\s{0,2}[1-6]\\.\\d+\\.\\d+\\.\\d+";
		newString = "new";
		substitutedString = RegExpUtils.substituteMatchedString(string, regExp,
				newString);
		assertEquals(null, substitutedString);

	}

	protected void setUp() throws Exception {
		super.setUp();
	}

	protected void tearDown() throws Exception {
		super.tearDown();
	}

	public static String getTestHtml() {
		return FileUtils
				.getStringFromFile("/home/ldeferra/home_workspace/utils/uk/ac/ed/inf/csb/utils/tests/U2_history.html");
	}

	public static Iterator<String> iterator1() {
		Vector<String> v1 = new Vector<String>();
		v1.add("1");
		v1.add("2");

		return v1.iterator();
	}

	public static Iterator<String> iterator2() {

		Vector<String> v2 = new Vector<String>();
		v2.add("a");
		v2.add("b");

		return v2.iterator();
	}

	public static void testGetMatchesBoundaries() {
		String text = "*RECORD*abc 123\n\n*RECORD*ZXY 567\n*RECORD*";
		String regExp = "(?<=(\\*RECORD\\*)).*?(?=(\\*RECORD\\*))";
		TreeMap<Integer, Integer> boundaries = RegExpUtils
				.getAllMatchedSubstringsEndpoints(regExp, text, true);
		MapUtils.printMap(boundaries);
		Integer key1 = 8, value1 = 17, key2 = 25, value2 = 33;
		assertTrue(boundaries.containsKey(key1));
		assertEquals(value1, (Integer) boundaries.get(key1));
		assertTrue(boundaries.containsKey(key2));
		assertEquals(value2, (Integer) boundaries.get(key2));
	}

}
