# Supplementary material for: EnzML: multi-label prediction of enzyme classes using InterPro signatures
Source: BMC Bioinformatics. 2012 Apr 25;13:61. doi: 10.1186/1471-2105-13-61 (PMC3483700; doi:10.1186/1471-2105-13-61)
Supplement: Addtional file 5 — The Java code to format the data files, evaluate and predict. The file enzml_java_code.tar.gz contains the Java code used to format database data to ARFF and XML formats, to execute cross and train-test (jackknife) evaluations and to record evaluation results to database. More information is included in the readme.txt file and the Javadoc files. The code can be used with a MySQL database. To use a different database software, other JDBC drivers might be required. [file 1471-2105-13-61-S5.gz › java_code/utils/src/test/AllDatabaseUtilsTests.java]

/*
 * This program is free software; you can redistribute it and/or modify
 * it under the terms of the University of Edinburgh Gnu Public License.
 * You can read the license terms at:
 * http://www.inf.ed.ac.uk/research/isdd/admin/package?viewlicense=1
 * 
 * This software uses CERN statistical libraries (Copyright (c) 1999 
 * CERN - European Organization for Nuclear Research), so please note that 
 * any usage of this software related to military applications is expressly 
 * forbidden. For further information please refer to the CERN web site.
 *
 */

package test;

import junit.framework.Test;
import junit.framework.TestSuite;
import test.database.DbConnPropsTest;
import test.database.DbCreatorTest;
import test.database.DbManagerTest;
import test.database.DbReaderTest;
import test.database.DbWriterTest;
import test.database.SqlUtilsTest;
import test.database.TableCreatorTest;
import test.database.TableReaderTest;
import test.database.TableRowTest;
import test.database.TableTest;
import test.database.TableWriterTest;

/**
 * Class
 * 
 * @version 14 Jun 2010
 * @author Luna De Ferrari luna.deferrari-at-ed.ac.uk
 * 
 */
public class AllDatabaseUtilsTests {

	public static void main(String[] args) {
		junit.textui.TestRunner.run(AllDatabaseUtilsTests.suite());
	}

	public static Test suite() {
		TestSuite suite = new TestSuite("Tests for database utilities classes.");
		// $JUnit-BEGIN$

		// DATABASE UTILS ~~~~~~~~~~~~~~~~~~~~~~~~~~~~~~~

		suite.addTestSuite(DbConnPropsTest.class);
		suite.addTestSuite(DbCreatorTest.class);
		suite.addTestSuite(DbManagerTest.class);
		suite.addTestSuite(DbReaderTest.class);
		// no test suite.addTestSuite(DbUtilsTest.class);
		suite.addTestSuite(DbWriterTest.class);
		suite.addTestSuite(TableCreatorTest.class);
		// no tests suite.addTestSuite(TableManagerTest.class);
		suite.addTestSuite(TableReaderTest.class);

		suite.addTestSuite(TableRowTest.class);
		suite.addTestSuite(TableTest.class);
		suite.addTestSuite(TableWriterTest.class);
		suite.addTestSuite(SqlUtilsTest.class);

		return suite;
	}

}
