# Supplementary material for: EnzML: multi-label prediction of enzyme classes using InterPro signatures
Source: BMC Bioinformatics. 2012 Apr 25;13:61. doi: 10.1186/1471-2105-13-61 (PMC3483700; doi:10.1186/1471-2105-13-61)
Supplement: Addtional file 5 — The Java code to format the data files, evaluate and predict. The file enzml_java_code.tar.gz contains the Java code used to format database data to ARFF and XML formats, to execute cross and train-test (jackknife) evaluations and to record evaluation results to database. More information is included in the readme.txt file and the Javadoc files. The code can be used with a MySQL database. To use a different database software, other JDBC drivers might be required. [file 1471-2105-13-61-S5.gz › java_code/utils/src/test/ListUtilsTest.java]

/*
 * This program is free software; you can redistribute it and/or modify
 * it under the terms of the University of Edinburgh Gnu Public License.
 * You can read the license terms at:
 * http://www.inf.ed.ac.uk/research/isdd/admin/package?viewlicense=1
 */

package test;

import java.util.Iterator;
import java.util.TreeSet;
import java.util.Vector;

import junit.framework.TestCase;
import uk.ac.ed.inf.utils.ListUtils;
import uk.ac.ed.inf.utils.VectorUtils;

/**
 * Class
 * 
 * @version 20 Feb 2008
 * @author Luna De Ferrari luna.deferrari-at-ed.ac.uk
 * 
 */
public class ListUtilsTest extends TestCase {

	public void testListIsNullOrEmpty() {
		Vector<String> list = ListUtilsTest.list();
		assertEquals(false, ListUtils.isNullOrEmpty(list));
		list.removeAllElements(); // empty the list
		assertEquals(true, ListUtils.isNullOrEmpty(list));
		list = null;
		assertEquals(true, ListUtils.isNullOrEmpty(list));
	}

	public void testSetFromList() {
		TreeSet<String> set = new TreeSet<String>(ListUtilsTest.list());

		// ArrayUtils.printArrayOfObjects(set.toArray());

		Iterator it = set.iterator();
		assertEquals("a", it.next());
		// the third object added should now be in 2nd position
		assertEquals("a ", it.next());

	}

	public void testStringIsNullOrEmpty() {
		String string = "abc";
		assertEquals(false, ListUtils.isNullOrEmpty(string));
		string = "  "; // empty the string
		assertEquals(true, ListUtils.isNullOrEmpty(string));
		string = null;
		assertEquals(true, ListUtils.isNullOrEmpty(string));
	}

	public void testTrimList() {
		Vector<String> list = ListUtilsTest.list();
		VectorUtils.trimList(list);
		assertEquals("a", list.get(1));
	}

	protected void setUp() throws Exception {
		super.setUp();
	}

	/**
	 * @deprecated Use {@link #list()} instead
	 */
	public static Vector<String> arrayList() {
		return list();
	}

	public static Vector<String> list() {
		Vector<String> list = new Vector<String>();
		list.add("a");
		list.add("a");
		// with space
		list.add("a ");
		list.add("b");
		return list;
	}

	/**
	 * only for junit4
	 * 
	 * @Test(expected= java.util.NoSuchElementException.class) public void
	 *                 empty(Iterator it) { it.next(); }
	 */

}
