# Supplementary material for: EnzML: multi-label prediction of enzyme classes using InterPro signatures
Source: BMC Bioinformatics. 2012 Apr 25;13:61. doi: 10.1186/1471-2105-13-61 (PMC3483700; doi:10.1186/1471-2105-13-61)
Supplement: Addtional file 5 — The Java code to format the data files, evaluate and predict. The file enzml_java_code.tar.gz contains the Java code used to format database data to ARFF and XML formats, to execute cross and train-test (jackknife) evaluations and to record evaluation results to database. More information is included in the readme.txt file and the Javadoc files. The code can be used with a MySQL database. To use a different database software, other JDBC drivers might be required. [file 1471-2105-13-61-S5.gz › java_code/utils/src/test/Data.java]

/*
 * This program is free software; you can redistribute it and/or modify
 * it under the terms of the University of Edinburgh Gnu Public License.
 * You can read the license terms at:
 * http://www.inf.ed.ac.uk/research/isdd/admin/package?viewlicense=1
 */

package test;

import java.util.Vector;

import junit.framework.TestCase;

/**
 * Class
 * 
 * @version 3 Jun 2008
 * @author Luna De Ferrari luna.deferrari-at-ed.ac.uk
 * 
 */
public class Data extends TestCase {
	public static final String KEY1 = "key1";
	public static final String KEY2 = "key2";
	public static final String KEY3 = "key3";
	public static final String KEYA = "keyA";

	public static final String VAL1 = "value1";
	public static final String VAL2 = "value2";
	public static final String VAL3 = "value3";
	public static final String VALA = "valueA";
	public static final String VALB = "valueB";

	protected void setUp() throws Exception {
		super.setUp();
	}

	public static Vector<String> emptyKeys() {
		Vector<String> keys = new Vector<String>();
		keys.add("");
		keys.add(Data.KEY1);
		keys.add("");
		return keys;
	}

	public static Vector<String> emptyValue() {
		Vector<String> values = new Vector<String>();
		values.add(Data.VAL1);
		values.add("");
		values.add("");
		return values;
	}

	public static Vector<String> keys() {
		Vector<String> keys = new Vector<String>();
		keys.add(KEY1);
		keys.add(KEY2);
		keys.add(KEY2);
		keys.add(KEY3);
		return keys;
	}

	public static Vector<String> keys2() {
		Vector<String> keys = new Vector<String>();
		keys.add(KEY1);
		keys.add(KEY2);
		keys.add(KEYA);
		return keys;
	}

	public static Vector<String> values() {
		Vector<String> values = new Vector<String>();
		values.add(VAL1);
		values.add(VAL1);
		values.add(VAL2);
		values.add(VAL3);
		return values;
	}

	public static Vector<String> values2() {
		Vector<String> values = new Vector<String>();
		values.add(VAL3);
		values.add(VAL3);
		values.add(VALA);
		return values;
	}

}
