# Supplementary material for: EnzML: multi-label prediction of enzyme classes using InterPro signatures
Source: BMC Bioinformatics. 2012 Apr 25;13:61. doi: 10.1186/1471-2105-13-61 (PMC3483700; doi:10.1186/1471-2105-13-61)
Supplement: Addtional file 5 — The Java code to format the data files, evaluate and predict. The file enzml_java_code.tar.gz contains the Java code used to format database data to ARFF and XML formats, to execute cross and train-test (jackknife) evaluations and to record evaluation results to database. More information is included in the readme.txt file and the Javadoc files. The code can be used with a MySQL database. To use a different database software, other JDBC drivers might be required. [file 1471-2105-13-61-S5.gz › java_code/utils/src/test/WebUtilsTest.java]

/*
 * This program is free software; you can redistribute it and/or modify
 * it under the terms of the University of Edinburgh Gnu Public License.
 * You can read the license terms at:
 * http://www.inf.ed.ac.uk/research/isdd/admin/package?viewlicense=1
 * 
 * This software uses CERN statistical libraries (Copyright (c) 1999 
 * CERN - European Organization for Nuclear Research), so please note that 
 * any usage of this software related to military applications is expressly 
 * forbidden. For further information please refer to the CERN web site.
 *
 */

package test;

import java.io.BufferedReader;
import java.io.IOException;

import junit.framework.TestCase;

import org.junit.Before;
import org.junit.Test;

import uk.ac.ed.inf.utils.FileUtils;
import uk.ac.ed.inf.utils.webutils.WebUtils;

/**
 * Class
 * 
 * @version 18 Nov 2008
 * @author Luna De Ferrari luna.deferrari-at-ed.ac.uk
 * 
 */
public class WebUtilsTest extends TestCase {

	@Before
	public void setUp() throws Exception {
	}

	@Test
	public void testGetReaderFromURL() {
		String url = "http://www.google.com";
		BufferedReader reader;
		try {
			reader = WebUtils.getReaderFromInputStream(WebUtils
					.getStreamFromURL(url));
			FileUtils.printFromReader(reader);
		} catch (IOException e) {
			// TODO Auto-generated catch block
			e.printStackTrace();
		}
	}

	@Test
	public void testMd5Hash() {
		String hash = WebUtils.md5Hash("luna76");
		assertEquals("df12ea0facf0f3c4bf25397225bbc334", hash);

		String hash2 = WebUtils.md5Hash("a");
		assertEquals("cc175b9c0f1b6a831c399e269772661", hash2);

		String hash3 = WebUtils
				.md5Hash("The quick brown fox jumps over the lazy dog");
		assertEquals("9e107d9d372bb6826bd81d3542a419d6", hash3);

		// hash of empty string
		String hash4 = WebUtils.md5Hash("");
		assertEquals("d41d8cd98f00b204e9800998ecf8427e", hash4);

	}
}
