# Supplementary material for: EnzML: multi-label prediction of enzyme classes using InterPro signatures
Source: BMC Bioinformatics. 2012 Apr 25;13:61. doi: 10.1186/1471-2105-13-61 (PMC3483700; doi:10.1186/1471-2105-13-61)
Supplement: Addtional file 7 — All cross evaluation results. The file all_cross_evaluation_results.csv contains, in comma separated format, all the cross evaluation results summarised in Figures 4, 5 and 6. [file 1471-2105-13-61-S7.csv]

arff_file_id	arff_file_name	dataset	dataset_description	number_of_instances	number_of_attributes	class_name	number_of_class_values	file_creation_time	result_id	algorithm	average_precision	coverage	error_set_size	example_based_accuracy	example_based_f_measure	example_based_precision	example_based_recall	hamming_loss	hierarchical_loss	is_error	macro_averaged_f_measure	macro_averaged_precision	macro_averaged_recall	mean_average_precision	micro_averaged_f_measure	micro_averaged_precision	micro_averaged_recall	one_error	ranking_loss	subset_accuracy	test_arff_id	number_of_cross_evaluation_folds	cross_evaluation_fold	fold_start_time	fold_end_time
13	data/arff/plants_swissprot_kegg_ec_20110214_142319.arff	plants_swissprot_kegg_ec	plant records having interpro signatures and on which Swiss-Prot and KEGG EC annotation agree	3513	2290	ec	639	2011-02-14 14:23:52	544	mulan.classifier.lazy.BRkNN-k1	0.872299081763947	28.4630681818182	54.53125	0.814671455174248	0.964981447124304	0.951476793248945	0.832485875706215	0.000627849814762041	0.170454545454545	0.110795454545455	0.949743454463426	0.937718764831514	0.718396759537451		0.891954022988506	0.95253682487725	0.838616714697406	0.5625	0.0228380883112923	0.869318181818182	13	10	0	2011-02-28 16:36:47	2011-02-28 16:36:48
13	data/arff/plants_swissprot_kegg_ec_20110214_142319.arff	plants_swissprot_kegg_ec	plant records having interpro signatures and on which Swiss-Prot and KEGG EC annotation agree	3513	2290	ec	639	2011-02-14 14:23:52	545	mulan.classifier.lazy.BRkNN-k1	0.893351062649231	22.2017045454545	44.5596590909091	0.836208267922553	0.957234432234433	0.968152866242038	0.843571428571429	0.000574415787973782	0.159090909090909	0.116477272727273	0.971538461962428	0.941966067864272	0.72003224325645		0.9003861003861	0.970049916805324	0.840057636887608	0.553977272727273	0.016831732274126	0.875	13	10	1	2011-02-28 16:36:49	2011-02-28 16:36:50
13	data/arff/plants_swissprot_kegg_ec_20110214_142319.arff	plants_swissprot_kegg_ec	plant records having interpro signatures and on which Swiss-Prot and KEGG EC annotation agree	3513	2290	ec	639	2011-02-14 14:23:52	546	mulan.classifier.lazy.BRkNN-k1	0.904128182458282	23.6903409090909	56.3494318181818	0.867738791423002	0.971446725317693	0.966981132075472	0.886904761904762	0.000454189227700199	0.110795454545455	0.0710227272727273	0.975593879282076	0.949599594607764	0.805288120657878		0.92018779342723	0.96551724137931	0.878923766816143	0.568181818181818	0.0200636946299407	0.909090909090909	13	10	2	2011-02-28 16:36:50	2011-02-28 16:36:52
13	data/arff/plants_swissprot_kegg_ec_20110214_142319.arff	plants_swissprot_kegg_ec	plant records having interpro signatures and on which Swiss-Prot and KEGG EC annotation agree	3513	2290	ec	639	2011-02-14 14:23:52	547	mulan.classifier.lazy.BRkNN-k1	0.905447034663171	24.7606837606838	60.7806267806268	0.873888888888889	0.982534783460709	0.977134146341463	0.879722222222222	0.000459948735810805	0.122507122507123	0.0854700854700855	0.969982773086625	0.956783234126984	0.831379926219596		0.922146636432351	0.976	0.873925501432665	0.535612535612536	0.0229155144667778	0.905982905982906	13	10	3	2011-02-28 16:36:52	2011-02-28 16:36:53
13	data/arff/plants_swissprot_kegg_ec_20110214_142319.arff	plants_swissprot_kegg_ec	plant records having interpro signatures and on which Swiss-Prot and KEGG EC annotation agree	3513	2290	ec	639	2011-02-14 14:23:52	548	mulan.classifier.lazy.BRkNN-k1	0.864781140551914	27.7008547008547	64.5669515669516	0.813958389382118	0.95952380952381	0.937631027253669	0.82717803030303	0.00070108690798346	0.173789173789174	0.113960113960114	0.946424898423167	0.905745563729368	0.73980981740722		0.880061115355233	0.938110749185668	0.828776978417266	0.566951566951567	0.0251985990314548	0.868945868945869	13	10	4	2011-02-28 16:36:53	2011-02-28 16:36:54
13	data/arff/plants_swissprot_kegg_ec_20110214_142319.arff	plants_swissprot_kegg_ec	plant records having interpro signatures and on which Swiss-Prot and KEGG EC annotation agree	3513	2290	ec	639	2011-02-14 14:23:52	549	mulan.classifier.lazy.BRkNN-k1	0.886595164092257	23.2079772079772	45.1054131054131	0.850044802867384	0.960828952793239	0.973443223443223	0.860215053763441	0.000562655735069528	0.153846153846154	0.111111111111111	0.971518911845219	0.92808785602153	0.751470985111244		0.908959537572254	0.969183359013868	0.85578231292517	0.52991452991453	0.0166433284731153	0.877492877492878	13	10	5	2011-02-28 16:36:55	2011-02-28 16:36:56
13	data/arff/plants_swissprot_kegg_ec_20110214_142319.arff	plants_swissprot_kegg_ec	plant records having interpro signatures and on which Swiss-Prot and KEGG EC annotation agree	3513	2290	ec	639	2011-02-14 14:23:52	550	mulan.classifier.lazy.BRkNN-k1	0.867281211282144	32.4985754985755	68.008547008547	0.830891016200294	0.961779448621554	0.964354527938343	0.844559585492228	0.000647500647500648	0.173789173789174	0.113960113960114	0.956168092743624	0.933080516453905	0.768207329044925		0.896943852167733	0.963358778625954	0.839095744680851	0.52991452991453	0.0263780058986033	0.863247863247863	13	10	6	2011-02-28 16:36:56	2011-02-28 16:36:57
13	data/arff/plants_swissprot_kegg_ec_20110214_142319.arff	plants_swissprot_kegg_ec	plant records having interpro signatures and on which Swiss-Prot and KEGG EC annotation agree	3513	2290	ec	639	2011-02-14 14:23:52	551	mulan.classifier.lazy.BRkNN-k1	0.859912723861275	29.9259259259259	80.002849002849	0.837845385067607	0.962554112554112	0.960919540229885	0.845164609053498	0.00057158677848333	0.131054131054131	0.0911680911680912	0.955689035601642	0.942697132616488	0.774037861537862		0.893687707641196	0.960714285714286	0.835403726708075	0.601139601139601	0.0289798658060282	0.903133903133903	13	10	7	2011-02-28 16:36:57	2011-02-28 16:36:59
13	data/arff/plants_swissprot_kegg_ec_20110214_142319.arff	plants_swissprot_kegg_ec	plant records having interpro signatures and on which Swiss-Prot and KEGG EC annotation agree	3513	2290	ec	639	2011-02-14 14:23:52	552	mulan.classifier.lazy.BRkNN-k1	0.889715521614262	23.954415954416	49.1509971509971	0.857751177394034	0.96717611656636	0.961417096959266	0.87292817679558	0.000491207387759112	0.145299145299145	0.0968660968660969	0.963798115385995	0.911783947047105	0.79598952457483		0.917417417417417	0.957680250783699	0.880403458213256	0.544159544159544	0.0206055820522926	0.894586894586895	13	10	8	2011-02-28 16:36:59	2011-02-28 16:37:00
13	data/arff/plants_swissprot_kegg_ec_20110214_142319.arff	plants_swissprot_kegg_ec	plant records having interpro signatures and on which Swiss-Prot and KEGG EC annotation agree	3513	2290	ec	639	2011-02-14 14:23:52	553	mulan.classifier.lazy.BRkNN-k1	0.83806402648956	38.6666666666667	91.2706552706553	0.795746388443017	0.963222222222222	0.957516339869281	0.806179775280899	0.000714483473104163	0.182336182336182	0.125356125356125	0.947725166469556	0.946069538926682	0.729028441740306		0.877112135176651	0.962900505902192	0.805359661495063	0.578347578347578	0.035781153757383	0.86039886039886	13	10	9	2011-02-28 16:37:00	2011-02-28 16:37:02
13	data/arff/plants_swissprot_kegg_ec_20110214_142319.arff	plants_swissprot_kegg_ec	plant records having interpro signatures and on which Swiss-Prot and KEGG EC annotation agree	3513	2290	ec	639	2011-02-14 14:23:52	1124	mulan.classifier.lazy.BRkNN-k1	0.878269872810868	24.0596590909091	57.4488636363636	0.850453165881737	0.955226115603474	0.954968944099379	0.860714285714286	0.000587774294670846	0.161931818181818	0.102272727272727	0.961099813442665	0.89301421957672	0.762367413162868		0.900302114803625	0.952076677316294	0.853868194842407	0.576704545454545	0.020465338180719	0.883522727272727	13	10	0	2011-06-09 12:04:50	2011-06-09 12:04:53
13	data/arff/plants_swissprot_kegg_ec_20110214_142319.arff	plants_swissprot_kegg_ec	plant records having interpro signatures and on which Swiss-Prot and KEGG EC annotation agree	3513	2290	ec	639	2011-02-14 14:23:52	1125	mulan.classifier.lazy.BRkNN-k1	0.904798002434952	17.6306818181818	37.1875	0.875230202578269	0.966324493869404	0.981536926147704	0.883977900552486	0.00042747221430607	0.127840909090909	0.0909090909090909	0.968285398981457	0.961778846153846	0.810964308100825		0.929618768328446	0.981424148606811	0.883008356545961	0.534090909090909	0.0147744411694926	0.897727272727273	13	10	1	2011-06-09 12:04:53	2011-06-09 12:04:54
13	data/arff/plants_swissprot_kegg_ec_20110214_142319.arff	plants_swissprot_kegg_ec	plant records having interpro signatures and on which Swiss-Prot and KEGG EC annotation agree	3513	2290	ec	639	2011-02-14 14:23:52	1126	mulan.classifier.lazy.BRkNN-k1	0.86569880414175	29.8352272727273	63.5539772727273	0.802616279069767	0.969507389162562	0.962274774774775	0.820588235294118	0.000627849814762041	0.161931818181818	0.113636363636364	0.950578626678628	0.956342253089415	0.736205884567165		0.887649402390438	0.963667820069204	0.82274741506647	0.579545454545455	0.024850726687924	0.869318181818182	13	10	2	2011-06-09 12:04:54	2011-06-09 12:04:55
13	data/arff/plants_swissprot_kegg_ec_20110214_142319.arff	plants_swissprot_kegg_ec	plant records having interpro signatures and on which Swiss-Prot and KEGG EC annotation agree	3513	2290	ec	639	2011-02-14 14:23:52	1127	mulan.classifier.lazy.BRkNN-k1	0.845105908188081	36.8518518518519	79.2564102564103	0.790823412698413	0.965877976190476	0.960633946830266	0.802356020942408	0.000727880038224866	0.188034188034188	0.133903133903134	0.942592391650579	0.943137082397364	0.722823767955733		0.878810408921933	0.959415584415584	0.810699588477366	0.538461538461538	0.0335477564058001	0.849002849002849	13	10	3	2011-06-09 12:04:55	2011-06-09 12:04:56
13	data/arff/plants_swissprot_kegg_ec_20110214_142319.arff	plants_swissprot_kegg_ec	plant records having interpro signatures and on which Swiss-Prot and KEGG EC annotation agree	3513	2290	ec	639	2011-02-14 14:23:52	1128	mulan.classifier.lazy.BRkNN-k1	0.880689600973049	25.6552706552707	50.5840455840456	0.837524366471735	0.966228032453198	0.949615975422427	0.854411764705882	0.000576052300190231	0.162393162393162	0.105413105413105	0.95486703153022	0.906788221195001	0.786573188654622		0.896882494004796	0.942857142857143	0.855182926829268	0.575498575498576	0.0210054639087192	0.886039886039886	13	10	4	2011-06-09 12:04:56	2011-06-09 12:04:57
13	data/arff/plants_swissprot_kegg_ec_20110214_142319.arff	plants_swissprot_kegg_ec	plant records having interpro signatures and on which Swiss-Prot and KEGG EC annotation agree	3513	2290	ec	639	2011-02-14 14:23:52	1129	mulan.classifier.lazy.BRkNN-k1	0.897398250566759	30.1538461538462	66.0626780626781	0.88033462033462	0.96280915466962	0.963391136801542	0.890810810810811	0.000477810822638409	0.13960113960114	0.0911680911680912	0.969233226883877	0.938378978534419	0.801255891839578		0.923625981441827	0.964232488822653	0.886301369863014	0.527065527065527	0.0251598779064871	0.903133903133903	13	10	5	2011-06-09 12:04:57	2011-06-09 12:04:58
13	data/arff/plants_swissprot_kegg_ec_20110214_142319.arff	plants_swissprot_kegg_ec	plant records having interpro signatures and on which Swiss-Prot and KEGG EC annotation agree	3513	2290	ec	639	2011-02-14 14:23:52	1130	mulan.classifier.lazy.BRkNN-k1	0.881503147236025	30.9173789173789	61.2678062678063	0.846773354150403	0.957705627705628	0.971385542168675	0.858974358974359	0.000576052300190231	0.148148148148148	0.108262108262108	0.963554684566823	0.95567365835223	0.750431471568682		0.903515332834705	0.969502407704655	0.84593837535014	0.538461538461538	0.0221210409629295	0.88034188034188	13	10	6	2011-06-09 12:04:58	2011-06-09 12:04:59
13	data/arff/plants_swissprot_kegg_ec_20110214_142319.arff	plants_swissprot_kegg_ec	plant records having interpro signatures and on which Swiss-Prot and KEGG EC annotation agree	3513	2290	ec	639	2011-02-14 14:23:52	1131	mulan.classifier.lazy.BRkNN-k1	0.875208728720117	21.1196581196581	46.6353276353276	0.822051495016611	0.979125896934116	0.95364238410596	0.837352941176471	0.000607310952138538	0.136752136752137	0.0911680911680912	0.946929448818556	0.945560903002663	0.752162540939458		0.893081761006289	0.954621848739496	0.838995568685377	0.575498575498576	0.0185013448975841	0.891737891737892	13	10	7	2011-06-09 12:04:59	2011-06-09 12:05:01
13	data/arff/plants_swissprot_kegg_ec_20110214_142319.arff	plants_swissprot_kegg_ec	plant records having interpro signatures and on which Swiss-Prot and KEGG EC annotation agree	3513	2290	ec	639	2011-02-14 14:23:52	1132	mulan.classifier.lazy.BRkNN-k1	0.886878056196372	26.962962962963	59.3304843304843	0.85023942537909	0.971972646500949	0.969979296066253	0.862640449438202	0.000513534996293617	0.133903133903134	0.0854700854700855	0.968850042745303	0.946083505866115	0.801884077549868		0.91307634164777	0.969502407704655	0.862857142857143	0.552706552706553	0.0228885103079512	0.891737891737892	13	10	8	2011-06-09 12:05:01	2011-06-09 12:05:02
13	data/arff/plants_swissprot_kegg_ec_20110214_142319.arff	plants_swissprot_kegg_ec	plant records having interpro signatures and on which Swiss-Prot and KEGG EC annotation agree	3513	2290	ec	639	2011-02-14 14:23:52	1133	mulan.classifier.lazy.BRkNN-k1	0.846607588673061	31.7150997150997	73.4273504273504	0.821519795657727	0.968095238095238	0.952922077922078	0.828544061302682	0.000669828256035153	0.153846153846154	0.113960113960114	0.952521346528237	0.922494150031732	0.721979593119299		0.882260596546311	0.954159592529711	0.82043795620438	0.586894586894587	0.0276339834043624	0.88034188034188	13	10	9	2011-06-09 12:05:02	2011-06-09 12:05:03
14	data/arff/archaea_swissprot_kegg_ec_20110214_144148.arff	archaea_swissprot_kegg_ec	archaea records having interpro signatures and on which Swiss-Prot and KEGG EC annotation agree	12128	2209	ec	500	2011-02-14 14:42:35	614	mulan.classifier.lazy.BRkNN-k1	0.97848302108186	5.02473206924979	8.61747732893652	0.968554522400676	0.996580547112462	0.996580547112462	0.970044378698225	0.000148689795088941	0.0272052761747733	0.0181368507831822	0.989506134837752	0.984786184210526	0.921492530018164		0.982863670982483	0.996525096525097	0.969571750563486	0.455894476504534	0.00431408400533508	0.979389942291838	14	10	0	2011-02-28 23:43:51	2011-02-28 23:43:58
14	data/arff/archaea_swissprot_kegg_ec_20110214_144148.arff	archaea_swissprot_kegg_ec	archaea records having interpro signatures and on which Swiss-Prot and KEGG EC annotation agree	12128	2209	ec	500	2011-02-14 14:42:35	615	mulan.classifier.lazy.BRkNN-k1	0.990224988300524	3.55070074196208	4.35119538334707	0.97724399494311	0.996653038319705	0.993006619688234	0.981829388560158	0.000109039183065224	0.0206100577081616	0.010717230008244	0.987407078470992	0.977815576012426	0.962840682084639		0.987442922374429	0.993491577335375	0.981467473524962	0.44765045342127	0.00218744132958004	0.983511953833471	14	10	1	2011-02-28 23:43:58	2011-02-28 23:44:04
14	data/arff/archaea_swissprot_kegg_ec_20110214_144148.arff	archaea_swissprot_kegg_ec	archaea records having interpro signatures and on which Swiss-Prot and KEGG EC annotation agree	12128	2209	ec	500	2011-02-14 14:42:35	616	mulan.classifier.lazy.BRkNN-k1	0.982709901499087	3.82357790601814	6.31244847485573	0.973866809881848	0.996892892054183	0.991234756097561	0.980440890425762	0.000132168706745726	0.0255564715581204	0.0156636438582028	0.988244004452545	0.984536585763279	0.952898570349743		0.98438110113237	0.989791912053396	0.979029126213592	0.464962901896125	0.00294430413106194	0.979389942291838	14	10	2	2011-02-28 23:44:04	2011-02-28 23:44:09
14	data/arff/archaea_swissprot_kegg_ec_20110214_144148.arff	archaea_swissprot_kegg_ec	archaea records having interpro signatures and on which Swiss-Prot and KEGG EC annotation agree	12128	2209	ec	500	2011-02-14 14:42:35	617	mulan.classifier.lazy.BRkNN-k1	0.987436754171941	3.7040395713108	5.1277823577906	0.971634548247452	0.998621107807855	0.989658848614072	0.981139053254438	0.000123908162574118	0.0181368507831822	0.00824402308326463	0.988754817015597	0.984998138725652	0.971003635160154		0.985873045771332	0.989413988657845	0.982357357357357	0.450123660346249	0.00321055876962321	0.982687551525144	14	10	3	2011-02-28 23:44:10	2011-02-28 23:44:15
14	data/arff/archaea_swissprot_kegg_ec_20110214_144148.arff	archaea_swissprot_kegg_ec	archaea records having interpro signatures and on which Swiss-Prot and KEGG EC annotation agree	12128	2209	ec	500	2011-02-14 14:42:35	618	mulan.classifier.lazy.BRkNN-k1	0.981092889313245	5.2118713932399	9.64303380049464	0.974179104477612	0.998725790010194	0.996189024390244	0.977544910179641	0.00010573496539658	0.0173124484748557	0.0131904369332234	0.990966723950047	0.993170262670486	0.946201415407029		0.987744159325929	0.996137504828119	0.979491074819597	0.45919208573784	0.0054714215912444	0.984336356141797	14	10	4	2011-02-28 23:44:15	2011-02-28 23:44:21
14	data/arff/archaea_swissprot_kegg_ec_20110214_144148.arff	archaea_swissprot_kegg_ec	archaea records having interpro signatures and on which Swiss-Prot and KEGG EC annotation agree	12128	2209	ec	500	2011-02-14 14:42:35	619	mulan.classifier.lazy.BRkNN-k1	0.979510266998117	5.42786479802143	9.62654575432811	0.961010122611919	0.996813539604237	0.994598765432099	0.964146289146289	0.000171819318769443	0.0272052761747733	0.0148392415498763	0.987815535305091	0.997848515499672	0.909125124201411		0.97979797979798	0.995657323332017	0.964435946462715	0.462489694971146	0.0049606017747041	0.97444352844188	14	10	5	2011-02-28 23:44:21	2011-02-28 23:44:27
14	data/arff/archaea_swissprot_kegg_ec_20110214_144148.arff	archaea_swissprot_kegg_ec	archaea records having interpro signatures and on which Swiss-Prot and KEGG EC annotation agree	12128	2209	ec	500	2011-02-14 14:42:35	620	mulan.classifier.lazy.BRkNN-k1	0.994529971148659	2.81780708985985	3.02308326463314	0.982240382028518	0.997581215346258	0.994132653061224	0.987252124645892	8.42575505504001e-05	0.0156636438582028	0.00577081615828524	0.993325252746283	0.984806833892772	0.983999689498716		0.990735694822888	0.99344262295082	0.98804347826087	0.421269579554823	0.00164286478373364	0.986809563066777	14	10	6	2011-02-28 23:44:27	2011-02-28 23:44:32
14	data/arff/archaea_swissprot_kegg_ec_20110214_144148.arff	archaea_swissprot_kegg_ec	archaea records having interpro signatures and on which Swiss-Prot and KEGG EC annotation agree	12128	2209	ec	500	2011-02-14 14:42:35	621	mulan.classifier.lazy.BRkNN-k1	0.981013507849691	5.62901896125309	10.2563891178895	0.972293711377681	0.995177988937739	0.993769470404984	0.973791348600509	0.00013712503324869	0.0247320692497939	0.0148392415498763	0.980926041988855	0.984174671542353	0.936001224071132		0.983709519136408	0.993655828707375	0.973960357559269	0.470733718054411	0.00523781778908671	0.981863149216818	14	10	7	2011-02-28 23:44:32	2011-02-28 23:44:38
14	data/arff/archaea_swissprot_kegg_ec_20110214_144148.arff	archaea_swissprot_kegg_ec	archaea records having interpro signatures and on which Swiss-Prot and KEGG EC annotation agree	12128	2209	ec	500	2011-02-14 14:42:35	622	mulan.classifier.lazy.BRkNN-k1	0.992660397756703	2.9463696369637	1.93564356435644	0.97948606271777	0.996766090806338	0.993913713405239	0.984981404506673	0.000100861789585772	0.0206270627062706	0.00907590759075908	0.992140807622974	0.991335008886911	0.955649359572711		0.988139218355046	0.993742667188111	0.982598607888631	0.465346534653465	0.000964294429560167	0.982673267326733	14	10	8	2011-02-28 23:44:38	2011-02-28 23:44:44
14	data/arff/archaea_swissprot_kegg_ec_20110214_144148.arff	archaea_swissprot_kegg_ec	archaea records having interpro signatures and on which Swiss-Prot and KEGG EC annotation agree	12128	2209	ec	500	2011-02-14 14:42:35	623	mulan.classifier.lazy.BRkNN-k1	0.986110936725957	4.68399339933993	5.8036303630363	0.974135776759683	0.995568077291703	0.994082840236686	0.976433785192909	0.000133931228794222	0.0255775577557756	0.0107260726072607	0.988268720771625	0.990612912010819	0.961206218177481		0.984980530317078	0.994756554307116	0.975394785163423	0.443894389438944	0.00326304471845034	0.979372937293729	14	10	9	2011-02-28 23:44:44	2011-02-28 23:44:49
14	data/arff/archaea_swissprot_kegg_ec_20110214_144148.arff	archaea_swissprot_kegg_ec	archaea records having interpro signatures and on which Swiss-Prot and KEGG EC annotation agree	12128	2209	ec	500	2011-02-14 14:42:35	1184	mulan.classifier.lazy.BRkNN-k1	0.983733769843978	5.02061005770816	7.97444352844188	0.97446050927924	0.997253732207436	0.993691024797016	0.977458396369138	0.000122256053739796	0.021434460016488	0.0131904369332234	0.987959155139997	0.985514379369098	0.942774688436359		0.985597508758272	0.992551940415523	0.978739853111712	0.464138499587799	0.00471922405426934	0.981038746908491	14	10	0	2011-06-09 12:06:37	2011-06-09 12:06:43
14	data/arff/archaea_swissprot_kegg_ec_20110214_144148.arff	archaea_swissprot_kegg_ec	archaea records having interpro signatures and on which Swiss-Prot and KEGG EC annotation agree	12128	2209	ec	500	2011-02-14 14:42:35	1185	mulan.classifier.lazy.BRkNN-k1	0.988796183964221	4.07254740313273	4.71228359439406	0.970454390626064	0.996548539437103	0.990733027905039	0.978520041109969	0.000135472924414369	0.0247320692497939	0.0115416323165705	0.988044478834579	0.981309058927447	0.945270580573858		0.984758364312268	0.990650710545999	0.978935698447894	0.43363561417972	0.0025881066796011	0.978565539983512	14	10	1	2011-06-09 12:06:43	2011-06-09 12:06:47
14	data/arff/archaea_swissprot_kegg_ec_20110214_144148.arff	archaea_swissprot_kegg_ec	archaea records having interpro signatures and on which Swiss-Prot and KEGG EC annotation agree	12128	2209	ec	500	2011-02-14 14:42:35	1186	mulan.classifier.lazy.BRkNN-k1	0.990020362872562	3.67518549051937	4.04286892003298	0.985023950408566	0.996942519364044	0.997757847533632	0.986158072696534	7.10406798758275e-05	0.0156636438582028	0.00824402308326463	0.993291112342489	0.987977296181631	0.973687736606871		0.991839058644904	0.997709049255441	0.986037735849057	0.449299258037923	0.00210008706102346	0.98845836768343	14	10	2	2011-06-09 12:06:47	2011-06-09 12:06:52
14	data/arff/archaea_swissprot_kegg_ec_20110214_144148.arff	archaea_swissprot_kegg_ec	archaea records having interpro signatures and on which Swiss-Prot and KEGG EC annotation agree	12128	2209	ec	500	2011-02-14 14:42:35	1187	mulan.classifier.lazy.BRkNN-k1	0.982653821478971	4.39983511953833	5.86150041220115	0.970115774240232	0.998505999622071	0.994444444444444	0.973584905660377	0.000138777142083012	0.023083264633141	0.0148392415498763	0.992981046549981	0.989051791205731	0.939609151278482		0.984251968503937	0.994318181818182	0.974387527839644	0.441879637262984	0.00307467487467558	0.980214344600165	14	10	3	2011-06-09 12:06:52	2011-06-09 12:06:57
14	data/arff/archaea_swissprot_kegg_ec_20110214_144148.arff	archaea_swissprot_kegg_ec	archaea records having interpro signatures and on which Swiss-Prot and KEGG EC annotation agree	12128	2209	ec	500	2011-02-14 14:42:35	1188	mulan.classifier.lazy.BRkNN-k1	0.982609617430428	3.96949711459192	7.38829348722176	0.970855576909389	0.995124905675364	0.993140243902439	0.975101734846862	0.000156950339260549	0.0272052761747733	0.0140148392415499	0.991311327252396	0.983101255592891	0.930509548252674		0.981776328409745	0.993400621118012	0.970420932878271	0.460016488046167	0.00304817122300995	0.980214344600165	14	10	4	2011-06-09 12:06:57	2011-06-09 12:07:01
14	data/arff/archaea_swissprot_kegg_ec_20110214_144148.arff	archaea_swissprot_kegg_ec	archaea records having interpro signatures and on which Swiss-Prot and KEGG EC annotation agree	12128	2209	ec	500	2011-02-14 14:42:35	1189	mulan.classifier.lazy.BRkNN-k1	0.986735335912774	3.45919208573784	4.58532563891179	0.965986394557823	0.996112845806567	0.9875	0.974352109659456	0.000165210883432157	0.0296784830997527	0.0115416323165705	0.984057141725012	0.978343791795655	0.948724562862192		0.980908743795342	0.987697039600154	0.9742131209708	0.458367683429514	0.00243063879912697	0.976916735366859	14	10	5	2011-06-09 12:07:01	2011-06-09 12:07:06
14	data/arff/archaea_swissprot_kegg_ec_20110214_144148.arff	archaea_swissprot_kegg_ec	archaea records having interpro signatures and on which Swiss-Prot and KEGG EC annotation agree	12128	2209	ec	500	2011-02-14 14:42:35	1190	mulan.classifier.lazy.BRkNN-k1	0.985471436576779	4.42951360263809	7.72877164056059	0.981937117535345	0.997984773846843	0.998607838937674	0.98301329394387	7.93012240474354e-05	0.0156636438582028	0.010717230008244	0.990877640772351	0.995556165135098	0.947575279026921		0.99092970521542	0.998096688237533	0.983864915572233	0.450948062654575	0.0042895815856085	0.98598516075845	14	10	6	2011-06-09 12:07:06	2011-06-09 12:07:10
14	data/arff/archaea_swissprot_kegg_ec_20110214_144148.arff	archaea_swissprot_kegg_ec	archaea records having interpro signatures and on which Swiss-Prot and KEGG EC annotation agree	12128	2209	ec	500	2011-02-14 14:42:35	1191	mulan.classifier.lazy.BRkNN-k1	0.983881551942564	5.1962077493817	8.35779060181368	0.972016765285996	0.997186693777603	0.993288084464555	0.977711738484398	0.000120603944905475	0.023083264633141	0.0140148392415499	0.987409026101737	0.986576568915012	0.955898123082064		0.986060721787283	0.993841416474211	0.978400909435392	0.453421269579555	0.00442320676917292	0.980214344600165	14	10	7	2011-06-09 12:07:10	2011-06-09 12:07:15
14	data/arff/archaea_swissprot_kegg_ec_20110214_144148.arff	archaea_swissprot_kegg_ec	archaea records having interpro signatures and on which Swiss-Prot and KEGG EC annotation agree	12128	2209	ec	500	2011-02-14 14:42:35	1192	mulan.classifier.lazy.BRkNN-k1	0.990139997678742	2.94719471947195	3.02805280528053	0.983513374485597	0.99625449953063	0.996365524402907	0.986476043276661	6.94458223377448e-05	0.0173267326732673	0.0107260726072607	0.99203183316721	0.994106560693862	0.96193371774466		0.99177760375881	0.996459480723839	0.987139516757599	0.472772277227723	0.00166558661275121	0.985973597359736	14	10	8	2011-06-09 12:07:15	2011-06-09 12:07:19
14	data/arff/archaea_swissprot_kegg_ec_20110214_144148.arff	archaea_swissprot_kegg_ec	archaea records having interpro signatures and on which Swiss-Prot and KEGG EC annotation agree	12128	2209	ec	500	2011-02-14 14:42:35	1193	mulan.classifier.lazy.BRkNN-k1	0.990885662876398	3.22772277227723	3.93316831683168	0.975843769900234	0.997543175084905	0.992458521870287	0.980597014925373	0.000115743037229575	0.0181518151815182	0.0066006600660066	0.987020823857217	0.989445475163352	0.941757312579468		0.986732373009856	0.992753623188406	0.980783722682743	0.452145214521452	0.0021517877594211	0.984323432343234	14	10	9	2011-06-09 12:07:19	2011-06-09 12:07:24
15	data/arff/fungi_swissprot_kegg_ec_20110214_151647.arff	fungi_swissprot_kegg_ec	fungi records having interpro signatures and on which Swiss-Prot and KEGG EC annotation agree	6116	3124	ec	729	2011-02-14 15:17:30	686	mulan.classifier.lazy.BRkNN-k1	0.895565152428851	26.6846405228758	61.2696078431373	0.857838949533302	0.987370994024987	0.976591760299625	0.860741971207088	0.000408496732026144	0.0980392156862745	0.0669934640522876	0.959069657594964	0.963623156616829	0.805643998807577		0.917572463768116	0.976856316297011	0.865072587532024	0.562091503267974	0.0214332851571746	0.919934640522876	15	10	0	2011-03-01 15:12:55	2011-03-01 15:13:00
15	data/arff/fungi_swissprot_kegg_ec_20110214_151647.arff	fungi_swissprot_kegg_ec	fungi records having interpro signatures and on which Swiss-Prot and KEGG EC annotation agree	6116	3124	ec	729	2011-02-14 15:17:30	687	mulan.classifier.lazy.BRkNN-k1	0.915843220647141	23.4166666666667	50.343137254902	0.886748961329498	0.971222316331012	0.958820538891713	0.903772522522522	0.000343406593406593	0.119281045751634	0.0669934640522876	0.966575897771379	0.911408800757238	0.824379089928554		0.930422919508868	0.95607476635514	0.906111603188663	0.563725490196078	0.0175343709937644	0.919934640522876	15	10	1	2011-03-01 15:13:00	2011-03-01 15:13:04
15	data/arff/fungi_swissprot_kegg_ec_20110214_151647.arff	fungi_swissprot_kegg_ec	fungi records having interpro signatures and on which Swiss-Prot and KEGG EC annotation agree	6116	3124	ec	729	2011-02-14 15:17:30	688	mulan.classifier.lazy.BRkNN-k1	0.925637063113842	20.3251633986928	45.6535947712418	0.895846817691478	0.983467471495641	0.983684210526316	0.906926406926407	0.000287294404941464	0.0849673202614379	0.0588235294117647	0.973556945638346	0.950044858523119	0.839557065515543		0.94341290893015	0.982504604051565	0.907312925170068	0.537581699346405	0.0153586967590822	0.926470588235294	15	10	2	2011-03-01 15:13:04	2011-03-01 15:13:07
15	data/arff/fungi_swissprot_kegg_ec_20110214_151647.arff	fungi_swissprot_kegg_ec	fungi records having interpro signatures and on which Swiss-Prot and KEGG EC annotation agree	6116	3124	ec	729	2011-02-14 15:17:30	689	mulan.classifier.lazy.BRkNN-k1	0.906954061601312	21.4199346405229	59.343137254902	0.888250348999535	0.980130486358245	0.983392645314354	0.897968959570799	0.000345651080945199	0.0964052287581699	0.0702614379084967	0.970443042826361	0.96275720164609	0.809906424768361		0.933333333333333	0.983576642335766	0.887973640856672	0.552287581699346	0.0172998825258749	0.923202614379085	15	10	3	2011-03-01 15:13:07	2011-03-01 15:13:10
15	data/arff/fungi_swissprot_kegg_ec_20110214_151647.arff	fungi_swissprot_kegg_ec	fungi records having interpro signatures and on which Swiss-Prot and KEGG EC annotation agree	6116	3124	ec	729	2011-02-14 15:17:30	690	mulan.classifier.lazy.BRkNN-k1	0.930662770126712	24.5261437908497	46.7679738562092	0.901282051282051	0.981608922638823	0.965141612200436	0.922118380062305	0.000311983767866121	0.0931372549019608	0.053921568627451	0.968136932626186	0.934166546401291	0.854551173001689		0.943472956486377	0.96586178184846	0.922098569157393	0.514705882352941	0.0169933778692531	0.933006535947712	15	10	4	2011-03-01 15:13:10	2011-03-01 15:13:13
15	data/arff/fungi_swissprot_kegg_ec_20110214_151647.arff	fungi_swissprot_kegg_ec	fungi records having interpro signatures and on which Swiss-Prot and KEGG EC annotation agree	6116	3124	ec	729	2011-02-14 15:17:30	691	mulan.classifier.lazy.BRkNN-k1	0.904028209491663	28.7124183006536	71.5522875816993	0.872626284556376	0.978564116064116	0.965725359911406	0.890118317265557	0.000404007756948933	0.109477124183007	0.0686274509803922	0.960630780725331	0.937669172209828	0.78170903147885		0.925496688741722	0.964624676445211	0.889419252187749	0.524509803921569	0.0243138586679914	0.915032679738562	15	10	5	2011-03-01 15:13:14	2011-03-01 15:13:17
15	data/arff/fungi_swissprot_kegg_ec_20110214_151647.arff	fungi_swissprot_kegg_ec	fungi records having interpro signatures and on which Swiss-Prot and KEGG EC annotation agree	6116	3124	ec	729	2011-02-14 15:17:30	692	mulan.classifier.lazy.BRkNN-k1	0.875244840919116	33.5073649754501	84.3911620294599	0.840911883147908	0.965337860496311	0.955594002306805	0.860849056603774	0.000514828869984353	0.134206219312602	0.0867430441898527	0.948615922472971	0.922012760209135	0.722899214385343		0.903089293271265	0.955237242614145	0.856340288924559	0.546644844517185	0.0287757158532603	0.895253682487725	15	10	6	2011-03-01 15:13:17	2011-03-01 15:13:20
15	data/arff/fungi_swissprot_kegg_ec_20110214_151647.arff	fungi_swissprot_kegg_ec	fungi records having interpro signatures and on which Swiss-Prot and KEGG EC annotation agree	6116	3124	ec	729	2011-02-14 15:17:30	693	mulan.classifier.lazy.BRkNN-k1	0.895569917266665	30.0769230769231	67.4009819967267	0.866821465428276	0.981175595238095	0.969567690557452	0.878764278296989	0.000402420819769429	0.111292962356792	0.0752864157119476	0.967745139954662	0.948031299643375	0.804202172555666		0.925385577323885	0.971128608923885	0.883757961783439	0.531914893617021	0.025332549771064	0.911620294599018	15	10	7	2011-03-01 15:13:20	2011-03-01 15:13:23
15	data/arff/fungi_swissprot_kegg_ec_20110214_151647.arff	fungi_swissprot_kegg_ec	fungi records having interpro signatures and on which Swiss-Prot and KEGG EC annotation agree	6116	3124	ec	729	2011-02-14 15:17:30	694	mulan.classifier.lazy.BRkNN-k1	0.887660917358978	30.6137479541735	71.0932896890344	0.860400186133085	0.98062266573296	0.964028776978417	0.872622950819672	0.000449632200859697	0.119476268412439	0.0801963993453355	0.962524126986974	0.9279759226345	0.74503339797641		0.910554561717352	0.962192816635161	0.864176570458404	0.559738134206219	0.0237055931161787	0.913256955810147	15	10	8	2011-03-01 15:13:23	2011-03-01 15:13:26
15	data/arff/fungi_swissprot_kegg_ec_20110214_151647.arff	fungi_swissprot_kegg_ec	fungi records having interpro signatures and on which Swiss-Prot and KEGG EC annotation agree	6116	3124	ec	729	2011-02-14 15:17:30	695	mulan.classifier.lazy.BRkNN-k1	0.936779135710447	18.8412438625205	49.1603927986907	0.902628811777077	0.993697478991597	0.98458904109589	0.908227848101266	0.0002967572525674	0.0703764320785597	0.0458265139116203	0.967079527606893	0.982539007809208	0.848413707858168		0.943734015345268	0.984875444839858	0.905891980360065	0.515548281505728	0.0155949849316661	0.941080196399345	15	10	9	2011-03-01 15:13:27	2011-03-01 15:13:30
15	data/arff/fungi_swissprot_kegg_ec_20110214_151647.arff	fungi_swissprot_kegg_ec	fungi records having interpro signatures and on which Swiss-Prot and KEGG EC annotation agree	6116	3124	ec	729	2011-02-14 15:17:30	1314	mulan.classifier.lazy.BRkNN-k1	0.903909045040263	27.9362745098039	74.0277777777778	0.886908602150537	0.975957317536265	0.973577235772358	0.903772418058132	0.000325450693097752	0.102941176470588	0.0669934640522876	0.966750375761057	0.950590617970552	0.81335596859425		0.937794937794938	0.974153297682709	0.904052936311001	0.552287581699346	0.025906948459309	0.92156862745098	15	10	0	2011-06-29 17:08:52	2011-06-29 17:08:55
15	data/arff/fungi_swissprot_kegg_ec_20110214_151647.arff	fungi_swissprot_kegg_ec	fungi records having interpro signatures and on which Swiss-Prot and KEGG EC annotation agree	6116	3124	ec	729	2011-02-14 15:17:30	1315	mulan.classifier.lazy.BRkNN-k1	0.910655365652189	21.7140522875817	50.2696078431373	0.875665266106443	0.978209893970763	0.959616683552854	0.893211920529801	0.000399518781871723	0.0996732026143791	0.0604575163398693	0.955361322250004	0.919420498303572	0.805926326806201		0.921861281826163	0.958904109589041	0.887573964497041	0.552287581699346	0.0170510131818192	0.926470588235294	15	10	1	2011-06-29 17:08:55	2011-06-29 17:08:57
15	data/arff/fungi_swissprot_kegg_ec_20110214_151647.arff	fungi_swissprot_kegg_ec	fungi records having interpro signatures and on which Swiss-Prot and KEGG EC annotation agree	6116	3124	ec	729	2011-02-14 15:17:30	1316	mulan.classifier.lazy.BRkNN-k1	0.857227342487801	36.0571895424837	90.5245098039216	0.82906162464986	0.984065934065934	0.965094339622641	0.839890710382514	0.000520721108956403	0.127450980392157	0.0947712418300654	0.956973360834139	0.917940004184403	0.73071675365382		0.895022624434389	0.963937621832359	0.835304054054054	0.57843137254902	0.0314936775480803	0.898692810457516	15	10	2	2011-06-29 17:08:57	2011-06-29 17:09:00
15	data/arff/fungi_swissprot_kegg_ec_20110214_151647.arff	fungi_swissprot_kegg_ec	fungi records having interpro signatures and on which Swiss-Prot and KEGG EC annotation agree	6116	3124	ec	729	2011-02-14 15:17:30	1317	mulan.classifier.lazy.BRkNN-k1	0.905966883736492	21.9738562091503	48.6176470588235	0.885492801771871	0.986038165266106	0.968110709987966	0.901006711409396	0.000325450693097752	0.0849673202614379	0.0588235294117647	0.968158233042263	0.945637170299562	0.829610949716958		0.934120854157201	0.967984934086629	0.902546093064091	0.565359477124183	0.0180108982633521	0.933006535947712	15	10	3	2011-06-29 17:09:00	2011-06-29 17:09:02
15	data/arff/fungi_swissprot_kegg_ec_20110214_151647.arff	fungi_swissprot_kegg_ec	fungi records having interpro signatures and on which Swiss-Prot and KEGG EC annotation agree	6116	3124	ec	729	2011-02-14 15:17:30	1318	mulan.classifier.lazy.BRkNN-k1	0.903750671336468	30.6241830065359	70.1356209150327	0.872865853658537	0.980059187516815	0.970833333333333	0.883844580777096	0.000415230194641959	0.112745098039216	0.0735294117647059	0.952544535937623	0.951356092808279	0.806034067709942		0.922691182615963	0.9701230228471	0.879681274900398	0.522875816993464	0.022798329386662	0.911764705882353	15	10	4	2011-06-29 17:09:02	2011-06-29 17:09:05
15	data/arff/fungi_swissprot_kegg_ec_20110214_151647.arff	fungi_swissprot_kegg_ec	fungi records having interpro signatures and on which Swiss-Prot and KEGG EC annotation agree	6116	3124	ec	729	2011-02-14 15:17:30	1319	mulan.classifier.lazy.BRkNN-k1	0.946974929845277	18.0457516339869	47.7826797385621	0.917558965424819	0.980640314378178	0.969914802981896	0.934102564102564	0.000287294404941464	0.076797385620915	0.0408496732026144	0.976633027549308	0.936008381567766	0.863299086790989		0.948220064724919	0.964609053497942	0.932378679395386	0.496732026143791	0.0150005958087554	0.94281045751634	15	10	5	2011-06-29 17:09:05	2011-06-29 17:09:07
15	data/arff/fungi_swissprot_kegg_ec_20110214_151647.arff	fungi_swissprot_kegg_ec	fungi records having interpro signatures and on which Swiss-Prot and KEGG EC annotation agree	6116	3124	ec	729	2011-02-14 15:17:30	1320	mulan.classifier.lazy.BRkNN-k1	0.911055374927077	23.2962356792144	52.8854337152209	0.865561224489796	0.980448383733055	0.966127098321343	0.875678610206298	0.000397924497760832	0.104746317512275	0.0671031096563011	0.961287613879181	0.947462285403503	0.830504599125215		0.922060766182298	0.966759002770083	0.881313131313131	0.545008183306056	0.0185194428052185	0.919803600654664	15	10	6	2011-06-29 17:09:07	2011-06-29 17:09:10
15	data/arff/fungi_swissprot_kegg_ec_20110214_151647.arff	fungi_swissprot_kegg_ec	fungi records having interpro signatures and on which Swiss-Prot and KEGG EC annotation agree	6116	3124	ec	729	2011-02-14 15:17:30	1321	mulan.classifier.lazy.BRkNN-k1	0.915434226015215	24.6186579378069	56.9132569558101	0.879038281979459	0.979757607013925	0.98021582733813	0.885348583877996	0.000343968633657668	0.0965630114566285	0.060556464811784	0.960786075720189	0.965408016020261	0.827878883134746		0.932390631904551	0.979572887650882	0.889544688026982	0.541734860883797	0.0201205365592199	0.921440261865794	15	10	7	2011-06-29 17:09:10	2011-06-29 17:09:12
15	data/arff/fungi_swissprot_kegg_ec_20110214_151647.arff	fungi_swissprot_kegg_ec	fungi records having interpro signatures and on which Swiss-Prot and KEGG EC annotation agree	6116	3124	ec	729	2011-02-14 15:17:30	1322	mulan.classifier.lazy.BRkNN-k1	0.89866916066515	30.240589198036	80.5662847790507	0.879791666666667	0.982698961937716	0.983620689655172	0.886488970588235	0.000402420819769429	0.106382978723404	0.0769230769230769	0.970190328495456	0.969586204755696	0.764747295458857		0.924440692275222	0.986486486486487	0.869737887212073	0.533551554828151	0.0229163016082795	0.919803600654664	15	10	8	2011-06-29 17:09:12	2011-06-29 17:09:15
15	data/arff/fungi_swissprot_kegg_ec_20110214_151647.arff	fungi_swissprot_kegg_ec	fungi records having interpro signatures and on which Swiss-Prot and KEGG EC annotation agree	6116	3124	ec	729	2011-02-14 15:17:30	1323	mulan.classifier.lazy.BRkNN-k1	0.919569927542981	22.4713584288052	53.8936170212766	0.881481481481481	0.982415082073785	0.977759009009009	0.894409937888199	0.000350713116670564	0.0900163666121113	0.060556464811784	0.97032739348582	0.966678392164329	0.824469508751236		0.934673366834171	0.978089395267309	0.894947874899759	0.518821603927987	0.0192318402187004	0.923076923076923	15	10	9	2011-06-29 17:09:15	2011-06-29 17:09:17
16	data/arff/invertebrates_swissprot_kegg_ec_20110214_151811.arff	invertebrates_swissprot_kegg_ec	invertebrates records having interpro signatures and on which Swiss-Prot and KEGG EC annotation agree	5176	3294	ec	728	2011-02-14 15:19:00	696	mulan.classifier.lazy.BRkNN-k1	0.857860312693365	28.3571428571429	68.1621621621622	0.829322179322179	0.969462949255695	0.966923076923077	0.841216216216216	0.000435491494638675	0.125482625482625	0.0945945945945946	0.957110254050149	0.933322407414389	0.747693789021285		0.898514851485149	0.965425531914894	0.840277777777778	0.625482625482625	0.0235031057836605	0.897683397683398	16	10	0	2011-03-01 15:13:32	2011-03-01 15:13:35
16	data/arff/invertebrates_swissprot_kegg_ec_20110214_151811.arff	invertebrates_swissprot_kegg_ec	invertebrates records having interpro signatures and on which Swiss-Prot and KEGG EC annotation agree	5176	3294	ec	728	2011-02-14 15:19:00	697	mulan.classifier.lazy.BRkNN-k1	0.93739218498333	14.4247104247104	26.2181467181467	0.897785402370555	0.979821802935011	0.973255813953488	0.910279001468429	0.00027616533806355	0.083011583011583	0.0463320463320463	0.967419857248639	0.9681541269465	0.852585223989687		0.939605110336818	0.97352587244284	0.907968574635241	0.586872586872587	0.00831552873916163	0.932432432432432	16	10	1	2011-03-01 15:13:35	2011-03-01 15:13:38
16	data/arff/invertebrates_swissprot_kegg_ec_20110214_151811.arff	invertebrates_swissprot_kegg_ec	invertebrates records having interpro signatures and on which Swiss-Prot and KEGG EC annotation agree	5176	3294	ec	728	2011-02-14 15:19:00	698	mulan.classifier.lazy.BRkNN-k1	0.864824051849074	25.1061776061776	49.3494208494209	0.813662374821173	0.959643464346435	0.95718954248366	0.831752873563218	0.000485944777554131	0.16023166023166	0.0945945945945946	0.954307475097066	0.917372795544117	0.760413711876348		0.89035350509287	0.956241956241956	0.832959641255605	0.61969111969112	0.0174195974847326	0.878378378378378	16	10	0	2011-03-01 15:14:25	2011-03-01 15:14:29
16	data/arff/invertebrates_swissprot_kegg_ec_20110214_151811.arff	invertebrates_swissprot_kegg_ec	invertebrates records having interpro signatures and on which Swiss-Prot and KEGG EC annotation agree	5176	3294	ec	728	2011-02-14 15:19:00	699	mulan.classifier.lazy.BRkNN-k1	0.85478012931218	27.3667953667954	65.1389961389961	0.833354127677272	0.968013347763348	0.960614590663852	0.849122807017544	0.000448768674353269	0.11969111969112	0.0907335907335907	0.952219688030099	0.939662786179899	0.797162903355342		0.898983861326958	0.956743002544529	0.847801578354002	0.625482625482625	0.0231915563994239	0.905405405405405	16	10	1	2011-03-01 15:14:30	2011-03-01 15:14:32
16	data/arff/invertebrates_swissprot_kegg_ec_20110214_151811.arff	invertebrates_swissprot_kegg_ec	invertebrates records having interpro signatures and on which Swiss-Prot and KEGG EC annotation agree	5176	3294	ec	728	2011-02-14 15:19:00	700	mulan.classifier.lazy.BRkNN-k1	0.849286990598301	34.3803088803089	79.1351351351351	0.799965986394558	0.968000742515306	0.940654205607477	0.823770005927682	0.000581540471499206	0.162162162162162	0.102316602316602	0.953657408512686	0.906948359511054	0.742442767138025		0.874498567335244	0.93849938499385	0.818669527896996	0.604247104247104	0.0266047289357273	0.876447876447876	16	10	2	2011-03-01 15:14:32	2011-03-01 15:14:35
16	data/arff/invertebrates_swissprot_kegg_ec_20110214_151811.arff	invertebrates_swissprot_kegg_ec	invertebrates records having interpro signatures and on which Swiss-Prot and KEGG EC annotation agree	5176	3294	ec	728	2011-02-14 15:19:00	701	mulan.classifier.lazy.BRkNN-k1	0.865365471502324	28.9671814671815	67.2046332046332	0.829521674140508	0.966782701834248	0.969230769230769	0.837764253683536	0.000454079546239106	0.121621621621622	0.0926640926640927	0.949262245737116	0.954917758523528	0.762357759964794		0.892924232936756	0.967435549525102	0.82906976744186	0.627413127413127	0.0227475137493496	0.907335907335907	16	10	3	2011-03-01 15:14:35	2011-03-01 15:14:37
16	data/arff/invertebrates_swissprot_kegg_ec_20110214_151811.arff	invertebrates_swissprot_kegg_ec	invertebrates records having interpro signatures and on which Swiss-Prot and KEGG EC annotation agree	5176	3294	ec	728	2011-02-14 15:19:00	702	mulan.classifier.lazy.BRkNN-k1	0.857620189396748	30.6911196911197	72.2355212355212	0.829967532467532	0.969259536275243	0.963298791018998	0.841363636363636	0.00044611323841035	0.11969111969112	0.0849420849420849	0.946075803783653	0.926477748989347	0.753559031240595		0.893670886075949	0.961852861035422	0.83451536643026	0.637065637065637	0.0249230155996155	0.909266409266409	16	10	4	2011-03-01 15:14:37	2011-03-01 15:14:40
16	data/arff/invertebrates_swissprot_kegg_ec_20110214_151811.arff	invertebrates_swissprot_kegg_ec	invertebrates records having interpro signatures and on which Swiss-Prot and KEGG EC annotation agree	5176	3294	ec	728	2011-02-14 15:19:00	703	mulan.classifier.lazy.BRkNN-k1	0.871671596747704	21.534749034749	46.972972972973	0.801962833914053	0.970805647840532	0.933241252302026	0.83249581239531	0.000480633905668294	0.123552123552124	0.083011583011583	0.945454109679982	0.897821543677158	0.734280664165443		0.87525844245348	0.929721815519766	0.826822916666667	0.656370656370656	0.0161197137729992	0.893822393822394	16	10	5	2011-03-01 15:14:40	2011-03-01 15:14:42
16	data/arff/invertebrates_swissprot_kegg_ec_20110214_151811.arff	invertebrates_swissprot_kegg_ec	invertebrates records having interpro signatures and on which Swiss-Prot and KEGG EC annotation agree	5176	3294	ec	728	2011-02-14 15:19:00	704	mulan.classifier.lazy.BRkNN-k1	0.909723964695499	19.9535783365571	46.9052224371373	0.892277307945511	0.981203637233788	0.978125	0.904320987654321	0.000284681223543935	0.0754352030947776	0.0522243713733075	0.963082660526097	0.942899239467867	0.830971179633637		0.931977113795296	0.976031957390146	0.891727493917275	0.622823984526112	0.0151705443721639	0.940038684719536	16	10	6	2011-03-01 15:14:42	2011-03-01 15:14:45
16	data/arff/invertebrates_swissprot_kegg_ec_20110214_151811.arff	invertebrates_swissprot_kegg_ec	invertebrates records having interpro signatures and on which Swiss-Prot and KEGG EC annotation agree	5176	3294	ec	728	2011-02-14 15:19:00	705	mulan.classifier.lazy.BRkNN-k1	0.868055621054772	29.3152804642166	64.2920696324952	0.832121407121407	0.965443075443076	0.954546542234984	0.851590909090909	0.00045761841541642	0.135396518375242	0.0870406189555126	0.95144909469827	0.914434882326507	0.779656124986977		0.893695920889988	0.951315789473684	0.842657342657343	0.636363636363636	0.0205954932764267	0.893617021276596	16	10	7	2011-03-01 15:14:45	2011-03-01 15:14:47
16	data/arff/invertebrates_swissprot_kegg_ec_20110214_151811.arff	invertebrates_swissprot_kegg_ec	invertebrates records having interpro signatures and on which Swiss-Prot and KEGG EC annotation agree	5176	3294	ec	728	2011-02-14 15:19:00	706	mulan.classifier.lazy.BRkNN-k1	0.888900498452504	25.0502901353965	59.321083172147	0.873107993197279	0.96792489353465	0.975040650406504	0.886607142857143	0.000329910950649047	0.102514506769826	0.0773694390715667	0.972423143786109	0.940249187432286	0.830660560156926		0.923551171393342	0.973992197659298	0.878077373974209	0.618955512572534	0.0200815391150067	0.920696324951644	16	10	8	2011-03-01 15:14:47	2011-03-01 15:14:50
16	data/arff/invertebrates_swissprot_kegg_ec_20110214_151811.arff	invertebrates_swissprot_kegg_ec	invertebrates records having interpro signatures and on which Swiss-Prot and KEGG EC annotation agree	5176	3294	ec	728	2011-02-14 15:19:00	707	mulan.classifier.lazy.BRkNN-k1	0.875701182016407	28.862669245648	59.6924564796905	0.843847539015606	0.958618376928236	0.94837962962963	0.866031073446328	0.000460278987599073	0.133462282398453	0.0889748549323017	0.961473953887273	0.892646471564965	0.802574887704164		0.900173110213503	0.940892641737033	0.86283185840708	0.607350096711799	0.02075437596849	0.901353965183752	16	10	9	2011-03-01 15:14:50	2011-03-01 15:14:52
16	data/arff/invertebrates_swissprot_kegg_ec_20110214_151811.arff	invertebrates_swissprot_kegg_ec	invertebrates records having interpro signatures and on which Swiss-Prot and KEGG EC annotation agree	5176	3294	ec	728	2011-02-14 15:19:00	1294	mulan.classifier.lazy.BRkNN-k1	0.859564798712039	30.4671814671815	66.046332046332	0.835286673269506	0.965673811283567	0.966225961538462	0.850790229885057	0.000480633905668294	0.133204633204633	0.0965250965250965	0.954930162306337	0.925992063492064	0.736754094075637		0.895556837853433	0.961586121437423	0.838012958963283	0.611969111969112	0.02075390805431	0.8996138996139	16	10	0	2011-06-29 17:08:09	2011-06-29 17:08:12
16	data/arff/invertebrates_swissprot_kegg_ec_20110214_151811.arff	invertebrates_swissprot_kegg_ec	invertebrates records having interpro signatures and on which Swiss-Prot and KEGG EC annotation agree	5176	3294	ec	728	2011-02-14 15:19:00	1295	mulan.classifier.lazy.BRkNN-k1	0.884302201625831	24.0405405405405	55.96138996139	0.853405017921147	0.977973074046373	0.971934369602763	0.866666666666667	0.000366450160122787	0.0907335907335907	0.0656370656370656	0.951567137647132	0.957692442722714	0.792492053566379		0.911989795918367	0.971467391304348	0.859375	0.629343629343629	0.0177804855098695	0.922779922779923	16	10	1	2011-06-29 17:08:12	2011-06-29 17:08:14
16	data/arff/invertebrates_swissprot_kegg_ec_20110214_151811.arff	invertebrates_swissprot_kegg_ec	invertebrates records having interpro signatures and on which Swiss-Prot and KEGG EC annotation agree	5176	3294	ec	728	2011-02-14 15:19:00	1296	mulan.classifier.lazy.BRkNN-k1	0.885477412651943	21.5733590733591	45.7181467181467	0.853859869939165	0.961397599690283	0.948006379585327	0.878125	0.000424869750867	0.127413127413127	0.0772200772200772	0.948153606346016	0.911980993983955	0.780466613369879		0.902912621359223	0.945362134688691	0.86411149825784	0.623552123552124	0.0144436860812442	0.913127413127413	16	10	2	2011-06-29 17:08:14	2011-06-29 17:08:15
16	data/arff/invertebrates_swissprot_kegg_ec_20110214_151811.arff	invertebrates_swissprot_kegg_ec	invertebrates records having interpro signatures and on which Swiss-Prot and KEGG EC annotation agree	5176	3294	ec	728	2011-02-14 15:19:00	1297	mulan.classifier.lazy.BRkNN-k1	0.846826610386049	34.1853281853282	89.6138996138996	0.809336875245966	0.969318621757646	0.95414673046252	0.82625	0.000554986112070019	0.146718146718147	0.0945945945945946	0.943380169929257	0.923988489081701	0.744151522682797		0.877849210987726	0.951837769328264	0.814533622559653	0.611969111969112	0.0302806006174247	0.888030888030888	16	10	3	2011-06-29 17:08:16	2011-06-29 17:08:18
16	data/arff/invertebrates_swissprot_kegg_ec_20110214_151811.arff	invertebrates_swissprot_kegg_ec	invertebrates records having interpro signatures and on which Swiss-Prot and KEGG EC annotation agree	5176	3294	ec	728	2011-02-14 15:19:00	1298	mulan.classifier.lazy.BRkNN-k1	0.869085668353914	28.3629343629344	57.8880308880309	0.831802721088435	0.959300800209891	0.952107142857143	0.852391629297459	0.000443457802467431	0.135135135135135	0.0868725868725869	0.969363602138019	0.918127569261877	0.80106776822607		0.897104128157733	0.947916666666667	0.851461988304094	0.629343629343629	0.0203974452858801	0.8996138996139	16	10	4	2011-06-29 17:08:18	2011-06-29 17:08:20
16	data/arff/invertebrates_swissprot_kegg_ec_20110214_151811.arff	invertebrates_swissprot_kegg_ec	invertebrates records having interpro signatures and on which Swiss-Prot and KEGG EC annotation agree	5176	3294	ec	728	2011-02-14 15:19:00	1299	mulan.classifier.lazy.BRkNN-k1	0.830283902360753	29.7239382239382	66.530888030888	0.794551495016611	0.946516406299015	0.945276497695852	0.809147286821705	0.000528431752640831	0.140926640926641	0.0926640926640927	0.942889720470962	0.883430744700975	0.714648842502254		0.865993265993266	0.940058479532164	0.802746566791511	0.66023166023166	0.0240029088087872	0.888030888030888	16	10	5	2011-06-29 17:08:20	2011-06-29 17:08:22
16	data/arff/invertebrates_swissprot_kegg_ec_20110214_151811.arff	invertebrates_swissprot_kegg_ec	invertebrates records having interpro signatures and on which Swiss-Prot and KEGG EC annotation agree	5176	3294	ec	728	2011-02-14 15:19:00	1300	mulan.classifier.lazy.BRkNN-k1	0.851318715214842	30.7466150870406	68.8278529980658	0.815827807916415	0.97784632034632	0.952898550724638	0.827355623100304	0.000526793292165413	0.131528046421663	0.0967117988394584	0.947452619554605	0.932555162708446	0.75097127185574		0.881294964028777	0.952072538860104	0.8203125	0.611218568665377	0.0239627055989124	0.895551257253385	16	10	6	2011-06-29 17:08:22	2011-06-29 17:08:23
16	data/arff/invertebrates_swissprot_kegg_ec_20110214_151811.arff	invertebrates_swissprot_kegg_ec	invertebrates records having interpro signatures and on which Swiss-Prot and KEGG EC annotation agree	5176	3294	ec	728	2011-02-14 15:19:00	1301	mulan.classifier.lazy.BRkNN-k1	0.903023745576086	24.6711798839458	53.2437137330754	0.870669577874818	0.980480253295787	0.965952380952381	0.891740412979351	0.0003325715228317	0.104448742746615	0.0735009671179884	0.96325943816741	0.946830102109924	0.830487138196486		0.925550923168553	0.964019851116625	0.890034364261168	0.611218568665377	0.0185279328199725	0.912959381044487	16	10	7	2011-06-29 17:08:24	2011-06-29 17:08:25
16	data/arff/invertebrates_swissprot_kegg_ec_20110214_151811.arff	invertebrates_swissprot_kegg_ec	invertebrates records having interpro signatures and on which Swiss-Prot and KEGG EC annotation agree	5176	3294	ec	728	2011-02-14 15:19:00	1302	mulan.classifier.lazy.BRkNN-k1	0.867900708792163	29.063829787234	62.21083172147	0.826179987413467	0.969172508258803	0.966750418760469	0.841592920353982	0.00043633383795519	0.135396518375242	0.0928433268858801	0.951683040765181	0.934925208145819	0.760840844523559		0.899509803921569	0.965789473684211	0.841743119266055	0.620889748549323	0.0209682749477715	0.889748549323017	16	10	8	2011-06-29 17:08:25	2011-06-29 17:08:27
16	data/arff/invertebrates_swissprot_kegg_ec_20110214_151811.arff	invertebrates_swissprot_kegg_ec	invertebrates records having interpro signatures and on which Swiss-Prot and KEGG EC annotation agree	5176	3294	ec	728	2011-02-14 15:19:00	1303	mulan.classifier.lazy.BRkNN-k1	0.892772226662857	19.7717601547389	40.9961315280464	0.863488153882242	0.96911820063994	0.972162162162162	0.875967628430683	0.000329910950649047	0.104448742746615	0.0715667311411992	0.962694468512325	0.947895189003436	0.788196424263343		0.916554508748318	0.97008547008547	0.868622448979592	0.649903288201161	0.0138753960740853	0.920696324951644	16	10	9	2011-06-29 17:08:27	2011-06-29 17:08:29
17	data/arff/vertebrates_swissprot_kegg_ec_20110214_151955.arff	vertebrates_swissprot_kegg_ec	vertebrates records having interpro signatures and on which Swiss-Prot and KEGG EC annotation agree	26870	6037	ec	1249	2011-02-14 15:22:04	324	mulan.classifier.transformation.LabelPowerset-weka.classifiers.rules.ZeroR	0.0076889363112049	256.571641235579	851.956457015259	0			0	0.00101599104902045	0.327130628954224	0.323036844064012			0				0	1	0.175790854225474	0.676963155935988	17	10	0	2011-02-28 12:01:24	2011-02-28 12:02:45
17	data/arff/vertebrates_swissprot_kegg_ec_20110214_151955.arff	vertebrates_swissprot_kegg_ec	vertebrates records having interpro signatures and on which Swiss-Prot and KEGG EC annotation agree	26870	6037	ec	1249	2011-02-14 15:22:04	325	mulan.classifier.transformation.LabelPowerset-weka.classifiers.rules.ZeroR	0.00733840625326366	251.604763676963	839.707480461481	0			0	0.0010025717366618	0.322664681801265	0.320059545962039			0				0	1	0.172676703519918	0.679940454037961	17	10	1	2011-02-28 12:02:46	2011-02-28 12:03:58
17	data/arff/vertebrates_swissprot_kegg_ec_20110214_151955.arff	vertebrates_swissprot_kegg_ec	vertebrates records having interpro signatures and on which Swiss-Prot and KEGG EC annotation agree	26870	6037	ec	1249	2011-02-14 15:22:04	326	mulan.classifier.transformation.LabelPowerset-weka.classifiers.rules.ZeroR	0.00741440535572468	244.09750651284	817.144026795683	0			0	0.00098110083688796	0.315221436546334	0.311871976181615			0				0	1	0.167663734942706	0.688128023818385	17	10	2	2011-02-28 12:03:58	2011-02-28 12:05:01
17	data/arff/vertebrates_swissprot_kegg_ec_20110214_151955.arff	vertebrates_swissprot_kegg_ec	vertebrates records having interpro signatures and on which Swiss-Prot and KEGG EC annotation agree	26870	6037	ec	1249	2011-02-14 15:22:04	327	mulan.classifier.transformation.LabelPowerset-weka.classifiers.rules.ZeroR	0.0073491794625551	271.494231484927	911.246743580201	0			0	0.00109024457740498	0.350204689244511	0.346855228879792			0				0	1	0.186100716502582	0.653144771120208	17	10	3	2011-02-28 12:05:02	2011-02-28 12:06:01
17	data/arff/vertebrates_swissprot_kegg_ec_20110214_151955.arff	vertebrates_swissprot_kegg_ec	vertebrates records having interpro signatures and on which Swiss-Prot and KEGG EC annotation agree	26870	6037	ec	1249	2011-02-14 15:22:04	328	mulan.classifier.transformation.LabelPowerset-weka.classifiers.rules.ZeroR	0.00808687637425066	259.586527726089	871.871604019352	0			0	0.00104670636397469	0.337179010048381	0.332340900632676			0				0	0.999627837737253	0.178479750463719	0.667659099367324	17	10	4	2011-02-28 12:06:02	2011-02-28 12:07:01
17	data/arff/vertebrates_swissprot_kegg_ec_20110214_151955.arff	vertebrates_swissprot_kegg_ec	vertebrates records having interpro signatures and on which Swiss-Prot and KEGG EC annotation agree	26870	6037	ec	1249	2011-02-14 15:22:04	329	mulan.classifier.transformation.LabelPowerset-weka.classifiers.rules.ZeroR	0.00677072900159401	264.416821734276	890.510978786751	0			0	0.00104282967373775	0.335318198734648	0.330107927056197			0				0	1	0.18229678123598	0.669892072943803	17	10	5	2011-02-28 12:07:02	2011-02-28 12:08:00
17	data/arff/vertebrates_swissprot_kegg_ec_20110214_151955.arff	vertebrates_swissprot_kegg_ec	vertebrates records having interpro signatures and on which Swiss-Prot and KEGG EC annotation agree	26870	6037	ec	1249	2011-02-14 15:22:04	330	mulan.classifier.transformation.LabelPowerset-weka.classifiers.rules.ZeroR	0.00780302484350526	247.564942314849	835.139188686267	0			0	0.00101748208372697	0.327130628954224	0.318198734648307			0				0	1	0.16936650644919	0.681801265351693	17	10	6	2011-02-28 12:08:01	2011-02-28 12:08:58
17	data/arff/vertebrates_swissprot_kegg_ec_20110214_151955.arff	vertebrates_swissprot_kegg_ec	vertebrates records having interpro signatures and on which Swiss-Prot and KEGG EC annotation agree	26870	6037	ec	1249	2011-02-14 15:22:04	331	mulan.classifier.transformation.LabelPowerset-weka.classifiers.rules.ZeroR	0.00792241069766016	254.254558987719	854.556382582806	0			0	0.00102553367114216	0.330107927056197	0.326014142165984			0				0	0.999627837737253	0.17481746106218	0.673985857834016	17	10	7	2011-02-28 12:08:59	2011-02-28 12:09:58
17	data/arff/vertebrates_swissprot_kegg_ec_20110214_151955.arff	vertebrates_swissprot_kegg_ec	vertebrates records having interpro signatures and on which Swiss-Prot and KEGG EC annotation agree	26870	6037	ec	1249	2011-02-14 15:22:04	332	mulan.classifier.transformation.LabelPowerset-weka.classifiers.rules.ZeroR	0.00684648367886869	248.024190547079	828.597320431708	0			0	0.00097752235359232	0.314104949758095	0.310383327130629			0				0	1	0.169608781054712	0.689616672869371	17	10	8	2011-02-28 12:09:59	2011-02-28 12:10:56
17	data/arff/vertebrates_swissprot_kegg_ec_20110214_151955.arff	vertebrates_swissprot_kegg_ec	vertebrates records having interpro signatures and on which Swiss-Prot and KEGG EC annotation agree	26870	6037	ec	1249	2011-02-14 15:22:04	333	mulan.classifier.transformation.LabelPowerset-weka.classifiers.rules.ZeroR	0.0069418151316445	250.235950874581	845.334946036472	0			0	0.00103149780996822	0.328991440267957	0.324897655377745			0				0	1	0.172167347392636	0.675102344622255	17	10	9	2011-02-28 12:10:56	2011-02-28 12:12:00
17	data/arff/vertebrates_swissprot_kegg_ec_20110214_151955.arff	vertebrates_swissprot_kegg_ec	vertebrates records having interpro signatures and on which Swiss-Prot and KEGG EC annotation agree	26870	6037	ec	1249	2011-02-14 15:22:04	708	mulan.classifier.lazy.BRkNN-k1	0.963493631682583	6.51730554521771	9.64793449944176	0.903569140074331	0.95791096732694	0.972097599370326	0.914605009633911	0.000114213258519176	0.0915519166356531	0.048753256419799	0.966194377361966	0.939933938334745	0.774607754646405		0.94204872144046	0.971901342491414	0.91397533763946	0.685522887979159	0.00203224663763302	0.927800521027168	17	10	0	2011-03-01 15:14:56	2011-03-01 15:15:32
17	data/arff/vertebrates_swissprot_kegg_ec_20110214_151955.arff	vertebrates_swissprot_kegg_ec	vertebrates records having interpro signatures and on which Swiss-Prot and KEGG EC annotation agree	26870	6037	ec	1249	2011-02-14 15:22:04	709	mulan.classifier.lazy.BRkNN-k1	0.972347858185296	3.95050241905471	4.81243021957574	0.91797927843224	0.962914923617441	0.969189242245779	0.932502596053998	9.96011183953125e-05	0.0800148864905099	0.0427986602158541	0.965159544222766	0.937405872102711	0.815835011492865		0.949455205811138	0.96820987654321	0.931413301662708	0.686639374767399	0.000967456284886885	0.937476739858578	17	10	1	2011-03-01 15:15:33	2011-03-01 15:16:08
17	data/arff/vertebrates_swissprot_kegg_ec_20110214_151955.arff	vertebrates_swissprot_kegg_ec	vertebrates records having interpro signatures and on which Swiss-Prot and KEGG EC annotation agree	26870	6037	ec	1249	2011-02-14 15:22:04	710	mulan.classifier.lazy.BRkNN-k1	0.964493903119974	6.82917752139933	12.6267212504652	0.907049436045117	0.963015291290768	0.969401473296501	0.922003150500981	0.000120773811227849	0.0919240788983997	0.0461481205805731	0.960788749007285	0.92556720687109	0.78584257686407		0.942885347623748	0.967583212735166	0.919416941694169	0.666170450316338	0.00250221458320952	0.928917007815408	17	10	2	2011-03-01 15:16:09	2011-03-01 15:16:43
17	data/arff/vertebrates_swissprot_kegg_ec_20110214_151955.arff	vertebrates_swissprot_kegg_ec	vertebrates records having interpro signatures and on which Swiss-Prot and KEGG EC annotation agree	26870	6037	ec	1249	2011-02-14 15:22:04	711	mulan.classifier.lazy.BRkNN-k1	0.967538244629247	4.87234834387793	6.52474879047265	0.899636323455936	0.952564949106038	0.965729295426452	0.915662534275673	0.000116300707108299	0.0904354298474135	0.0457759583178266	0.972991247516525	0.929553951211921	0.77873654457405		0.937977099236641	0.965302782324059	0.912155892360037	0.699665053963528	0.00137225073122063	0.93077781912914	17	10	3	2011-03-01 15:16:44	2011-03-01 15:17:18
17	data/arff/vertebrates_swissprot_kegg_ec_20110214_151955.arff	vertebrates_swissprot_kegg_ec	vertebrates records having interpro signatures and on which Swiss-Prot and KEGG EC annotation agree	26870	6037	ec	1249	2011-02-14 15:22:04	712	mulan.classifier.lazy.BRkNN-k1	0.968494306555379	3.90621510978787	5.35802009676219	0.90176088473721	0.960303503972906	0.966234140715109	0.915778533635677	0.000124054087582186	0.0904354298474135	0.0468924451060662	0.96050280526542	0.936307194065535	0.766627422331068		0.938552437223043	0.964773762526572	0.913718723037101	0.679196129512467	0.00110320837531545	0.928917007815408	17	10	4	2011-03-01 15:17:19	2011-03-01 15:17:53
17	data/arff/vertebrates_swissprot_kegg_ec_20110214_151955.arff	vertebrates_swissprot_kegg_ec	vertebrates records having interpro signatures and on which Swiss-Prot and KEGG EC annotation agree	26870	6037	ec	1249	2011-02-14 15:22:04	713	mulan.classifier.lazy.BRkNN-k1	0.969665317667891	3.52847041310011	3.63937476739859	0.901770244821093	0.959284690820448	0.96742774566474	0.922900038008362	0.000116897120990906	0.09080759211016	0.042054335690361	0.962927939308176	0.939166685318674	0.784067359143101		0.941194119411941	0.965230769230769	0.918325526932084	0.682545589877186	0.00066431961462126	0.927056196501675	17	10	5	2011-03-01 15:17:54	2011-03-01 15:18:29
17	data/arff/vertebrates_swissprot_kegg_ec_20110214_151955.arff	vertebrates_swissprot_kegg_ec	vertebrates records having interpro signatures and on which Swiss-Prot and KEGG EC annotation agree	26870	6037	ec	1249	2011-02-14 15:22:04	714	mulan.classifier.lazy.BRkNN-k1	0.959802702046965	7.30628954224042	11.7085969482694	0.901802888961203	0.95801714124758	0.968397510696227	0.918534427898689	0.000115704293225692	0.0956457015258653	0.0483810941570525	0.969250109794649	0.916912122198948	0.785934802616775		0.942175856929955	0.968147013782542	0.917561683599419	0.685150725716412	0.0024456991028283	0.927800521027168	17	10	6	2011-03-01 15:18:30	2011-03-01 15:19:05
17	data/arff/vertebrates_swissprot_kegg_ec_20110214_151955.arff	vertebrates_swissprot_kegg_ec	vertebrates records having interpro signatures and on which Swiss-Prot and KEGG EC annotation agree	26870	6037	ec	1249	2011-02-14 15:22:04	715	mulan.classifier.lazy.BRkNN-k1	0.972516683491631	3.83513211760327	6.6643096390026	0.900365132929813	0.959897187122013	0.966907236335643	0.917872889896699	0.000121966638993062	0.0919240788983997	0.0401935243766282	0.964316229062373	0.934733093901673	0.797226953011703		0.939844094719812	0.966717095310136	0.914424728105323	0.677335318198735	0.000966612280092596	0.930405656866394	17	10	7	2011-03-01 15:19:06	2011-03-01 15:19:40
17	data/arff/vertebrates_swissprot_kegg_ec_20110214_151955.arff	vertebrates_swissprot_kegg_ec	vertebrates records having interpro signatures and on which Swiss-Prot and KEGG EC annotation agree	26870	6037	ec	1249	2011-02-14 15:22:04	716	mulan.classifier.lazy.BRkNN-k1	0.968630380748429	5.18645329363603	7.68068477856345	0.916307145654972	0.961761591821833	0.969345238095238	0.929903862371395	0.000102583187808346	0.0863416449572013	0.0427986602158541	0.968654583298586	0.939658849162641	0.806970562164169		0.947287771988967	0.968055120576261	0.927392739273927	0.69184964644585	0.00179996036336933	0.937104577595832	17	10	8	2011-03-01 15:19:40	2011-03-01 15:20:14
17	data/arff/vertebrates_swissprot_kegg_ec_20110214_151955.arff	vertebrates_swissprot_kegg_ec	vertebrates records having interpro signatures and on which Swiss-Prot and KEGG EC annotation agree	26870	6037	ec	1249	2011-02-14 15:22:04	717	mulan.classifier.lazy.BRkNN-k1	0.970026668179659	5.5355414960923	6.81764049125419	0.911518565759637	0.960983748052714	0.966732729331823	0.929300873907615	0.000111529396047446	0.0859694826944548	0.0439151470040938	0.968998758781461	0.920161371607364	0.788228142328593		0.94546515018956	0.966030989272944	0.925756710451171	0.675474506885002	0.00139399576874779	0.932638630442873	17	10	9	2011-03-01 15:20:15	2011-03-01 15:20:49
17	data/arff/vertebrates_swissprot_kegg_ec_20110214_151955.arff	vertebrates_swissprot_kegg_ec	vertebrates records having interpro signatures and on which Swiss-Prot and KEGG EC annotation agree	26870	6037	ec	1249	2011-02-14 15:22:04	1344	mulan.classifier.lazy.BRkNN-k1	0.962388749502698	4.68589505024191	6.07852623743952	0.895895462562129	0.956507457125208	0.968956889915319	0.910340724038582	0.000126439743112612	0.0982508373650912	0.048753256419799	0.966651627737181	0.927502454762343	0.776594520077596		0.936923534662303	0.968327183271833	0.907492795389049	0.677707480461481	0.00121963083053172	0.922590249348716	17	10	0	2011-06-29 17:11:09	2011-06-29 17:11:37
17	data/arff/vertebrates_swissprot_kegg_ec_20110214_151955.arff	vertebrates_swissprot_kegg_ec	vertebrates records having interpro signatures and on which Swiss-Prot and KEGG EC annotation agree	26870	6037	ec	1249	2011-02-14 15:22:04	1345	mulan.classifier.lazy.BRkNN-k1	0.96773241358008	4.5132117603275	6.7186453293636	0.905198546912189	0.964248409900584	0.970075318655852	0.919182746878547	0.000112424016871356	0.0829921845924823	0.0435429847413472	0.97247177161117	0.942501113486296	0.802047816721206		0.943923843522237	0.969446990528567	0.919710144927536	0.679568291775214	0.00144966132284536	0.934499441756606	17	10	1	2011-06-29 17:11:37	2011-06-29 17:12:05
17	data/arff/vertebrates_swissprot_kegg_ec_20110214_151955.arff	vertebrates_swissprot_kegg_ec	vertebrates records having interpro signatures and on which Swiss-Prot and KEGG EC annotation agree	26870	6037	ec	1249	2011-02-14 15:22:04	1346	mulan.classifier.lazy.BRkNN-k1	0.968269340512375	5.36732415333085	7.38444361741719	0.895760432591586	0.957485927164145	0.966168699186992	0.913582834331337	0.000120773811227849	0.0952735392631187	0.0439151470040938	0.967659765376714	0.918005031464244	0.773695262769549		0.936069455406472	0.963287849252762	0.910346945041449	0.695943431336063	0.00147044406851305	0.926684034238928	17	10	2	2011-06-29 17:12:06	2011-06-29 17:12:34
17	data/arff/vertebrates_swissprot_kegg_ec_20110214_151955.arff	vertebrates_swissprot_kegg_ec	vertebrates records having interpro signatures and on which Swiss-Prot and KEGG EC annotation agree	26870	6037	ec	1249	2011-02-14 15:22:04	1347	mulan.classifier.lazy.BRkNN-k1	0.968668164901152	3.62225530331224	5.5076293263863	0.897840444294346	0.954213125912393	0.957653876898481	0.920104871896987	0.000119879190403939	0.0952735392631187	0.0483810941570525	0.96152766691628	0.913358581428846	0.782330255806329		0.937886279357231	0.957111321349732	0.919418358073311	0.694826944547823	0.00110802169339884	0.928172683289914	17	10	3	2011-06-29 17:12:34	2011-06-29 17:13:02
17	data/arff/vertebrates_swissprot_kegg_ec_20110214_151955.arff	vertebrates_swissprot_kegg_ec	vertebrates records having interpro signatures and on which Swiss-Prot and KEGG EC annotation agree	26870	6037	ec	1249	2011-02-14 15:22:04	1348	mulan.classifier.lazy.BRkNN-k1	0.96861009239469	5.75400074432453	8.36434685522888	0.909907495006833	0.961310468827553	0.969304152637486	0.926107050161555	0.000112722223812659	0.0889467807964272	0.0468924451060662	0.968384949202744	0.931691666692695	0.797232255699531		0.945359930615785	0.968601895734597	0.923207227555054	0.672125046520283	0.00161811148378046	0.931149981391887	17	10	4	2011-06-29 17:13:02	2011-06-29 17:13:30
17	data/arff/vertebrates_swissprot_kegg_ec_20110214_151955.arff	vertebrates_swissprot_kegg_ec	vertebrates records having interpro signatures and on which Swiss-Prot and KEGG EC annotation agree	26870	6037	ec	1249	2011-02-14 15:22:04	1349	mulan.classifier.lazy.BRkNN-k1	0.97102559164042	4.91328619278005	4.89170078154075	0.908207458610685	0.960730211430336	0.965467032967033	0.925409709338281	0.000124948708406096	0.0937848902121325	0.042054335690361	0.957813740586181	0.924409838296202	0.802264871617448		0.94147227266378	0.963407661520869	0.92051352089593	0.661332340900633	0.000919250349650921	0.93189430591738	17	10	5	2011-06-29 17:13:30	2011-06-29 17:13:57
17	data/arff/vertebrates_swissprot_kegg_ec_20110214_151955.arff	vertebrates_swissprot_kegg_ec	vertebrates records having interpro signatures and on which Swiss-Prot and KEGG EC annotation agree	26870	6037	ec	1249	2011-02-14 15:22:04	1350	mulan.classifier.lazy.BRkNN-k1	0.963908216965101	8.64979531075549	11.487532564198	0.902335319697214	0.955729974160207	0.964518900343643	0.917091355228388	0.000126141536171309	0.100111648678824	0.0524748790472646	0.964250089962804	0.915805374946603	0.771893324270375		0.937967443906731	0.962962962962963	0.914236706689537	0.679196129512467	0.00213097435969057	0.925195385187942	17	10	6	2011-06-29 17:13:57	2011-06-29 17:14:24
17	data/arff/vertebrates_swissprot_kegg_ec_20110214_151955.arff	vertebrates_swissprot_kegg_ec	vertebrates records having interpro signatures and on which Swiss-Prot and KEGG EC annotation agree	26870	6037	ec	1249	2011-02-14 15:22:04	1351	mulan.classifier.lazy.BRkNN-k1	0.971103473030166	5.79419426870115	9.5842947525121	0.910122881680853	0.957555793899551	0.970419222903885	0.92621169164304	0.000101986773925739	0.0837365091179754	0.0416821734276144	0.963268125720541	0.936233510327022	0.786376109057423		0.946629213483146	0.970249520153551	0.924131627056673	0.697804242649795	0.00194941888647651	0.934499441756606	17	10	7	2011-06-29 17:14:25	2011-06-29 17:14:52
17	data/arff/vertebrates_swissprot_kegg_ec_20110214_151955.arff	vertebrates_swissprot_kegg_ec	vertebrates records having interpro signatures and on which Swiss-Prot and KEGG EC annotation agree	26870	6037	ec	1249	2011-02-14 15:22:04	1352	mulan.classifier.lazy.BRkNN-k1	0.972119304223249	4.20617789356159	6.2541868254559	0.92426070884975	0.96456043956044	0.977604166666666	0.936712485681558	8.76728407431793e-05	0.0748046148120581	0.0368440640119092	0.974639869590437	0.952145592778298	0.822135455953948		0.95625	0.977784540474741	0.935643564356436	0.682545589877186	0.0012208772884614	0.939337551172311	17	10	8	2011-06-29 17:14:52	2011-06-29 17:15:19
17	data/arff/vertebrates_swissprot_kegg_ec_20110214_151955.arff	vertebrates_swissprot_kegg_ec	vertebrates records having interpro signatures and on which Swiss-Prot and KEGG EC annotation agree	26870	6037	ec	1249	2011-02-14 15:22:04	1353	mulan.classifier.lazy.BRkNN-k1	0.967809612333119	6.82322292519539	10.6996650539635	0.909859550053393	0.961636831954853	0.974552180685358	0.922304856343758	0.000106758084986592	0.0859694826944548	0.0424264979531076	0.968960701678153	0.934375679426747	0.788748077673018		0.946084337349398	0.973953488372093	0.919765739385066	0.682545589877186	0.00236762860511256	0.934499441756606	17	10	9	2011-06-29 17:15:19	2011-06-29 17:15:46
19	data/arff/bacteria_swissprot_kegg_ec_20110214_155433.arff	bacteria_swissprot_kegg_ec	bacteria records on which Swiss-Prot and KEGG EC annotation agree	246944	5890	ec	1358	2011-02-14 16:16:13	788	mulan.classifier.lazy.BRkNN-k1	0.997171759326617	2.71431463859081	1.95399878517919	0.99357188382045	0.998340753530942	0.99766486767978	0.9950629532516	1.13395212304932e-05	0.00712694877505568	0.00360396841465884	0.986792679251749	0.971209426354282	0.936844474453043		0.996606233812628	0.99767545820295	0.995539298777768	0.430370520348249	0.000432950608362106	0.994047378011743	19	10	0	2011-03-02 14:08:02	2011-03-02 14:37:28
19	data/arff/bacteria_swissprot_kegg_ec_20110214_155433.arff	bacteria_swissprot_kegg_ec	bacteria records on which Swiss-Prot and KEGG EC annotation agree	246944	5890	ec	1358	2011-02-14 16:16:13	789	mulan.classifier.lazy.BRkNN-k1	0.997921785024034	2.9802794087872	2.45620570965783	0.994189178903197	0.998524385597199	0.997971719866097	0.995439267501159	1.0802386014312e-05	0.00741040696497267	0.00340149827900385	0.986639436093758	0.981250921917092	0.93719290383543		0.996821996699091	0.9981012992036	0.995545969453066	0.418586758453128	0.000450364068277557	0.994533306337315	19	10	1	2011-03-02 14:37:29	2011-03-02 15:12:22
19	data/arff/bacteria_swissprot_kegg_ec_20110214_155433.arff	bacteria_swissprot_kegg_ec	bacteria records on which Swiss-Prot and KEGG EC annotation agree	246944	5890	ec	1358	2011-02-14 16:16:13	790	mulan.classifier.lazy.BRkNN-k1	0.997531466466251	2.66394006883985	1.80210568941081	0.994063230304583	0.998532709011037	0.997602036051181	0.995599763808281	1.13096803851498e-05	0.00712694877505568	0.00323952217047985	0.990030593955454	0.978626436750877	0.939681235545131		0.996664349019988	0.997533517732246	0.995796693633486	0.422271714922049	0.000342582580134231	0.994411824255922	19	10	2	2011-03-02 15:12:22	2011-03-02 15:47:12
19	data/arff/bacteria_swissprot_kegg_ec_20110214_155433.arff	bacteria_swissprot_kegg_ec	bacteria records on which Swiss-Prot and KEGG EC annotation agree	246944	5890	ec	1358	2011-02-14 16:16:13	791	mulan.classifier.lazy.BRkNN-k1	0.997354563337256	3.14322737396234	2.86515488965378	0.993790981246065	0.998236278327496	0.997766869143476	0.995139329557295	1.12798395398064e-05	0.00777485320915165	0.00364446244178984	0.988006978657142	0.974788139642498	0.92391092885451		0.996640836058581	0.997917853075171	0.995367083214996	0.426969022069245	0.000564849706828555	0.994249848147398	19	10	3	2011-03-02 15:47:13	2011-03-02 16:21:43
19	data/arff/bacteria_swissprot_kegg_ec_20110214_155433.arff	bacteria_swissprot_kegg_ec	bacteria records on which Swiss-Prot and KEGG EC annotation agree	246944	5890	ec	1358	2011-02-14 16:16:13	792	mulan.classifier.lazy.BRkNN-k1	0.996347577830838	3.39742447558111	3.94691018061067	0.992944945621963	0.99805087980296	0.997217371733681	0.994616277719726	1.36378185721305e-05	0.00911152506681785	0.0042925406981453	0.982769691301547	0.969827508135441	0.927985258607943		0.995981251703791	0.996936835434124	0.995027498111152	0.420871466753057	0.000768203238318398	0.993642180286709	19	10	4	2011-03-02 16:21:44	2011-03-02 16:56:18
19	data/arff/bacteria_swissprot_kegg_ec_20110214_155433.arff	bacteria_swissprot_kegg_ec	bacteria records on which Swiss-Prot and KEGG EC annotation agree	246944	5890	ec	1358	2011-02-14 16:16:13	793	mulan.classifier.lazy.BRkNN-k1	0.997680254965662	2.71604438325099	2.06418563213736	0.993104365550424	0.998268671506626	0.997291083099907	0.994853668034628	1.2444136421397e-05	0.00830161172754515	0.00360411435976351	0.985794674670385	0.967526650876691	0.931667828850042		0.996325699835229	0.997371485022757	0.995282105448464	0.421843362760185	0.000382666681268242	0.993966145622418	19	10	5	2011-03-02 16:56:18	2011-03-02 17:30:47
19	data/arff/bacteria_swissprot_kegg_ec_20110214_155433.arff	bacteria_swissprot_kegg_ec	bacteria records on which Swiss-Prot and KEGG EC annotation agree	246944	5890	ec	1358	2011-02-14 16:16:13	794	mulan.classifier.lazy.BRkNN-k1	0.996772393643566	3.05381874139467	2.95488782700251	0.992192175551369	0.997794139972674	0.996586032913661	0.994457388971263	1.41451334861923e-05	0.00979995140519964	0.00425204503118166	0.9866788747836	0.970700330468656	0.923123486870859		0.995776981878441	0.996753825848108	0.994802050697807	0.428282173807403	0.000542409026380331	0.992548797278691	19	10	6	2011-03-02 17:30:47	2011-03-02 18:05:14
19	data/arff/bacteria_swissprot_kegg_ec_20110214_155433.arff	bacteria_swissprot_kegg_ec	bacteria records on which Swiss-Prot and KEGG EC annotation agree	246944	5890	ec	1358	2011-02-14 16:16:13	795	mulan.classifier.lazy.BRkNN-k1	0.997384630457487	2.99720579897951	2.63501255365676	0.993711590859371	0.998490259235996	0.99773735581189	0.995060610282848	1.15488748083469e-05	0.00708674171863611	0.00319915769012716	0.989977733938569	0.976900915275756	0.924082914461032		0.996595377807494	0.997815555359817	0.995378180795726	0.420183040414676	0.000504592002241549	0.994249615291164	19	10	7	2011-03-02 18:05:14	2011-03-02 18:39:38
19	data/arff/bacteria_swissprot_kegg_ec_20110214_155433.arff	bacteria_swissprot_kegg_ec	bacteria records on which Swiss-Prot and KEGG EC annotation agree	246944	5890	ec	1358	2011-02-14 16:16:13	796	mulan.classifier.lazy.BRkNN-k1	0.997548972740206	2.79051591479712	2.36518992467806	0.993706116648988	0.998092965884377	0.997588862281073	0.995018321887037	1.14295065932735e-05	0.00785615939094517	0.00352312302583624	0.98791105500381	0.974413621311411	0.929515203567188		0.996605302110385	0.997852363287837	0.9953613540597	0.425325990119057	0.00044557618174642	0.994087632623309	19	10	8	2011-03-02 18:39:38	2011-03-02 19:14:04
19	data/arff/bacteria_swissprot_kegg_ec_20110214_155433.arff	bacteria_swissprot_kegg_ec	bacteria records on which Swiss-Prot and KEGG EC annotation agree	246944	5890	ec	1358	2011-02-14 16:16:13	797	mulan.classifier.lazy.BRkNN-k1	0.997539615647345	2.86215274965579	2.53130315056289	0.993465281539288	0.998418316120333	0.997387070280418	0.9950199918783	1.20561897224086e-05	0.00745120272130882	0.00323965335709079	0.987731239294517	0.974130439568205	0.92920686143611		0.996422689358386	0.997659449970743	0.995188991280047	0.425164007451203	0.00047624692236254	0.994290110958127	19	10	9	2011-03-02 19:14:05	2011-03-02 19:48:37
20	data/arff/eukaria_swissprot_kegg_ec_20110214_163552.arff	eukaria_swissprot_kegg_ec	eukaria records having interpro signatures and on which Swiss-Prot and KEGG EC annotation agree	41675	7048	ec	1586	2011-02-14 16:39:43	354	mulan.classifier.transformation.LabelPowerset-weka.classifiers.rules.ZeroR	0.00664108118305879	367.415067178503	1203.32965451056	0			0	0.00091473567575097	0.37883877159309	0.376439539347409			0				0	1	0.199325151826504	0.623560460652591	20	10	0	2011-02-28 13:26:23	2011-02-28 13:28:31
20	data/arff/eukaria_swissprot_kegg_ec_20110214_163552.arff	eukaria_swissprot_kegg_ec	eukaria records having interpro signatures and on which Swiss-Prot and KEGG EC annotation agree	41675	7048	ec	1586	2011-02-14 16:39:43	355	mulan.classifier.transformation.LabelPowerset-weka.classifiers.rules.ZeroR	0.00669016476905646	366.417706333973	1216.37571976967	0			0	0.000936533116973564	0.384596928982726	0.378598848368522			0				0	1	0.197943786677388	0.621401151631478	20	10	1	2011-02-28 13:28:33	2011-02-28 13:30:40
20	data/arff/eukaria_swissprot_kegg_ec_20110214_163552.arff	eukaria_swissprot_kegg_ec	eukaria records having interpro signatures and on which Swiss-Prot and KEGG EC annotation agree	41675	7048	ec	1586	2011-02-14 16:39:43	356	mulan.classifier.transformation.LabelPowerset-weka.classifiers.rules.ZeroR	0.00696279632359376	370.520153550864	1239.35724568138	0			0	0.00094939966213968	0.386996161228407	0.382437619961612			0				0	0.999760076775432	0.200428759476012	0.617562380038388	20	10	2	2011-02-28 13:30:41	2011-02-28 13:32:46
20	data/arff/eukaria_swissprot_kegg_ec_20110214_163552.arff	eukaria_swissprot_kegg_ec	eukaria records having interpro signatures and on which Swiss-Prot and KEGG EC annotation agree	41675	7048	ec	1586	2011-02-14 16:39:43	357	mulan.classifier.transformation.LabelPowerset-weka.classifiers.rules.ZeroR	0.0075841772798263	371.518234165067	1232.15115163148	0			0	0.000946372239747654	0.387236084452975	0.384117082533589			0				0	1	0.201223817819221	0.615882917466411	20	10	3	2011-02-28 13:32:47	2011-02-28 13:34:53
20	data/arff/eukaria_swissprot_kegg_ec_20110214_163552.arff	eukaria_swissprot_kegg_ec	eukaria records having interpro signatures and on which Swiss-Prot and KEGG EC annotation agree	41675	7048	ec	1586	2011-02-14 16:39:43	358	mulan.classifier.transformation.LabelPowerset-weka.classifiers.rules.ZeroR	0.00686870055716702	358.351487523992	1193.33661228407	0			0	0.000920790520535024	0.376919385796545	0.372120921305182			0				0	1	0.193124461510261	0.627879078694818	20	10	4	2011-02-28 13:34:54	2011-02-28 13:36:57
20	data/arff/eukaria_swissprot_kegg_ec_20110214_163552.arff	eukaria_swissprot_kegg_ec	eukaria records having interpro signatures and on which Swiss-Prot and KEGG EC annotation agree	41675	7048	ec	1586	2011-02-14 16:39:43	359	mulan.classifier.transformation.LabelPowerset-weka.classifiers.rules.ZeroR	0.00656413636945273	383.834173266139	1273.33573314135	0			0	0.000966130911419851	0.396688264938805	0.39116870650348			0				0	1	0.208039526843444	0.60883129349652	20	10	5	2011-02-28 13:36:58	2011-02-28 13:39:03
20	data/arff/eukaria_swissprot_kegg_ec_20110214_163552.arff	eukaria_swissprot_kegg_ec	eukaria records having interpro signatures and on which Swiss-Prot and KEGG EC annotation agree	41675	7048	ec	1586	2011-02-14 16:39:43	360	mulan.classifier.transformation.LabelPowerset-weka.classifiers.rules.ZeroR	0.00676318060362446	367.042476601872	1223.4538036957	0			0	0.000927067790412746	0.380369570434365	0.375569954403648			0				0	1	0.199643764496959	0.624430045596352	20	10	6	2011-02-28 13:39:04	2011-02-28 13:41:08
20	data/arff/eukaria_swissprot_kegg_ec_20110214_163552.arff	eukaria_swissprot_kegg_ec	eukaria records having interpro signatures and on which Swiss-Prot and KEGG EC annotation agree	41675	7048	ec	1586	2011-02-14 16:39:43	361	mulan.classifier.transformation.LabelPowerset-weka.classifiers.rules.ZeroR	0.00797825757396414	362.279337652988	1211.97264218862	0			0	0.000953715500867206	0.388288936885049	0.383489320854332			0				0	0.999760019198464	0.196308782978787	0.616510679145668	20	10	7	2011-02-28 13:41:10	2011-02-28 13:43:14
20	data/arff/eukaria_swissprot_kegg_ec_20110214_163552.arff	eukaria_swissprot_kegg_ec	eukaria records having interpro signatures and on which Swiss-Prot and KEGG EC annotation agree	41675	7048	ec	1586	2011-02-14 16:39:43	362	mulan.classifier.transformation.LabelPowerset-weka.classifiers.rules.ZeroR	0.00676945655879043	364.115190784737	1212.18934485241	0			0	0.000919800233016077	0.376289896808255	0.372210223182145			0				0	1	0.196682810344614	0.627789776817855	20	10	8	2011-02-28 13:43:15	2011-02-28 13:45:20
20	data/arff/eukaria_swissprot_kegg_ec_20110214_163552.arff	eukaria_swissprot_kegg_ec	eukaria records having interpro signatures and on which Swiss-Prot and KEGG EC annotation agree	41675	7048	ec	1586	2011-02-14 16:39:43	363	mulan.classifier.transformation.LabelPowerset-weka.classifiers.rules.ZeroR	0.00668793095900146	368.811135109191	1224.55267578594	0			0	0.000955078167879082	0.3899688024958	0.38708903287737			0				0	1	0.199476307172355	0.61291096712263	20	10	9	2011-02-28 13:45:20	2011-02-28 13:47:24
20	data/arff/eukaria_swissprot_kegg_ec_20110214_163552.arff	eukaria_swissprot_kegg_ec	eukaria records having interpro signatures and on which Swiss-Prot and KEGG EC annotation agree	41675	7048	ec	1586	2011-02-14 16:39:43	718	mulan.classifier.lazy.BRkNN-k1	0.964096437404725	10.4707293666027	16.0808541266795	0.915602086858432	0.964721153960613	0.967057592267677	0.928581033262562	9.67261454252621e-05	0.0923704414587332	0.0472648752399232	0.963026537169451	0.930078002768264	0.781991176649747		0.946834179216241	0.966700645599728	0.927767813468123	0.633877159309021	0.00256307470985702	0.931861804222649	20	10	0	2011-03-01 15:20:57	2011-03-01 15:22:14
20	data/arff/eukaria_swissprot_kegg_ec_20110214_163552.arff	eukaria_swissprot_kegg_ec	eukaria records having interpro signatures and on which Swiss-Prot and KEGG EC annotation agree	41675	7048	ec	1586	2011-02-14 16:39:43	719	mulan.classifier.lazy.BRkNN-k1	0.969308037832088	10.6010076775432	14.6892994241843	0.917943061016455	0.967417223919067	0.970184523809524	0.933393162393162	9.56665475880527e-05	0.0906909788867562	0.0458253358925144	0.958879576700053	0.929440907816699	0.77995282467314		0.949367088607595	0.968453743053285	0.931018227529855	0.618282149712092	0.00226701870396972	0.932101727447217	20	10	1	2011-03-01 15:22:17	2011-03-01 15:23:38
20	data/arff/eukaria_swissprot_kegg_ec_20110214_163552.arff	eukaria_swissprot_kegg_ec	eukaria records having interpro signatures and on which Swiss-Prot and KEGG EC annotation agree	41675	7048	ec	1586	2011-02-14 16:39:43	720	mulan.classifier.lazy.BRkNN-k1	0.972478001299476	7.74712092130518	10.2020153550864	0.919912045834053	0.964970736647757	0.972738461538461	0.935498032748944	9.0217187282404e-05	0.0930902111324376	0.0446257197696737	0.964315739539706	0.926845501197575	0.790696807069946		0.952930026851998	0.973378509196515	0.93332301980198	0.613963531669866	0.00157933548146205	0.926823416506718	20	10	2	2011-03-01 15:23:40	2011-03-01 15:25:01
20	data/arff/eukaria_swissprot_kegg_ec_20110214_163552.arff	eukaria_swissprot_kegg_ec	eukaria records having interpro signatures and on which Swiss-Prot and KEGG EC annotation agree	41675	7048	ec	1586	2011-02-14 16:39:43	721	mulan.classifier.lazy.BRkNN-k1	0.972953655754334	8.17010556621881	11.3965930902111	0.925668747549684	0.967704784393098	0.975196114481829	0.940006365372374	8.00753222691137e-05	0.0813339731285988	0.0410268714011516	0.960479659259288	0.946117835702494	0.797903968812017		0.956226727347952	0.975025312183598	0.938139308329274	0.629318618042226	0.00176205552499725	0.935460652591171	20	10	3	2011-03-01 15:25:03	2011-03-01 15:26:24
20	data/arff/eukaria_swissprot_kegg_ec_20110214_163552.arff	eukaria_swissprot_kegg_ec	eukaria records having interpro signatures and on which Swiss-Prot and KEGG EC annotation agree	41675	7048	ec	1586	2011-02-14 16:39:43	722	mulan.classifier.lazy.BRkNN-k1	0.968090472503272	9.44121880998081	19.5662188099808	0.919456862028699	0.96733825763529	0.972654038754627	0.935093496858203	8.5827424813965e-05	0.0825335892514395	0.0410268714011516	0.96693612232057	0.941228997173975	0.789964010698708		0.952147860578952	0.972921697136944	0.932242604528177	0.636036468330134	0.00282785376614693	0.934980806142035	20	10	4	2011-03-01 15:26:26	2011-03-01 15:27:47
20	data/arff/eukaria_swissprot_kegg_ec_20110214_163552.arff	eukaria_swissprot_kegg_ec	eukaria records having interpro signatures and on which Swiss-Prot and KEGG EC annotation agree	41675	7048	ec	1586	2011-02-14 16:39:43	723	mulan.classifier.lazy.BRkNN-k1	0.968892224144884	8.58963282937365	16.5493160547156	0.921577286108834	0.964562296216974	0.976387082791504	0.932731629392971	8.63022440854575e-05	0.0844732421406287	0.0436765058795296	0.96531593154581	0.936858365519851	0.7784626445858		0.952237305178482	0.976120941419	0.929494519875675	0.634029277657787	0.00227914251298448	0.936645068394528	20	10	5	2011-03-01 15:27:49	2011-03-01 15:29:11
20	data/arff/eukaria_swissprot_kegg_ec_20110214_163552.arff	eukaria_swissprot_kegg_ec	eukaria records having interpro signatures and on which Swiss-Prot and KEGG EC annotation agree	41675	7048	ec	1586	2011-02-14 16:39:43	724	mulan.classifier.lazy.BRkNN-k1	0.969377776751995	8.84833213342933	16.7309815214783	0.919790459931304	0.968026381344295	0.968914397248815	0.936240143369175	8.7967725988861e-05	0.0830333573314135	0.0417566594672426	0.967894674184765	0.949137861810072	0.796228803962336		0.951327804305939	0.967785921254474	0.935420098846787	0.635709143268539	0.00270264246283111	0.934485241180706	20	10	6	2011-03-01 15:29:13	2011-03-01 15:30:34
20	data/arff/eukaria_swissprot_kegg_ec_20110214_163552.arff	eukaria_swissprot_kegg_ec	eukaria records having interpro signatures and on which Swiss-Prot and KEGG EC annotation agree	41675	7048	ec	1586	2011-02-14 16:39:43	725	mulan.classifier.lazy.BRkNN-k1	0.969722936030147	8.9311255099592	11.796256299496	0.922113776065981	0.968947203239241	0.973962893475089	0.935104273504273	8.64536515312214e-05	0.0837532997360211	0.0434365250779938	0.970783145747522	0.935659127402369	0.811844250253609		0.954081222356252	0.973576235023798	0.935351624093346	0.618910487161027	0.00201010609321273	0.933525317974562	20	10	7	2011-03-01 15:30:36	2011-03-01 15:31:56
20	data/arff/eukaria_swissprot_kegg_ec_20110214_163552.arff	eukaria_swissprot_kegg_ec	eukaria records having interpro signatures and on which Swiss-Prot and KEGG EC annotation agree	41675	7048	ec	1586	2011-02-14 16:39:43	726	mulan.classifier.lazy.BRkNN-k1	0.970680043473835	9.35469162467003	14.0338372930166	0.918750571245773	0.966882688268829	0.973546006944445	0.934413067552602	8.56966143024015e-05	0.0842332613390929	0.0434365250779938	0.965195000123708	0.942974952462685	0.784658555767259		0.952572481984247	0.973954763536669	0.932108888160052	0.636669066474682	0.00230093710179365	0.932805375569954	20	10	8	2011-03-01 15:31:58	2011-03-01 15:33:19
20	data/arff/eukaria_swissprot_kegg_ec_20110214_163552.arff	eukaria_swissprot_kegg_ec	eukaria records having interpro signatures and on which Swiss-Prot and KEGG EC annotation agree	41675	7048	ec	1586	2011-02-14 16:39:43	727	mulan.classifier.lazy.BRkNN-k1	0.964583976103854	10.3232541396688	16.1533477321814	0.907081464317895	0.962836756759853	0.965061846875666	0.922817211679994	0.000106742249263592	0.0955123590112791	0.0458363330933525	0.957323662004452	0.907652929246334	0.777568278763311		0.942160964804332	0.963422818791946	0.92181730614866	0.628269738420926	0.00250822762748295	0.927045836333093	20	10	9	2011-03-01 15:33:21	2011-03-01 15:34:42
21	data/arff/swissprot_kegg_agree_random_archaea_20110214_165352.arff	swissprot_kegg_agree_random_archaea	random set of records with the same number of instances as archaea and on which Swiss-Prot and KEGG EC annotation agree	12128	5309	ec	1086	2011-02-14 17:08:31	384	mulan.classifier.transformation.LabelPowerset-weka.classifiers.rules.ZeroR	0.0160308345267448	340.301731244847	1158.21104699093	0			0	0.00204542950600448	0.572135201978565	0.563891178895301			0				0	0.999175597691674	0.272800181803308	0.436108821104699	21	10	0	2011-02-28 14:16:06	2011-02-28 14:16:25
21	data/arff/swissprot_kegg_agree_random_archaea_20110214_165352.arff	swissprot_kegg_agree_random_archaea	random set of records with the same number of instances as archaea and on which Swiss-Prot and KEGG EC annotation agree	12128	5309	ec	1086	2011-02-14 17:08:31	385	mulan.classifier.transformation.LabelPowerset-weka.classifiers.rules.ZeroR	0.0134325782153328	333.186314921682	1127.42044517725	0			0	0.00200363952724139	0.558120362737016	0.548227535037098			0				0	0.999175597691674	0.264260317416086	0.451772464962902	21	10	1	2011-02-28 14:16:25	2011-02-28 14:16:44
21	data/arff/swissprot_kegg_agree_random_archaea_20110214_165352.arff	swissprot_kegg_agree_random_archaea	random set of records with the same number of instances as archaea and on which Swiss-Prot and KEGG EC annotation agree	12128	5309	ec	1086	2011-02-14 17:08:31	386	mulan.classifier.transformation.LabelPowerset-weka.classifiers.rules.ZeroR	0.0140504294204493	300.160758450124	1016.71805441055	0			0	0.0018790294087478	0.527617477328936	0.51277823577906			0				0	1	0.237281028835644	0.48722176422094	21	10	2	2011-02-28 14:16:44	2011-02-28 14:17:02
21	data/arff/swissprot_kegg_agree_random_archaea_20110214_165352.arff	swissprot_kegg_agree_random_archaea	random set of records with the same number of instances as archaea and on which Swiss-Prot and KEGG EC annotation agree	12128	5309	ec	1086	2011-02-14 17:08:31	387	mulan.classifier.transformation.LabelPowerset-weka.classifiers.rules.ZeroR	0.0146112991648426	329.205276174773	1118.16323165705	0			0	0.00200439934503708	0.560593569661995	0.550700741962078			0				0	1	0.265400808288945	0.449299258037923	21	10	3	2011-02-28 14:17:03	2011-02-28 14:17:21
21	data/arff/swissprot_kegg_agree_random_archaea_20110214_165352.arff	swissprot_kegg_agree_random_archaea	random set of records with the same number of instances as archaea and on which Swiss-Prot and KEGG EC annotation agree	12128	5309	ec	1086	2011-02-14 17:08:31	388	mulan.classifier.transformation.LabelPowerset-weka.classifiers.rules.ZeroR	0.016664224548271	316.372629843364	1074.8120362737	0			0	0.00204846877718725	0.569661995053586	0.559769167353669			0				0	0.998351195383347	0.251640527322712	0.440230832646331	21	10	4	2011-02-28 14:17:21	2011-02-28 14:17:40
21	data/arff/swissprot_kegg_agree_random_archaea_20110214_165352.arff	swissprot_kegg_agree_random_archaea	random set of records with the same number of instances as archaea and on which Swiss-Prot and KEGG EC annotation agree	12128	5309	ec	1086	2011-02-14 17:08:31	389	mulan.classifier.transformation.LabelPowerset-weka.classifiers.rules.ZeroR	0.014866836978291	321.106347897774	1088.63643858203	0			0	0.00197324681541368	0.551525144270404	0.544105523495466			0				0	1	0.255989682844859	0.455894476504534	21	10	5	2011-02-28 14:17:40	2011-02-28 14:17:58
21	data/arff/swissprot_kegg_agree_random_archaea_20110214_165352.arff	swissprot_kegg_agree_random_archaea	random set of records with the same number of instances as archaea and on which Swiss-Prot and KEGG EC annotation agree	12128	5309	ec	1086	2011-02-14 17:08:31	390	mulan.classifier.transformation.LabelPowerset-weka.classifiers.rules.ZeroR	0.0166081477102751	327.790601813685	1098.25391591096	0			0	0.00197020754423091	0.556471558120363	0.548227535037098			0				0	0.999175597691674	0.262153875224732	0.451772464962902	21	10	6	2011-02-28 14:17:59	2011-02-28 14:18:17
21	data/arff/swissprot_kegg_agree_random_archaea_20110214_165352.arff	swissprot_kegg_agree_random_archaea	random set of records with the same number of instances as archaea and on which Swiss-Prot and KEGG EC annotation agree	12128	5309	ec	1086	2011-02-14 17:08:31	391	mulan.classifier.transformation.LabelPowerset-weka.classifiers.rules.ZeroR	0.0154595291473755	328.259686727123	1102.68095630668	0			0	0.00205226786616571	0.572959604286892	0.564715581203627			0				0	0.999175597691674	0.260799174224697	0.435284418796373	21	10	7	2011-02-28 14:18:17	2011-02-28 14:18:36
21	data/arff/swissprot_kegg_agree_random_archaea_20110214_165352.arff	swissprot_kegg_agree_random_archaea	random set of records with the same number of instances as archaea and on which Swiss-Prot and KEGG EC annotation agree	12128	5309	ec	1086	2011-02-14 17:08:31	392	mulan.classifier.transformation.LabelPowerset-weka.classifiers.rules.ZeroR	0.0160269634334165	323.483498349835	1087.79785478548	0			0	0.00197107268330521	0.551980198019802	0.543729372937294			0				0	0.999174917491749	0.257220730084642	0.456270627062706	21	10	8	2011-02-28 14:18:36	2011-02-28 14:18:54
21	data/arff/swissprot_kegg_agree_random_archaea_20110214_165352.arff	swissprot_kegg_agree_random_archaea	random set of records with the same number of instances as archaea and on which Swiss-Prot and KEGG EC annotation agree	12128	5309	ec	1086	2011-02-14 17:08:31	393	mulan.classifier.transformation.LabelPowerset-weka.classifiers.rules.ZeroR	0.0146964972765694	317.1699669967	1076.21699669967	0			0	0.00194825934206326	0.547854785478548	0.536303630363036			0				0	1	0.252109031055412	0.463696369636964	21	10	9	2011-02-28 14:18:55	2011-02-28 14:19:13
21	data/arff/swissprot_kegg_agree_random_archaea_20110214_165352.arff	swissprot_kegg_agree_random_archaea	random set of records with the same number of instances as archaea and on which Swiss-Prot and KEGG EC annotation agree	12128	5309	ec	1086	2011-02-14 17:08:31	728	mulan.classifier.lazy.BRkNN-k1	0.950402771600645	24.2011541632317	46.7304204451772	0.936902916205242	0.987109616573902	0.983602150537634	0.942934782608696	0.000132968114246204	0.0618301731244848	0.0428689200329761	0.983886006502047	0.96093914683149	0.882792745766994		0.965408183435462	0.984677419354839	0.946878635129895	0.495465787304204	0.0114493882316761	0.951360263808739	21	10	0	2011-03-01 15:34:45	2011-03-01 15:34:55
21	data/arff/swissprot_kegg_agree_random_archaea_20110214_165352.arff	swissprot_kegg_agree_random_archaea	random set of records with the same number of instances as archaea and on which Swiss-Prot and KEGG EC annotation agree	12128	5309	ec	1086	2011-02-14 17:08:31	729	mulan.classifier.lazy.BRkNN-k1	0.94410863316081	28.4740313272877	52.8260511129431	0.920023299839814	0.989190242381732	0.986970684039088	0.926907322068612	0.000161841190482522	0.0634789777411377	0.0453421269579555	0.979563286668687	0.972723637678667	0.859720122014759		0.956961002222671	0.987901543596162	0.927899686520376	0.488870568837593	0.0128670916340377	0.948062654575433	21	10	1	2011-03-01 15:34:56	2011-03-01 15:35:06
21	data/arff/swissprot_kegg_agree_random_archaea_20110214_165352.arff	swissprot_kegg_agree_random_archaea	random set of records with the same number of instances as archaea and on which Swiss-Prot and KEGG EC annotation agree	12128	5309	ec	1086	2011-02-14 17:08:31	730	mulan.classifier.lazy.BRkNN-k1	0.935228191525684	30.7716405605936	68.9810387469085	0.919300985700403	0.987726058987741	0.978750640040963	0.924812030075188	0.000194513355697304	0.0741962077493817	0.0535861500412201	0.971563202177578	0.959875349937605	0.850186056054859		0.951423149905123	0.979296875	0.925092250922509	0.471558120362737	0.0164851692275813	0.942291838417148	21	10	2	2011-03-01 15:35:06	2011-03-01 15:35:16
21	data/arff/swissprot_kegg_agree_random_archaea_20110214_165352.arff	swissprot_kegg_agree_random_archaea	random set of records with the same number of instances as archaea and on which Swiss-Prot and KEGG EC annotation agree	12128	5309	ec	1086	2011-02-14 17:08:31	731	mulan.classifier.lazy.BRkNN-k1	0.936225232347635	29.2366034624897	62.3173948887057	0.915752164502165	0.98443262957826	0.982984994640943	0.922809017223911	0.000186155359944685	0.0766694146743611	0.0527617477328937	0.978059134759037	0.947744183088413	0.845792474955936		0.951475539710834	0.983619983619984	0.921365554276947	0.488870568837593	0.0141924754065871	0.940643033800495	21	10	3	2011-03-01 15:35:17	2011-03-01 15:35:27
21	data/arff/swissprot_kegg_agree_random_archaea_20110214_165352.arff	swissprot_kegg_agree_random_archaea	random set of records with the same number of instances as archaea and on which Swiss-Prot and KEGG EC annotation agree	12128	5309	ec	1086	2011-02-14 17:08:31	732	mulan.classifier.lazy.BRkNN-k1	0.92585514780807	33.4402308326463	80.4699093157461	0.898651856575964	0.982810018916643	0.962407991587802	0.916792357968828	0.000234023881073319	0.0939818631492168	0.0626545754328112	0.971674434344921	0.929395002789982	0.837401272322539		0.93984375	0.9624	0.918320610687023	0.492992580379225	0.018653951043018	0.926628194558945	21	10	4	2011-03-01 15:35:27	2011-03-01 15:35:37
21	data/arff/swissprot_kegg_agree_random_archaea_20110214_165352.arff	swissprot_kegg_agree_random_archaea	random set of records with the same number of instances as archaea and on which Swiss-Prot and KEGG EC annotation agree	12128	5309	ec	1086	2011-02-14 17:08:31	733	mulan.classifier.lazy.BRkNN-k1	0.944431475167545	24.3454245671888	49.5383347073372	0.926064321250889	0.989600327476714	0.987702156334232	0.931569004847448	0.000156522465912674	0.06760098928277	0.0511129431162407	0.974025867636515	0.963370689726833	0.878086456659315		0.959240205777602	0.986167615947925	0.933744221879815	0.475680131904369	0.0115283352439896	0.943116240725474	21	10	5	2011-03-01 15:35:38	2011-03-01 15:35:48
21	data/arff/swissprot_kegg_agree_random_archaea_20110214_165352.arff	swissprot_kegg_agree_random_archaea	random set of records with the same number of instances as archaea and on which Swiss-Prot and KEGG EC annotation agree	12128	5309	ec	1086	2011-02-14 17:08:31	734	mulan.classifier.lazy.BRkNN-k1	0.95299122571805	22.1681780708986	45.4666117065128	0.928851749343553	0.992058460996654	0.979557291666667	0.940551378446115	0.00014664483456867	0.0618301731244848	0.0412201154163232	0.982721784896594	0.950962227223898	0.878698547693605		0.962356153696119	0.980524642289348	0.944848716966679	0.478153338829349	0.0114582793215391	0.949711459192086	21	10	6	2011-03-01 15:35:48	2011-03-01 15:35:58
21	data/arff/swissprot_kegg_agree_random_archaea_20110214_165352.arff	swissprot_kegg_agree_random_archaea	random set of records with the same number of instances as archaea and on which Swiss-Prot and KEGG EC annotation agree	12128	5309	ec	1086	2011-02-14 17:08:31	735	mulan.classifier.lazy.BRkNN-k1	0.939104244350117	28.3190436933223	54.3149216817807	0.916311830246257	0.987422029514681	0.976509186351706	0.925787106446777	0.000189194631127456	0.0725474031327288	0.0519373454245672	0.974363788851163	0.948735707697146	0.86262377668756		0.9511668954697	0.977034649476229	0.926633549866259	0.478977741137675	0.0126181648083798	0.943116240725474	21	10	7	2011-03-01 15:35:59	2011-03-01 15:36:09
21	data/arff/swissprot_kegg_agree_random_archaea_20110214_165352.arff	swissprot_kegg_agree_random_archaea	random set of records with the same number of instances as archaea and on which Swiss-Prot and KEGG EC annotation agree	12128	5309	ec	1086	2011-02-14 17:08:31	736	mulan.classifier.lazy.BRkNN-k1	0.939856425471591	28.013201320132	60.0643564356436	0.915679484528978	0.988008747636077	0.978126595201634	0.926718804310045	0.000187069398184058	0.0783828382838284	0.0536303630363036	0.977067445988394	0.971564485975105	0.851782247141459		0.953391436150057	0.981279251170047	0.927044952100221	0.465346534653465	0.0136874953149617	0.93976897689769	21	10	8	2011-03-01 15:36:09	2011-03-01 15:36:19
21	data/arff/swissprot_kegg_agree_random_archaea_20110214_165352.arff	swissprot_kegg_agree_random_archaea	random set of records with the same number of instances as archaea and on which Swiss-Prot and KEGG EC annotation agree	12128	5309	ec	1086	2011-02-14 17:08:31	737	mulan.classifier.lazy.BRkNN-k1	0.951050944347213	25.1295379537954	48.0379537953795	0.936423466783344	0.98641798016798	0.983883952305005	0.944171779141104	0.00013840093686788	0.0643564356435644	0.0420792079207921	0.984156205988429	0.943741352025374	0.870924067282002		0.96390321301071	0.985002026753141	0.94368932038835	0.486798679867987	0.0112466348986415	0.952970297029703	21	10	9	2011-03-01 15:36:19	2011-03-01 15:36:29
21	data/arff/swissprot_kegg_agree_random_archaea_20110214_165352.arff	swissprot_kegg_agree_random_archaea	random set of records with the same number of instances as archaea and on which Swiss-Prot and KEGG EC annotation agree	12128	5309	ec	1086	2011-02-14 17:08:31	1334	mulan.classifier.lazy.BRkNN-k1	0.950402771600645	24.2011541632317	46.7304204451772	0.936902916205242	0.987109616573902	0.983602150537634	0.942934782608696	0.000132968114246204	0.0618301731244848	0.0428689200329761	0.983886006502047	0.96093914683149	0.882792745766994		0.965408183435462	0.984677419354839	0.946878635129895	0.495465787304204	0.0114493882316761	0.951360263808739	21	10	0	2011-06-29 17:09:47	2011-06-29 17:09:55
21	data/arff/swissprot_kegg_agree_random_archaea_20110214_165352.arff	swissprot_kegg_agree_random_archaea	random set of records with the same number of instances as archaea and on which Swiss-Prot and KEGG EC annotation agree	12128	5309	ec	1086	2011-02-14 17:08:31	1335	mulan.classifier.lazy.BRkNN-k1	0.94410863316081	28.4740313272877	52.8260511129431	0.920023299839814	0.989190242381732	0.986970684039088	0.926907322068612	0.000161841190482522	0.0634789777411377	0.0453421269579555	0.979563286668687	0.972723637678667	0.859720122014759		0.956961002222671	0.987901543596162	0.927899686520376	0.488870568837593	0.0128670916340377	0.948062654575433	21	10	1	2011-06-29 17:09:55	2011-06-29 17:10:03
21	data/arff/swissprot_kegg_agree_random_archaea_20110214_165352.arff	swissprot_kegg_agree_random_archaea	random set of records with the same number of instances as archaea and on which Swiss-Prot and KEGG EC annotation agree	12128	5309	ec	1086	2011-02-14 17:08:31	1336	mulan.classifier.lazy.BRkNN-k1	0.935228191525684	30.7716405605936	68.9810387469085	0.919300985700403	0.987726058987741	0.978750640040963	0.924812030075188	0.000194513355697304	0.0741962077493817	0.0535861500412201	0.971563202177578	0.959875349937605	0.850186056054859		0.951423149905123	0.979296875	0.925092250922509	0.471558120362737	0.0164851692275813	0.942291838417148	21	10	2	2011-06-29 17:10:03	2011-06-29 17:10:11
21	data/arff/swissprot_kegg_agree_random_archaea_20110214_165352.arff	swissprot_kegg_agree_random_archaea	random set of records with the same number of instances as archaea and on which Swiss-Prot and KEGG EC annotation agree	12128	5309	ec	1086	2011-02-14 17:08:31	1337	mulan.classifier.lazy.BRkNN-k1	0.936225232347635	29.2366034624897	62.3173948887057	0.915752164502165	0.98443262957826	0.982984994640943	0.922809017223911	0.000186155359944685	0.0766694146743611	0.0527617477328937	0.978059134759037	0.947744183088413	0.845792474955936		0.951475539710834	0.983619983619984	0.921365554276947	0.488870568837593	0.0141924754065871	0.940643033800495	21	10	3	2011-06-29 17:10:11	2011-06-29 17:10:19
21	data/arff/swissprot_kegg_agree_random_archaea_20110214_165352.arff	swissprot_kegg_agree_random_archaea	random set of records with the same number of instances as archaea and on which Swiss-Prot and KEGG EC annotation agree	12128	5309	ec	1086	2011-02-14 17:08:31	1338	mulan.classifier.lazy.BRkNN-k1	0.92585514780807	33.4402308326463	80.4699093157461	0.898651856575964	0.982810018916643	0.962407991587802	0.916792357968828	0.000234023881073319	0.0939818631492168	0.0626545754328112	0.971674434344921	0.929395002789982	0.837401272322539		0.93984375	0.9624	0.918320610687023	0.492992580379225	0.018653951043018	0.926628194558945	21	10	4	2011-06-29 17:10:19	2011-06-29 17:10:27
21	data/arff/swissprot_kegg_agree_random_archaea_20110214_165352.arff	swissprot_kegg_agree_random_archaea	random set of records with the same number of instances as archaea and on which Swiss-Prot and KEGG EC annotation agree	12128	5309	ec	1086	2011-02-14 17:08:31	1339	mulan.classifier.lazy.BRkNN-k1	0.944431475167545	24.3454245671888	49.5383347073372	0.926064321250889	0.989600327476714	0.987702156334232	0.931569004847448	0.000156522465912674	0.06760098928277	0.0511129431162407	0.974025867636515	0.963370689726833	0.878086456659315		0.959240205777602	0.986167615947925	0.933744221879815	0.475680131904369	0.0115283352439896	0.943116240725474	21	10	5	2011-06-29 17:10:27	2011-06-29 17:10:34
21	data/arff/swissprot_kegg_agree_random_archaea_20110214_165352.arff	swissprot_kegg_agree_random_archaea	random set of records with the same number of instances as archaea and on which Swiss-Prot and KEGG EC annotation agree	12128	5309	ec	1086	2011-02-14 17:08:31	1340	mulan.classifier.lazy.BRkNN-k1	0.95299122571805	22.1681780708986	45.4666117065128	0.928851749343553	0.992058460996654	0.979557291666667	0.940551378446115	0.00014664483456867	0.0618301731244848	0.0412201154163232	0.982721784896594	0.950962227223898	0.878698547693605		0.962356153696119	0.980524642289348	0.944848716966679	0.478153338829349	0.0114582793215391	0.949711459192086	21	10	6	2011-06-29 17:10:34	2011-06-29 17:10:42
21	data/arff/swissprot_kegg_agree_random_archaea_20110214_165352.arff	swissprot_kegg_agree_random_archaea	random set of records with the same number of instances as archaea and on which Swiss-Prot and KEGG EC annotation agree	12128	5309	ec	1086	2011-02-14 17:08:31	1341	mulan.classifier.lazy.BRkNN-k1	0.939104244350117	28.3190436933223	54.3149216817807	0.916311830246257	0.987422029514681	0.976509186351706	0.925787106446777	0.000189194631127456	0.0725474031327288	0.0519373454245672	0.974363788851163	0.948735707697146	0.86262377668756		0.9511668954697	0.977034649476229	0.926633549866259	0.478977741137675	0.0126181648083798	0.943116240725474	21	10	7	2011-06-29 17:10:42	2011-06-29 17:10:50
21	data/arff/swissprot_kegg_agree_random_archaea_20110214_165352.arff	swissprot_kegg_agree_random_archaea	random set of records with the same number of instances as archaea and on which Swiss-Prot and KEGG EC annotation agree	12128	5309	ec	1086	2011-02-14 17:08:31	1342	mulan.classifier.lazy.BRkNN-k1	0.939856425471591	28.013201320132	60.0643564356436	0.915679484528978	0.988008747636077	0.978126595201634	0.926718804310045	0.000187069398184058	0.0783828382838284	0.0536303630363036	0.977067445988394	0.971564485975105	0.851782247141459		0.953391436150057	0.981279251170047	0.927044952100221	0.465346534653465	0.0136874953149617	0.93976897689769	21	10	8	2011-06-29 17:10:50	2011-06-29 17:10:58
21	data/arff/swissprot_kegg_agree_random_archaea_20110214_165352.arff	swissprot_kegg_agree_random_archaea	random set of records with the same number of instances as archaea and on which Swiss-Prot and KEGG EC annotation agree	12128	5309	ec	1086	2011-02-14 17:08:31	1343	mulan.classifier.lazy.BRkNN-k1	0.951050944347213	25.1295379537954	48.0379537953795	0.936423466783344	0.98641798016798	0.983883952305005	0.944171779141104	0.00013840093686788	0.0643564356435644	0.0420792079207921	0.984156205988429	0.943741352025374	0.870924067282002		0.96390321301071	0.985002026753141	0.94368932038835	0.486798679867987	0.0112466348986415	0.952970297029703	21	10	9	2011-06-29 17:10:58	2011-06-29 17:11:05
22	data/arff/swissprot_kegg_agree_random_fungi_20110214_165508.arff	swissprot_kegg_agree_random_fungi	random set of records with the same number of instances as fungi and on which Swiss-Prot and KEGG EC annotation agree	6116	3989	ec	861	2011-02-14 17:08:31	414	mulan.classifier.transformation.LabelPowerset-weka.classifiers.rules.ZeroR	0.0173390570313627	263.859477124183	896.839869281046	0			0	0.0025497796017632	0.563725490196078	0.550653594771242			0				0	0.998366013071895	0.26461631646137	0.449346405228758	22	10	0	2011-02-28 14:24:10	2011-02-28 14:24:16
22	data/arff/swissprot_kegg_agree_random_fungi_20110214_165508.arff	swissprot_kegg_agree_random_fungi	random set of records with the same number of instances as fungi and on which Swiss-Prot and KEGG EC annotation agree	6116	3989	ec	861	2011-02-14 17:08:31	415	mulan.classifier.transformation.LabelPowerset-weka.classifiers.rules.ZeroR	0.0136347935261359	258.137254901961	887.455882352941	0			0	0.00236358109135128	0.52124183006536	0.514705882352941			0				0	1	0.262345149066537	0.485294117647059	22	10	1	2011-02-28 14:24:17	2011-02-28 14:24:23
22	data/arff/swissprot_kegg_agree_random_fungi_20110214_165508.arff	swissprot_kegg_agree_random_fungi	random set of records with the same number of instances as fungi and on which Swiss-Prot and KEGG EC annotation agree	6116	3989	ec	861	2011-02-14 17:08:31	416	mulan.classifier.transformation.LabelPowerset-weka.classifiers.rules.ZeroR	0.0153070631526228	242.970588235294	844.15522875817	0			0	0.00240158078735371	0.524509803921569	0.516339869281046			0				0	1	0.247266870742487	0.483660130718954	22	10	2	2011-02-28 14:24:23	2011-02-28 14:24:30
22	data/arff/swissprot_kegg_agree_random_fungi_20110214_165508.arff	swissprot_kegg_agree_random_fungi	random set of records with the same number of instances as fungi and on which Swiss-Prot and KEGG EC annotation agree	6116	3989	ec	861	2011-02-14 17:08:31	417	mulan.classifier.transformation.LabelPowerset-weka.classifiers.rules.ZeroR	0.015814363626202	252.09477124183	856.954248366013	0			0	0.00254217966256271	0.562091503267974	0.549019607843137			0				0	1	0.250802174725616	0.450980392156863	22	10	3	2011-02-28 14:24:30	2011-02-28 14:24:37
22	data/arff/swissprot_kegg_agree_random_fungi_20110214_165508.arff	swissprot_kegg_agree_random_fungi	random set of records with the same number of instances as fungi and on which Swiss-Prot and KEGG EC annotation agree	6116	3989	ec	861	2011-02-14 17:08:31	418	mulan.classifier.transformation.LabelPowerset-weka.classifiers.rules.ZeroR	0.0155758426859601	236.805555555556	796.21568627451	0			0	0.00228188174494605	0.503267973856209	0.5			0				0	1	0.239154978679783	0.5	22	10	4	2011-02-28 14:24:37	2011-02-28 14:24:44
22	data/arff/swissprot_kegg_agree_random_fungi_20110214_165508.arff	swissprot_kegg_agree_random_fungi	random set of records with the same number of instances as fungi and on which Swiss-Prot and KEGG EC annotation agree	6116	3989	ec	861	2011-02-14 17:08:31	419	mulan.classifier.transformation.LabelPowerset-weka.classifiers.rules.ZeroR	0.0136206425516429	276.124183006536	947.789215686274	0			0	0.00262577899376806	0.57843137254902	0.565359477124183			0				0	1	0.277680529588904	0.434640522875817	22	10	5	2011-02-28 14:24:44	2011-02-28 14:24:50
22	data/arff/swissprot_kegg_agree_random_fungi_20110214_165508.arff	swissprot_kegg_agree_random_fungi	random set of records with the same number of instances as fungi and on which Swiss-Prot and KEGG EC annotation agree	6116	3989	ec	861	2011-02-14 17:08:31	420	mulan.classifier.transformation.LabelPowerset-weka.classifiers.rules.ZeroR	0.0181454338763542	270.389525368249	901.829787234043	0			0	0.00262817340996462	0.587561374795417	0.579378068739771			0				0	1	0.272077535880829	0.420621931260229	22	10	6	2011-02-28 14:24:50	2011-02-28 14:24:57
22	data/arff/swissprot_kegg_agree_random_fungi_20110214_165508.arff	swissprot_kegg_agree_random_fungi	random set of records with the same number of instances as fungi and on which Swiss-Prot and KEGG EC annotation agree	6116	3989	ec	861	2011-02-14 17:08:31	421	mulan.classifier.transformation.LabelPowerset-weka.classifiers.rules.ZeroR	0.0159370748930755	262.147299509002	889.715220949264	0			0	0.00266813839302708	0.590834697217676	0.5810147299509			0				0	1	0.262202193608435	0.4189852700491	22	10	7	2011-02-28 14:24:57	2011-02-28 14:25:04
22	data/arff/swissprot_kegg_agree_random_fungi_20110214_165508.arff	swissprot_kegg_agree_random_fungi	random set of records with the same number of instances as fungi and on which Swiss-Prot and KEGG EC annotation agree	6116	3989	ec	861	2011-02-14 17:08:31	422	mulan.classifier.transformation.LabelPowerset-weka.classifiers.rules.ZeroR	0.0164595581160001	256.787234042553	879.37643207856	0			0	0.00253111559395578	0.561374795417349	0.551554828150573			0				0	1	0.261345808233131	0.448445171849427	22	10	8	2011-02-28 14:25:04	2011-02-28 14:25:10
22	data/arff/swissprot_kegg_agree_random_fungi_20110214_165508.arff	swissprot_kegg_agree_random_fungi	random set of records with the same number of instances as fungi and on which Swiss-Prot and KEGG EC annotation agree	6116	3989	ec	861	2011-02-14 17:08:31	423	mulan.classifier.transformation.LabelPowerset-weka.classifiers.rules.ZeroR	0.0142298503552504	261.11620294599	889.762684124386	0			0	0.00248353823316714	0.549918166939444	0.538461538461538			0				0	1	0.262254478158623	0.461538461538462	22	10	9	2011-02-28 14:25:10	2011-02-28 14:25:17
22	data/arff/swissprot_kegg_agree_random_fungi_20110214_165508.arff	swissprot_kegg_agree_random_fungi	random set of records with the same number of instances as fungi and on which Swiss-Prot and KEGG EC annotation agree	6116	3989	ec	861	2011-02-14 17:08:31	738	mulan.classifier.lazy.BRkNN-k1	0.918070700876897	24.9117647058824	61.7091503267974	0.895555555555555	0.982445387395882	0.972041259500543	0.909044715447154	0.000271697826417389	0.0833333333333333	0.0620915032679739	0.981282153265893	0.956420517935434	0.843174258970882		0.942315449778136	0.976588628762542	0.910366328916602	0.504901960784314	0.0187695331086851	0.928104575163399	22	10	0	2011-03-01 15:36:30	2011-03-01 15:36:34
22	data/arff/swissprot_kegg_agree_random_fungi_20110214_165508.arff	swissprot_kegg_agree_random_fungi	random set of records with the same number of instances as fungi and on which Swiss-Prot and KEGG EC annotation agree	6116	3989	ec	861	2011-02-14 17:08:31	739	mulan.classifier.lazy.BRkNN-k1	0.90089936471033	32.5604575163399	70.9673202614379	0.864519427402863	0.98051724137931	0.979737442922374	0.872051282051282	0.000343897248822009	0.104575163398693	0.0751633986928105	0.968004169973372	0.963367352967853	0.852443066693061		0.925545043192102	0.980819529206626	0.876168224299065	0.519607843137255	0.0217470288042554	0.911764705882353	22	10	1	2011-03-01 15:36:35	2011-03-01 15:36:38
22	data/arff/swissprot_kegg_agree_random_fungi_20110214_165508.arff	swissprot_kegg_agree_random_fungi	random set of records with the same number of instances as fungi and on which Swiss-Prot and KEGG EC annotation agree	6116	3989	ec	861	2011-02-14 17:08:31	740	mulan.classifier.lazy.BRkNN-k1	0.898101995964582	35.0441176470588	86.5326797385621	0.882279942279942	0.985569985569986	0.974252491694352	0.8875	0.00033249734002128	0.0898692810457516	0.0702614379084967	0.979255317871188	0.94435963227354	0.829887620090054		0.930251096054205	0.973311092577148	0.890839694656489	0.509803921568627	0.0259858581515955	0.928104575163399	22	10	2	2011-03-01 15:36:38	2011-03-01 15:36:42
22	data/arff/swissprot_kegg_agree_random_fungi_20110214_165508.arff	swissprot_kegg_agree_random_fungi	random set of records with the same number of instances as fungi and on which Swiss-Prot and KEGG EC annotation agree	6116	3989	ec	861	2011-02-14 17:08:31	741	mulan.classifier.lazy.BRkNN-k1	0.91308593164792	32.6323529411765	71.2990196078431	0.88937049597287	0.994694102806685	0.985655737704918	0.896268656716418	0.000269797841617267	0.0735294117647059	0.0620915032679739	0.979389402330005	0.980217323279009	0.857538147452485		0.943381180223286	0.987479131886478	0.903053435114504	0.493464052287582	0.0227226662405116	0.933006535947712	22	10	3	2011-03-01 15:36:42	2011-03-01 15:36:45
22	data/arff/swissprot_kegg_agree_random_fungi_20110214_165508.arff	swissprot_kegg_agree_random_fungi	random set of records with the same number of instances as fungi and on which Swiss-Prot and KEGG EC annotation agree	6116	3989	ec	861	2011-02-14 17:08:31	742	mulan.classifier.lazy.BRkNN-k1	0.891164339536846	39.3856209150327	86.5996732026144	0.863091807328119	0.980913729128015	0.971474358974359	0.874565217391304	0.000383796929624563	0.122549019607843	0.0866013071895425	0.964684958056034	0.952882180282075	0.805052017456076		0.922782874617737	0.972602739726027	0.877818181818182	0.496732026143791	0.0262062419309606	0.905228758169935	22	10	4	2011-03-01 15:36:45	2011-03-01 15:36:48
22	data/arff/swissprot_kegg_agree_random_fungi_20110214_165508.arff	swissprot_kegg_agree_random_fungi	random set of records with the same number of instances as fungi and on which Swiss-Prot and KEGG EC annotation agree	6116	3989	ec	861	2011-02-14 17:08:31	743	mulan.classifier.lazy.BRkNN-k1	0.914854763733708	31.0245098039216	74.8480392156863	0.896666666666667	0.980793650793651	0.97985651214128	0.906121399176955	0.00028499772001824	0.0931372549019608	0.065359477124183	0.975051072054976	0.966252355791565	0.843457876514015		0.941176470588235	0.979591836734694	0.905660377358491	0.514705882352941	0.0214256281291843	0.926470588235294	22	10	5	2011-03-01 15:36:49	2011-03-01 15:36:52
22	data/arff/swissprot_kegg_agree_random_fungi_20110214_165508.arff	swissprot_kegg_agree_random_fungi	random set of records with the same number of instances as fungi and on which Swiss-Prot and KEGG EC annotation agree	6116	3989	ec	861	2011-02-14 17:08:31	744	mulan.classifier.lazy.BRkNN-k1	0.922943951993054	32.6481178396072	66.6726677577741	0.897473275024295	0.982195599758891	0.988207547169811	0.903752436647173	0.000264530125984851	0.0851063829787234	0.0671031096563011	0.975890568839096	0.971414700777908	0.857212227411354		0.945977458219977	0.987824675324675	0.907531692766592	0.477905073649754	0.0211730226386067	0.924713584288052	22	10	6	2011-03-01 15:36:52	2011-03-01 15:36:55
22	data/arff/swissprot_kegg_agree_random_fungi_20110214_165508.arff	swissprot_kegg_agree_random_fungi	random set of records with the same number of instances as fungi and on which Swiss-Prot and KEGG EC annotation agree	6116	3989	ec	861	2011-02-14 17:08:31	745	mulan.classifier.lazy.BRkNN-k1	0.915133021957535	27.2798690671031	59.9378068739771	0.89392523364486	0.983462908973113	0.974552572706935	0.907262277951933	0.000270239409279488	0.0834697217675941	0.0654664484451719	0.977056064302364	0.959544755156636	0.866542198820646		0.94251012145749	0.974874371859296	0.912225705329154	0.517184942716858	0.0190507343690544	0.92962356792144	22	10	7	2011-03-01 15:36:55	2011-03-01 15:36:59
22	data/arff/swissprot_kegg_agree_random_fungi_20110214_165508.arff	swissprot_kegg_agree_random_fungi	random set of records with the same number of instances as fungi and on which Swiss-Prot and KEGG EC annotation agree	6116	3989	ec	861	2011-02-14 17:08:31	746	mulan.classifier.lazy.BRkNN-k1	0.897815488542076	37.5941080196399	87.1292962356792	0.884807256235828	0.981072039072039	0.969788519637462	0.894225352112676	0.000350169375404407	0.114566284779051	0.0834697217675941	0.965796652088229	0.945693823900841	0.822218493138586		0.930982745686422	0.971808927173062	0.893448524118071	0.479541734860884	0.0261054537435598	0.909983633387889	22	10	8	2011-03-01 15:36:59	2011-03-01 15:37:02
22	data/arff/swissprot_kegg_agree_random_fungi_20110214_165508.arff	swissprot_kegg_agree_random_fungi	random set of records with the same number of instances as fungi and on which Swiss-Prot and KEGG EC annotation agree	6116	3989	ec	861	2011-02-14 17:08:31	747	mulan.classifier.lazy.BRkNN-k1	0.880535745860618	37.3993453355155	88.3436988543371	0.847394702561876	0.979907084785134	0.974513172966781	0.855132113821138	0.000407262208350778	0.11620294599018	0.0932896890343699	0.962142899089226	0.947199856063791	0.791673039702233		0.912295081967213	0.972902097902098	0.858796296296296	0.522094926350245	0.0257806158500518	0.901800327332242	22	10	9	2011-03-01 15:37:02	2011-03-01 15:37:06
22	data/arff/swissprot_kegg_agree_random_fungi_20110214_165508.arff	swissprot_kegg_agree_random_fungi	random set of records with the same number of instances as fungi and on which Swiss-Prot and KEGG EC annotation agree	6116	3989	ec	861	2011-02-14 17:08:31	1324	mulan.classifier.lazy.BRkNN-k1	0.902784321164087	33.9444444444444	81.6339869281046	0.876429980276134	0.982213345864662	0.983932461873638	0.882863501483679	0.000326797385620915	0.0996732026143791	0.0784313725490196	0.968722289543137	0.962462902038442	0.833639743338081		0.932549019607843	0.984271523178808	0.885991058122206	0.496732026143791	0.0240256039362938	0.916666666666667	22	10	0	2011-06-29 17:09:18	2011-06-29 17:09:21
22	data/arff/swissprot_kegg_agree_random_fungi_20110214_165508.arff	swissprot_kegg_agree_random_fungi	random set of records with the same number of instances as fungi and on which Swiss-Prot and KEGG EC annotation agree	6116	3989	ec	861	2011-02-14 17:08:31	1325	mulan.classifier.lazy.BRkNN-k1	0.897151988489995	33.8071895424837	86.1143790849673	0.885396825396826	0.988480885311871	0.988304093567252	0.89047619047619	0.000277397780817753	0.0816993464052288	0.0686274509803922	0.977707262758319	0.972539027744075	0.85877705941413		0.938344594594595	0.988434163701068	0.893086816720257	0.537581699346405	0.0267271891374294	0.928104575163399	22	10	1	2011-06-29 17:09:21	2011-06-29 17:09:24
22	data/arff/swissprot_kegg_agree_random_fungi_20110214_165508.arff	swissprot_kegg_agree_random_fungi	random set of records with the same number of instances as fungi and on which Swiss-Prot and KEGG EC annotation agree	6116	3989	ec	861	2011-02-14 17:08:31	1326	mulan.classifier.lazy.BRkNN-k1	0.904266883555117	31.8774509803922	82.531045751634	0.8897476340694	0.989215198274432	0.973458904109589	0.89873417721519	0.000309697522419821	0.0931372549019608	0.065359477124183	0.97333836696764	0.95017402822883	0.827536785064335		0.932728023111845	0.974978429680759	0.893987341772152	0.537581699346405	0.0231329200080686	0.929738562091503	22	10	2	2011-06-29 17:09:24	2011-06-29 17:09:27
22	data/arff/swissprot_kegg_agree_random_fungi_20110214_165508.arff	swissprot_kegg_agree_random_fungi	random set of records with the same number of instances as fungi and on which Swiss-Prot and KEGG EC annotation agree	6116	3989	ec	861	2011-02-14 17:08:31	1327	mulan.classifier.lazy.BRkNN-k1	0.904099591571516	34.4166666666667	81.4820261437908	0.876257002801121	0.979230649914689	0.968402777777778	0.892361111111111	0.00033249734002128	0.109477124183007	0.0800653594771242	0.97453254998504	0.944997863979655	0.820204590183174		0.93198600855033	0.97085020242915	0.896113602391629	0.498366013071895	0.0237743270154571	0.910130718954248	22	10	3	2011-06-29 17:09:27	2011-06-29 17:09:29
22	data/arff/swissprot_kegg_agree_random_fungi_20110214_165508.arff	swissprot_kegg_agree_random_fungi	random set of records with the same number of instances as fungi and on which Swiss-Prot and KEGG EC annotation agree	6116	3989	ec	861	2011-02-14 17:08:31	1328	mulan.classifier.lazy.BRkNN-k1	0.893127667296673	27.3169934640523	63.4575163398693	0.863195084485407	0.973869692281245	0.95	0.879901960784314	0.000385696914424684	0.106209150326797	0.0686274509803922	0.9625359667248	0.921442839712641	0.81644247706991		0.912159238424924	0.94954954954955	0.877601998334721	0.552287581699346	0.0186995715427772	0.918300653594771	22	10	4	2011-06-29 17:09:29	2011-06-29 17:09:32
22	data/arff/swissprot_kegg_agree_random_fungi_20110214_165508.arff	swissprot_kegg_agree_random_fungi	random set of records with the same number of instances as fungi and on which Swiss-Prot and KEGG EC annotation agree	6116	3989	ec	861	2011-02-14 17:08:31	1329	mulan.classifier.lazy.BRkNN-k1	0.920788087965738	31.4248366013072	67.6584967320261	0.904130643611912	0.979109538552263	0.978909465020576	0.915101156069364	0.000265997872017024	0.0882352941176471	0.065359477124183	0.978894650233776	0.948022540730874	0.858216162211751		0.947761194029851	0.978428351309707	0.918958031837916	0.48202614379085	0.0207415828170099	0.929738562091503	22	10	5	2011-06-29 17:09:32	2011-06-29 17:09:34
22	data/arff/swissprot_kegg_agree_random_fungi_20110214_165508.arff	swissprot_kegg_agree_random_fungi	random set of records with the same number of instances as fungi and on which Swiss-Prot and KEGG EC annotation agree	6116	3989	ec	861	2011-02-14 17:08:31	1330	mulan.classifier.lazy.BRkNN-k1	0.882936020970715	41.2422258592471	97.5990180032733	0.853845639379347	0.973673899939722	0.963509316770186	0.867467043314501	0.000435808624823963	0.135842880523732	0.0998363338788871	0.954077844744669	0.934111551543303	0.790096796483207		0.912761904761905	0.963022508038585	0.867487328023172	0.482815057283142	0.0292707864141205	0.888707037643208	22	10	6	2011-06-29 17:09:35	2011-06-29 17:09:37
22	data/arff/swissprot_kegg_agree_random_fungi_20110214_165508.arff	swissprot_kegg_agree_random_fungi	random set of records with the same number of instances as fungi and on which Swiss-Prot and KEGG EC annotation agree	6116	3989	ec	861	2011-02-14 17:08:31	1331	mulan.classifier.lazy.BRkNN-k1	0.921066469145901	28.1145662847791	57.2618657937807	0.897592295345104	0.988798534798535	0.983993902439024	0.902582159624413	0.000300688920184219	0.0900163666121113	0.0654664484451719	0.972418686333962	0.967797601553927	0.856308841039876		0.941220238095238	0.983670295489891	0.90228245363766	0.459901800327332	0.0168199142025528	0.926350245499182	22	10	7	2011-06-29 17:09:37	2011-06-29 17:09:40
22	data/arff/swissprot_kegg_agree_random_fungi_20110214_165508.arff	swissprot_kegg_agree_random_fungi	random set of records with the same number of instances as fungi and on which Swiss-Prot and KEGG EC annotation agree	6116	3989	ec	861	2011-02-14 17:08:31	1332	mulan.classifier.lazy.BRkNN-k1	0.914856537758966	31.8887070376432	66.7135842880524	0.893540433925049	0.988273615635179	0.989718614718615	0.898367952522255	0.000268336314847943	0.0769230769230769	0.0621931260229133	0.973224826395938	0.987345970673741	0.868894089545925		0.944510035419126	0.990916597853014	0.902255639097744	0.495908346972177	0.020449595008794	0.932896890343699	22	10	8	2011-06-29 17:09:40	2011-06-29 17:09:42
22	data/arff/swissprot_kegg_agree_random_fungi_20110214_165508.arff	swissprot_kegg_agree_random_fungi	random set of records with the same number of instances as fungi and on which Swiss-Prot and KEGG EC annotation agree	6116	3989	ec	861	2011-02-14 17:08:31	1333	mulan.classifier.lazy.BRkNN-k1	0.902543727520526	34.9018003273322	83.1931260229133	0.859667673716012	0.987036124794746	0.961817168338907	0.867781155015198	0.000390134358466867	0.108019639934534	0.0752864157119476	0.962438932372109	0.947589384797725	0.833569348579655		0.917505030181087	0.966101694915254	0.873563218390805	0.507364975450082	0.0260345625003216	0.911620294599018	22	10	9	2011-06-29 17:09:42	2011-06-29 17:09:45
23	data/arff/swissprot_kegg_agree_random_invertebrates_20110214_165532.arff	swissprot_kegg_agree_random_invertebrates	random set of records with the same number of instances as invertebrates and on which Swiss-Prot and KEGG EC annotation agree	5176	3799	ec	819	2011-02-14 17:08:31	444	mulan.classifier.transformation.LabelPowerset-weka.classifiers.rules.ZeroR	0.014225632762693	246.395752895753	825.092664092664	0			0	0.00257478924960587	0.548262548262548	0.540540540540541			0				0	1	0.262115923520833	0.459459459459459	23	10	0	2011-02-28 14:27:35	2011-02-28 14:27:41
23	data/arff/swissprot_kegg_agree_random_invertebrates_20110214_165532.arff	swissprot_kegg_agree_random_invertebrates	random set of records with the same number of instances as invertebrates and on which Swiss-Prot and KEGG EC annotation agree	5176	3799	ec	819	2011-02-14 17:08:31	445	mulan.classifier.transformation.LabelPowerset-weka.classifiers.rules.ZeroR	0.0121328081266266	264.420849420849	894.812741312741	0			0	0.00268099045605157	0.569498069498069	0.563706563706564			0				0	1	0.283416264466458	0.436293436293436	23	10	1	2011-02-28 14:27:41	2011-02-28 14:27:46
23	data/arff/swissprot_kegg_agree_random_invertebrates_20110214_165532.arff	swissprot_kegg_agree_random_invertebrates	random set of records with the same number of instances as invertebrates and on which Swiss-Prot and KEGG EC annotation agree	5176	3799	ec	819	2011-02-14 17:08:31	446	mulan.classifier.transformation.LabelPowerset-weka.classifiers.rules.ZeroR	0.023894286360404	243.530888030888	834.976833976834	0			0	0.00268807053648129	0.557915057915058	0.55019305019305			0				0	0.994208494208494	0.257098695233772	0.44980694980695	23	10	2	2011-02-28 14:27:46	2011-02-28 14:27:51
23	data/arff/swissprot_kegg_agree_random_invertebrates_20110214_165532.arff	swissprot_kegg_agree_random_invertebrates	random set of records with the same number of instances as invertebrates and on which Swiss-Prot and KEGG EC annotation agree	5176	3799	ec	819	2011-02-14 17:08:31	447	mulan.classifier.transformation.LabelPowerset-weka.classifiers.rules.ZeroR	0.0197817733938299	228.281853281853	773.629343629344	0			0	0.00265739018795253	0.555984555984556	0.546332046332046			0				0	0.996138996138996	0.240145371091082	0.453667953667954	23	10	3	2011-02-28 14:27:51	2011-02-28 14:27:57
23	data/arff/swissprot_kegg_agree_random_invertebrates_20110214_165532.arff	swissprot_kegg_agree_random_invertebrates	random set of records with the same number of instances as invertebrates and on which Swiss-Prot and KEGG EC annotation agree	5176	3799	ec	819	2011-02-14 17:08:31	448	mulan.classifier.transformation.LabelPowerset-weka.classifiers.rules.ZeroR	0.018360197263932	239.173745173745	822.009652509652	0			0	0.00264559005390301	0.555984555984556	0.540540540540541			0				0	0.996138996138996	0.251426831702614	0.459459459459459	23	10	4	2011-02-28 14:27:57	2011-02-28 14:28:02
23	data/arff/swissprot_kegg_agree_random_invertebrates_20110214_165532.arff	swissprot_kegg_agree_random_invertebrates	random set of records with the same number of instances as invertebrates and on which Swiss-Prot and KEGG EC annotation agree	5176	3799	ec	819	2011-02-14 17:08:31	449	mulan.classifier.transformation.LabelPowerset-weka.classifiers.rules.ZeroR	0.0191435293336174	257.081081081081	891.959459459459	0			0	0.00271639085820014	0.563706563706564	0.552123552123552			0				0	0.998069498069498	0.270927681314919	0.447876447876448	23	10	5	2011-02-28 14:28:02	2011-02-28 14:28:07
23	data/arff/swissprot_kegg_agree_random_invertebrates_20110214_165532.arff	swissprot_kegg_agree_random_invertebrates	random set of records with the same number of instances as invertebrates and on which Swiss-Prot and KEGG EC annotation agree	5176	3799	ec	819	2011-02-14 17:08:31	450	mulan.classifier.transformation.LabelPowerset-weka.classifiers.rules.ZeroR	0.0160402401743427	262.127659574468	898.603481624758	0			0	0.00269090530756243	0.570599613152805	0.55705996131528			0				0	0.998065764023211	0.280435624826737	0.44294003868472	23	10	6	2011-02-28 14:28:07	2011-02-28 14:28:12
23	data/arff/swissprot_kegg_agree_random_invertebrates_20110214_165532.arff	swissprot_kegg_agree_random_invertebrates	random set of records with the same number of instances as invertebrates and on which Swiss-Prot and KEGG EC annotation agree	5176	3799	ec	819	2011-02-14 17:08:31	451	mulan.classifier.transformation.LabelPowerset-weka.classifiers.rules.ZeroR	0.0224390757150966	245.992263056093	853.636363636364	0			0	0.00273583254907709	0.572533849129594	0.555125725338491			0				0	0.994197292069632	0.259674316757587	0.444874274661509	23	10	7	2011-02-28 14:28:12	2011-02-28 14:28:18
23	data/arff/swissprot_kegg_agree_random_invertebrates_20110214_165532.arff	swissprot_kegg_agree_random_invertebrates	random set of records with the same number of instances as invertebrates and on which Swiss-Prot and KEGG EC annotation agree	5176	3799	ec	819	2011-02-14 17:08:31	452	mulan.classifier.transformation.LabelPowerset-weka.classifiers.rules.ZeroR	0.0186110596091597	236.460348162476	812.408123791103	0			0	0.00254193603306645	0.53384912959381	0.526112185686654			0				0	0.996131528046422	0.253835064526704	0.473887814313346	23	10	8	2011-02-28 14:28:18	2011-02-28 14:28:23
23	data/arff/swissprot_kegg_agree_random_invertebrates_20110214_165532.arff	swissprot_kegg_agree_random_invertebrates	random set of records with the same number of instances as invertebrates and on which Swiss-Prot and KEGG EC annotation agree	5176	3799	ec	819	2011-02-14 17:08:31	453	mulan.classifier.transformation.LabelPowerset-weka.classifiers.rules.ZeroR	0.019352088463982	246.073500967118	826.95164410058	0			0	0.00270509285751443	0.570599613152805	0.560928433268859			0				0	0.996131528046422	0.257641624455379	0.439071566731141	23	10	9	2011-02-28 14:28:23	2011-02-28 14:28:28
23	data/arff/swissprot_kegg_agree_random_invertebrates_20110214_165532.arff	swissprot_kegg_agree_random_invertebrates	random set of records with the same number of instances as invertebrates and on which Swiss-Prot and KEGG EC annotation agree	5176	3799	ec	819	2011-02-14 17:08:31	748	mulan.classifier.lazy.BRkNN-k1	0.901281322665864	35.3532818532819	83.3320463320463	0.885436893203883	0.982675252782014	0.985106382978723	0.896103896103896	0.000335123807006448	0.108108108108108	0.0849420849420849	0.97866009252925	0.96047104151131	0.86473001460649		0.939983093829248	0.984070796460177	0.899676375404531	0.471042471042471	0.0260531062695257	0.909266409266409	23	10	0	2011-03-01 15:37:06	2011-03-01 15:37:09
23	data/arff/swissprot_kegg_agree_random_invertebrates_20110214_165532.arff	swissprot_kegg_agree_random_invertebrates	random set of records with the same number of instances as invertebrates and on which Swiss-Prot and KEGG EC annotation agree	5176	3799	ec	819	2011-02-14 17:08:31	749	mulan.classifier.lazy.BRkNN-k1	0.891528812574676	34.9459459459459	80.0579150579151	0.856860582667034	0.981150793650794	0.974230254350736	0.86913357400722	0.000389404423634252	0.123552123552124	0.0849420849420849	0.964940823774238	0.951279923756642	0.805605207642223		0.920558497833414	0.976506639427988	0.870673952641166	0.528957528957529	0.0245461389394363	0.905405405405405	23	10	1	2011-03-01 15:37:10	2011-03-01 15:37:12
23	data/arff/swissprot_kegg_agree_random_invertebrates_20110214_165532.arff	swissprot_kegg_agree_random_invertebrates	random set of records with the same number of instances as invertebrates and on which Swiss-Prot and KEGG EC annotation agree	5176	3799	ec	819	2011-02-14 17:08:31	750	mulan.classifier.lazy.BRkNN-k1	0.894723630771997	33.2220077220077	75.03861003861	0.86	0.983760197306014	0.972875816993464	0.871024734982332	0.000379964316394634	0.11003861003861	0.0810810810810811	0.975954973610281	0.955828151043189	0.84125679156865		0.925081433224756	0.976424361493124	0.878868258178603	0.519305019305019	0.024008542493338	0.909266409266409	23	10	2	2011-03-01 15:37:12	2011-03-01 15:37:15
23	data/arff/swissprot_kegg_agree_random_invertebrates_20110214_165532.arff	swissprot_kegg_agree_random_invertebrates	random set of records with the same number of instances as invertebrates and on which Swiss-Prot and KEGG EC annotation agree	5176	3799	ec	819	2011-02-14 17:08:31	751	mulan.classifier.lazy.BRkNN-k1	0.923267365920803	24.2664092664093	59.6081081081081	0.894362624774996	0.986310544801111	0.983458177278402	0.898768472906404	0.000316243592527211	0.0791505791505791	0.0579150579150579	0.973763973279307	0.97692877652765	0.839312130425794		0.938475665748393	0.984585741811175	0.896491228070175	0.486486486486487	0.0172342347160697	0.932432432432432	23	10	3	2011-03-01 15:37:15	2011-03-01 15:37:17
23	data/arff/swissprot_kegg_agree_random_invertebrates_20110214_165532.arff	swissprot_kegg_agree_random_invertebrates	random set of records with the same number of instances as invertebrates and on which Swiss-Prot and KEGG EC annotation agree	5176	3799	ec	819	2011-02-14 17:08:31	752	mulan.classifier.lazy.BRkNN-k1	0.881635727551249	35.6100386100386	79.6293436293436	0.851581311769991	0.973728123728124	0.961134453781513	0.866920152091255	0.000410644664923393	0.117760617760618	0.083011583011583	0.965346780746075	0.926216511159201	0.829761280722408		0.913346613545817	0.956204379562044	0.874165872259295	0.557915057915058	0.0264725986487998	0.909266409266409	23	10	4	2011-03-01 15:37:18	2011-03-01 15:37:20
23	data/arff/swissprot_kegg_agree_random_invertebrates_20110214_165532.arff	swissprot_kegg_agree_random_invertebrates	random set of records with the same number of instances as invertebrates and on which Swiss-Prot and KEGG EC annotation agree	5176	3799	ec	819	2011-02-14 17:08:31	753	mulan.classifier.lazy.BRkNN-k1	0.87284211123852	46.6119691119691	104.938223938224	0.846712018140589	0.976287477954145	0.957729468599034	0.863989071038251	0.000488525549650244	0.148648648648649	0.1003861003861	0.957297709410744	0.93312391288734	0.802129148021663		0.908930928288605	0.96093023255814	0.862270450751252	0.496138996138996	0.0320281421961481	0.888030888030888	23	10	5	2011-03-01 15:37:20	2011-03-01 15:37:23
23	data/arff/swissprot_kegg_agree_random_invertebrates_20110214_165532.arff	swissprot_kegg_agree_random_invertebrates	random set of records with the same number of instances as invertebrates and on which Swiss-Prot and KEGG EC annotation agree	5176	3799	ec	819	2011-02-14 17:08:31	754	mulan.classifier.lazy.BRkNN-k1	0.888638242436789	29.4719535783366	71.8046421663443	0.853588195841717	0.980617708930962	0.96078431372549	0.870106761565836	0.000425626498559963	0.108317214700193	0.0773694390715667	0.969777691911094	0.930082411141334	0.814596485015085		0.914285714285714	0.960960960960961	0.871934604904632	0.522243713733075	0.0228596521186866	0.909090909090909	23	10	6	2011-03-01 15:37:23	2011-03-01 15:37:26
23	data/arff/swissprot_kegg_agree_random_invertebrates_20110214_165532.arff	swissprot_kegg_agree_random_invertebrates	random set of records with the same number of instances as invertebrates and on which Swiss-Prot and KEGG EC annotation agree	5176	3799	ec	819	2011-02-14 17:08:31	755	mulan.classifier.lazy.BRkNN-k1	0.897686596024014	30.3094777562863	84.3713733075435	0.892169312169312	0.985094850948509	0.973666666666667	0.898698884758364	0.000326313648895972	0.0851063829787234	0.0638297872340425	0.967210837840567	0.95840282204406	0.849733489383202		0.932814021421616	0.973577235772358	0.895327102803738	0.53384912959381	0.0248447616877194	0.932301740812379	23	10	7	2011-03-01 15:37:26	2011-03-01 15:37:28
23	data/arff/swissprot_kegg_agree_random_invertebrates_20110214_165532.arff	swissprot_kegg_agree_random_invertebrates	random set of records with the same number of instances as invertebrates and on which Swiss-Prot and KEGG EC annotation agree	5176	3799	ec	819	2011-02-14 17:08:31	756	mulan.classifier.lazy.BRkNN-k1	0.901666533443928	31.257253384913	73.7485493230174	0.885352346066632	0.979795371964047	0.965909090909091	0.899446494464945	0.000342865790506637	0.104448742746615	0.0735009671179884	0.968432037200311	0.936873399212302	0.838053052898206		0.929917834702755	0.963927855711423	0.898225957049486	0.529980657640232	0.0227110035597867	0.920696324951644	23	10	8	2011-03-01 15:37:28	2011-03-01 15:37:31
23	data/arff/swissprot_kegg_agree_random_invertebrates_20110214_165532.arff	swissprot_kegg_agree_random_invertebrates	random set of records with the same number of instances as invertebrates and on which Swiss-Prot and KEGG EC annotation agree	5176	3799	ec	819	2011-02-14 17:08:31	757	mulan.classifier.lazy.BRkNN-k1	0.904046586986752	36.0154738878143	96.7292069632495	0.881519654841802	0.988151985342996	0.981084656084656	0.889358108108108	0.000373605482069301	0.0928433268858801	0.0676982591876209	0.973768014165001	0.945116580773991	0.820649813499762		0.929902395740905	0.979439252336449	0.885135135135135	0.483558994197292	0.0282695445469551	0.922630560928433	23	10	9	2011-03-01 15:37:31	2011-03-01 15:37:34
23	data/arff/swissprot_kegg_agree_random_invertebrates_20110214_165532.arff	swissprot_kegg_agree_random_invertebrates	random set of records with the same number of instances as invertebrates and on which Swiss-Prot and KEGG EC annotation agree	5176	3799	ec	819	2011-02-14 17:08:31	1304	mulan.classifier.lazy.BRkNN-k1	0.899426654225017	34.9189189189189	70.2548262548263	0.879778439153439	0.980441525269112	0.978136882129278	0.889372822299652	0.000339843860626257	0.11003861003861	0.0810810810810811	0.977605730511042	0.954758089133089	0.844365543436856		0.932835820895523	0.977517106549365	0.892060660124888	0.513513513513513	0.0228964682857316	0.913127413127413	23	10	0	2011-06-29 17:08:30	2011-06-29 17:08:32
23	data/arff/swissprot_kegg_agree_random_invertebrates_20110214_165532.arff	swissprot_kegg_agree_random_invertebrates	random set of records with the same number of instances as invertebrates and on which Swiss-Prot and KEGG EC annotation agree	5176	3799	ec	819	2011-02-14 17:08:31	1305	mulan.classifier.lazy.BRkNN-k1	0.876316026138292	41.7277992277992	95.6988416988417	0.846327419856832	0.975755152807392	0.962591240875912	0.85973597359736	0.000469645335171008	0.135135135135135	0.0984555984555985	0.959908800545696	0.935390324423112	0.811484959769662		0.9127575624726	0.962997224791859	0.8675	0.496138996138996	0.0305025127449675	0.891891891891892	23	10	1	2011-06-29 17:08:32	2011-06-29 17:08:34
23	data/arff/swissprot_kegg_agree_random_invertebrates_20110214_165532.arff	swissprot_kegg_agree_random_invertebrates	random set of records with the same number of instances as invertebrates and on which Swiss-Prot and KEGG EC annotation agree	5176	3799	ec	819	2011-02-14 17:08:31	1306	mulan.classifier.lazy.BRkNN-k1	0.885824514868007	38.5501930501931	97.5945945945946	0.865263748597082	0.978799313893654	0.965035273368607	0.878870056497175	0.000422444798972916	0.123552123552124	0.0907335907335907	0.95990747564138	0.939437449865943	0.808836655149497		0.920267260579065	0.967228464419476	0.877655055225149	0.501930501930502	0.0298359461789565	0.905405405405405	23	10	2	2011-06-29 17:08:35	2011-06-29 17:08:37
23	data/arff/swissprot_kegg_agree_random_invertebrates_20110214_165532.arff	swissprot_kegg_agree_random_invertebrates	random set of records with the same number of instances as invertebrates and on which Swiss-Prot and KEGG EC annotation agree	5176	3799	ec	819	2011-02-14 17:08:31	1307	mulan.classifier.lazy.BRkNN-k1	0.893170892241355	27.3088803088803	72.3590733590734	0.877402916886312	0.98780007870917	0.978571428571429	0.8809963099631	0.000351643994675779	0.0907335907335907	0.0714285714285714	0.968926077291994	0.95651493598862	0.833766716152984		0.926347009391992	0.978079331941545	0.87981220657277	0.538610038610039	0.0211872362830667	0.926640926640927	23	10	3	2011-06-29 17:08:37	2011-06-29 17:08:39
23	data/arff/swissprot_kegg_agree_random_invertebrates_20110214_165532.arff	swissprot_kegg_agree_random_invertebrates	random set of records with the same number of instances as invertebrates and on which Swiss-Prot and KEGG EC annotation agree	5176	3799	ec	819	2011-02-14 17:08:31	1308	mulan.classifier.lazy.BRkNN-k1	0.894971642473154	36.4285714285714	69.6583011583012	0.865117811830615	0.977879291251384	0.972564102564103	0.879790940766551	0.000387044396824348	0.115830115830116	0.0810810810810811	0.975952410530227	0.940261641004046	0.828448624350285		0.923791821561338	0.971652003910068	0.880425155004429	0.507722007722008	0.0216152762039279	0.909266409266409	23	10	4	2011-06-29 17:08:39	2011-06-29 17:08:41
23	data/arff/swissprot_kegg_agree_random_invertebrates_20110214_165532.arff	swissprot_kegg_agree_random_invertebrates	random set of records with the same number of instances as invertebrates and on which Swiss-Prot and KEGG EC annotation agree	5176	3799	ec	819	2011-02-14 17:08:31	1309	mulan.classifier.lazy.BRkNN-k1	0.881351068890622	34.8166023166023	102.281853281853	0.866522623284189	0.992837785520712	0.983935742971888	0.867437722419929	0.000387044396824348	0.0926640926640927	0.0733590733590734	0.965690312690102	0.971686526591415	0.821833074148158		0.921904761904762	0.983739837398374	0.867383512544803	0.523166023166023	0.0317597613211286	0.920849420849421	23	10	5	2011-06-29 17:08:41	2011-06-29 17:08:43
23	data/arff/swissprot_kegg_agree_random_invertebrates_20110214_165532.arff	swissprot_kegg_agree_random_invertebrates	random set of records with the same number of instances as invertebrates and on which Swiss-Prot and KEGG EC annotation agree	5176	3799	ec	819	2011-02-14 17:08:31	1310	mulan.classifier.lazy.BRkNN-k1	0.886724501793353	33.0696324951644	88.5029013539652	0.871488095238095	0.98603939567795	0.982403718459495	0.875	0.000357053340458636	0.0986460348162476	0.0773694390715667	0.970656147209258	0.981912556666623	0.828315075422995		0.929074682949742	0.987025948103792	0.877551020408163	0.522243713733075	0.0273700733907812	0.918762088974855	23	10	6	2011-06-29 17:08:43	2011-06-29 17:08:45
23	data/arff/swissprot_kegg_agree_random_invertebrates_20110214_165532.arff	swissprot_kegg_agree_random_invertebrates	random set of records with the same number of instances as invertebrates and on which Swiss-Prot and KEGG EC annotation agree	5176	3799	ec	819	2011-02-14 17:08:31	1311	mulan.classifier.lazy.BRkNN-k1	0.908875127580185	29.4468085106383	68.9651837524178	0.880548544506142	0.972326686612401	0.962167300380228	0.896938775510204	0.000375970073727968	0.114119922630561	0.0715667311411992	0.970143971529538	0.919462357547153	0.8425220003941		0.927030748049564	0.960076045627376	0.896184560780834	0.51257253384913	0.0204723746784746	0.914893617021277	23	10	7	2011-06-29 17:08:45	2011-06-29 17:08:47
23	data/arff/swissprot_kegg_agree_random_invertebrates_20110214_165532.arff	swissprot_kegg_agree_random_invertebrates	random set of records with the same number of instances as invertebrates and on which Swiss-Prot and KEGG EC annotation agree	5176	3799	ec	819	2011-02-14 17:08:31	1312	mulan.classifier.lazy.BRkNN-k1	0.879576484045121	46.4990328820116	117.775628626692	0.858273582209752	0.979704532415376	0.966403162055336	0.870833333333333	0.000432720273535963	0.119922630560928	0.0870406189555126	0.964430297631026	0.93095755200153	0.813830658258996		0.913638508730533	0.967032967032967	0.865831842576029	0.529980657640232	0.0342870373948582	0.90715667311412	23	10	8	2011-06-29 17:08:47	2011-06-29 17:08:49
23	data/arff/swissprot_kegg_agree_random_invertebrates_20110214_165532.arff	swissprot_kegg_agree_random_invertebrates	random set of records with the same number of instances as invertebrates and on which Swiss-Prot and KEGG EC annotation agree	5176	3799	ec	819	2011-02-14 17:08:31	1313	mulan.classifier.lazy.BRkNN-k1	0.928282796686872	27.936170212766	45.9419729206963	0.904867819013726	0.982256887429301	0.975852272727273	0.91816009557945	0.000255375899135978	0.0851063829787234	0.0599613152804642	0.977597176948391	0.959368420083276	0.895247645528717		0.949532710280374	0.975047984644914	0.925318761384335	0.500967117988395	0.0177423468802837	0.932301740812379	23	10	9	2011-06-29 17:08:49	2011-06-29 17:08:51
24	data/arff/swissprot_kegg_agree_random_plants_20110214_165553.arff	swissprot_kegg_agree_random_plants	random set of records with the same number of instances as plants and on which Swiss-Prot and KEGG EC annotation agree	3513	3183	ec	735	2011-02-14 17:08:31	474	mulan.classifier.transformation.LabelPowerset-weka.classifiers.rules.ZeroR	0.0170095036682121	229.017045454545	786.761363636364	0			0	0.00311958137230617	0.590909090909091	0.571022727272727			0				0	1	0.269947666275244	0.428977272727273	24	10	0	2011-02-28 14:30:04	2011-02-28 14:30:07
24	data/arff/swissprot_kegg_agree_random_plants_20110214_165553.arff	swissprot_kegg_agree_random_plants	random set of records with the same number of instances as plants and on which Swiss-Prot and KEGG EC annotation agree	3513	3183	ec	735	2011-02-14 17:08:31	475	mulan.classifier.transformation.LabelPowerset-weka.classifiers.rules.ZeroR	0.0231153487537499	226.963068181818	775.610795454545	0			0	0.00311184047560069	0.59375	0.573863636363636			0				0	0.997159090909091	0.267816621589094	0.426136363636364	24	10	1	2011-02-28 14:30:07	2011-02-28 14:30:10
24	data/arff/swissprot_kegg_agree_random_plants_20110214_165553.arff	swissprot_kegg_agree_random_plants	random set of records with the same number of instances as plants and on which Swiss-Prot and KEGG EC annotation agree	3513	3183	ec	735	2011-02-14 17:08:31	476	mulan.classifier.transformation.LabelPowerset-weka.classifiers.rules.ZeroR	0.0177396652515205	232.704545454545	813.190340909091	0			0	0.0030808768887788	0.576704545454545	0.5625			0				0	1	0.275970374043463	0.4375	24	10	2	2011-02-28 14:30:10	2011-02-28 14:30:14
24	data/arff/swissprot_kegg_agree_random_plants_20110214_165553.arff	swissprot_kegg_agree_random_plants	random set of records with the same number of instances as plants and on which Swiss-Prot and KEGG EC annotation agree	3513	3183	ec	735	2011-02-14 17:08:31	477	mulan.classifier.transformation.LabelPowerset-weka.classifiers.rules.ZeroR	0.01791798692789	218.632478632479	758.54415954416	0			0	0.00294603973078087	0.54985754985755	0.538461538461538			0				0	1	0.255053030872297	0.461538461538462	24	10	3	2011-02-28 14:30:14	2011-02-28 14:30:17
24	data/arff/swissprot_kegg_agree_random_plants_20110214_165553.arff	swissprot_kegg_agree_random_plants	random set of records with the same number of instances as plants and on which Swiss-Prot and KEGG EC annotation agree	3513	3183	ec	735	2011-02-14 17:08:31	478	mulan.classifier.transformation.LabelPowerset-weka.classifiers.rules.ZeroR	0.0189785557448573	232.641025641026	837.045584045584	0			0	0.00321386152448823	0.58974358974359	0.566951566951567			0				0	1	0.275812947397467	0.433048433048433	24	10	4	2011-02-28 14:30:17	2011-02-28 14:30:20
24	data/arff/swissprot_kegg_agree_random_plants_20110214_165553.arff	swissprot_kegg_agree_random_plants	random set of records with the same number of instances as plants and on which Swiss-Prot and KEGG EC annotation agree	3513	3183	ec	735	2011-02-14 17:08:31	479	mulan.classifier.transformation.LabelPowerset-weka.classifiers.rules.ZeroR	0.0186147439572891	222.77207977208	776.726495726496	0			0	0.00299261743403433	0.561253561253561	0.532763532763533			0				0	1	0.260748395719549	0.467236467236467	24	10	5	2011-02-28 14:30:20	2011-02-28 14:30:23
24	data/arff/swissprot_kegg_agree_random_plants_20110214_165553.arff	swissprot_kegg_agree_random_plants	random set of records with the same number of instances as plants and on which Swiss-Prot and KEGG EC annotation agree	3513	3183	ec	735	2011-02-14 17:08:31	480	mulan.classifier.transformation.LabelPowerset-weka.classifiers.rules.ZeroR	0.0186625484568392	223.438746438746	770.344729344729	0			0	0.00304695808783002	0.575498575498576	0.561253561253561			0				0	0.997150997150997	0.263474277879942	0.438746438746439	24	10	6	2011-02-28 14:30:23	2011-02-28 14:30:26
24	data/arff/swissprot_kegg_agree_random_plants_20110214_165553.arff	swissprot_kegg_agree_random_plants	random set of records with the same number of instances as plants and on which Swiss-Prot and KEGG EC annotation agree	3513	3183	ec	735	2011-02-14 17:08:31	481	mulan.classifier.transformation.LabelPowerset-weka.classifiers.rules.ZeroR	0.0142032845421387	235.660968660969	804.418803418803	0			0	0.00304695808783002	0.572649572649573	0.555555555555556			0				0	1	0.277092638974902	0.444444444444444	24	10	7	2011-02-28 14:30:26	2011-02-28 14:30:29
24	data/arff/swissprot_kegg_agree_random_plants_20110214_165553.arff	swissprot_kegg_agree_random_plants	random set of records with the same number of instances as plants and on which Swiss-Prot and KEGG EC annotation agree	3513	3183	ec	735	2011-02-14 17:08:31	482	mulan.classifier.transformation.LabelPowerset-weka.classifiers.rules.ZeroR	0.0191708532897915	227.931623931624	775.079772079772	0			0	0.00301978776093217	0.56980056980057	0.555555555555556			0				0	1	0.268238825554391	0.444444444444444	24	10	8	2011-02-28 14:30:29	2011-02-28 14:30:32
24	data/arff/swissprot_kegg_agree_random_plants_20110214_165553.arff	swissprot_kegg_agree_random_plants	random set of records with the same number of instances as plants and on which Swiss-Prot and KEGG EC annotation agree	3513	3183	ec	735	2011-02-14 17:08:31	483	mulan.classifier.transformation.LabelPowerset-weka.classifiers.rules.ZeroR	0.0187574418467155	211.977207977208	725.780626780627	0			0	0.00281406957156276	0.52991452991453	0.521367521367521			0				0	1	0.248743552409127	0.478632478632479	24	10	9	2011-02-28 14:30:32	2011-02-28 14:30:35
24	data/arff/swissprot_kegg_agree_random_plants_20110214_165553.arff	swissprot_kegg_agree_random_plants	random set of records with the same number of instances as plants and on which Swiss-Prot and KEGG EC annotation agree	3513	3183	ec	735	2011-02-14 17:08:31	758	mulan.classifier.lazy.BRkNN-k1	0.835533447060783	44.5738636363636	112.53125	0.812555228276878	0.979541446208113	0.944940476190476	0.828993055555556	0.000615401288085212	0.139204545454545	0.107954545454545	0.958987940935732	0.927229666467335	0.812252424511731		0.887949260042283	0.948795180722892	0.834437086092715	0.551136363636364	0.0412363914779657	0.886363636363636	24	10	0	2011-03-01 15:37:34	2011-03-01 15:37:36
24	data/arff/swissprot_kegg_agree_random_plants_20110214_165553.arff	swissprot_kegg_agree_random_plants	random set of records with the same number of instances as plants and on which Swiss-Prot and KEGG EC annotation agree	3513	3183	ec	735	2011-02-14 17:08:31	759	mulan.classifier.lazy.BRkNN-k1	0.829973533792403	50.1363636363636	134.627840909091	0.809168443496802	0.978004535147392	0.965116279069767	0.8175	0.000650235323259846	0.153409090909091	0.122159090909091	0.960805720793926	0.94370035404191	0.738160990691674		0.89119170984456	0.970380818053597	0.823952095808383	0.53125	0.0451401207682919	0.872159090909091	24	10	1	2011-03-01 15:37:36	2011-03-01 15:37:37
24	data/arff/swissprot_kegg_agree_random_plants_20110214_165553.arff	swissprot_kegg_agree_random_plants	random set of records with the same number of instances as plants and on which Swiss-Prot and KEGG EC annotation agree	3513	3183	ec	735	2011-02-14 17:08:31	760	mulan.classifier.lazy.BRkNN-k1	0.842050035024277	39.1079545454545	110	0.804801368061037	0.973714916430148	0.954838709677419	0.824438202247191	0.000584437701263314	0.133522727272727	0.09375	0.94758917799214	0.945073102411697	0.773531455717417		0.889700511322133	0.956043956043956	0.831967213114754	0.576704545454545	0.0387795352982412	0.886363636363636	24	10	2	2011-03-01 15:37:37	2011-03-01 15:37:39
24	data/arff/swissprot_kegg_agree_random_plants_20110214_165553.arff	swissprot_kegg_agree_random_plants	random set of records with the same number of instances as plants and on which Swiss-Prot and KEGG EC annotation agree	3513	3183	ec	735	2011-02-14 17:08:31	761	mulan.classifier.lazy.BRkNN-k1	0.864713246539165	45.3333333333333	127.430199430199	0.852602297200287	0.983264915161467	0.969632768361582	0.863636363636364	0.000489065884161252	0.125356125356125	0.0968660968660969	0.972199589265772	0.95387446448314	0.820078408031883		0.918604651162791	0.975308641975309	0.868131868131868	0.518518518518518	0.0442701119208091	0.897435897435897	24	10	3	2011-03-01 15:37:39	2011-03-01 15:37:40
24	data/arff/swissprot_kegg_agree_random_plants_20110214_165553.arff	swissprot_kegg_agree_random_plants	random set of records with the same number of instances as plants and on which Swiss-Prot and KEGG EC annotation agree	3513	3183	ec	735	2011-02-14 17:08:31	762	mulan.classifier.lazy.BRkNN-k1	0.881654227529172	38.2478632478633	87.2820512820513	0.867816091954023	0.985648148148148	0.978479853479854	0.880597014925373	0.000399791952925468	0.108262108262108	0.0854700854700855	0.973656580277576	0.962170560047919	0.830102347951613		0.931287525016678	0.978962131837307	0.888040712468193	0.498575498575499	0.0331621618796202	0.908831908831909	24	10	4	2011-03-01 15:37:41	2011-03-01 15:37:42
24	data/arff/swissprot_kegg_agree_random_plants_20110214_165553.arff	swissprot_kegg_agree_random_plants	random set of records with the same number of instances as plants and on which Swiss-Prot and KEGG EC annotation agree	3513	3183	ec	735	2011-02-14 17:08:31	763	mulan.classifier.lazy.BRkNN-k1	0.872641362451711	39.8831908831909	98.6666666666667	0.840954773869347	0.986048454469507	0.974137931034483	0.854060913705584	0.000512354735787978	0.125356125356125	0.0968660968660969	0.975299410450235	0.94456289978678	0.762179882270633		0.909959072305593	0.973722627737226	0.854033290653009	0.512820512820513	0.0346853475017095	0.894586894586895	24	10	5	2011-03-01 15:37:42	2011-03-01 15:37:44
24	data/arff/swissprot_kegg_agree_random_plants_20110214_165553.arff	swissprot_kegg_agree_random_plants	random set of records with the same number of instances as plants and on which Swiss-Prot and KEGG EC annotation agree	3513	3183	ec	735	2011-02-14 17:08:31	764	mulan.classifier.lazy.BRkNN-k1	0.874928328552854	34.5470085470085	91.034188034188	0.852333570244018	0.972489744961655	0.950824175824176	0.866666666666667	0.000523999161601341	0.13960113960114	0.0968660968660969	0.953934608466317	0.94340393204122	0.818784209227207		0.913071474565357	0.956815114709852	0.873152709359606	0.507122507122507	0.0322192164111329	0.894586894586895	24	10	6	2011-03-01 15:37:44	2011-03-01 15:37:45
24	data/arff/swissprot_kegg_agree_random_plants_20110214_165553.arff	swissprot_kegg_agree_random_plants	random set of records with the same number of instances as plants and on which Swiss-Prot and KEGG EC annotation agree	3513	3183	ec	735	2011-02-14 17:08:31	765	mulan.classifier.lazy.BRkNN-k1	0.846235983942527	45.2421652421652	111.928774928775	0.818484635233404	0.979824561403509	0.953125	0.841289782244556	0.000578339815397036	0.148148148148148	0.105413105413105	0.975517138663968	0.936167843345235	0.824136134603837		0.902423051735429	0.956944444444444	0.853779429987608	0.52991452991453	0.0413253130629138	0.88034188034188	24	10	7	2011-03-01 15:37:45	2011-03-01 15:37:47
24	data/arff/swissprot_kegg_agree_random_plants_20110214_165553.arff	swissprot_kegg_agree_random_plants	random set of records with the same number of instances as plants and on which Swiss-Prot and KEGG EC annotation agree	3513	3183	ec	735	2011-02-14 17:08:31	766	mulan.classifier.lazy.BRkNN-k1	0.830077456015252	44.1595441595442	118.42735042735	0.815887559212166	0.973384640051307	0.958152958152958	0.824607329842932	0.000558932439041431	0.15954415954416	0.116809116809117	0.964112218379829	0.938960017969452	0.766363557875257		0.896848137535817	0.964560862865948	0.838018741633199	0.558404558404558	0.0428580150207551	0.88034188034188	24	10	8	2011-03-01 15:37:47	2011-03-01 15:37:48
24	data/arff/swissprot_kegg_agree_random_plants_20110214_165553.arff	swissprot_kegg_agree_random_plants	random set of records with the same number of instances as plants and on which Swiss-Prot and KEGG EC annotation agree	3513	3183	ec	735	2011-02-14 17:08:31	767	mulan.classifier.lazy.BRkNN-k1	0.870952232748358	33.6752136752137	86.6296296296296	0.849789186507936	0.984473909324209	0.965686274509804	0.867105263157895	0.000489065884161252	0.122507122507123	0.0854700854700855	0.965943762701711	0.942823773863811	0.78851715254365		0.912742382271468	0.96769456681351	0.863695937090432	0.538461538461538	0.0297986037544946	0.903133903133903	24	10	9	2011-03-01 15:37:48	2011-03-01 15:37:50
24	data/arff/swissprot_kegg_agree_random_plants_20110214_165553.arff	swissprot_kegg_agree_random_plants	random set of records with the same number of instances as plants and on which Swiss-Prot and KEGG EC annotation agree	3513	3183	ec	735	2011-02-14 17:08:31	1284	mulan.classifier.lazy.BRkNN-k1	0.873419932061583	38.5198863636364	95.4005681818182	0.856970145571182	0.970210409745294	0.967432950191571	0.865885416666667	0.000476065147386673	0.113636363636364	0.0880681818181818	0.960875006741966	0.949334283459637	0.822515351648179		0.917615539182853	0.970254957507082	0.870393900889454	0.522727272727273	0.0323173477402929	0.909090909090909	24	10	0	2011-06-29 17:07:55	2011-06-29 17:07:57
24	data/arff/swissprot_kegg_agree_random_plants_20110214_165553.arff	swissprot_kegg_agree_random_plants	random set of records with the same number of instances as plants and on which Swiss-Prot and KEGG EC annotation agree	3513	3183	ec	735	2011-02-14 17:08:31	1285	mulan.classifier.lazy.BRkNN-k1	0.824642986203391	56.1732954545455	153.448863636364	0.804630843162953	0.980149960536701	0.956541218637993	0.813073394495413	0.00072764429031459	0.184659090909091	0.144886363636364	0.952753822114746	0.935790810505772	0.755999067226654		0.884662576687117	0.961333333333333	0.819318181818182	0.497159090909091	0.0543484410131323	0.849431818181818	24	10	1	2011-06-29 17:07:57	2011-06-29 17:07:59
24	data/arff/swissprot_kegg_agree_random_plants_20110214_165553.arff	swissprot_kegg_agree_random_plants	random set of records with the same number of instances as plants and on which Swiss-Prot and KEGG EC annotation agree	3513	3183	ec	735	2011-02-14 17:08:31	1286	mulan.classifier.lazy.BRkNN-k1	0.807406645780284	57.6590909090909	156.977272727273	0.78672969187675	0.980995670995671	0.964285714285714	0.803217821782178	0.000677328461729007	0.161931818181818	0.130681818181818	0.962917565660697	0.935586568947127	0.725462655189783		0.880546075085324	0.964125560538117	0.810301507537688	0.542613636363636	0.0579412974502923	0.860795454545455	24	10	2	2011-06-29 17:07:59	2011-06-29 17:08:00
24	data/arff/swissprot_kegg_agree_random_plants_20110214_165553.arff	swissprot_kegg_agree_random_plants	random set of records with the same number of instances as plants and on which Swiss-Prot and KEGG EC annotation agree	3513	3183	ec	735	2011-02-14 17:08:31	1287	mulan.classifier.lazy.BRkNN-k1	0.884530432799131	30.5470085470085	85.7464387464387	0.864971751412429	0.99652133580705	0.996753246753247	0.867231638418079	0.000360977200214257	0.0769230769230769	0.0683760683760684	0.973445929528658	0.990825688073395	0.841690276751252		0.932461873638344	0.996894409937888	0.875852660300136	0.555555555555556	0.0291013162266818	0.925925925925926	24	10	3	2011-06-29 17:08:00	2011-06-29 17:08:01
24	data/arff/swissprot_kegg_agree_random_plants_20110214_165553.arff	swissprot_kegg_agree_random_plants	random set of records with the same number of instances as plants and on which Swiss-Prot and KEGG EC annotation agree	3513	3183	ec	735	2011-02-14 17:08:31	1288	mulan.classifier.lazy.BRkNN-k1	0.907742468894873	29.4330484330484	75.2934472934473	0.88457532051282	0.989751603120587	0.985524316109423	0.890224358974359	0.000384266051840984	0.102564102564103	0.0712250712250712	0.978971848741811	0.964948657187994	0.823373184356095		0.935672514619883	0.986301369863014	0.889987639060569	0.467236467236467	0.0257647969475427	0.917378917378917	24	10	4	2011-06-29 17:08:01	2011-06-29 17:08:02
24	data/arff/swissprot_kegg_agree_random_plants_20110214_165553.arff	swissprot_kegg_agree_random_plants	random set of records with the same number of instances as plants and on which Swiss-Prot and KEGG EC annotation agree	3513	3183	ec	735	2011-02-14 17:08:31	1289	mulan.classifier.lazy.BRkNN-k1	0.841430236267327	36.4814814814815	85.9259259259259	0.80946309306965	0.977980080921257	0.950990799716914	0.830110497237569	0.000605510142294883	0.145299145299145	0.105413105413105	0.951112784301332	0.933581966746991	0.788915278451124		0.883928571428571	0.94888178913738	0.827298050139276	0.572649572649573	0.0301317337199866	0.886039886039886	24	10	5	2011-06-29 17:08:02	2011-06-29 17:08:03
24	data/arff/swissprot_kegg_agree_random_plants_20110214_165553.arff	swissprot_kegg_agree_random_plants	random set of records with the same number of instances as plants and on which Swiss-Prot and KEGG EC annotation agree	3513	3183	ec	735	2011-02-14 17:08:31	1290	mulan.classifier.lazy.BRkNN-k1	0.826011968228145	47.9031339031339	117.495726495727	0.781218338399189	0.975485588972431	0.956730769230769	0.803442028985507	0.00062879899392161	0.150997150997151	0.111111111111111	0.953458705640062	0.926530244132285	0.741339295332721		0.879821958456973	0.956451612903226	0.81456043956044	0.566951566951567	0.0450495904142302	0.868945868945869	24	10	6	2011-06-29 17:08:03	2011-06-29 17:08:05
24	data/arff/swissprot_kegg_agree_random_plants_20110214_165553.arff	swissprot_kegg_agree_random_plants	random set of records with the same number of instances as plants and on which Swiss-Prot and KEGG EC annotation agree	3513	3183	ec	735	2011-02-14 17:08:31	1291	mulan.classifier.lazy.BRkNN-k1	0.866750840795351	43.3190883190883	111.034188034188	0.840558698727015	0.979061224489796	0.9625	0.85678391959799	0.000551169488499189	0.133903133903134	0.0997150997150997	0.960099892404739	0.936931296177956	0.80760128340742		0.907792207792208	0.964137931034483	0.857668711656442	0.50997150997151	0.0368196496576873	0.888888888888889	24	10	7	2011-06-29 17:08:05	2011-06-29 17:08:06
24	data/arff/swissprot_kegg_agree_random_plants_20110214_165553.arff	swissprot_kegg_agree_random_plants	random set of records with the same number of instances as plants and on which Swiss-Prot and KEGG EC annotation agree	3513	3183	ec	735	2011-02-14 17:08:31	1292	mulan.classifier.lazy.BRkNN-k1	0.866581893366169	37.6723646723647	84.2905982905983	0.838057840937422	0.970986598232107	0.960294117647059	0.859042553191489	0.000496828834703494	0.13960113960114	0.094017094017094	0.966491426377301	0.942487734487734	0.814625984566559		0.913161465400271	0.962804005722461	0.868387096774194	0.547008547008547	0.0309778131308178	0.888888888888889	24	10	8	2011-06-29 17:08:06	2011-06-29 17:08:07
24	data/arff/swissprot_kegg_agree_random_plants_20110214_165553.arff	swissprot_kegg_agree_random_plants	random set of records with the same number of instances as plants and on which Swiss-Prot and KEGG EC annotation agree	3513	3183	ec	735	2011-02-14 17:08:31	1293	mulan.classifier.lazy.BRkNN-k1	0.828320685521747	46.6923076923077	132.655270655271	0.810726250299115	0.975881570192948	0.968491124260355	0.826565143824027	0.000601628667023762	0.150997150997151	0.11965811965812	0.951785159357113	0.958174057084607	0.77900318394821		0.895622895622896	0.965166908563135	0.835427135678392	0.544159544159544	0.0473729087468073	0.871794871794872	24	10	9	2011-06-29 17:08:07	2011-06-29 17:08:08
25	data/arff/swissprot_kegg_agree_random_vertebrates_20110214_165610.arff	swissprot_kegg_agree_random_vertebrates	random set of records with the same number of instances as vertebrates and on which Swiss-Prot and KEGG EC annotation agree	26870	6721	ec	1374	2011-02-14 17:08:31	504	mulan.classifier.transformation.LabelPowerset-weka.classifiers.rules.ZeroR	0.0118360772737062	386.909564570153	1317.48716040194	0			0	0.00158080867905164	0.55675474506885	0.545589877186453			0				0	1	0.242341173585467	0.454410122813547	25	10	0	2011-02-28 14:48:56	2011-02-28 14:49:58
25	data/arff/swissprot_kegg_agree_random_vertebrates_20110214_165610.arff	swissprot_kegg_agree_random_vertebrates	random set of records with the same number of instances as vertebrates and on which Swiss-Prot and KEGG EC annotation agree	26870	6721	ec	1374	2011-02-14 17:08:31	505	mulan.classifier.transformation.LabelPowerset-weka.classifiers.rules.ZeroR	0.0126221974665908	395.545962039449	1329.70971343506	0			0	0.00157023742759707	0.55787123185709	0.547450688500186			0				0	1	0.247124884606118	0.452549311499814	25	10	1	2011-02-28 14:49:58	2011-02-28 14:51:01
25	data/arff/swissprot_kegg_agree_random_vertebrates_20110214_165610.arff	swissprot_kegg_agree_random_vertebrates	random set of records with the same number of instances as vertebrates and on which Swiss-Prot and KEGG EC annotation agree	26870	6721	ec	1374	2011-02-14 17:08:31	506	mulan.classifier.transformation.LabelPowerset-weka.classifiers.rules.ZeroR	0.0117395688203606	416.838853740231	1395.23520655006	0			0	0.00161198031795612	0.573502046892445	0.564570152586528			0				0	1	0.261234691491823	0.435429847413472	25	10	2	2011-02-28 14:51:02	2011-02-28 14:52:04
25	data/arff/swissprot_kegg_agree_random_vertebrates_20110214_165610.arff	swissprot_kegg_agree_random_vertebrates	random set of records with the same number of instances as vertebrates and on which Swiss-Prot and KEGG EC annotation agree	26870	6721	ec	1374	2011-02-14 17:08:31	507	mulan.classifier.transformation.LabelPowerset-weka.classifiers.rules.ZeroR	0.0122065901935354	411.497953107555	1393.3706736137	0			0	0.00161279349114493	0.569408262002233	0.557126907331597			0				0	1	0.257448610975072	0.442873092668403	25	10	3	2011-02-28 14:52:04	2011-02-28 14:53:07
25	data/arff/swissprot_kegg_agree_random_vertebrates_20110214_165610.arff	swissprot_kegg_agree_random_vertebrates	random set of records with the same number of instances as vertebrates and on which Swiss-Prot and KEGG EC annotation agree	26870	6721	ec	1374	2011-02-14 17:08:31	508	mulan.classifier.transformation.LabelPowerset-weka.classifiers.rules.ZeroR	0.0112247251946011	411.845924823223	1394.92147376256	0			0	0.00159246416142462	0.563825828061035	0.553777446966878			0				0	1	0.258888956263577	0.446222553033122	25	10	4	2011-02-28 14:53:07	2011-02-28 14:54:10
25	data/arff/swissprot_kegg_agree_random_vertebrates_20110214_165610.arff	swissprot_kegg_agree_random_vertebrates	random set of records with the same number of instances as vertebrates and on which Swiss-Prot and KEGG EC annotation agree	26870	6721	ec	1374	2011-02-14 17:08:31	509	mulan.classifier.transformation.LabelPowerset-weka.classifiers.rules.ZeroR	0.0114480638028671	410.708969110532	1399.23334573874	0			0	0.00161306454887454	0.571269073315966	0.55787123185709			0				0	1	0.257488869898218	0.44212876814291	25	10	5	2011-02-28 14:54:11	2011-02-28 14:55:13
25	data/arff/swissprot_kegg_agree_random_vertebrates_20110214_165610.arff	swissprot_kegg_agree_random_vertebrates	random set of records with the same number of instances as vertebrates and on which Swiss-Prot and KEGG EC annotation agree	26870	6721	ec	1374	2011-02-14 17:08:31	510	mulan.classifier.transformation.LabelPowerset-weka.classifiers.rules.ZeroR	0.0129009029661468	412.324153330852	1416.0599181243	0			0	0.00162255156941068	0.571641235578712	0.559732043170822			0				0	0.999627837737253	0.259834662876067	0.440267956829178	25	10	6	2011-02-28 14:55:14	2011-02-28 14:56:16
25	data/arff/swissprot_kegg_agree_random_vertebrates_20110214_165610.arff	swissprot_kegg_agree_random_vertebrates	random set of records with the same number of instances as vertebrates and on which Swiss-Prot and KEGG EC annotation agree	26870	6721	ec	1374	2011-02-14 17:08:31	511	mulan.classifier.transformation.LabelPowerset-weka.classifiers.rules.ZeroR	0.0121317802945344	404.156308150354	1353.21287681429	0			0	0.00157538752445955	0.561965016747302	0.549683662076665			0				0	1	0.25289711623465	0.450316337923335	25	10	7	2011-02-28 14:56:16	2011-02-28 14:57:19
25	data/arff/swissprot_kegg_agree_random_vertebrates_20110214_165610.arff	swissprot_kegg_agree_random_vertebrates	random set of records with the same number of instances as vertebrates and on which Swiss-Prot and KEGG EC annotation agree	26870	6721	ec	1374	2011-02-14 17:08:31	512	mulan.classifier.transformation.LabelPowerset-weka.classifiers.rules.ZeroR	0.0102946071408676	406.75883885374	1375.79605508001	0			0	0.00156264781116816	0.551544473390398	0.541868254558988			0				0	1	0.254284592777675	0.458131745441012	25	10	8	2011-02-28 14:57:20	2011-02-28 14:58:22
25	data/arff/swissprot_kegg_agree_random_vertebrates_20110214_165610.arff	swissprot_kegg_agree_random_vertebrates	random set of records with the same number of instances as vertebrates and on which Swiss-Prot and KEGG EC annotation agree	26870	6721	ec	1374	2011-02-14 17:08:31	513	mulan.classifier.transformation.LabelPowerset-weka.classifiers.rules.ZeroR	0.011144314626577	419.649423148493	1425.57610718273	0			0	0.00163881503318694	0.579084480833644	0.565314477112021			0				0	1	0.262243800964784	0.434685522887979	25	10	9	2011-02-28 14:58:23	2011-02-28 14:59:25
25	data/arff/swissprot_kegg_agree_random_vertebrates_20110214_165610.arff	swissprot_kegg_agree_random_vertebrates	random set of records with the same number of instances as vertebrates and on which Swiss-Prot and KEGG EC annotation agree	26870	6721	ec	1374	2011-02-14 17:08:31	768	mulan.classifier.lazy.BRkNN-k1	0.970164743343895	17.2292519538519	29.9058429475251	0.954386090897485	0.986676286676287	0.980777096114519	0.964656334231806	8.45700116365084e-05	0.0528470413100112	0.0323781168589505	0.982013476248438	0.93963163574521	0.872646700248976		0.973043027475376	0.981865736704446	0.96437746189416	0.464458503907704	0.00540291925296579	0.960178637886118	25	10	0	2011-03-01 15:37:54	2011-03-01 15:38:34
25	data/arff/swissprot_kegg_agree_random_vertebrates_20110214_165610.arff	swissprot_kegg_agree_random_vertebrates	random set of records with the same number of instances as vertebrates and on which Swiss-Prot and KEGG EC annotation agree	26870	6721	ec	1374	2011-02-14 17:08:31	769	mulan.classifier.lazy.BRkNN-k1	0.968025702954251	18.5325641979903	33.7171566803126	0.954408678338236	0.989743633257532	0.983250883392226	0.962349745723532	8.1317318881258e-05	0.0494975809452921	0.0301451432824712	0.983792402043376	0.947103844900479	0.887663640539822		0.973563623545999	0.983268066927732	0.964048865619546	0.480833643468552	0.00614227314992655	0.964644585039077	25	10	1	2011-03-01 15:38:35	2011-03-01 15:39:15
25	data/arff/swissprot_kegg_agree_random_vertebrates_20110214_165610.arff	swissprot_kegg_agree_random_vertebrates	random set of records with the same number of instances as vertebrates and on which Swiss-Prot and KEGG EC annotation agree	26870	6721	ec	1374	2011-02-14 17:08:31	770	mulan.classifier.lazy.BRkNN-k1	0.967208747357118	20.3989579456643	39.4071455154447	0.950992196209587	0.99067481596975	0.989972337482711	0.955179727617772	8.9720108498988e-05	0.0472646073688128	0.0301451432824712	0.98116127110949	0.969895410723482	0.865276673334662		0.97137916126243	0.98995417694748	0.953488372093023	0.460364719017492	0.00712123859477961	0.963155935988091	25	10	2	2011-03-01 15:39:16	2011-03-01 15:39:57
25	data/arff/swissprot_kegg_agree_random_vertebrates_20110214_165610.arff	swissprot_kegg_agree_random_vertebrates	random set of records with the same number of instances as vertebrates and on which Swiss-Prot and KEGG EC annotation agree	26870	6721	ec	1374	2011-02-14 17:08:31	771	mulan.classifier.lazy.BRkNN-k1	0.970973424073968	18.6814291030889	40.2958689988835	0.954667671818068	0.992494519748618	0.990759637188209	0.959193340257451	7.94199147740286e-05	0.0450316337923335	0.0264235206550056	0.980803680403164	0.959044611867709	0.878858865160379		0.975120998556508	0.990854184641933	0.95987963891675	0.450688500186081	0.00750557898193484	0.964644585039077	25	10	3	2011-03-01 15:39:58	2011-03-01 15:40:37
25	data/arff/swissprot_kegg_agree_random_vertebrates_20110214_165610.arff	swissprot_kegg_agree_random_vertebrates	random set of records with the same number of instances as vertebrates and on which Swiss-Prot and KEGG EC annotation agree	26870	6721	ec	1374	2011-02-14 17:08:31	772	mulan.classifier.lazy.BRkNN-k1	0.965655686413389	22.1838481577968	44.7350204689245	0.949505246166263	0.988684953467257	0.986199787177441	0.95635136447509	8.9720108498988e-05	0.0513583922590249	0.0323781168589505	0.978482917723504	0.956895307383038	0.873749421232404		0.970936868908596	0.986264716375312	0.956078160124503	0.471529586899888	0.00784494211468248	0.960550800148865	25	10	4	2011-03-01 15:40:38	2011-03-01 15:41:17
25	data/arff/swissprot_kegg_agree_random_vertebrates_20110214_165610.arff	swissprot_kegg_agree_random_vertebrates	random set of records with the same number of instances as vertebrates and on which Swiss-Prot and KEGG EC annotation agree	26870	6721	ec	1374	2011-02-14 17:08:31	773	mulan.classifier.lazy.BRkNN-k1	0.969516786833112	17.3654633420171	34.0614067733532	0.956140185447116	0.99218367656294	0.986953089760938	0.962075055187638	7.94199147740286e-05	0.0442873092668403	0.0305173055452177	0.982921007627443	0.965629576565325	0.885733937730826		0.97530135716092	0.988044406490179	0.962882822902796	0.45292147376256	0.0062544039158315	0.963528098250837	25	10	5	2011-03-01 15:41:18	2011-03-01 15:41:58
25	data/arff/swissprot_kegg_agree_random_vertebrates_20110214_165610.arff	swissprot_kegg_agree_random_vertebrates	random set of records with the same number of instances as vertebrates and on which Swiss-Prot and KEGG EC annotation agree	26870	6721	ec	1374	2011-02-14 17:08:31	774	mulan.classifier.lazy.BRkNN-k1	0.968320682104166	18.6568663937477	36.3178265723856	0.952576962157412	0.988099268547545	0.983744010951403	0.961108163883418	8.64674157437377e-05	0.0539635280982508	0.0316337923334574	0.976099715007134	0.948330368712592	0.873732192576689		0.972779247376056	0.984455958549223	0.961376286051611	0.461853368068478	0.00656073268778812	0.961295124674358	25	10	6	2011-03-01 15:41:59	2011-03-01 15:42:38
25	data/arff/swissprot_kegg_agree_random_vertebrates_20110214_165610.arff	swissprot_kegg_agree_random_vertebrates	random set of records with the same number of instances as vertebrates and on which Swiss-Prot and KEGG EC annotation agree	26870	6721	ec	1374	2011-02-14 17:08:31	775	mulan.classifier.lazy.BRkNN-k1	0.967324578423266	19.0454037960551	33.6605880163751	0.951874572795625	0.989963669391462	0.982737291947818	0.960265495086924	9.02622239581963e-05	0.0509862299962784	0.0297729810197246	0.981219037077291	0.936487217434961	0.862152498770917		0.97180116860022	0.98169375534645	0.962105969148223	0.455898771864533	0.00663992937192342	0.963155935988091	25	10	7	2011-03-01 15:42:39	2011-03-01 15:43:19
25	data/arff/swissprot_kegg_agree_random_vertebrates_20110214_165610.arff	swissprot_kegg_agree_random_vertebrates	random set of records with the same number of instances as vertebrates and on which Swiss-Prot and KEGG EC annotation agree	26870	6721	ec	1374	2011-02-14 17:08:31	776	mulan.classifier.lazy.BRkNN-k1	0.965337925078167	21.0718273167101	39.462597692594	0.956170452246911	0.989368339610053	0.985484186820719	0.961700878513252	8.56542425549251e-05	0.0480089318943059	0.0316337923334574	0.982533429502982	0.947030401018692	0.871928598411063		0.973014517506405	0.98632271468144	0.960060667340748	0.466319315221437	0.00686066764306412	0.963900260513584	25	10	8	2011-03-01 15:43:20	2011-03-01 15:43:59
25	data/arff/swissprot_kegg_agree_random_vertebrates_20110214_165610.arff	swissprot_kegg_agree_random_vertebrates	random set of records with the same number of instances as vertebrates and on which Swiss-Prot and KEGG EC annotation agree	26870	6721	ec	1374	2011-02-14 17:08:31	777	mulan.classifier.lazy.BRkNN-k1	0.968746666240568	20.4759955340528	38.970599181243	0.955864962807553	0.990130436207519	0.98485883424408	0.962636749274391	8.29436652588832e-05	0.0491254186825456	0.029400818756978	0.9817933573672	0.946338361753253	0.86474083863848		0.973751930005147	0.985245617080368	0.962523316940817	0.460364719017492	0.00706544020407279	0.964644585039077	25	10	9	2011-03-01 15:44:01	2011-03-01 15:44:40
25	data/arff/swissprot_kegg_agree_random_vertebrates_20110214_165610.arff	swissprot_kegg_agree_random_vertebrates	random set of records with the same number of instances as vertebrates and on which Swiss-Prot and KEGG EC annotation agree	26870	6721	ec	1374	2011-02-14 17:08:31	1354	mulan.classifier.lazy.BRkNN-k1	0.965251430883646	18.1112765165612	32.3334573874209	0.951236289733861	0.99171714052838	0.987977554918816	0.956358582348853	8.45700116365083e-05	0.0480089318943059	0.029400818756978	0.984735797650075	0.951382614439334	0.86392757016523		0.972232111071556	0.988060781476122	0.956902592852137	0.483438779307778	0.00555907067421583	0.964644585039077	25	10	0	2011-06-29 17:15:50	2011-06-29 17:16:22
25	data/arff/swissprot_kegg_agree_random_vertebrates_20110214_165610.arff	swissprot_kegg_agree_random_vertebrates	random set of records with the same number of instances as vertebrates and on which Swiss-Prot and KEGG EC annotation agree	26870	6721	ec	1374	2011-02-14 17:08:31	1355	mulan.classifier.lazy.BRkNN-k1	0.970681286407685	18.5872720506141	35.0599181243022	0.954387139986604	0.9925602811099	0.984099748341341	0.964439946018893	7.94199147740286e-05	0.0427986602158541	0.0264235206550056	0.981317137780603	0.944672256289638	0.887005611353794		0.974830341035994	0.984556654520215	0.965294317795168	0.46483066617045	0.00648953437217973	0.96538890956457	25	10	1	2011-06-29 17:16:22	2011-06-29 17:16:54
25	data/arff/swissprot_kegg_agree_random_vertebrates_20110214_165610.arff	swissprot_kegg_agree_random_vertebrates	random set of records with the same number of instances as vertebrates and on which Swiss-Prot and KEGG EC annotation agree	26870	6721	ec	1374	2011-02-14 17:08:31	1356	mulan.classifier.lazy.BRkNN-k1	0.968253159026476	18.9977670264235	35.9080759211016	0.954644344873455	0.989755994276161	0.982269852194147	0.962373859496405	8.8364819850967e-05	0.0506140677335318	0.0301451432824712	0.976215511926979	0.949329255195426	0.886513982616274		0.971969045571797	0.98295652173913	0.961224489795918	0.468552288797916	0.00644884593229887	0.963900260513584	25	10	2	2011-06-29 17:16:54	2011-06-29 17:17:26
25	data/arff/swissprot_kegg_agree_random_vertebrates_20110214_165610.arff	swissprot_kegg_agree_random_vertebrates	random set of records with the same number of instances as vertebrates and on which Swiss-Prot and KEGG EC annotation agree	26870	6721	ec	1374	2011-02-14 17:08:31	1357	mulan.classifier.lazy.BRkNN-k1	0.971254220090014	20.2340900632676	34.1388165240045	0.95903947632795	0.989168130418985	0.984406779661017	0.966878094388134	7.67093374779867e-05	0.048753256419799	0.0301451432824712	0.979333054197407	0.954216270028439	0.880958671831905		0.97573939134162	0.984772451981312	0.966870540265036	0.459620394491998	0.00653507658046106	0.964272422776331	25	10	3	2011-06-29 17:17:26	2011-06-29 17:17:57
25	data/arff/swissprot_kegg_agree_random_vertebrates_20110214_165610.arff	swissprot_kegg_agree_random_vertebrates	random set of records with the same number of instances as vertebrates and on which Swiss-Prot and KEGG EC annotation agree	26870	6721	ec	1374	2011-02-14 17:08:31	1358	mulan.classifier.lazy.BRkNN-k1	0.968184162302333	19.6096017863789	37.4104949758095	0.955247093179883	0.988953823953824	0.984270182743465	0.961266167460858	8.29436652588832e-05	0.0498697432080387	0.0312616300707108	0.980045153931355	0.947980185093955	0.86541782058355		0.973284442116291	0.985502121640735	0.961365988271818	0.470413100111649	0.00696490068254175	0.963900260513584	25	10	4	2011-06-29 17:17:57	2011-06-29 17:18:28
25	data/arff/swissprot_kegg_agree_random_vertebrates_20110214_165610.arff	swissprot_kegg_agree_random_vertebrates	random set of records with the same number of instances as vertebrates and on which Swiss-Prot and KEGG EC annotation agree	26870	6721	ec	1374	2011-02-14 17:08:31	1359	mulan.classifier.lazy.BRkNN-k1	0.964448705865402	19.0818756978042	37.3542984741347	0.94464548164945	0.989506266763331	0.985675173560184	0.952215059879294	9.64965517390928e-05	0.0554521771492371	0.0346110904354298	0.982200237628925	0.949042552172117	0.864026401443322		0.969789545145961	0.98636285171759	0.953763979302287	0.459248232229252	0.00663316573803814	0.956457015258653	25	10	5	2011-06-29 17:18:28	2011-06-29 17:18:59
25	data/arff/swissprot_kegg_agree_random_vertebrates_20110214_165610.arff	swissprot_kegg_agree_random_vertebrates	random set of records with the same number of instances as vertebrates and on which Swiss-Prot and KEGG EC annotation agree	26870	6721	ec	1374	2011-02-14 17:08:31	1360	mulan.classifier.lazy.BRkNN-k1	0.972018264027853	17.3338295496837	30.5329363602531	0.959779859484777	0.988700610172385	0.987139986604153	0.967455621301775	7.45408756411532e-05	0.0468924451060662	0.0279121697059918	0.980207745303393	0.947440281419352	0.887637519011563		0.977073780741976	0.986864264061974	0.967475648010566	0.449944175660588	0.00568788593794886	0.965016747301824	25	10	6	2011-06-29 17:18:59	2011-06-29 17:19:32
25	data/arff/swissprot_kegg_agree_random_vertebrates_20110214_165610.arff	swissprot_kegg_agree_random_vertebrates	random set of records with the same number of instances as vertebrates and on which Swiss-Prot and KEGG EC annotation agree	26870	6721	ec	1374	2011-02-14 17:08:31	1361	mulan.classifier.lazy.BRkNN-k1	0.967947259662443	18.6315593598809	36.5530331224414	0.952082463203969	0.988015093281851	0.985324734102738	0.958459700369509	9.32438589838425e-05	0.054707852623744	0.0334946036471902	0.97863376338897	0.957835189201765	0.862199248514654		0.970812828779908	0.98654940506984	0.955570402538834	0.45515444733904	0.00597617410057582	0.960922962411611	25	10	7	2011-06-29 17:19:32	2011-06-29 17:20:03
25	data/arff/swissprot_kegg_agree_random_vertebrates_20110214_165610.arff	swissprot_kegg_agree_random_vertebrates	random set of records with the same number of instances as vertebrates and on which Swiss-Prot and KEGG EC annotation agree	26870	6721	ec	1374	2011-02-14 17:08:31	1362	mulan.classifier.lazy.BRkNN-k1	0.967650642472726	22.535913658355	41.1243021957574	0.954516189232061	0.989472750220729	0.987919463087248	0.960844481866093	8.10462611516538e-05	0.048753256419799	0.0290286564942315	0.982354509315619	0.962951138758494	0.875749470865652		0.974645976426694	0.987966305655836	0.961680053547523	0.449944175660588	0.00778989131386826	0.963528098250837	25	10	8	2011-06-29 17:20:03	2011-06-29 17:20:35
25	data/arff/swissprot_kegg_agree_random_vertebrates_20110214_165610.arff	swissprot_kegg_agree_random_vertebrates	random set of records with the same number of instances as vertebrates and on which Swiss-Prot and KEGG EC annotation agree	26870	6721	ec	1374	2011-02-14 17:08:31	1363	mulan.classifier.lazy.BRkNN-k1	0.960167869743571	22.941198362486	49.9058429475251	0.946796419717312	0.990136612937458	0.9837752965806	0.954296698326549	9.67676094686971e-05	0.0517305545217715	0.0338667659099367	0.977989048754623	0.945327544308408	0.860717907853555		0.968741791436827	0.983466666666667	0.954451345755694	0.471157424637142	0.009285596411176	0.959062151097879	25	10	9	2011-06-29 17:20:35	2011-06-29 17:21:08
26	data/arff/swissprot_kegg_agree_random_eukaria_20110214_165824.arff	swissprot_kegg_agree_random_eukaria	random set of records with the same number of instances as eukaria and on which Swiss-Prot and KEGG EC annotation agree	41675	7597	ec	1511	2011-02-14 17:09:49	778	mulan.classifier.lazy.BRkNN-k1	0.978895190841887	14.6753838771593	26.2310460652591	0.965819100321066	0.991440625346875	0.988294003214074	0.974406764314619	5.41813374686987e-05	0.0371880998080614	0.0227927063339731	0.980295723654827	0.959059199904948	0.884167000702772		0.981211086010249	0.988784008883953	0.973753280839895	0.46521113243762	0.00412807387382348	0.969529750479846	26	10	0	2011-03-01 15:44:48	2011-03-01 15:46:12
26	data/arff/swissprot_kegg_agree_random_eukaria_20110214_165824.arff	swissprot_kegg_agree_random_eukaria	random set of records with the same number of instances as eukaria and on which Swiss-Prot and KEGG EC annotation agree	41675	7597	ec	1511	2011-02-14 17:09:49	779	mulan.classifier.lazy.BRkNN-k1	0.976921344068749	17.2015355086372	30.1422744721689	0.966024059163696	0.989974261380301	0.99026654687032	0.971941501859535	5.41813374686987e-05	0.0405470249520154	0.0223128598848369	0.984213375789318	0.967140172449672	0.87751968480757		0.980726841123608	0.990297911197352	0.971339005821764	0.471449136276392	0.0049747854231077	0.970489443378119	26	10	1	2011-03-01 15:46:14	2011-03-01 15:47:41
26	data/arff/swissprot_kegg_agree_random_eukaria_20110214_165824.arff	swissprot_kegg_agree_random_eukaria	random set of records with the same number of instances as eukaria and on which Swiss-Prot and KEGG EC annotation agree	41675	7597	ec	1511	2011-02-14 17:09:49	780	mulan.classifier.lazy.BRkNN-k1	0.974210350574195	15.6252399232246	28.8277351247601	0.962462523003122	0.991520630290684	0.991048971741382	0.966565173263738	6.16491464453228e-05	0.038147792706334	0.024232245681382	0.983740890252768	0.969096774150524	0.861521611423108		0.978487469505434	0.990792724006288	0.966484118291347	0.46137236084453	0.00475053381791686	0.970249520153551	26	10	2	2011-03-01 15:47:42	2011-03-01 15:49:08
26	data/arff/swissprot_kegg_agree_random_eukaria_20110214_165824.arff	swissprot_kegg_agree_random_eukaria	random set of records with the same number of instances as eukaria and on which Swiss-Prot and KEGG EC annotation agree	41675	7597	ec	1511	2011-02-14 17:09:49	781	mulan.classifier.lazy.BRkNN-k1	0.975440974797664	16.936660268714	33.5067178502879	0.963594268193479	0.993176316860527	0.98923409327969	0.968533157663592	5.78357971806637e-05	0.0374280230326296	0.0227927063339731	0.98346188261018	0.960938610610498	0.886963497844901		0.97952295229523	0.989430617115581	0.969811741116186	0.466410748560461	0.00567947511341151	0.970969289827255	26	10	3	2011-03-01 15:49:10	2011-03-01 15:50:37
26	data/arff/swissprot_kegg_agree_random_eukaria_20110214_165824.arff	swissprot_kegg_agree_random_eukaria	random set of records with the same number of instances as eukaria and on which Swiss-Prot and KEGG EC annotation agree	41675	7597	ec	1511	2011-02-14 17:09:49	782	mulan.classifier.lazy.BRkNN-k1	0.977705349225142	18.3910748560461	32.7320057581574	0.964937183383992	0.992941632732209	0.987445887445888	0.972155688622754	5.65646807591106e-05	0.0374280230326296	0.0218330134357006	0.987997284302653	0.951873453816834	0.873630725316978		0.980647966949337	0.988709854214622	0.972716488730724	0.450335892514395	0.00573555046986202	0.970729366602687	26	10	4	2011-03-01 15:50:39	2011-03-01 15:52:05
26	data/arff/swissprot_kegg_agree_random_eukaria_20110214_165824.arff	swissprot_kegg_agree_random_eukaria	random set of records with the same number of instances as eukaria and on which Swiss-Prot and KEGG EC annotation agree	41675	7597	ec	1511	2011-02-14 17:09:49	783	mulan.classifier.lazy.BRkNN-k1	0.971398430096782	18.8485721142309	34.4442044636429	0.962876632954066	0.99120953624355	0.991564902758933	0.967197290967783	5.8962170443583e-05	0.0383969282457403	0.0275977921766259	0.982383719978367	0.95323709327153	0.873410713433346		0.97897421365826	0.991618828932262	0.96664801343033	0.47204223662107	0.00568338301395333	0.969042476601872	26	10	5	2011-03-01 15:52:06	2011-03-01 15:53:33
26	data/arff/swissprot_kegg_agree_random_eukaria_20110214_165824.arff	swissprot_kegg_agree_random_eukaria	random set of records with the same number of instances as eukaria and on which Swiss-Prot and KEGG EC annotation agree	41675	7597	ec	1511	2011-02-14 17:09:49	784	mulan.classifier.lazy.BRkNN-k1	0.976088067488679	15.1089512838973	28.9587233021358	0.958569130619692	0.98962622352227	0.983414025821596	0.967706974046687	6.94513975305816e-05	0.0441564674826014	0.0249580033597312	0.978076552185415	0.947458092996723	0.856850004078695		0.975873681885938	0.984296692281991	0.967593606306109	0.46100311975042	0.00461196806734848	0.966882649388049	26	10	6	2011-03-01 15:53:34	2011-03-01 15:55:00
26	data/arff/swissprot_kegg_agree_random_eukaria_20110214_165824.arff	swissprot_kegg_agree_random_eukaria	random set of records with the same number of instances as eukaria and on which Swiss-Prot and KEGG EC annotation agree	41675	7597	ec	1511	2011-02-14 17:09:49	785	mulan.classifier.lazy.BRkNN-k1	0.979620493783707	12.4722822174226	21.7228221742261	0.968992528320077	0.992255101152844	0.990647984701383	0.974251207729468	5.06979309204932e-05	0.0345572354211663	0.0211183105351572	0.980069311498649	0.944871705224049	0.901325321496998		0.982440689161667	0.990345133725447	0.974661424202709	0.459323254139669	0.00366162554531778	0.973842092632589	26	10	7	2011-03-01 15:55:02	2011-03-01 15:56:28
26	data/arff/swissprot_kegg_agree_random_eukaria_20110214_165824.arff	swissprot_kegg_agree_random_eukaria	random set of records with the same number of instances as eukaria and on which Swiss-Prot and KEGG EC annotation agree	41675	7597	ec	1511	2011-02-14 17:09:49	786	mulan.classifier.lazy.BRkNN-k1	0.977520394277978	14.3885289176866	25.4425245980322	0.96612558779441	0.991883975812547	0.990400936494001	0.971607605877269	5.48300506820381e-05	0.0338372930165587	0.0230381569474442	0.983294184542117	0.961328868978393	0.8847928462972		0.981092782375185	0.989826385049209	0.972511951325511	0.455723542116631	0.00426482531560473	0.970722342212623	26	10	8	2011-03-01 15:56:30	2011-03-01 15:57:55
26	data/arff/swissprot_kegg_agree_random_eukaria_20110214_165824.arff	swissprot_kegg_agree_random_eukaria	random set of records with the same number of instances as eukaria and on which Swiss-Prot and KEGG EC annotation agree	41675	7597	ec	1511	2011-02-14 17:09:49	787	mulan.classifier.lazy.BRkNN-k1	0.978743940663379	17.1082313414927	29.8557715382769	0.966937326500106	0.99102543274168	0.989300364630811	0.972666666666667	5.16514970193112e-05	0.0357571394288457	0.0230381569474442	0.986656708181505	0.963406726861383	0.891110177458059		0.981305723324705	0.990018570102136	0.97274489679553	0.475641948644108	0.00500988188245814	0.972162227021838	26	10	9	2011-03-01 15:57:57	2011-03-01 15:59:22
27	data/arff/swissprot_kegg_agree_random_bacteria_20110214_170256.arff	swissprot_kegg_agree_random_bacteria	random set of records with the same number of instances as bacteria and on which Swiss-Prot and KEGG EC annotation agree	246944	10641	ec	2154	2011-02-14 17:43:27	798	mulan.classifier.lazy.BRkNN-k1	0.994450522240584	4.53427819396639	4.80441384895728	0.984159190498223	0.994808200513283	0.993640829312635	0.988078102255077	1.81122843135863e-05	0.021542822433691	0.0100830127556185	0.974695738023164	0.941475225867428	0.848619705825686		0.991078624829771	0.993776126335346	0.988395727853949	0.449321725045556	0.000561848861251551	0.983802389147601	27	10	0	2011-03-02 19:49:25	2011-03-02 20:28:56
27	data/arff/swissprot_kegg_agree_random_bacteria_20110214_170256.arff	swissprot_kegg_agree_random_bacteria	random set of records with the same number of instances as bacteria and on which Swiss-Prot and KEGG EC annotation agree	246944	10641	ec	2154	2011-02-14 17:43:27	799	mulan.classifier.lazy.BRkNN-k1	0.993685316251405	5.14233650536546	6.35452520753189	0.9838756847252	0.994260315513929	0.99330954316543	0.987986592922476	1.83003661860015e-05	0.021745292569346	0.0106499291354525	0.974354234564169	0.954402185162635	0.837330172670594		0.990948921405382	0.993416267228677	0.988493801499517	0.453249645677263	0.000764777719661806	0.98376189512047	27	10	1	2011-03-02 20:28:56	2011-03-02 21:08:18
27	data/arff/swissprot_kegg_agree_random_bacteria_20110214_170256.arff	swissprot_kegg_agree_random_bacteria	random set of records with the same number of instances as bacteria and on which Swiss-Prot and KEGG EC annotation agree	246944	10641	ec	2154	2011-02-14 17:43:27	800	mulan.classifier.lazy.BRkNN-k1	0.993430104662669	5.77145171087265	7.72751569143551	0.983909682479897	0.994012248360561	0.993561535221388	0.987484170393921	1.84696398711752e-05	0.022028750759263	0.0105689410811905	0.969357319358906	0.958533063030817	0.845891063105032		0.990770503204948	0.993703103201237	0.987855161556339	0.456570155902004	0.000960993611104521	0.983599919011946	27	10	2	2011-03-02 21:08:18	2011-03-02 21:47:34
27	data/arff/swissprot_kegg_agree_random_bacteria_20110214_170256.arff	swissprot_kegg_agree_random_bacteria	random set of records with the same number of instances as bacteria and on which Swiss-Prot and KEGG EC annotation agree	246944	10641	ec	2154	2011-02-14 17:43:27	801	mulan.classifier.lazy.BRkNN-k1	0.993985093278407	5.00668151447661	5.92678679894716	0.983877652907559	0.994380317637945	0.993610529617412	0.987802413569771	1.86201053691074e-05	0.021988256732132	0.0102854828912735	0.969530375495002	0.948260857136697	0.843328099231421		0.990780749459882	0.993500793724904	0.98807555860993	0.453897550111359	0.000706301125019212	0.983033002632112	27	10	3	2011-03-02 21:47:34	2011-03-02 22:26:55
27	data/arff/swissprot_kegg_agree_random_bacteria_20110214_170256.arff	swissprot_kegg_agree_random_bacteria	random set of records with the same number of instances as bacteria and on which Swiss-Prot and KEGG EC annotation agree	246944	10641	ec	2154	2011-02-14 17:43:27	802	mulan.classifier.lazy.BRkNN-k1	0.994818842118809	4.75253097918523	5.04754191301531	0.984585980098425	0.994772014630014	0.993461118311749	0.988972113047072	1.75299403669799e-05	0.0220296428282174	0.0105693690775087	0.973577592757502	0.954512340358905	0.847039800442615		0.991308240384974	0.993569131832797	0.989057615006699	0.451891147647202	0.000632693579900658	0.983639750546692	27	10	4	2011-03-02 22:26:55	2011-03-02 23:06:24
27	data/arff/swissprot_kegg_agree_random_bacteria_20110214_170256.arff	swissprot_kegg_agree_random_bacteria	random set of records with the same number of instances as bacteria and on which Swiss-Prot and KEGG EC annotation agree	246944	10641	ec	2154	2011-02-14 17:43:27	803	mulan.classifier.lazy.BRkNN-k1	0.993897681248094	5.4906455009314	7.66303555519559	0.983769170750739	0.994538113985836	0.993836906775358	0.987658133975466	1.86584773004765e-05	0.0219891471612537	0.0106098647444723	0.969260146141928	0.960853706584824	0.850445326527253		0.9907946995286	0.994134187445299	0.987477572461758	0.450190329634729	0.000852009686066091	0.983275289544019	27	10	5	2011-03-02 23:06:24	2011-03-02 23:45:40
27	data/arff/swissprot_kegg_agree_random_bacteria_20110214_170256.arff	swissprot_kegg_agree_random_bacteria	random set of records with the same number of instances as bacteria and on which Swiss-Prot and KEGG EC annotation agree	246944	10641	ec	2154	2011-02-14 17:43:27	804	mulan.classifier.lazy.BRkNN-k1	0.994505001804017	4.5129181177614	5.34044707216328	0.984470801958824	0.994266686884163	0.993419331754022	0.98816656234689	1.85080057093436e-05	0.0222321211630356	0.0102454037417996	0.969432599370851	0.955147550420843	0.847258259481085		0.990816612225852	0.993449740796886	0.988197404918368	0.453915930995384	0.000638777106782491	0.983801733214546	27	10	6	2011-03-02 23:45:40	2011-03-03 00:25:07
27	data/arff/swissprot_kegg_agree_random_bacteria_20110214_170256.arff	swissprot_kegg_agree_random_bacteria	random set of records with the same number of instances as bacteria and on which Swiss-Prot and KEGG EC annotation agree	246944	10641	ec	2154	2011-02-14 17:43:27	805	mulan.classifier.lazy.BRkNN-k1	0.995011129128034	4.13327123997732	5.45391593099538	0.985311763839812	0.994817491654507	0.993925791832915	0.988711078334972	1.73230419291722e-05	0.020855268486272	0.0095164817364542	0.972567035661724	0.955790242774387	0.844021737356158		0.991400319336676	0.994045612852488	0.988769067441471	0.453227504657002	0.000624950382624067	0.984206689884182	27	10	7	2011-03-03 00:25:07	2011-03-03 01:04:24
27	data/arff/swissprot_kegg_agree_random_bacteria_20110214_170256.arff	swissprot_kegg_agree_random_bacteria	random set of records with the same number of instances as bacteria and on which Swiss-Prot and KEGG EC annotation agree	246944	10641	ec	2154	2011-02-14 17:43:27	806	mulan.classifier.lazy.BRkNN-k1	0.994721968040754	4.44375151858751	4.72924597068114	0.984629455750496	0.994549947589886	0.993313830350524	0.988968935465715	1.74358956225219e-05	0.0217866688264356	0.010204908074836	0.975410734856258	0.953736268011376	0.838827204205687		0.991321443617469	0.993712344450909	0.988942020322773	0.455333279339111	0.000544306493517047	0.983356280877946	27	10	8	2011-03-03 01:04:24	2011-03-03 01:43:45
27	data/arff/swissprot_kegg_agree_random_bacteria_20110214_170256.arff	swissprot_kegg_agree_random_bacteria	random set of records with the same number of instances as bacteria and on which Swiss-Prot and KEGG EC annotation agree	246944	10641	ec	2154	2011-02-14 17:43:27	807	mulan.classifier.lazy.BRkNN-k1	0.993804023838695	4.59569126103507	6.03883534461813	0.983469510769144	0.99436328473425	0.993051255773569	0.987420760246909	1.94296442050325e-05	0.0221106341621446	0.0105288734105451	0.974599528228691	0.956600055753375	0.85009619361824		0.990288341308865	0.99307991100049	0.987512421952637	0.459099376366729	0.000696463885020444	0.983680246213655	27	10	9	2011-03-03 01:43:45	2011-03-03 02:23:10
28	data/arff/swisskegg_agree_20110303_103858_210.arff	swisskegg_agree	all protein records on which Swiss-Prot and KEGG EC annotation agree	300747	10852	ec	2201	2011-03-03 13:59:05	808	mulan.classifier.lazy.BRkNN-k1	0.994112716321822	4.47275145469659	4.93170407315046	0.983746919895118	0.993866396876323	0.993285564403444	0.987408505613392	1.86418702599853e-05	0.0232418952618454	0.0111720698254364	0.968458965500868	0.956625164086234	0.83016737428395		0.990530564636186	0.993458015854691	0.98762031553658	0.45549459684123	0.000604006957139662	0.982244389027431	28	10	0	2011-03-03 14:20:30	2011-03-03 15:20:30
28	data/arff/swisskegg_agree_20110303_103858_210.arff	swisskegg_agree	all protein records on which Swiss-Prot and KEGG EC annotation agree	300747	10852	ec	2201	2011-03-03 13:59:05	809	mulan.classifier.lazy.BRkNN-k1	0.995002787966241	3.92086450540316	4.50317539484622	0.985391667909435	0.994539820511092	0.994515504043344	0.988422678882571	1.66930847952056e-05	0.0207148794679967	0.00990856192851205	0.97175351203834	0.94998630266459	0.832374948195969		0.99154429488602	0.994580985861439	0.988526090936832	0.450706566916043	0.000457393232771499	0.984039900249377	28	10	1	2011-03-03 15:20:30	2011-03-03 16:20:25
28	data/arff/swisskegg_agree_20110303_103858_210.arff	swisskegg_agree	all protein records on which Swiss-Prot and KEGG EC annotation agree	300747	10852	ec	2201	2011-03-03 13:59:05	810	mulan.classifier.lazy.BRkNN-k1	0.994130180463906	5.07963424771405	6.21599334995844	0.983030264178922	0.994523456483296	0.994095156932995	0.986771380068942	1.81433437457393e-05	0.0219451371571072	0.0103740648379052	0.968103594165847	0.958183334110145	0.823497197794993		0.990781040107465	0.994498720991155	0.987091050916933	0.453865336658354	0.000754458978475916	0.982809642560266	28	10	2	2011-03-03 16:20:25	2011-03-03 17:20:12
28	data/arff/swisskegg_agree_20110303_103858_210.arff	swisskegg_agree	all protein records on which Swiss-Prot and KEGG EC annotation agree	300747	10852	ec	2201	2011-03-03 13:59:05	811	mulan.classifier.lazy.BRkNN-k1	0.994723932329025	3.98108063175395	4.28053200332502	0.985557494961332	0.99471263997391	0.99402166861295	0.989067736795421	1.60585965043471e-05	0.0208146300914381	0.0102078137988362	0.974958041375215	0.951259967302527	0.845797038017845		0.991888654035452	0.994263335831969	0.989525288511312	0.451837073981712	0.000484810774217236	0.984372402327515	28	10	3	2011-03-03 17:20:12	2011-03-03 18:19:35
28	data/arff/swisskegg_agree_20110303_103858_210.arff	swisskegg_agree	all protein records on which Swiss-Prot and KEGG EC annotation agree	300747	10852	ec	2201	2011-03-03 13:59:05	812	mulan.classifier.lazy.BRkNN-k1	0.994647317479017	4.21622610141313	4.94576891105569	0.985381688037324	0.994780745234202	0.994186289263315	0.9887723668354	1.63154131935041e-05	0.0202161263507897	0.00974231088944306	0.972969691059798	0.949056563599661	0.847389980769078		0.991693330051686	0.994477524450066	0.988924681699647	0.454729842061513	0.000564511218152143	0.984970906068163	28	10	4	2011-03-03 18:19:35	2011-03-03 19:18:44
28	data/arff/swisskegg_agree_20110303_103858_210.arff	swisskegg_agree	all protein records on which Swiss-Prot and KEGG EC annotation agree	300747	10852	ec	2201	2011-03-03 13:59:05	813	mulan.classifier.lazy.BRkNN-k1	0.994523978693729	4.38274314214464	5.53256857855362	0.984640605398291	0.99448865541352	0.99271381032567	0.988754667833267	1.78865270565823e-05	0.0216791354945968	0.00977556109725686	0.968328461350062	0.948532807236159	0.838114606941645		0.991022549777839	0.9930857368629	0.988967917675545	0.448944305901912	0.000666832781316367	0.984172901080632	28	10	5	2011-03-03 19:18:44	2011-03-03 20:18:09
28	data/arff/swisskegg_agree_20110303_103858_210.arff	swisskegg_agree	all protein records on which Swiss-Prot and KEGG EC annotation agree	300747	10852	ec	2201	2011-03-03 13:59:05	814	mulan.classifier.lazy.BRkNN-k1	0.994835381864551	3.91770573566085	4.4315544472153	0.984377378420224	0.994322023345892	0.99371606369349	0.988055231833388	1.75692829111531e-05	0.021479634247714	0.00984206151288446	0.970588204513141	0.956246486822451	0.835384623548773		0.991040682849417	0.9940501947209	0.988049338719835	0.456059850374065	0.000550493768037661	0.983441396508728	28	10	6	2011-03-03 20:18:10	2011-03-03 21:17:18
28	data/arff/swisskegg_agree_20110303_103858_210.arff	swisskegg_agree	all protein records on which Swiss-Prot and KEGG EC annotation agree	300747	10852	ec	2201	2011-03-03 13:59:05	815	mulan.classifier.lazy.BRkNN-k1	0.994930350971384	4.44593336436789	6.0853561215668	0.985067358469275	0.994724284747034	0.993671989998588	0.988929957958683	1.69353577244583e-05	0.0212808405932034	0.0103744097891867	0.969948076492302	0.955702609785481	0.844059932854683		0.99141673621586	0.993813705022719	0.989031302036389	0.450921061381925	0.00073666708516026	0.983540599853694	28	10	7	2011-03-03 21:17:19	2011-03-03 22:16:26
28	data/arff/swisskegg_agree_20110303_103858_210.arff	swisskegg_agree	all protein records on which Swiss-Prot and KEGG EC annotation agree	300747	10852	ec	2201	2011-03-03 13:59:05	816	mulan.classifier.lazy.BRkNN-k1	0.99470280647644	4.43712176630977	5.01050741504289	0.9836220945644	0.994222280867991	0.993140023293492	0.987446168584029	1.88237785233497e-05	0.0232759193988163	0.0106071689831748	0.969456856219989	0.94502045557235	0.817032507640698		0.990472695019192	0.993267593969973	0.987693480747236	0.451885349471304	0.000585272698068581	0.9823103012569	28	10	8	2011-03-03 22:16:27	2011-03-03 23:15:42
28	data/arff/swisskegg_agree_20110303_103858_210.arff	swisskegg_agree	all protein records on which Swiss-Prot and KEGG EC annotation agree	300747	10852	ec	2201	2011-03-03 13:59:05	817	mulan.classifier.lazy.BRkNN-k1	0.994855939572559	4.31698477089845	5.33061780940347	0.984874867789205	0.994810833860991	0.993374738041466	0.988969279094485	1.72828271514543e-05	0.0206823169515196	0.00967613220722219	0.968517492949931	0.94548010023201	0.832509718518718		0.991204871148287	0.993496285793546	0.988924002086338	0.456374276783933	0.000595623983241464	0.984205626122232	28	10	9	2011-03-03 23:15:42	2011-03-04 00:14:48
28	data/arff/swisskegg_agree_20110303_103858_210.arff	swisskegg_agree	all protein records on which Swiss-Prot and KEGG EC annotation agree	300747	10852	ec	2201	2011-03-03 13:59:05	828	mulan.classifier.transformation.LabelPowerset-weka.classifiers.rules.ZeroR	0.00878466813694982	630.80684954281	2115.57406483791	0			0	0.00098721845998376	0.55860349127182	0.547065669160432			0				0	1	0.243371962072365	0.452934330839568	28	10	0	2011-03-06 01:22:13	2011-03-06 01:45:47
28	data/arff/swisskegg_agree_20110303_103858_210.arff	swisskegg_agree	all protein records on which Swiss-Prot and KEGG EC annotation agree	300747	10852	ec	2201	2011-03-03 13:59:05	829	mulan.classifier.transformation.LabelPowerset-weka.classifiers.rules.ZeroR	0.00867001851408862	637.642660016625	2140.65449709061	0			0	0.000990103871020757	0.562560266001663	0.551288445552785			0				0	1	0.247166194080635	0.448711554447215	28	10	1	2011-03-06 01:45:47	2011-03-06 02:09:24
28	data/arff/swisskegg_agree_20110303_103858_210.arff	swisskegg_agree	all protein records on which Swiss-Prot and KEGG EC annotation agree	300747	10852	ec	2201	2011-03-03 13:59:05	830	mulan.classifier.transformation.LabelPowerset-weka.classifiers.rules.ZeroR	0.00903235165837777	633.399534497091	2121.57539484622	0			0	0.000987701879633936	0.559800498753117	0.548428927680798			0				0	0.999966749792186	0.244523962916621	0.451571072319202	28	10	2	2011-03-06 02:09:24	2011-03-06 02:33:00
28	data/arff/swisskegg_agree_20110303_103858_210.arff	swisskegg_agree	all protein records on which Swiss-Prot and KEGG EC annotation agree	300747	10852	ec	2201	2011-03-03 13:59:05	831	mulan.classifier.transformation.LabelPowerset-weka.classifiers.rules.ZeroR	0.00894491058723277	631.308528678304	2118.91358270989	0			0	0.000992249045718424	0.562194513715711	0.550556940980881			0				0	1	0.243825799161969	0.449443059019119	28	10	3	2011-03-06 02:33:00	2011-03-06 02:56:37
28	data/arff/swisskegg_agree_20110303_103858_210.arff	swisskegg_agree	all protein records on which Swiss-Prot and KEGG EC annotation agree	300747	10852	ec	2201	2011-03-03 13:59:05	832	mulan.classifier.transformation.LabelPowerset-weka.classifiers.rules.ZeroR	0.00878947001526724	630.259218620116	2112.07418121363	0			0	0.000984816468596937	0.55833748960931	0.547730673316708			0				0	1	0.243631647096318	0.452269326683292	28	10	4	2011-03-06 02:56:37	2011-03-06 03:20:08
28	data/arff/swisskegg_agree_20110303_103858_210.arff	swisskegg_agree	all protein records on which Swiss-Prot and KEGG EC annotation agree	300747	10852	ec	2201	2011-03-03 13:59:05	833	mulan.classifier.transformation.LabelPowerset-weka.classifiers.rules.ZeroR	0.00888173548743088	635.451670822943	2139.71860349127	0			0	0.00099826157761751	0.56498753117207	0.553748960931006			0				0	1	0.245853821395821	0.446251039068994	28	10	5	2011-03-06 03:20:08	2011-03-06 03:43:41
28	data/arff/swisskegg_agree_20110303_103858_210.arff	swisskegg_agree	all protein records on which Swiss-Prot and KEGG EC annotation agree	300747	10852	ec	2201	2011-03-03 13:59:05	834	mulan.classifier.transformation.LabelPowerset-weka.classifiers.rules.ZeroR	0.00890800265061772	628.967680798005	2114.06530340815	0			0	0.000983471957694877	0.557738985868662	0.54616791354946			0				0	1	0.243315429027464	0.45383208645054	28	10	6	2011-03-06 03:43:41	2011-03-06 04:07:16
28	data/arff/swisskegg_agree_20110303_103858_210.arff	swisskegg_agree	all protein records on which Swiss-Prot and KEGG EC annotation agree	300747	10852	ec	2201	2011-03-03 13:59:05	835	mulan.classifier.transformation.LabelPowerset-weka.classifiers.rules.ZeroR	0.00872882775609026	635.262253108998	2124.70120369755	0			0	0.000988913096597215	0.561115914078606	0.551007514796835			0				0	1	0.245810642049384	0.448992485203166	28	10	7	2011-03-06 04:07:16	2011-03-06 04:30:49
28	data/arff/swisskegg_agree_20110303_103858_210.arff	swisskegg_agree	all protein records on which Swiss-Prot and KEGG EC annotation agree	300747	10852	ec	2201	2011-03-03 13:59:05	836	mulan.classifier.transformation.LabelPowerset-weka.classifiers.rules.ZeroR	0.00881406331151881	636.104641883354	2134.75773093037	0			0	0.000990665551098589	0.561381924586021	0.550408991155151			0				0	1	0.246007382884279	0.449591008844849	28	10	8	2011-03-06 04:30:49	2011-03-06 04:54:19
28	data/arff/swisskegg_agree_20110303_103858_210.arff	swisskegg_agree	all protein records on which Swiss-Prot and KEGG EC annotation agree	300747	10852	ec	2201	2011-03-03 13:59:05	837	mulan.classifier.transformation.LabelPowerset-weka.classifiers.rules.ZeroR	0.00895047947254565	627.028729134801	2108.39532486533	0			0	0.000984788785572438	0.556693489392831	0.545753807275387			0				0	1	0.2423947253521	0.454246192724613	28	10	9	2011-03-06 04:54:19	2011-03-06 05:17:50
28	data/arff/swisskegg_agree_20110303_103858_210.arff	swisskegg_agree	all protein records on which Swiss-Prot and KEGG EC annotation agree	300747	10852	ec	2201	2011-03-03 13:59:05	1374	mulan.classifier.lazy.BRkNN-k1	0.993951542589104	4.77326683291771	5.91092269326683	0.983824425792931	0.994509533676202	0.993767865115119	0.987172842287478	1.85512290755769e-05	0.0216126350789692	0.01024106400665	0.971081276384009	0.952368837602895	0.831860087490516		0.990566327628061	0.993696151415669	0.987456157816544	0.45453034081463	0.000684746260774428	0.983241895261845	28	10	0	2011-07-03 13:20:41	2011-07-03 14:18:44
28	data/arff/swisskegg_agree_20110303_103858_210.arff	swisskegg_agree	all protein records on which Swiss-Prot and KEGG EC annotation agree	300747	10852	ec	2201	2011-03-03 13:59:05	1375	mulan.classifier.lazy.BRkNN-k1	0.99516153386134	4.21216957605985	4.44249376558604	0.984668891918531	0.994342618809324	0.993579483448527	0.988285428112399	1.75994966392892e-05	0.022975893599335	0.0104738154613466	0.970988728445399	0.941093858997902	0.831420258511371		0.991114534790601	0.993850954478708	0.988393142370355	0.452502078137988	0.000515687233393796	0.983075644222776	28	10	1	2011-07-03 14:18:44	2011-07-03 15:16:45
28	data/arff/swisskegg_agree_20110303_103858_210.arff	swisskegg_agree	all protein records on which Swiss-Prot and KEGG EC annotation agree	300747	10852	ec	2201	2011-03-03 13:59:05	1376	mulan.classifier.lazy.BRkNN-k1	0.995052476713101	4.07620947630923	4.61509559434746	0.985989647576883	0.994403142085362	0.993855246400608	0.989634716154702	1.58924209995985e-05	0.0207148794679967	0.0100415627597672	0.972180504328996	0.952192709394498	0.841368833150013		0.99198842433935	0.994032356532357	0.989952880376957	0.449842061512884	0.000548935779613749	0.98450540315877	28	10	2	2011-07-03 15:16:45	2011-07-03 16:14:37
28	data/arff/swisskegg_agree_20110303_103858_210.arff	swisskegg_agree	all protein records on which Swiss-Prot and KEGG EC annotation agree	300747	10852	ec	2201	2011-03-03 13:59:05	1377	mulan.classifier.lazy.BRkNN-k1	0.994023780212571	4.77625935162095	5.97742310889443	0.982980050019365	0.994098538566987	0.992980753679443	0.986765230944234	1.99863811620425e-05	0.0237073981712386	0.0113050706566916	0.964695847041461	0.946305178932093	0.834984559950113		0.98989127195764	0.992979228941519	0.986822461229091	0.452535328345802	0.000649379795111284	0.982543640897756	28	10	3	2011-07-03 16:14:37	2011-07-03 17:12:37
28	data/arff/swisskegg_agree_20110303_103858_210.arff	swisskegg_agree	all protein records on which Swiss-Prot and KEGG EC annotation agree	300747	10852	ec	2201	2011-03-03 13:59:05	1378	mulan.classifier.lazy.BRkNN-k1	0.993842372537912	4.90806317539485	5.08206151288446	0.984012879752872	0.994670233058306	0.993731237413356	0.987441238162436	1.79922751050587e-05	0.0217456359102244	0.0106733167082294	0.970287984722469	0.952823941321148	0.831224058835046		0.990882855021319	0.993994962526109	0.987790174142641	0.452967581047382	0.000593779297040912	0.983241895261845	28	10	4	2011-07-03 17:12:37	2011-07-03 18:10:47
28	data/arff/swisskegg_agree_20110303_103858_210.arff	swisskegg_agree	all protein records on which Swiss-Prot and KEGG EC annotation agree	300747	10852	ec	2201	2011-03-03 13:59:05	1379	mulan.classifier.lazy.BRkNN-k1	0.995821895088099	3.53213632585204	3.05197007481297	0.985336073500968	0.994907924124298	0.99397408559929	0.989328029505248	1.58319935433262e-05	0.0201828761429759	0.00914380714879468	0.970165554757368	0.95250825838393	0.843879593171025		0.991955787534541	0.994352369081144	0.989570730661439	0.452834580216126	0.000399560272043612	0.984206151288446	28	10	5	2011-07-03 18:10:48	2011-07-03 19:08:45
28	data/arff/swisskegg_agree_20110303_103858_210.arff	swisskegg_agree	all protein records on which Swiss-Prot and KEGG EC annotation agree	300747	10852	ec	2201	2011-03-03 13:59:05	1380	mulan.classifier.lazy.BRkNN-k1	0.994495499813956	4.58965918536991	5.37745635910224	0.984152525956768	0.994638051142697	0.993614240467112	0.988268232706638	1.75239623189489e-05	0.0211471321695761	0.010074812967581	0.971174589927178	0.953368455194518	0.835808109317999		0.991113426386995	0.993915461794939	0.988327145498159	0.451571072319202	0.000624139022239442	0.98354114713217	28	10	6	2011-07-03 19:08:45	2011-07-03 20:06:44
28	data/arff/swisskegg_agree_20110303_103858_210.arff	swisskegg_agree	all protein records on which Swiss-Prot and KEGG EC annotation agree	300747	10852	ec	2201	2011-03-03 13:59:05	1381	mulan.classifier.lazy.BRkNN-k1	0.994906444416758	4.44057990290616	5.15927379131476	0.98468220621582	0.99465179273229	0.993726095074966	0.988576051544944	1.7010894556414e-05	0.021114584026069	0.0101416505951985	0.967483545944638	0.953470326209944	0.83965854111595		0.991335395601521	0.993843827627174	0.988839594111236	0.457238810933032	0.000591335870310284	0.984172374808805	28	10	7	2011-07-03 20:06:44	2011-07-03 21:04:40
28	data/arff/swisskegg_agree_20110303_103858_210.arff	swisskegg_agree	all protein records on which Swiss-Prot and KEGG EC annotation agree	300747	10852	ec	2201	2011-03-03 13:59:05	1382	mulan.classifier.lazy.BRkNN-k1	0.995166505494637	3.66552503823901	4.08904701735719	0.984570444116613	0.99437580649573	0.993635614405801	0.988456377063857	1.72375050522809e-05	0.0212475892797765	0.00934361907295338	0.969713164667052	0.957870248016603	0.839605384047444		0.991259451053692	0.994069385121224	0.988465357879459	0.452384119172707	0.000482937489090125	0.983573851167121	28	10	8	2011-07-03 21:04:41	2011-07-03 22:02:37
28	data/arff/swisskegg_agree_20110303_103858_210.arff	swisskegg_agree	all protein records on which Swiss-Prot and KEGG EC annotation agree	300747	10852	ec	2201	2011-03-03 13:59:05	1383	mulan.classifier.lazy.BRkNN-k1	0.99453694022075	4.38135931369289	4.7245128682583	0.984042308819784	0.994309959556392	0.993956433945483	0.987632571929115	1.75396523801036e-05	0.0218128616080335	0.00990889140121035	0.966609171037385	0.958779851287468	0.823343583217237		0.991071085236143	0.994198336650774	0.987963445674507	0.454046684844051	0.000597389433704247	0.983108332779145	28	10	9	2011-07-03 22:02:37	2011-07-03 23:00:27
38	data/arff/swissprot_20110315_162930_724.arff	swissprot	all records in Swiss-Prot	518355	17907	ec	3003	2011-03-15 17:01:00	930	mulan.classifier.lazy.BRkNN-k1	0.985029813648769	8.45207963577437	12.7971101165213	0.941914071542811	0.984487972409637	0.97528582991083	0.959629636350926	3.5647404271527e-05	0.0535149317076935	0.021953854464079	0.93392350580027	0.922934979062922	0.70927945361413		0.969384658673979	0.97813258512036	0.960791819325204	0.549386526738174	0.00111345117273954	0.956844663940119	38	10	0	2011-03-15 17:07:38	2011-03-16 00:18:20
38	data/arff/swissprot_20110315_162930_724.arff	swissprot	all records in Swiss-Prot	518355	17907	ec	3003	2011-03-15 17:01:00	931	mulan.classifier.lazy.BRkNN-k1	0.985705875129669	8.3192954703295	13.3746045219539	0.943935146344555	0.983669345552229	0.976748723897875	0.961017118006827	3.42148270229144e-05	0.0511999382668416	0.0211050235357667	0.934013698127398	0.9242866868837	0.706437468100984		0.970179505268698	0.979115340279818	0.961405299835767	0.55486534454819	0.00112463429472053	0.958175785168609	38	10	1	2011-03-16 00:18:21	2011-03-16 07:24:57
38	data/arff/swissprot_20110315_162930_724.arff	swissprot	all records in Swiss-Prot	518355	17907	ec	3003	2011-03-15 17:01:00	932	mulan.classifier.lazy.BRkNN-k1	0.986059665559521	7.36679141909098	10.1285207191913	0.944739487169334	0.983847220181383	0.974953005548616	0.963202674736196	3.47994213261599e-05	0.0527046840033953	0.021182189983795	0.929362644693598	0.913288417080047	0.710594810917978		0.970196799058093	0.977104735308133	0.963385852581893	0.546608534609152	0.000849762511136915	0.95777066131646	38	10	2	2011-03-16 07:24:58	2011-03-16 14:32:36
38	data/arff/swissprot_20110315_162930_724.arff	swissprot	all records in Swiss-Prot	518355	17907	ec	3003	2011-03-15 17:01:00	933	mulan.classifier.lazy.BRkNN-k1	0.986184985593122	7.70383517246701	11.9965853846747	0.942685797260596	0.983900343074947	0.975260033663431	0.96148464256132	3.47159078542676e-05	0.0521452272551894	0.0207191912956247	0.931524997401897	0.927099790338506	0.715607153325881		0.96989817517435	0.97759811352535	0.962318584266434	0.551315687938884	0.00103160304603268	0.957249787792268	38	10	3	2011-03-16 14:32:36	2011-03-16 21:49:26
38	data/arff/swissprot_20110315_162930_724.arff	swissprot	all records in Swiss-Prot	518355	17907	ec	3003	2011-03-15 17:01:00	934	mulan.classifier.lazy.BRkNN-k1	0.985947974143328	8.34194382282583	13.4874990354194	0.944164431449147	0.984635393364404	0.975057686421323	0.963349841644726	3.42019787964694e-05	0.0505826066826144	0.0200439848753762	0.933513041795765	0.910492813362902	0.721848856692063		0.970800197444195	0.977555641464627	0.964137480254916	0.5472837410294	0.00108010067942733	0.958523034184736	38	10	4	2011-03-16 21:49:27	2011-03-17 04:59:50
38	data/arff/swissprot_20110315_162930_724.arff	swissprot	all records in Swiss-Prot	518355	17907	ec	3003	2011-03-15 17:01:00	935	mulan.classifier.lazy.BRkNN-k1	0.985935410703356	7.79100993537185	12.3569595832931	0.944527332121787	0.984564335309377	0.97576662714458	0.963281747168484	3.37272450709321e-05	0.0509308382367126	0.0205652551364908	0.935704240390517	0.915666652787683	0.725319466709902		0.971087124132614	0.978143895268209	0.964131445130953	0.548895533905662	0.00107407508492494	0.958387190122504	38	10	5	2011-03-17 04:59:51	2011-03-17 12:17:00
38	data/arff/swissprot_20110315_162930_724.arff	swissprot	all records in Swiss-Prot	518355	17907	ec	3003	2011-03-15 17:01:00	936	mulan.classifier.lazy.BRkNN-k1	0.985792808439267	8.14625253207292	13.1020738882994	0.943943948324423	0.984756634354339	0.975384929240651	0.962424272918778	3.41126993003143e-05	0.0516446416513938	0.0204880871997685	0.936535947886191	0.925418041995278	0.725244491416722		0.97069762821857	0.977798530278269	0.963699117953213	0.548355358348606	0.00115803722958619	0.958001350438893	38	10	6	2011-03-17 12:17:01	2011-03-17 19:40:59
38	data/arff/swissprot_20110315_162930_724.arff	swissprot	all records in Swiss-Prot	518355	17907	ec	3003	2011-03-15 17:01:00	937	mulan.classifier.lazy.BRkNN-k1	0.98596571969271	7.77663740715733	11.0494839394232	0.942016025249272	0.983997887939375	0.97538154904115	0.960245702900859	3.51791226682713e-05	0.0525899488762419	0.0208932188675605	0.934486636169343	0.922557246952569	0.720133649363207		0.969484876178588	0.978030626700546	0.961087172688101	0.552715346773416	0.000951333339292181	0.95724896305585	38	10	7	2011-03-17 19:41:00	2011-03-18 02:54:44
38	data/arff/swissprot_20110315_162930_724.arff	swissprot	all records in Swiss-Prot	518355	17907	ec	3003	2011-03-15 17:01:00	938	mulan.classifier.lazy.BRkNN-k1	0.986410857864803	7.6517411015723	12.2638757596219	0.944687653052691	0.984487012112975	0.976519237684287	0.962787542943197	3.37336693080885e-05	0.0506221664898235	0.0204302112472268	0.937853256293198	0.920579034668907	0.71114157699035		0.970978848991638	0.978719374282754	0.963359799964906	0.548991993826565	0.00107032547605575	0.958425774090865	38	10	8	2011-03-18 02:54:45	2011-03-18 10:00:21
38	data/arff/swissprot_20110315_162930_724.arff	swissprot	all records in Swiss-Prot	518355	17907	ec	3003	2011-03-15 17:01:00	939	mulan.classifier.lazy.BRkNN-k1	0.985548716822873	8.702884151635	13.6409761743995	0.944788602214469	0.984207604748664	0.977511169219631	0.96151840351802	3.3881426762685e-05	0.0505642905372818	0.0206038391048519	0.9333361053651	0.915197079103696	0.714054995982264		0.970671323071448	0.979473424313162	0.962026014109347	0.551307031928234	0.00108955318093592	0.958522234011768	38	10	9	2011-03-18 10:00:22	2011-03-18 17:45:17
38	data/arff/swissprot_20110315_162930_724.arff	swissprot	all records in Swiss-Prot	518355	17907	ec	3003	2011-03-15 17:01:00	1364	mulan.classifier.lazy.BRkNN-k1	0.986009621361107	8.19382282583533	13.1299290068678	0.944500650794597	0.984321828202783	0.976130457301283	0.9622418921218	3.41120412113548e-05	0.0519523111351185	0.0208542325796744	0.933196264614539	0.908038426490071	0.720936617086123		0.970635078638264	0.978339390426077	0.963051159932401	0.549251485454124	0.00110148535318046	0.957944285824524	38	10	0	2011-06-30 16:37:05	2011-06-30 23:18:15
38	data/arff/swissprot_20110315_162930_724.arff	swissprot	all records in Swiss-Prot	518355	17907	ec	3003	2011-03-15 17:01:00	1365	mulan.classifier.lazy.BRkNN-k1	0.985605157531865	7.88783856779073	12.0701250096458	0.942516636346168	0.984307340929477	0.975791249499807	0.961459942427376	3.46066979294855e-05	0.0514893124469481	0.0207191912956247	0.934505140396029	0.923729197022004	0.702458511107213		0.969990028244024	0.978235221411958	0.961882664898906	0.551508604058955	0.00103106438514921	0.957153329732232	38	10	1	2011-06-30 23:18:15	2011-07-01 06:21:51
38	data/arff/swissprot_20110315_162930_724.arff	swissprot	all records in Swiss-Prot	518355	17907	ec	3003	2011-03-15 17:01:00	1366	mulan.classifier.lazy.BRkNN-k1	0.985933822091351	7.59439385755074	12.6232155258893	0.943464877307273	0.984844187020273	0.974969700171623	0.962129377826879	3.52491092517333e-05	0.051470020834941	0.0203333590554827	0.936171075495385	0.913554604950144	0.723156543342334		0.969564180362878	0.976994019339333	0.962246493294872	0.550621189906629	0.00104966146369265	0.958002160660545	38	10	2	2011-07-01 06:21:51	2011-07-01 13:19:28
38	data/arff/swissprot_20110315_162930_724.arff	swissprot	all records in Swiss-Prot	518355	17907	ec	3003	2011-03-15 17:01:00	1367	mulan.classifier.lazy.BRkNN-k1	0.9858659489278	8.63679682074234	13.3520333359055	0.944740272409809	0.984707745680809	0.975223443431389	0.963267805626739	3.42469475890268e-05	0.0500617331584227	0.0205069835635466	0.934785463697938	0.919137559655853	0.713815122774674		0.970647020928658	0.977281798829164	0.964101722723544	0.549290068678139	0.00116484194179725	0.958947449648893	38	10	3	2011-07-01 13:19:29	2011-07-01 20:16:29
38	data/arff/swissprot_20110315_162930_724.arff	swissprot	all records in Swiss-Prot	518355	17907	ec	3003	2011-03-15 17:01:00	1368	mulan.classifier.lazy.BRkNN-k1	0.987210043708502	7.1353306582298	11.2344895439463	0.944977669047101	0.984459323306828	0.976477393300022	0.962622123368442	3.39578624940153e-05	0.0507755228026854	0.0200825680993904	0.929609638542377	0.923315980461942	0.720802091967215		0.970812673241085	0.978833327766087	0.962922394435621	0.547920364225635	0.000915974915934285	0.958561617408751	38	10	4	2011-07-01 20:16:29	2011-07-02 03:06:05
38	data/arff/swissprot_20110315_162930_724.arff	swissprot	all records in Swiss-Prot	518355	17907	ec	3003	2011-03-15 17:01:00	1369	mulan.classifier.lazy.BRkNN-k1	0.986216098621491	7.97823864184431	11.7672615028456	0.943415120873345	0.984870536875369	0.977327738639489	0.960620625150942	3.3900699474154e-05	0.0506993344265458	0.0204109192630462	0.939156197512105	0.925954722090489	0.718269480116312		0.970637821957367	0.979846319762739	0.961600793782041	0.552020835342915	0.00102753677801742	0.958522234011768	38	10	5	2011-07-02 03:06:05	2011-07-02 09:55:41
38	data/arff/swissprot_20110315_162930_724.arff	swissprot	all records in Swiss-Prot	518355	17907	ec	3003	2011-03-15 17:01:00	1370	mulan.classifier.lazy.BRkNN-k1	0.985268701005309	8.54227838333173	13.0427510369441	0.941156049392573	0.983957201974562	0.975181928233865	0.959993356509092	3.56223950320607e-05	0.052088357287547	0.0209125108517411	0.934455527019406	0.916855384292445	0.70770992305384		0.969044309344766	0.977277077773649	0.960949090989614	0.554239413523681	0.00109013920685951	0.957210379087489	38	10	6	2011-07-02 09:55:41	2011-07-02 16:43:31
38	data/arff/swissprot_20110315_162930_724.arff	swissprot	all records in Swiss-Prot	518355	17907	ec	3003	2011-03-15 17:01:00	1371	mulan.classifier.lazy.BRkNN-k1	0.985804396153951	8.41047554741005	13.46132921771	0.944747557465453	0.984001720112395	0.976858970617687	0.96217964234369	3.41319720117833e-05	0.0514517218095881	0.0207967589466577	0.935647495197759	0.921987212411406	0.70547604600489		0.9708945289603	0.979182090409839	0.962746077962713	0.545480852705701	0.00112236288302181	0.957847014565448	38	10	7	2011-07-02 16:43:31	2011-07-02 23:38:19
38	data/arff/swissprot_20110315_162930_724.arff	swissprot	all records in Swiss-Prot	518355	17907	ec	3003	2011-03-15 17:01:00	1372	mulan.classifier.lazy.BRkNN-k1	0.985613707561776	8.20854634899199	12.1795119128002	0.943686344742593	0.983898011008979	0.975223284391902	0.961727632287441	3.4613789798511e-05	0.0531108324491174	0.0216648982347834	0.93469783096821	0.922718710288262	0.714911257168813		0.970207024683712	0.977514819271739	0.963007683863886	0.548683322079676	0.00106305087757912	0.95722967107167	38	10	8	2011-07-02 23:38:19	2011-07-03 06:25:17
38	data/arff/swissprot_20110315_162930_724.arff	swissprot	all records in Swiss-Prot	518355	17907	ec	3003	2011-03-15 17:01:00	1373	mulan.classifier.lazy.BRkNN-k1	0.98498142544921	7.88604224944536	11.8527249927655	0.942781356044476	0.983784431294984	0.975728201364039	0.961111144816075	3.48065169132021e-05	0.0529372045914922	0.0218385260924086	0.935461309438065	0.916444134010091	0.70650948119596		0.970020915640251	0.978128417434776	0.962046711739398	0.550766856371178	0.0010627423999471	0.956978875277322	38	10	9	2011-07-03 06:25:17	2011-07-03 13:19:43
71	data/arff/uniref50_swisskegg_agree_20110408_112500_891.arff	uniref50_swisskegg_agree	all UniRef50 clusters having protein records on which Swiss-Prot and KEGG EC annotation agree	55334	10515	ec	2105	2011-04-08 11:27:51	1017	mulan.classifier.lazy.BRkNN-k1	0.967127384574473	23.694253704373	44.7148536320925	0.940351248588695	0.980663572813374	0.979305534289457	0.951918429254796	6.55846346532385e-05	0.0675822190097579	0.0393928442356343	0.961037762749816	0.922117819627053	0.803175490663324		0.965294812392114	0.978901787359499	0.952060931899642	0.500722804481388	0.00540593206998042	0.947235272858692	71	10	0	2011-04-13 14:37:43	2011-04-13 14:39:43
71	data/arff/uniref50_swisskegg_agree_20110408_112500_891.arff	uniref50_swisskegg_agree	all UniRef50 clusters having protein records on which Swiss-Prot and KEGG EC annotation agree	55334	10515	ec	2105	2011-04-08 11:27:51	1042	mulan.classifier.lazy.BRkNN-k1	0.967127384574473	23.694253704373	44.7148536320925	0.940351248588695	0.980663572813374	0.979305534289457	0.951918429254796	6.55846346532385e-05	0.0675822190097579	0.0393928442356343	0.961037762749816	0.922117819627053	0.803175490663324		0.965294812392114	0.978901787359499	0.952060931899642	0.500722804481388	0.00540593206998042	0.947235272858692	71	10	0	2011-04-14 16:04:56	2011-04-14 16:06:55
71	data/arff/uniref50_swisskegg_agree_20110408_112500_891.arff	uniref50_swisskegg_agree	all UniRef50 clusters having protein records on which Swiss-Prot and KEGG EC annotation agree	55334	10515	ec	2105	2011-04-08 11:27:51	1043	mulan.classifier.lazy.BRkNN-k1	0.967460596003847	25.0992049150705	45.6732923744127	0.936516400119987	0.982572180431675	0.975894791129448	0.949674326855178	6.97909790223598e-05	0.0679436212504518	0.0359595229490423	0.968087226850469	0.924548383632533	0.797616259042809		0.962474036464343	0.977132146204311	0.94824920418372	0.506685941452837	0.00541405873125818	0.948319479580773	71	10	1	2011-04-14 16:06:55	2011-04-14 16:09:06
71	data/arff/uniref50_swisskegg_agree_20110408_112500_891.arff	uniref50_swisskegg_agree	all UniRef50 clusters having protein records on which Swiss-Prot and KEGG EC annotation agree	55334	10515	ec	2105	2011-04-08 11:27:51	1044	mulan.classifier.lazy.BRkNN-k1	0.967939082178355	24.8465847488254	39.7495482471991	0.937617707085132	0.981864894364894	0.97826138240151	0.94781127709625	7.23662919014137e-05	0.0722804481387785	0.0386700397542465	0.961475653226707	0.927647939604797	0.794957562564707		0.961991072636278	0.978087466764463	0.946415897799858	0.493314058547163	0.00449486841090235	0.946512468377304	71	10	2	2011-04-14 16:09:06	2011-04-14 16:11:18
71	data/arff/uniref50_swisskegg_agree_20110408_112500_891.arff	uniref50_swisskegg_agree	all UniRef50 clusters having protein records on which Swiss-Prot and KEGG EC annotation agree	55334	10515	ec	2105	2011-04-08 11:27:51	1045	mulan.classifier.lazy.BRkNN-k1	0.970097809675337	23.0453559812071	37.2582219009758	0.937797133761494	0.98083242410061	0.971588770787774	0.95690953785644	6.63572285169548e-05	0.0690278279725334	0.0363209251897362	0.96533104611755	0.916377120586548	0.812114332170212		0.964467938404964	0.972739916550765	0.956335460346399	0.503794723527286	0.00440823721309011	0.945247560534875	71	10	3	2011-04-14 16:11:18	2011-04-14 16:13:29
71	data/arff/uniref50_swisskegg_agree_20110408_112500_891.arff	uniref50_swisskegg_agree	all UniRef50 clusters having protein records on which Swiss-Prot and KEGG EC annotation agree	55334	10515	ec	2105	2011-04-08 11:27:51	1046	mulan.classifier.lazy.BRkNN-k1	0.968246839764458	23.6596782938731	41.89662027833	0.942873581481614	0.981218828773272	0.978773418168964	0.953722431592995	6.49096137920911e-05	0.0656063618290258	0.0356045544912344	0.963362130593215	0.926877559673147	0.799571377776584		0.966022471910112	0.979136297376093	0.953255277629945	0.495572022410989	0.00489220082258987	0.94939454183987	71	10	4	2011-04-14 16:13:29	2011-04-14 16:15:35
71	data/arff/uniref50_swisskegg_agree_20110408_112500_891.arff	uniref50_swisskegg_agree	all UniRef50 clusters having protein records on which Swiss-Prot and KEGG EC annotation agree	55334	10515	ec	2105	2011-04-08 11:27:51	1047	mulan.classifier.lazy.BRkNN-k1	0.966346097943875	27.9146936562444	44.851256099765	0.938899949748194	0.980144087107799	0.97860709669839	0.952580533425702	6.43085988495717e-05	0.0688595698536056	0.0383155611783842	0.965526601000499	0.931156307127665	0.803211100252188		0.966507177033493	0.979249728162378	0.954091992584091	0.495210554852702	0.00533373257441538	0.945779866257003	71	10	5	2011-04-14 16:15:35	2011-04-14 16:17:40
71	data/arff/uniref50_swisskegg_agree_20110408_112500_891.arff	uniref50_swisskegg_agree	all UniRef50 clusters having protein records on which Swiss-Prot and KEGG EC annotation agree	55334	10515	ec	2105	2011-04-08 11:27:51	1048	mulan.classifier.lazy.BRkNN-k1	0.969929447462412	24.2297126332912	40.6932947767938	0.946708409537356	0.983929682243464	0.978675454953555	0.959677735707463	5.69247009843338e-05	0.0592806795590096	0.0341586842580878	0.973248659729582	0.935314051017829	0.82196646909214		0.969394820661958	0.978291251281096	0.960658737419945	0.509669257184168	0.00511635993086073	0.953912886318453	71	10	6	2011-04-14 16:17:41	2011-04-14 16:19:47
71	data/arff/uniref50_swisskegg_agree_20110408_112500_891.arff	uniref50_swisskegg_agree	all UniRef50 clusters having protein records on which Swiss-Prot and KEGG EC annotation agree	55334	10515	ec	2105	2011-04-08 11:27:51	1049	mulan.classifier.lazy.BRkNN-k1	0.96530107478221	28.9501174769564	48.7014277968552	0.938627452620776	0.981336557710783	0.977216024949022	0.951032083038452	6.61116436771297e-05	0.067955900957889	0.0392192300741009	0.963772887381689	0.930951103619743	0.80192721130793		0.964529205822738	0.978136970942726	0.951294865970014	0.504970178926441	0.00591734978180622	0.94831013916501	71	10	7	2011-04-14 16:19:47	2011-04-14 16:21:53
71	data/arff/uniref50_swisskegg_agree_20110408_112500_891.arff	uniref50_swisskegg_agree	all UniRef50 clusters having protein records on which Swiss-Prot and KEGG EC annotation agree	55334	10515	ec	2105	2011-04-08 11:27:51	1050	mulan.classifier.lazy.BRkNN-k1	0.970586753383569	20.1913970721128	35.9313211639255	0.942202842697806	0.981486165521661	0.978860809760384	0.954731646651898	6.38793024620578e-05	0.0652448942707392	0.0359660220495211	0.960647474797225	0.930913801600232	0.815882387100722		0.966343979010223	0.979010082493126	0.954001429081815	0.496475691306705	0.00429303662810797	0.949575275619013	71	10	8	2011-04-14 16:21:53	2011-04-14 16:23:59
71	data/arff/uniref50_swisskegg_agree_20110408_112500_891.arff	uniref50_swisskegg_agree	all UniRef50 clusters having protein records on which Swiss-Prot and KEGG EC annotation agree	55334	10515	ec	2105	2011-04-08 11:27:51	1051	mulan.classifier.lazy.BRkNN-k1	0.96813800179646	23.8174588830652	42.6940177119104	0.937052553579571	0.981567615912663	0.975216260813041	0.951171175610637	7.0061170442257e-05	0.0695825049701789	0.0390384962949575	0.966378644010628	0.935186753586107	0.804585743449283		0.963437584012904	0.976564628939958	0.950658767353435	0.491776613048979	0.00499360483343239	0.94505693114043	71	10	9	2011-04-14 16:23:59	2011-04-14 16:26:05
72	data/arff/uniref90_swisskegg_agree_20110408_112751_933.arff	uniref90_swisskegg_agree	all UniRef90 clusters having protein records on which Swiss-Prot and KEGG EC annotation agree	161896	10789	ec	2193	2011-04-08 11:34:32	1052	mulan.classifier.lazy.BRkNN-k1	0.991025023835444	7.02075355157505	11.0513279802347	0.978115811010549	0.992754080009309	0.992728935710087	0.981718895412047	2.49826290457003e-05	0.0294626312538604	0.0148857319332922	0.975018961416648	0.959168617228923	0.838701550225516		0.987625040110496	0.993209304935881	0.982103218645949	0.440210006176652	0.0012849797393023	0.977146386658431	72	10	0	2011-04-14 16:26:39	2011-04-14 16:43:08
72	data/arff/uniref90_swisskegg_agree_20110408_112751_933.arff	uniref90_swisskegg_agree	all UniRef90 clusters having protein records on which Swiss-Prot and KEGG EC annotation agree	161896	10789	ec	2193	2011-04-08 11:34:32	1053	mulan.classifier.lazy.BRkNN-k1	0.990548404938952	6.6467572575664	9.79814700432366	0.975145541537244	0.9918803431047	0.990175676005169	0.980577791648245	2.94327478610561e-05	0.0334774552192712	0.0155651636812847	0.970175051345952	0.945696580605068	0.816144042557108		0.985441424372031	0.990256194876103	0.980673247559893	0.439283508338481	0.0011533987442569	0.974613959234095	72	10	1	2011-04-14 16:43:08	2011-04-14 16:59:38
72	data/arff/uniref90_swisskegg_agree_20110408_112751_933.arff	uniref90_swisskegg_agree	all UniRef90 clusters having protein records on which Swiss-Prot and KEGG EC annotation agree	161896	10789	ec	2193	2011-04-08 11:34:32	1054	mulan.classifier.lazy.BRkNN-k1	0.991242116679685	7.51568869672637	10.6686226065473	0.977077643845937	0.991841369822718	0.991752547445178	0.982350928256766	2.64753904204715e-05	0.0313773934527486	0.0158739962940086	0.970132862892916	0.952658747223253	0.829648726895163		0.986862334032145	0.991518521639004	0.982249673093509	0.442742433600988	0.00118094094397253	0.974799258801729	72	10	2	2011-04-14 16:59:38	2011-04-14 17:16:11
72	data/arff/uniref90_swisskegg_agree_20110408_112751_933.arff	uniref90_swisskegg_agree	all UniRef90 clusters having protein records on which Swiss-Prot and KEGG EC annotation agree	161896	10789	ec	2193	2011-04-08 11:34:32	1055	mulan.classifier.lazy.BRkNN-k1	0.989452558242603	8.72798023471278	12.5470660901791	0.976496612141303	0.991949230746867	0.989961649437456	0.982192826472027	2.79118211773269e-05	0.0335392217418159	0.0173563928350834	0.974887156884997	0.936159034556889	0.823504952982502		0.986368075711515	0.990250234767718	0.982516236880327	0.43656578134651	0.00147603602111249	0.975046324891909	72	10	3	2011-04-14 17:16:11	2011-04-14 17:32:47
72	data/arff/uniref90_swisskegg_agree_20110408_112751_933.arff	uniref90_swisskegg_agree	all UniRef90 clusters having protein records on which Swiss-Prot and KEGG EC annotation agree	161896	10789	ec	2193	2011-04-08 11:34:32	1056	mulan.classifier.lazy.BRkNN-k1	0.991273436643666	7.49740580605312	10.5164916615195	0.978139510650905	0.991493828845999	0.990891104533416	0.983475278710266	2.62782332577659e-05	0.0318097591105621	0.0161828289067325	0.966859261846603	0.945720716261106	0.812311569817503		0.987126240117009	0.990968528368794	0.983313632240152	0.436195182211241	0.00119084963768067	0.975046324891909	72	10	4	2011-04-14 17:32:47	2011-04-14 17:49:19
72	data/arff/uniref90_swisskegg_agree_20110408_112751_933.arff	uniref90_swisskegg_agree	all UniRef90 clusters having protein records on which Swiss-Prot and KEGG EC annotation agree	161896	10789	ec	2193	2011-04-08 11:34:32	1057	mulan.classifier.lazy.BRkNN-k1	0.990463630135758	7.83106856084002	10.6662754786905	0.975893067655635	0.991121883970403	0.989243085880641	0.982208208019843	2.84469620475279e-05	0.0335392217418159	0.0167387276096356	0.969986762933754	0.947098329035126	0.829074635258237		0.986050879761346	0.989933723413106	0.982198376668042	0.437368746139592	0.00127885963544979	0.974428659666461	72	10	5	2011-04-14 17:49:20	2011-04-14 18:05:52
72	data/arff/uniref90_swisskegg_agree_20110408_112751_933.arff	uniref90_swisskegg_agree	all UniRef90 clusters having protein records on which Swiss-Prot and KEGG EC annotation agree	161896	10789	ec	2193	2011-04-08 11:34:32	1058	mulan.classifier.lazy.BRkNN-k1	0.990519305872213	9.16480326147384	12.7892396071407	0.975738921296911	0.99097410456196	0.990591663013298	0.981533144767637	2.87867238108486e-05	0.0341589968497128	0.0162455988634258	0.968079743458057	0.942848555758089	0.819196087341855		0.985875784294757	0.99066770358849	0.981129999449854	0.438013465933659	0.00140484804159528	0.974118228426709	72	10	6	2011-04-14 18:05:52	2011-04-14 18:22:29
72	data/arff/uniref90_swisskegg_agree_20110408_112751_933.arff	uniref90_swisskegg_agree	all UniRef90 clusters having protein records on which Swiss-Prot and KEGG EC annotation agree	161896	10789	ec	2193	2011-04-08 11:34:32	1059	mulan.classifier.lazy.BRkNN-k1	0.992207469337925	7.11483105812589	9.8141330533078	0.979850548521023	0.992135268179678	0.991048622265193	0.985360393112056	2.40546596227639e-05	0.0305145469145716	0.0146395700784483	0.975563503571188	0.946776781464531	0.84080163663456		0.988177312622865	0.991443969109395	0.984932111712109	0.43721045154117	0.00105290934161248	0.976712582617827	72	10	7	2011-04-14 18:22:29	2011-04-14 18:39:01
72	data/arff/uniref90_swisskegg_agree_20110408_112751_933.arff	uniref90_swisskegg_agree	all UniRef90 clusters having protein records on which Swiss-Prot and KEGG EC annotation agree	161896	10789	ec	2193	2011-04-08 11:34:32	1060	mulan.classifier.lazy.BRkNN-k1	0.988694275480825	9.12669096299957	13.2468342701835	0.975279717967726	0.99236202280526	0.990643644386871	0.980468132753596	2.83642180797696e-05	0.0320588053616653	0.0170486132559145	0.969544056704215	0.950358553116495	0.829037477027326		0.985960264900662	0.990808978059237	0.981158776846662	0.443202174315893	0.001614359888102	0.974674161467663	72	10	8	2011-04-14 18:39:01	2011-04-14 18:55:35
72	data/arff/uniref90_swisskegg_agree_20110408_112751_933.arff	uniref90_swisskegg_agree	all UniRef90 clusters having protein records on which Swiss-Prot and KEGG EC annotation agree	161896	10789	ec	2193	2011-04-08 11:34:32	1061	mulan.classifier.lazy.BRkNN-k1	0.990661417214756	7.27333374513559	10.7046142442399	0.977090519986531	0.992137366170654	0.990116361740449	0.982156237701692	2.735020432518e-05	0.0311322502934091	0.0151337327815183	0.9697432716378	0.945487133695659	0.833451500193823		0.986406842775748	0.990580891863015	0.982267822789751	0.443758107356847	0.00120806177345294	0.976218419914757	72	10	9	2011-04-14 18:55:35	2011-04-14 19:12:06
73	data/arff/uniref100_swisskegg_agree_20110408_113432_140.arff	uniref100_swisskegg_agree	all UniRef100 clusters having protein records on which Swiss-Prot and KEGG EC annotation agree	241415	10843	ec	2200	2011-04-08 11:43:33	1062	mulan.classifier.lazy.BRkNN-k1	0.994191789340162	5.18743268991799	5.83273962389197	0.983676156771048	0.994054897512619	0.993182318011876	0.987634160305263	1.93740068232653e-05	0.02406594316958	0.0107281915334272	0.969088617795582	0.943332099514808	0.84282385527469		0.990477071861552	0.993114839284389	0.987853279429953	0.436293596222351	0.000697038034673472	0.981857344047718	73	10	0	2011-04-14 19:12:55	2011-04-14 19:48:55
73	data/arff/uniref100_swisskegg_agree_20110408_113432_140.arff	uniref100_swisskegg_agree	all UniRef100 clusters having protein records on which Swiss-Prot and KEGG EC annotation agree	241415	10843	ec	2200	2011-04-08 11:43:33	1063	mulan.classifier.lazy.BRkNN-k1	0.994262585251724	4.90986662248364	5.81459696793969	0.983089088881993	0.993986983293027	0.99261802641964	0.987580499853689	1.98258787025251e-05	0.024894374948223	0.0114323585452738	0.972954180522125	0.949727992366753	0.841327897684119		0.99035210686897	0.992780778132922	0.987935289278859	0.431944329384475	0.000676485476868217	0.980780382735482	73	10	1	2011-04-14 19:48:55	2011-04-14 20:24:49
73	data/arff/uniref100_swisskegg_agree_20110408_113432_140.arff	uniref100_swisskegg_agree	all UniRef100 clusters having protein records on which Swiss-Prot and KEGG EC annotation agree	241415	10843	ec	2200	2011-04-08 11:43:33	1064	mulan.classifier.lazy.BRkNN-k1	0.992980112486985	5.36053351006545	7.27793886173474	0.980792506574947	0.992613208114962	0.992199667838593	0.985641449396622	2.25935939629917e-05	0.0286637395410488	0.013959075470135	0.967653138222129	0.939568194098517	0.826529334093415		0.988990825688073	0.992359385068581	0.985645058059797	0.432648496396322	0.000870292557284649	0.978336508988485	73	10	2	2011-04-14 20:24:49	2011-04-14 21:00:52
73	data/arff/uniref100_swisskegg_agree_20110408_113432_140.arff	uniref100_swisskegg_agree	all UniRef100 clusters having protein records on which Swiss-Prot and KEGG EC annotation agree	241415	10843	ec	2200	2011-04-08 11:43:33	1065	mulan.classifier.lazy.BRkNN-k1	0.993807661729643	4.73084251511888	5.38232126584376	0.98210915265407	0.992908713110055	0.991798097613459	0.986687103901389	2.14450862698729e-05	0.0268411896280341	0.0122193687349847	0.964872944857942	0.947997118504093	0.839994324708872		0.989447157032604	0.992140468227425	0.986768429028145	0.437411979123519	0.00066457802504735	0.980200480490432	73	10	3	2011-04-14 21:00:52	2011-04-14 21:36:47
73	data/arff/uniref100_swisskegg_agree_20110408_113432_140.arff	uniref100_swisskegg_agree	all UniRef100 clusters having protein records on which Swiss-Prot and KEGG EC annotation agree	241415	10843	ec	2200	2011-04-08 11:43:33	1066	mulan.classifier.lazy.BRkNN-k1	0.994053646890713	5.21671775329302	6.72964128903985	0.982833679419047	0.994022849547774	0.992258944697154	0.987592921883875	1.98258787025252e-05	0.024355894292105	0.0113080937784773	0.969716834833851	0.955696770246158	0.834753550197948		0.990151238811414	0.992704562930178	0.987611015747444	0.443376687929749	0.000776743597413665	0.981360284980532	73	10	4	2011-04-14 21:36:47	2011-04-14 22:12:33
73	data/arff/uniref100_swisskegg_agree_20110408_113432_140.arff	uniref100_swisskegg_agree	all UniRef100 clusters having protein records on which Swiss-Prot and KEGG EC annotation agree	241415	10843	ec	2200	2011-04-08 11:43:33	1067	mulan.classifier.lazy.BRkNN-k1	0.993915200478702	4.68232467586264	5.58232881819312	0.984194103664602	0.994431817417497	0.993770707345484	0.987630641236245	1.86593159129508e-05	0.0223271612609254	0.0109771757590821	0.975572656435573	0.954630699222406	0.839075263540549		0.990845857542699	0.99386628122452	0.987843736761645	0.435566049459426	0.000644218516767186	0.982602212004474	73	10	5	2011-04-14 22:12:33	2011-04-14 22:48:31
73	data/arff/uniref100_swisskegg_agree_20110408_113432_140.arff	uniref100_swisskegg_agree	all UniRef100 clusters having protein records on which Swiss-Prot and KEGG EC annotation agree	241415	10843	ec	2200	2011-04-08 11:43:33	1068	mulan.classifier.lazy.BRkNN-k1	0.992900538063698	5.82593927343523	7.63050412161882	0.981284517190972	0.993139218967697	0.992200162871348	0.985763733912756	2.26133586392067e-05	0.0277536141833395	0.0132140342156497	0.966831868180134	0.946264888581965	0.812154769019739		0.988966974415507	0.992166187421662	0.985788326648719	0.432914957955346	0.000886677814708141	0.979329770929125	73	10	6	2011-04-14 22:48:31	2011-04-14 23:24:34
73	data/arff/uniref100_swisskegg_agree_20110408_113432_140.arff	uniref100_swisskegg_agree	all UniRef100 clusters having protein records on which Swiss-Prot and KEGG EC annotation agree	241415	10843	ec	2200	2011-04-08 11:43:33	1069	mulan.classifier.lazy.BRkNN-k1	0.99360814405007	5.02017314941386	5.89934136945446	0.98252798644995	0.993158701816487	0.992803459515416	0.98662972346103	2.08622825747219e-05	0.026842301478812	0.012924071082391	0.968703480399694	0.947463194835793	0.818143658914738		0.989733516178051	0.993119863141061	0.986370184316478	0.437388674868481	0.000665302925209044	0.98015823702415	73	10	7	2011-04-14 23:24:34	2011-04-15 00:00:31
73	data/arff/uniref100_swisskegg_agree_20110408_113432_140.arff	uniref100_swisskegg_agree	all UniRef100 clusters having protein records on which Swiss-Prot and KEGG EC annotation agree	241415	10843	ec	2200	2011-04-08 11:43:33	1070	mulan.classifier.lazy.BRkNN-k1	0.993291542501467	5.75398699308231	8.16498902282424	0.982012603704133	0.993566177551508	0.992220687182299	0.986295018633235	2.15212896957646e-05	0.026842301478812	0.013089764301396	0.968342684590828	0.94463857055824	0.827379148702798		0.989344147671654	0.992128192662952	0.986575683766246	0.440081189677312	0.000933200280248349	0.980655316681165	73	10	8	2011-04-15 00:00:32	2011-04-15 00:36:24
73	data/arff/uniref100_swisskegg_agree_20110408_113432_140.arff	uniref100_swisskegg_agree	all UniRef100 clusters having protein records on which Swiss-Prot and KEGG EC annotation agree	241415	10843	ec	2200	2011-04-08 11:43:33	1071	mulan.classifier.lazy.BRkNN-k1	0.993640944364756	5.45859740690112	6.83629509962305	0.982300593370885	0.993848038433412	0.993294006107939	0.985923643832306	2.0824625024948e-05	0.0256824489457769	0.0122198749016197	0.971631143669587	0.952665982348107	0.839308503392184		0.989845944804539	0.993347951869391	0.986368543355351	0.431423718984301	0.000797762657080591	0.980282506938404	73	10	9	2011-04-15 00:36:24	2011-04-15 01:12:25
74	data/arff/uniref50_swissprot_20110408_114333_591.arff	uniref50_swissprot	all UniRef50 clusters having protein records in Swiss-Prot (one representative sequence for each cluster)	133562	17738	ec	2839	2011-04-08 11:54:02	1072	mulan.classifier.lazy.BRkNN-k1	0.944680989310223	32.0977764468069	57.7672381522797	0.852377339606301	0.965997877840916	0.947441836338325	0.889859371952851	7.3311225164273e-05	0.0940330912630082	0.0449202665269147	0.928668711990281	0.88479075577884	0.670906917275232		0.921273221567739	0.952341920374707	0.892167617376042	0.65478775174066	0.00523124478243098	0.918394849142772	74	10	0	2011-04-15 01:13:01	2011-04-15 03:09:24
74	data/arff/uniref50_swissprot_20110408_114333_591.arff	uniref50_swissprot	all UniRef50 clusters having protein records in Swiss-Prot (one representative sequence for each cluster)	133562	17738	ec	2839	2011-04-08 11:54:02	1073	mulan.classifier.lazy.BRkNN-k1	0.944385704965063	33.0151231563974	58.621397020289	0.848252926261679	0.964468270240896	0.935179210926667	0.893687703826191	7.77679147515974e-05	0.0983753836939432	0.0446956651942802	0.923034655424801	0.868082269634062	0.676656157122164		0.917174554135655	0.941040862198144	0.894488879149775	0.654563150408026	0.00520588317549176	0.915924234483791	74	10	1	2011-04-15 03:09:25	2011-04-15 05:07:04
74	data/arff/uniref50_swissprot_20110408_114333_591.arff	uniref50_swissprot	all UniRef50 clusters having protein records in Swiss-Prot (one representative sequence for each cluster)	133562	17738	ec	2839	2011-04-08 11:54:02	1074	mulan.classifier.lazy.BRkNN-k1	0.942728839490131	31.5509883198562	60.4143456124588	0.845749616890856	0.967386090850758	0.936023753763801	0.890447184448836	7.7905602040462e-05	0.0962863132674453	0.0435010482180294	0.925817473252907	0.890102231464581	0.687067027371596		0.917129551702856	0.943655467036139	0.892054136651386	0.656184486373166	0.00528387087196192	0.916367175801138	74	10	2	2011-04-15 05:07:05	2011-04-15 07:04:27
74	data/arff/uniref50_swissprot_20110408_114333_591.arff	uniref50_swissprot	all UniRef50 clusters having protein records in Swiss-Prot (one representative sequence for each cluster)	133562	17738	ec	2839	2011-04-08 11:54:02	1075	mulan.classifier.lazy.BRkNN-k1	0.948135057576683	29.3722671458521	54.5268044324648	0.851819671702071	0.964907181574822	0.936753935354147	0.89711777640349	7.38441725502009e-05	0.0963611859838275	0.0414794848757113	0.925436236730293	0.889668072949679	0.678137067928214		0.921206663665016	0.943835774420482	0.899637243047158	0.65423779574723	0.00496342734811495	0.916816412099431	74	10	3	2011-04-15 07:04:27	2011-04-15 08:58:59
74	data/arff/uniref50_swissprot_20110408_114333_591.arff	uniref50_swissprot	all UniRef50 clusters having protein records in Swiss-Prot (one representative sequence for each cluster)	133562	17738	ec	2839	2011-04-08 11:54:02	1076	mulan.classifier.lazy.BRkNN-k1	0.943343765702218	33.7422881102126	63.947888589398	0.853231223638165	0.966708272834074	0.9424233188048	0.893656629975243	7.48199705446143e-05	0.0942647499251273	0.0430518119197364	0.928013163198526	0.8867400307765	0.681770824348161		0.920131753047493	0.947911832946636	0.893933592254253	0.654986522911051	0.00563098554041366	0.919886193471099	74	10	4	2011-04-15 08:58:59	2011-04-15 10:53:45
74	data/arff/uniref50_swissprot_20110408_114333_591.arff	uniref50_swissprot	all UniRef50 clusters having protein records in Swiss-Prot (one representative sequence for each cluster)	133562	17738	ec	2839	2011-04-08 11:54:02	1077	mulan.classifier.lazy.BRkNN-k1	0.945098437131096	27.6883797544175	47.9135220125786	0.851311848629974	0.967010213776525	0.941478301286756	0.891871694526186	7.34749516874498e-05	0.0929170410302486	0.0427523210542078	0.926210370770039	0.883292005667166	0.69339248501654		0.919232330260335	0.94453380994936	0.895251002315207	0.663596885294998	0.00434876977862374	0.920410302485774	74	10	5	2011-04-15 10:53:45	2011-04-15 12:55:24
74	data/arff/uniref50_swissprot_20110408_114333_591.arff	uniref50_swissprot	all UniRef50 clusters having protein records in Swiss-Prot (one representative sequence for each cluster)	133562	17738	ec	2839	2011-04-08 11:54:02	1078	mulan.classifier.lazy.BRkNN-k1	0.947622709308897	30.3209044624139	55.6679395028452	0.849482828797372	0.968182695431214	0.942287449041548	0.891153198608457	7.42397663317197e-05	0.0929170410302486	0.0402066486972147	0.923115706232081	0.891169901246197	0.690695011069441		0.919209023333238	0.948134991119005	0.891995766724224	0.661051212938005	0.00496059856202504	0.919736448038335	74	10	6	2011-04-15 12:55:25	2011-04-15 14:52:56
74	data/arff/uniref50_swissprot_20110408_114333_591.arff	uniref50_swissprot	all UniRef50 clusters having protein records in Swiss-Prot (one representative sequence for each cluster)	133562	17738	ec	2839	2011-04-08 11:54:02	1079	mulan.classifier.lazy.BRkNN-k1	0.945894232308408	33.2213237496256	55.6179994010183	0.849387289757995	0.96623439391296	0.941451659141403	0.891281678508412	7.53738018387408e-05	0.0948637316561845	0.0423030847559149	0.931961397373545	0.881986464819834	0.674226553028974		0.918723694687749	0.946446358469561	0.892578880477427	0.657008086253369	0.00490561482541035	0.91749026654687	74	10	7	2011-04-15 14:52:57	2011-04-15 16:52:32
74	data/arff/uniref50_swissprot_20110408_114333_591.arff	uniref50_swissprot	all UniRef50 clusters having protein records in Swiss-Prot (one representative sequence for each cluster)	133562	17738	ec	2839	2011-04-08 11:54:02	1080	mulan.classifier.lazy.BRkNN-k1	0.94733530440074	29.9187631027254	52.1657681940701	0.851295948203842	0.966019359536619	0.942662257877999	0.8908248001998	7.45562413569349e-05	0.0948637316561845	0.043351302785265	0.926773393739306	0.892883139614174	0.68287454338538		0.919534340933026	0.946668229502432	0.893912562257886	0.657906558849955	0.00457351718597034	0.918388739143456	74	10	8	2011-04-15 16:52:32	2011-04-15 18:47:00
74	data/arff/uniref50_swissprot_20110408_114333_591.arff	uniref50_swissprot	all UniRef50 clusters having protein records in Swiss-Prot (one representative sequence for each cluster)	133562	17738	ec	2839	2011-04-08 11:54:02	1081	mulan.classifier.lazy.BRkNN-k1	0.944253663020297	33.3602875112309	67.370095837077	0.846387252642844	0.970370968076566	0.935604392404108	0.892869484903471	7.75627540964788e-05	0.0932914046121593	0.0414046121593291	0.923415647829087	0.882502720587172	0.688700710363992		0.917800944688225	0.942537313432836	0.894329756522686	0.65356394129979	0.00622239621781511	0.918463611859838	74	10	9	2011-04-15 18:47:00	2011-04-15 20:43:58
75	data/arff/uniref90_swissprot_20110408_115402_277.arff	uniref90_swissprot	all UniRef90 clusters having protein records in Swiss-Prot (one representative sequence for each cluster)	302203	17888	ec	2994	2011-04-08 12:15:37	1082	mulan.classifier.lazy.BRkNN-k1	0.979185403678128	13.4746037523576	23.0254789715761	0.92531925522665	0.98185331365438	0.96762966008752	0.950037986832963	4.47825490054489e-05	0.0650541014526323	0.0265709275007445	0.938014656695371	0.909012897828878	0.71950021891192		0.96045208768471	0.970014194464159	0.95107666138323	0.561960226332683	0.00189181906939289	0.946295622249429	75	10	0	2011-04-15 20:45:22	2011-04-16 00:08:29
75	data/arff/uniref90_swissprot_20110408_115402_277.arff	uniref90_swissprot	all UniRef90 clusters having protein records in Swiss-Prot (one representative sequence for each cluster)	302203	17888	ec	2994	2011-04-08 12:15:37	1083	mulan.classifier.lazy.BRkNN-k1	0.977452715241193	14.6923000562523	25.7857781013203	0.922171808209935	0.980483089533634	0.96624062525201	0.948182543035811	4.62966677650112e-05	0.066112967803845	0.0267363753681215	0.93477028803265	0.911999512335043	0.720649679460878		0.959076210666172	0.969504246494173	0.948870116564536	0.561000628701896	0.00212760599797126	0.94470732272261	75	10	1	2011-04-16 00:08:29	2011-04-16 03:41:18
75	data/arff/uniref90_swissprot_20110408_115402_277.arff	uniref90_swissprot	all UniRef90 clusters having protein records in Swiss-Prot (one representative sequence for each cluster)	302203	17888	ec	2994	2011-04-08 12:15:37	1084	mulan.classifier.lazy.BRkNN-k1	0.977786847871025	13.8658879587042	22.9373614374111	0.924092745683822	0.98143656691385	0.968498370453111	0.947604793110577	4.53683029781263e-05	0.0650210118791569	0.0269680023824493	0.934715379267786	0.906074435911841	0.711098222829744		0.9599430127148	0.971249728491598	0.948896519793194	0.561298434863175	0.00192454450629618	0.945898547367724	75	10	2	2011-04-16 03:41:19	2011-04-16 07:17:57
75	data/arff/uniref90_swissprot_20110408_115402_277.arff	uniref90_swissprot	all UniRef90 clusters having protein records in Swiss-Prot (one representative sequence for each cluster)	302203	17888	ec	2994	2011-04-08 12:15:37	1085	mulan.classifier.lazy.BRkNN-k1	0.975488254942383	15.3568828590338	27.30843812045	0.923511723051983	0.980644942409311	0.969400522624683	0.946217309332674	4.55797984674406e-05	0.0654864328259431	0.029119788219722	0.928584745992186	0.905384766219071	0.691817495881546		0.959589229020499	0.971700734272673	0.947775928148349	0.564195896757114	0.00229739425073309	0.946128391793514	75	10	3	2011-04-16 07:17:57	2011-04-16 10:46:02
75	data/arff/uniref90_swissprot_20110408_115402_277.arff	uniref90_swissprot	all UniRef90 clusters having protein records in Swiss-Prot (one representative sequence for each cluster)	302203	17888	ec	2994	2011-04-08 12:15:37	1086	mulan.classifier.lazy.BRkNN-k1	0.978804532869368	13.1650231634679	20.3534745201853	0.925077994747061	0.980925942885095	0.968766578404999	0.948331775901886	4.48282401997912e-05	0.0670086035737922	0.0275645268034414	0.934467303217842	0.91554606791293	0.700913757577349		0.960844129515572	0.972675566327229	0.949297064265685	0.55572468563865	0.00173618800397373	0.944473858371939	75	10	4	2011-04-16 10:46:03	2011-04-16 14:15:04
75	data/arff/uniref90_swissprot_20110408_115402_277.arff	uniref90_swissprot	all UniRef90 clusters having protein records in Swiss-Prot (one representative sequence for each cluster)	302203	17888	ec	2994	2011-04-08 12:15:37	1087	mulan.classifier.lazy.BRkNN-k1	0.976394506176758	13.8758769027134	24.0324288550629	0.923020496813451	0.980869576447082	0.967209859174944	0.947287814649746	4.64418800097443e-05	0.0660820648577101	0.0279616148246195	0.93443609729141	0.915431318586449	0.692075616086111		0.959165824457747	0.971074949331969	0.947545264289691	0.560158835208471	0.0020245327667553	0.944870946393117	75	10	5	2011-04-16 14:15:04	2011-04-16 17:49:59
75	data/arff/uniref90_swissprot_20110408_115402_277.arff	uniref90_swissprot	all UniRef90 clusters having protein records in Swiss-Prot (one representative sequence for each cluster)	302203	17888	ec	2994	2011-04-08 12:15:37	1088	mulan.classifier.lazy.BRkNN-k1	0.978735048059577	13.6832561217737	21.0805095962938	0.925379035004091	0.981037599050452	0.969128917684015	0.948616592302188	4.46624552878098e-05	0.0649238914626075	0.0278292521508934	0.932909346519699	0.912273693095234	0.712883986436685		0.960645871273726	0.971746625948182	0.949795871206286	0.560754467240238	0.00182003792466903	0.945996029119788	75	10	6	2011-04-16 17:49:59	2011-04-16 21:13:08
75	data/arff/uniref90_swissprot_20110408_115402_277.arff	uniref90_swissprot	all UniRef90 clusters having protein records in Swiss-Prot (one representative sequence for each cluster)	302203	17888	ec	2994	2011-04-08 12:15:37	1089	mulan.classifier.lazy.BRkNN-k1	0.977483557114292	13.8667438782263	23.4270350761085	0.924571909598736	0.980714984718781	0.968316518232588	0.948238305591572	4.49166588195147e-05	0.0666115155526142	0.0278623428193249	0.933228489865507	0.920212183656929	0.707829630121978		0.960466156929123	0.971523595859409	0.949657586949831	0.559596293845136	0.0020078862089081	0.944837855724686	75	10	7	2011-04-16 21:13:08	2011-04-17 00:42:51
75	data/arff/uniref90_swissprot_20110408_115402_277.arff	uniref90_swissprot	all UniRef90 clusters having protein records in Swiss-Prot (one representative sequence for each cluster)	302203	17888	ec	2994	2011-04-08 12:15:37	1090	mulan.classifier.lazy.BRkNN-k1	0.978448892705626	14.7276637988087	26.2607544672402	0.925836207470636	0.980347497711497	0.969583749831628	0.948971951845515	4.43640424462431e-05	0.0653540701522171	0.0274321641297154	0.936500151701551	0.915446454446537	0.71055902936021		0.961007926639726	0.972686514335156	0.949606450374352	0.558769027134348	0.00224226881812735	0.945499669093316	75	10	8	2011-04-17 00:42:52	2011-04-17 04:07:48
75	data/arff/uniref90_swissprot_20110408_115402_277.arff	uniref90_swissprot	all UniRef90 clusters having protein records in Swiss-Prot (one representative sequence for each cluster)	302203	17888	ec	2994	2011-04-08 12:15:37	1091	mulan.classifier.lazy.BRkNN-k1	0.979354125416055	13.1255129053607	22.1603242885506	0.927938006534544	0.981047273137515	0.968887691570881	0.951365629738924	4.29161875482715e-05	0.0638649900727995	0.0260754467240238	0.936130863441713	0.906056622429305	0.710307611296823		0.96221990873622	0.972161056936143	0.952480015409805	0.558702845797485	0.00192483968046985	0.946988749172733	75	10	9	2011-04-17 04:07:49	2011-04-17 07:33:00
76	data/arff/uniref100_swissprot_20110408_121538_08.arff	uniref100_swissprot	all UniRef100 clusters having protein records in Swiss-Prot (one representative sequence for each cluster)	433451	17902	ec	3002	2011-04-08 12:46:40	1092	mulan.classifier.lazy.BRkNN-k1	0.982996672616829	9.94119411249019	16.0152032482813	0.936046726954131	0.983043190550402	0.970377068353113	0.957828549553476	3.9331505199643e-05	0.0588750980482628	0.0233470216398284	0.932521702457884	0.911208355622136	0.704870736300216		0.966432300548312	0.973854308487436	0.959122567206926	0.547109306510405	0.00139090923470941	0.952244728463987	76	10	0	2011-04-17 07:34:55	2011-04-17 12:20:21
76	data/arff/uniref100_swissprot_20110408_121538_08.arff	uniref100_swissprot	all UniRef100 clusters having protein records in Swiss-Prot (one representative sequence for each cluster)	433451	17902	ec	3002	2011-04-08 12:46:40	1093	mulan.classifier.lazy.BRkNN-k1	0.982975123647443	10.2563156073365	16.2372130580228	0.937525373334571	0.982266048273211	0.973773881051108	0.956551358367001	3.8579271449671e-05	0.0591994463029184	0.0239473987772523	0.938804857646922	0.91683155866171	0.703077667904353		0.966982373059721	0.976656436419679	0.957498078751644	0.547375706540547	0.00143403830508611	0.952358980274541	76	10	1	2011-04-17 12:20:22	2011-04-17 17:07:29
76	data/arff/uniref100_swissprot_20110408_121538_08.arff	uniref100_swissprot	all UniRef100 clusters having protein records in Swiss-Prot (one representative sequence for each cluster)	433451	17902	ec	3002	2011-04-08 12:46:40	1094	mulan.classifier.lazy.BRkNN-k1	0.985094642525393	8.41190448725343	12.6741954089284	0.939150604415331	0.984289067970118	0.973086605147847	0.959635173808402	3.72574318701206e-05	0.0556234859845426	0.0211789133694774	0.935925001530546	0.918441745580384	0.725361973096141		0.968044716304577	0.975853499714282	0.960359912637485	0.54774483792825	0.0010619824565338	0.95438920290691	76	10	2	2011-04-17 17:07:29	2011-04-17 22:01:26
76	data/arff/uniref100_swissprot_20110408_121538_08.arff	uniref100_swissprot	all UniRef100 clusters having protein records in Swiss-Prot (one representative sequence for each cluster)	433451	17902	ec	3002	2011-04-08 12:46:40	1095	mulan.classifier.lazy.BRkNN-k1	0.984484041709182	8.63589802745415	13.830845541585	0.938585258496658	0.982711414673689	0.972373824946065	0.959307126572107	3.76340024480157e-05	0.0569154458415042	0.0220556004152728	0.937055456315743	0.923408835115357	0.704482712046224		0.967797936490192	0.975592618125895	0.960126821758021	0.548275464298074	0.0011569816129666	0.953512515861114	76	10	3	2011-04-17 22:01:26	2011-04-18 02:51:46
76	data/arff/uniref100_swissprot_20110408_121538_08.arff	uniref100_swissprot	all UniRef100 clusters having protein records in Swiss-Prot (one representative sequence for each cluster)	433451	17902	ec	3002	2011-04-08 12:46:40	1096	mulan.classifier.lazy.BRkNN-k1	0.983810459509403	9.89643557503749	15.596216403276	0.938666107263139	0.983182462553826	0.97478855053751	0.957504704863798	3.76416875618503e-05	0.0575844964817165	0.0223785903795132	0.932314511023257	0.921099204654709	0.714952739342908		0.967885757746627	0.977369933394245	0.958583877712698	0.546822009458992	0.00136157833576934	0.953004960203022	76	10	4	2011-04-18 02:51:46	2011-04-18 07:42:58
76	data/arff/uniref100_swissprot_20110408_121538_08.arff	uniref100_swissprot	all UniRef100 clusters having protein records in Swiss-Prot (one representative sequence for each cluster)	433451	17902	ec	3002	2011-04-08 12:46:40	1097	mulan.classifier.lazy.BRkNN-k1	0.983307936574531	9.55196677817511	15.6197715999539	0.93810662415374	0.982958574135382	0.973293664056016	0.957831496289563	3.83102924654603e-05	0.0576767793286423	0.0227477217672165	0.93424940643145	0.928745427147899	0.719749002847515		0.967501352752117	0.976586559974731	0.958583627226808	0.545622332448956	0.00131939933870964	0.953212596608605	76	10	5	2011-04-18 07:42:59	2011-04-18 12:32:00
76	data/arff/uniref100_swissprot_20110408_121538_08.arff	uniref100_swissprot	all UniRef100 clusters having protein records in Swiss-Prot (one representative sequence for each cluster)	433451	17902	ec	3002	2011-04-08 12:46:40	1098	mulan.classifier.lazy.BRkNN-k1	0.98402305351726	9.38336601684162	15.700519091014	0.939495947961288	0.983263662499035	0.974296815085487	0.958499491196442	3.75264108543314e-05	0.0573768600761334	0.022470873226439	0.929238584369527	0.912026466614712	0.711850181607779		0.967942699956014	0.976824614406106	0.959220850194527	0.54679893874726	0.00130251077877391	0.954319990771715	76	10	6	2011-04-18 12:32:00	2011-04-18 17:26:55
76	data/arff/uniref100_swissprot_20110408_121538_08.arff	uniref100_swissprot	all UniRef100 clusters having protein records in Swiss-Prot (one representative sequence for each cluster)	433451	17902	ec	3002	2011-04-08 12:46:40	1099	mulan.classifier.lazy.BRkNN-k1	0.983941096786042	10.8021686469028	17.9609643557504	0.935516956158566	0.982610066527829	0.972609976025644	0.956035798122065	4.00701835335826e-05	0.0591302341677241	0.0233937016956973	0.933572116213316	0.922823797265321	0.700986431176631		0.96573974294951	0.974990712731518	0.956662674442824	0.546291383089168	0.00147826451934548	0.952105202445495	76	10	7	2011-04-18 17:26:55	2011-04-18 22:18:04
76	data/arff/uniref100_swissprot_20110408_121538_08.arff	uniref100_swissprot	all UniRef100 clusters having protein records in Swiss-Prot (one representative sequence for each cluster)	433451	17902	ec	3002	2011-04-08 12:46:40	1100	mulan.classifier.lazy.BRkNN-k1	0.983229479380584	9.49428999884647	14.6642750028838	0.939601858427709	0.983289310517132	0.973958095060861	0.958788122881621	3.82334413271143e-05	0.0582766178336602	0.0235551966778175	0.929863713629817	0.915236887684916	0.717116254045809		0.967534798128438	0.975999262731055	0.959215889241121	0.54442265543892	0.00129329196415182	0.953720152266697	76	10	8	2011-04-18 22:18:04	2011-04-19 03:07:43
76	data/arff/uniref100_swissprot_20110408_121538_08.arff	uniref100_swissprot	all UniRef100 clusters having protein records in Swiss-Prot (one representative sequence for each cluster)	433451	17902	ec	3002	2011-04-08 12:46:40	1101	mulan.classifier.lazy.BRkNN-k1	0.982784365191234	10.1832968047064	16.5958011304649	0.93569116958496	0.982343762178682	0.971731689095404	0.956137077300207	3.95091702236571e-05	0.059730072672742	0.023024570307994	0.935463515570713	0.918008340269877	0.692071654241832		0.966167170111811	0.975054460443122	0.957440425726174	0.547052716576306	0.00143669276867528	0.951897566039912	76	10	9	2011-04-19 03:07:43	2011-04-19 08:00:25
