# Supplementary material for: EnzML: multi-label prediction of enzyme classes using InterPro signatures
Source: BMC Bioinformatics. 2012 Apr 25;13:61. doi: 10.1186/1471-2105-13-61 (PMC3483700; doi:10.1186/1471-2105-13-61)
Supplement: Addtional file 8 — EC predictions emitted by EnzML for the TrEMBLKEGG set. The compressed file TrEMBL_join_KEGG_true_and_predicted_EC_numbers.tar.gz contains, in comma separated format: (1) the file TrEMBLJoinKEGG_EC_predicted_by_EnzML.csv with the full set of EC predictions emitted by EnzML (trained on SwissProtKEGG) for the TrEMBLKEGG set (proteins not listed were predicted as non enzymes); (2) the file TrEMBL_KEGG_agreeing_EC_annotations.csv containing the (agreeing) annotations attributed to the TrEMBLKEGG set by Uniprot-TrEMBL and KEGG (an empty EC number signifies the protein is not an enzyme). [file 1471-2105-13-61-S8.gz]

Archive with 3 entries (2 files):
- TrEMBL_join_KEGG_true_and_predicted_EC_numbers/TrEMBLJoinKEGG_EC_predicted_by_EnzML.csv
- TrEMBL_join_KEGG_true_and_predicted_EC_numbers/TrEMBL_KEGG_agreeing_EC_annotations.csv
- TrEMBL_join_KEGG_true_and_predicted_EC_numbers
