# Supplementary material for: EnzML: multi-label prediction of enzyme classes using InterPro signatures
Source: BMC Bioinformatics. 2012 Apr 25;13:61. doi: 10.1186/1471-2105-13-61 (PMC3483700; doi:10.1186/1471-2105-13-61)
Supplement: Addtional file 8 — EC predictions emitted by EnzML for the TrEMBLKEGG set. The compressed file TrEMBL_join_KEGG_true_and_predicted_EC_numbers.tar.gz contains, in comma separated format: (1) the file TrEMBLJoinKEGG_EC_predicted_by_EnzML.csv with the full set of EC predictions emitted by EnzML (trained on SwissProtKEGG) for the TrEMBLKEGG set (proteins not listed were predicted as non enzymes); (2) the file TrEMBL_KEGG_agreeing_EC_annotations.csv containing the (agreeing) annotations attributed to the TrEMBLKEGG set by Uniprot-TrEMBL and KEGG (an empty EC number signifies the protein is not an enzyme). [file 1471-2105-13-61-S8.gz › TrEMBL_join_KEGG_true_and_predicted_EC_numbers/TrEMBLJoinKEGG_EC_predicted_by_EnzML.csv]

uniprot_ac	enzml_predicted_ec	confidence
A0A544	4.-.-.-	1
A0A544	4.1.-.-	1
A0A544	4.1.1.-	1
A0A544	4.1.1.19	1
A0A546	4.-.-.-	1
A0A546	4.1.-.-	1
A0A546	4.1.1.-	1
A0A546	4.1.1.19	1
A0A566	5.-.-.-	1
A0A566	5.1.-.-	1
A0A566	5.1.1.-	1
A0A566	5.1.1.1	1
A0A567	4.-.-.-	1
A0A567	4.1.-.-	1
A0A567	4.1.1.-	1
A0A567	4.1.1.19	1
A0A572	4.-.-.-	1
A0A572	4.1.-.-	1
A0A572	4.1.1.-	1
A0A572	4.1.1.19	1
A0AEI8	2.-.-.-	1
A0AEI8	2.7.-.-	1
A0AEI8	2.7.7.-	1
A0AEI8	2.7.7.7	1
A0AEJ2	5.-.-.-	1
A0AEJ2	5.99.-.-	1
A0AEJ2	5.99.1.-	1
A0AEJ2	5.99.1.3	1
A0AEJ3	5.-.-.-	1
A0AEJ3	5.99.-.-	1
A0AEJ3	5.99.1.-	1
A0AEJ3	5.99.1.3	1
A0AEJ5	2.-.-.-	0.9
A0AEJ5	2.3.-.-	0.9
A0AEJ5	2.3.1.-	0.9
A0AEJ7	2.-.-.-	1
A0AEJ7	2.7.-.-	1
A0AEJ7	2.7.1.-	1
A0AEJ7	2.7.1.36	1
A0AEJ8	4.-.-.-	1
A0AEJ8	4.1.-.-	1
A0AEJ8	4.1.1.-	1
A0AEJ8	4.1.1.33	1
A0AEK0	1.-.-.-	1
A0AEK0	1.9.-.-	0.65
A0AEK0	1.9.3.-	0.65
A0AEK0	1.9.3.1	0.65
A0AEK1	1.-.-.-	1
A0AEK1	1.9.-.-	0.95
A0AEK1	1.9.3.-	0.95
A0AEK1	1.9.3.1	0.95
A0AEK2	1.-.-.-	1
A0AEK2	1.10.-.-	1
A0AEK2	1.10.3.-	1
A0AEL6	2.-.-.-	1
A0AEL6	2.7.-.-	1
A0AEL6	2.7.1.-	1
A0AEL6	2.7.1.69	1
A0AEN1	2.-.-.-	0.99
A0AEN1	2.7.-.-	0.99
A0AEN1	2.7.4.-	0.99
A0AEN1	2.7.4.3	0.99
A0AEV2	2.-.-.-	0.9
A0AEV2	2.3.-.-	0.9
A0AEV2	2.3.1.-	0.9
A0AEX0	3.-.-.-	0.82
A0AEX0	3.6.-.-	0.8
A0AEX0	3.6.1.-	0.8
A0AEY4	2.-.-.-	1
A0AEY4	2.1.-.-	1
A0AEY4	2.1.1.-	1
A0AEY4	2.1.1.98	1
A0AEY9	6.-.-.-	1
A0AEY9	6.1.-.-	1
A0AEY9	6.1.1.-	1
A0AEY9	6.1.1.10	1
A0AF04	2.-.-.-	1
A0AF04	2.7.-.-	1
A0AF04	2.7.6.-	1
A0AF04	2.7.6.1	1
A0AF08	1.-.-.-	1
A0AF08	1.1.-.-	1
A0AF08	1.1.1.-	1
A0AF08	1.1.1.27	1
A0AF19	3.-.-.-	1
A0AF19	3.4.-.-	1
A0AF19	3.4.24.-	1
A0AF22	2.-.-.-	1
A0AF22	2.5.-.-	1
A0AF22	2.5.1.-	1
A0AF22	2.5.1.47	1
A0AF24	2.-.-.-	1
A0AF24	2.5.-.-	1
A0AF24	2.5.1.-	1
A0AF24	2.5.1.15	1
A0AF25	4.-.-.-	0.86
A0AF25	4.1.-.-	0.86
A0AF25	4.1.2.-	0.86
A0AF25	4.1.2.25	0.86
A0AF26	2.-.-.-	1
A0AF26	2.7.-.-	1
A0AF26	2.7.6.-	1
A0AF26	2.7.6.3	1
A0AF35	2.-.-.-	1
A0AF35	2.7.-.-	1
A0AF35	2.7.7.-	1
A0AF35	2.7.7.60	1
A0AF61	3.-.-.-	1
A0AF61	3.2.-.-	1
A0AF61	3.2.1.-	1
A0AF62	2.-.-.-	0.99
A0AF62	2.4.-.-	0.99
A0AF62	2.4.1.-	0.99
A0AF62	2.4.1.7	0.99
A0AF77	3.-.-.-	1
A0AF77	3.2.-.-	1
A0AF77	3.2.1.-	1
A0AF77	3.2.1.20	1
A0AF80	2.-.-.-	1
A0AF80	2.7.-.-	1
A0AF80	2.7.1.-	1
A0AF80	2.7.1.17	0.83
A0AF82	3.-.-.-	0.82
A0AF82	3.6.-.-	0.8
A0AF82	3.6.1.-	0.8
A0AF87	3.-.-.-	0.82
A0AF87	3.6.-.-	0.8
A0AF87	3.6.1.-	0.8
A0AF89	1.-.-.-	1
A0AF89	1.17.-.-	1
A0AF89	1.17.4.-	1
A0AF89	1.17.4.2	1
A0AF92	3.-.-.-	1
A0AF92	3.5.-.-	1
A0AF92	3.5.1.-	1
A0AF92	3.5.1.4	0.68
A0AFA5	2.-.-.-	1
A0AFA5	2.7.-.-	1
A0AFA5	2.7.1.-	1
A0AFA5	2.7.1.69	1
A0AFB4	2.-.-.-	1
A0AFB4	2.7.-.-	1
A0AFB4	2.7.1.-	1
A0AFB4	2.7.1.69	1
A0AFC7	2.-.-.-	1
A0AFC7	2.1.-.-	1
A0AFC7	2.1.1.-	1
A0AFC7	2.1.1.37	1
A0AFD5	2.-.-.-	1
A0AFD5	2.2.-.-	1
A0AFD5	2.2.1.-	1
A0AFD5	2.2.1.2	1
A0AFD7	5.-.-.-	1
A0AFD7	5.3.-.-	1
A0AFD7	5.3.1.-	1
A0AFD7	5.3.1.6	1
A0AFD8	5.-.-.-	1
A0AFD8	5.3.-.-	1
A0AFD8	5.3.1.-	1
A0AFD8	5.3.1.1	1
A0AFE8	1.-.-.-	0.99
A0AFE8	1.3.-.-	0.99
A0AFE8	1.3.99.-	0.99
A0AFE8	1.3.99.23	0.99
A0AFF1	2.-.-.-	1
A0AFF1	2.7.-.-	1
A0AFF1	2.7.1.-	1
A0AFF1	2.7.1.69	1
A0AFH4	3.-.-.-	1
A0AFH4	3.2.-.-	1
A0AFH4	3.2.2.-	1
A0AFI0	1.-.-.-	0.97
A0AFI0	1.5.-.-	0.97
A0AFI0	1.5.1.-	0.97
A0AFI0	1.5.1.2	0.97
A0AFL9	3.-.-.-	0.82
A0AFL9	3.6.-.-	0.8
A0AFL9	3.6.1.-	0.8
A0AFM1	2.-.-.-	1
A0AFM1	2.7.-.-	1
A0AFM1	2.7.1.-	1
A0AFM1	2.7.1.69	1
A0AFU7	1.-.-.-	1
A0AFU7	1.1.-.-	1
A0AFU7	1.1.1.-	1
A0AFU7	1.1.1.25	1
A0AFV2	2.-.-.-	1
A0AFV2	2.7.-.-	1
A0AFV2	2.7.6.-	1
A0AFV2	2.7.6.1	1
A0AFW3	3.-.-.-	1
A0AFW3	3.1.-.-	1
A0AFW3	3.1.21.-	1
A0AFW3	3.1.21.3	1
A0AFW4	2.-.-.-	0.99
A0AFW4	2.1.-.-	0.99
A0AFW4	2.1.1.-	0.99
A0AFW4	2.1.1.72	0.99
A0AFY6	4.-.-.-	1
A0AFY6	4.1.-.-	1
A0AFY6	4.1.2.-	1
A0AFZ9	2.-.-.-	1
A0AFZ9	2.7.-.-	1
A0AFZ9	2.7.1.-	1
A0AFZ9	2.7.1.69	1
A0AG12	1.-.-.-	1
A0AG12	1.4.-.-	1
A0AG12	1.4.1.-	1
A0AG19	1.-.-.-	1
A0AG19	1.1.-.-	1
A0AG19	1.1.1.-	1
A0AG19	1.1.1.23	1
A0AG22	3.-.-.-	1
A0AG22	3.1.-.-	1
A0AG22	3.1.3.-	1
A0AG22	3.1.3.15	1
A0AG41	4.-.-.-	0.83
A0AG41	4.1.-.-	0.83
A0AG41	4.1.99.-	0.83
A0AG41	4.1.99.3	0.83
A0AG47	2.-.-.-	1
A0AG47	2.3.-.-	1
A0AG47	2.3.1.-	1
A0AG47	2.3.1.31	1
A0AG48	2.-.-.-	1
A0AG48	2.5.-.-	1
A0AG48	2.5.1.-	1
A0AG48	2.5.1.49	1
A0AG67	1.-.-.-	1
A0AG67	1.7.-.-	1
A0AG88	3.-.-.-	1
A0AG88	3.6.-.-	1
A0AG88	3.6.1.-	1
A0AG88	3.6.1.1	1
A0AG99	4.-.-.-	0.75
A0AG99	4.4.-.-	0.75
A0AG99	4.4.1.-	0.75
A0AG99	4.4.1.5	0.75
A0AGB2	3.-.-.-	0.99
A0AGB2	3.2.-.-	0.99
A0AGB2	3.2.2.-	0.99
A0AGB2	3.2.2.21	0.99
A0AGB7	3.-.-.-	0.82
A0AGB7	3.6.-.-	0.8
A0AGB7	3.6.1.-	0.8
A0AGD8	2.-.-.-	1
A0AGD8	2.1.-.-	1
A0AGD8	2.1.1.-	1
A0AGD8	2.1.1.80	1
A0AGI1	2.-.-.-	1
A0AGI1	2.6.-.-	1
A0AGI1	2.6.1.-	1
A0AGI1	2.6.1.16	1
A0AGJ1	5.-.-.-	1
A0AGJ1	5.3.-.-	1
A0AGJ1	5.3.1.-	1
A0AGJ1	5.3.1.6	1
A0AGJ6	3.-.-.-	0.57
A0AGJ6	3.6.-.-	0.57
A0AGJ6	3.6.3.-	0.57
A0AGL0	3.-.-.-	0.85
A0AGM1	2.-.-.-	1
A0AGM1	2.7.-.-	1
A0AGM1	2.7.1.-	1
A0AGM1	2.7.1.94	1
A0AGM8	2.-.-.-	1
A0AGM8	2.7.-.-	1
A0AGM8	2.7.1.-	1
A0AGM8	2.7.1.69	1
A0AGN1	1.-.-.-	1
A0AGN1	1.7.-.-	1
A0AGN8	1.-.-.-	0.8
A0AGN8	1.3.-.-	0.8
A0AGN8	1.3.1.-	0.8
A0AGN8	1.3.1.24	0.6
A0AGN8	1.5.-.-	0.6
A0AGN8	1.5.1.-	0.6
A0AGN8	1.5.1.30	0.6
A0AGT7	4.-.-.-	1
A0AGT7	4.1.-.-	1
A0AGT7	4.1.2.-	1
A0AGT7	4.1.2.40	1
A0AGU4	2.-.-.-	1
A0AGU4	2.7.-.-	1
A0AGU4	2.7.1.-	1
A0AGV0	2.-.-.-	0.9
A0AGV0	2.3.-.-	0.9
A0AGV0	2.3.1.-	0.9
A0AGV6	1.-.-.-	1
A0AGV6	1.2.-.-	1
A0AGV6	1.2.7.-	1
A0AGY5	6.-.-.-	1
A0AGY5	6.3.-.-	1
A0AGY5	6.3.2.-	1
A0AGY5	6.3.2.10	1
A0AH02	1.-.-.-	1
A0AH02	1.3.-.-	1
A0AH02	1.3.3.-	1
A0AH02	1.3.3.4	1
A0AH33	1.-.-.-	0.99
A0AH33	1.2.-.-	0.99
A0AH33	1.2.1.-	0.99
A0AH33	1.2.1.16	0.99
A0AH74	3.-.-.-	1
A0AH74	3.5.-.-	1
A0AH74	3.5.1.-	1
A0AH74	3.5.1.25	1
A0AH86	2.-.-.-	1
A0AH86	2.7.-.-	1
A0AH86	2.7.1.-	1
A0AH86	2.7.1.23	1
A0AH91	2.-.-.-	0.96
A0AH91	2.3.-.-	0.96
A0AH91	2.3.1.-	0.96
A0AH94	5.-.-.-	1
A0AH94	5.3.-.-	1
A0AH94	5.3.1.-	1
A0AH94	5.3.1.6	1
A0AH97	2.-.-.-	1
A0AH97	2.6.-.-	1
A0AH97	2.6.1.-	1
A0AH97	2.6.1.42	1
A0AHA2	1.-.-.-	1
A0AHA2	1.11.-.-	1
A0AHA2	1.11.1.-	1
A0AHA2	1.11.1.9	0.82
A0AHC3	2.-.-.-	1
A0AHC3	2.7.-.-	1
A0AHC3	2.7.3.-	1
A0AHC3	2.7.3.9	1
A0AHD4	3.-.-.-	0.66
A0AHD4	3.6.-.-	0.66
A0AHD4	3.6.3.-	0.66
A0AHD4	3.6.3.32	0.66
A0AHE9	3.-.-.-	0.82
A0AHE9	3.6.-.-	0.8
A0AHE9	3.6.1.-	0.8
A0AHG4	1.-.-.-	1
A0AHG4	1.2.-.-	1
A0AHG4	1.2.4.-	1
A0AHG4	1.2.4.1	1
A0AHG5	1.-.-.-	1
A0AHG5	1.2.-.-	1
A0AHG5	1.2.4.-	1
A0AHG5	1.2.4.1	0.75
A0AHG6	2.-.-.-	0.82
A0AHG6	2.3.-.-	0.82
A0AHG6	2.3.1.-	0.82
A0AHG6	2.3.1.12	0.71
A0AHG7	1.-.-.-	1
A0AHG7	1.8.-.-	1
A0AHG7	1.8.1.-	1
A0AHG7	1.8.1.4	1
A0AHI6	6.-.-.-	1
A0AHI6	6.4.-.-	1
A0AHI6	6.4.1.-	1
A0AHI6	6.4.1.1	1
A0AHI9	3.-.-.-	1
A0AHI9	3.6.-.-	1
A0AHI9	3.6.3.-	1
A0AHI9	3.6.3.40	1
A0AHJ5	2.-.-.-	1
A0AHJ5	2.7.-.-	1
A0AHJ5	2.7.7.-	1
A0AHJ5	2.7.7.9	1
A0AHJ7	2.-.-.-	1
A0AHJ7	2.7.-.-	1
A0AHJ7	2.7.7.-	1
A0AHJ7	2.7.7.60	1
A0AHK2	2.-.-.-	0.99
A0AHK2	2.7.-.-	0.99
A0AHK2	2.7.7.-	0.99
A0AHK2	2.7.7.39	0.99
A0AHK3	2.-.-.-	1
A0AHK3	2.4.-.-	1
A0AHK3	2.4.2.-	1
A0AHK3	2.4.2.11	1
A0AHN3	3.-.-.-	1
A0AHN3	3.4.-.-	1
A0AHN3	3.4.21.-	1
A0AHN3	3.4.21.92	1
A0AHP1	2.-.-.-	1
A0AHP1	2.7.-.-	1
A0AHP1	2.7.1.-	1
A0AHP1	2.7.1.156	1
A0AHP1	2.7.7.-	1
A0AHP1	2.7.7.62	1
A0AHR0	1.-.-.-	1
A0AHR0	1.1.-.-	1
A0AHR0	1.1.1.-	0.8
A0AHR2	2.-.-.-	1
A0AHR2	2.7.-.-	1
A0AHR2	2.7.2.-	1
A0AHR2	2.7.2.1	0.97
A0AHR9	4.-.-.-	1
A0AHR9	4.3.-.-	1
A0AHR9	4.3.1.-	1
A0AHR9	4.3.1.7	1
A0AHT6	5.-.-.-	1
A0AHT6	5.4.-.-	1
A0AHT6	5.4.1.-	1
A0AHT6	5.4.1.2	1
A0AHT8	2.-.-.-	0.99
A0AHT8	2.1.-.-	0.99
A0AHT8	2.1.1.-	0.99
A0AHT8	2.1.1.132	0.99
A0AHU0	2.-.-.-	1
A0AHU0	2.1.-.-	1
A0AHU0	2.1.1.-	1
A0AHU0	2.1.1.133	1
A0AHU2	2.-.-.-	1
A0AHU2	2.1.-.-	1
A0AHU2	2.1.1.-	1
A0AHU2	2.1.1.98	1
A0AHU3	1.-.-.-	0.99
A0AHU3	1.3.-.-	0.99
A0AHU3	1.3.1.-	0.99
A0AHU3	1.3.1.54	0.99
A0AHU4	2.-.-.-	0.99
A0AHU4	2.1.-.-	0.99
A0AHU4	2.1.1.-	0.99
A0AHU4	2.1.1.107	0.99
A0AHU5	4.-.-.-	0.99
A0AHU5	4.99.-.-	0.99
A0AHU5	4.99.1.-	0.99
A0AHU5	4.99.1.3	0.99
A0AHU6	2.-.-.-	0.99
A0AHU6	2.1.-.-	0.99
A0AHU6	2.1.1.-	0.99
A0AHU6	2.1.1.130	0.99
A0AHV6	1.-.-.-	0.8
A0AHV6	1.3.-.-	0.8
A0AHV6	1.3.1.-	0.8
A0AHV6	1.3.1.24	0.6
A0AHV6	1.5.-.-	0.6
A0AHV6	1.5.1.-	0.6
A0AHV6	1.5.1.30	0.6
A0AHW0	2.-.-.-	1
A0AHW0	2.1.-.-	1
A0AHW0	2.1.1.-	1
A0AHW3	6.-.-.-	1
A0AHW3	6.1.-.-	1
A0AHW3	6.1.1.-	1
A0AHW3	6.1.1.20	1
A0AHW9	3.-.-.-	1
A0AHW9	3.1.-.-	1
A0AHW9	3.1.26.-	1
A0AHW9	3.1.26.4	1
A0AHX6	2.-.-.-	1
A0AHX6	2.7.-.-	1
A0AHX6	2.7.2.-	1
A0AHX6	2.7.2.4	1
A0AHY0	3.-.-.-	1
A0AHY0	3.6.-.-	1
A0AHY0	3.6.1.-	1
A0AHY0	3.6.1.15	1
A0AI60	2.-.-.-	1
A0AI60	2.7.-.-	1
A0AI60	2.7.1.-	1
A0AI60	2.7.1.69	1
A0AI72	3.-.-.-	1
A0AI72	3.4.-.-	1
A0AI72	3.4.21.-	1
A0AI72	3.4.21.89	1
A0AI73	3.-.-.-	1
A0AI73	3.4.-.-	1
A0AI73	3.4.21.-	1
A0AI73	3.4.21.89	1
A0AI74	3.-.-.-	1
A0AI74	3.4.-.-	1
A0AI74	3.4.21.-	1
A0AI74	3.4.21.89	1
A0AI78	5.-.-.-	1
A0AI78	5.99.-.-	1
A0AI78	5.99.1.-	1
A0AI78	5.99.1.2	1
A0AI84	3.-.-.-	0.99
A0AI84	3.1.-.-	0.99
A0AI84	3.1.2.-	0.99
A0AI89	5.-.-.-	1
A0AI89	5.99.-.-	1
A0AI89	5.99.1.-	1
A0AI90	5.-.-.-	1
A0AI90	5.99.-.-	1
A0AI90	5.99.1.-	1
A0AI94	1.-.-.-	1
A0AI94	1.1.-.-	1
A0AI94	1.1.5.-	0.83
A0AI94	1.1.5.3	0.83
A0AIA0	6.-.-.-	1
A0AIA0	6.3.-.-	1
A0AIA0	6.3.1.-	1
A0AIA0	6.3.1.2	1
A0AIA6	2.-.-.-	1
A0AIA6	2.2.-.-	1
A0AIA6	2.2.1.-	1
A0AIA6	2.2.1.1	1
A0AIB6	2.-.-.-	1
A0AIB6	2.5.-.-	1
A0AIB6	2.5.1.-	1
A0AIB6	2.5.1.31	0.92
A0AIB7	2.-.-.-	1
A0AIB7	2.7.-.-	1
A0AIB7	2.7.7.-	1
A0AIB7	2.7.7.41	1
A0AID0	2.-.-.-	1
A0AID0	2.7.-.-	1
A0AID0	2.7.1.-	1
A0AID0	2.7.1.26	1
A0AID0	2.7.7.-	1
A0AID0	2.7.7.2	1
A0AID3	3.-.-.-	1
A0AID3	3.6.-.-	1
A0AID3	3.6.1.-	1
A0AIE0	2.-.-.-	1
A0AIE0	2.7.-.-	1
A0AIE0	2.7.1.-	1
A0AIE0	2.7.1.2	1
A0AIF8	6.-.-.-	1
A0AIF8	6.3.-.-	0.75
A0AIF8	6.3.4.-	0.75
A0AIF8	6.3.4.14	0.75
A0AIF8	6.4.-.-	1
A0AIF8	6.4.1.-	1
A0AIF8	6.4.1.2	0.75
A0AIG4	2.-.-.-	0.97
A0AIG4	2.5.-.-	0.97
A0AIG4	2.5.1.-	0.97
A0AIG4	2.5.1.1	0.55
A0AIG4	2.5.1.10	0.74
A0AIG4	2.5.1.29	0.53
A0AIH2	1.-.-.-	1
A0AIH2	1.8.-.-	1
A0AIH2	1.8.1.-	1
A0AIH2	1.8.1.4	1
A0AIH8	1.-.-.-	1
A0AIH8	1.1.-.-	1
A0AIH8	1.1.1.-	1
A0AIH8	1.1.1.44	1
A0AII0	2.-.-.-	1
A0AII0	2.7.-.-	1
A0AII0	2.7.13.-	1
A0AII0	2.7.13.3	1
A0AIJ8	2.-.-.-	1
A0AIJ8	2.7.-.-	1
A0AIJ8	2.7.8.-	1
A0AIJ8	2.7.8.5	1
A0AIK8	2.-.-.-	1
A0AIK8	2.3.-.-	1
A0AIK8	2.3.1.-	1
A0AIK8	2.3.1.54	1
A0AIK9	1.-.-.-	1
A0AIK9	1.97.-.-	1
A0AIK9	1.97.1.-	1
A0AIK9	1.97.1.4	1
A0AIL8	2.-.-.-	1
A0AIL8	2.3.-.-	1
A0AIL8	2.3.3.-	1
A0AIL8	2.3.3.10	1
A0AIN9	2.-.-.-	1
A0AIN9	2.7.-.-	1
A0AIN9	2.7.2.-	1
A0AIN9	2.7.2.4	1
A0AIP0	1.-.-.-	1
A0AIP0	1.2.-.-	1
A0AIP0	1.2.1.-	1
A0AIP0	1.2.1.11	1
A0AIP2	1.-.-.-	1
A0AIP2	1.15.-.-	1
A0AIP2	1.15.1.-	1
A0AIP2	1.15.1.1	1
A0AIP6	5.-.-.-	1
A0AIP6	5.2.-.-	1
A0AIP6	5.2.1.-	1
A0AIP6	5.2.1.8	1
A0AIQ6	2.-.-.-	0.99
A0AIQ6	2.7.-.-	0.99
A0AIQ6	2.7.7.-	0.99
A0AIR4	3.-.-.-	1
A0AIR4	3.5.-.-	1
A0AIR4	3.5.4.-	1
A0AIR4	3.5.4.5	1
A0AIR5	2.-.-.-	1
A0AIR5	2.7.-.-	1
A0AIR5	2.7.1.-	1
A0AIR5	2.7.1.107	1
A0AIT2	3.-.-.-	1
A0AIT2	3.5.-.-	1
A0AIT2	3.5.4.-	1
A0AIT2	3.5.4.12	1
A0AIT9	1.-.-.-	1
A0AIT9	1.1.-.-	1
A0AIT9	1.1.1.-	1
A0AIT9	1.1.1.25	1
A0AIV1	3.-.-.-	1
A0AIV1	3.1.-.-	1
A0AIW9	6.-.-.-	1
A0AIW9	6.1.-.-	1
A0AIW9	6.1.1.-	1
A0AIW9	6.1.1.21	1
A0AIX2	3.-.-.-	1
A0AIX2	3.1.-.-	1
A0AIX2	3.1.7.-	1
A0AIX2	3.1.7.2	1
A0AIX4	3.-.-.-	0.99
A0AIX4	3.1.-.-	0.99
A0AIY3	1.-.-.-	1
A0AIY3	1.1.-.-	1
A0AIY3	1.1.1.-	1
A0AIY3	1.1.1.27	1
A0AIY5	4.-.-.-	1
A0AIY5	4.2.-.-	1
A0AIY5	4.2.1.-	1
A0AIY5	4.2.1.51	1
A0AJ00	6.-.-.-	1
A0AJ00	6.3.-.-	1
A0AJ00	6.3.2.-	1
A0AJ00	6.3.2.17	1
A0AJ01	6.-.-.-	1
A0AJ01	6.1.-.-	1
A0AJ01	6.1.1.-	1
A0AJ01	6.1.1.9	1
A0AJ03	4.-.-.-	1
A0AJ03	4.2.-.-	1
A0AJ03	4.2.1.-	1
A0AJ03	4.2.1.24	1
A0AJ04	4.-.-.-	1
A0AJ04	4.2.-.-	1
A0AJ04	4.2.1.-	1
A0AJ04	4.2.1.75	1
A0AJ12	2.-.-.-	1
A0AJ12	2.7.-.-	1
A0AJ12	2.7.1.-	1
A0AJ12	2.7.1.24	1
A0AJ13	3.-.-.-	1
A0AJ13	3.2.-.-	1
A0AJ13	3.2.2.-	1
A0AJ13	3.2.2.23	1
A0AJ13	4.-.-.-	1
A0AJ13	4.2.-.-	1
A0AJ13	4.2.99.-	1
A0AJ13	4.2.99.18	1
A0AJ14	2.-.-.-	1
A0AJ14	2.7.-.-	1
A0AJ14	2.7.7.-	1
A0AJ14	2.7.7.7	1
A0AJ16	2.-.-.-	1
A0AJ16	2.3.-.-	1
A0AJ16	2.3.3.-	1
A0AJ16	2.3.3.1	0.6
A0AJ19	2.-.-.-	1
A0AJ19	2.7.-.-	1
A0AJ19	2.7.1.-	1
A0AJ19	2.7.1.40	1
A0AJ23	2.-.-.-	1
A0AJ23	2.7.-.-	1
A0AJ23	2.7.7.-	1
A0AJ23	2.7.7.7	1
A0AJ28	1.-.-.-	1
A0AJ28	1.4.-.-	1
A0AJ28	1.4.1.-	1
A0AJ28	1.4.1.1	1
A0AJ30	2.-.-.-	1
A0AJ30	2.7.-.-	1
A0AJ30	2.7.2.-	1
A0AJ30	2.7.2.1	0.97
A0AJ35	2.-.-.-	1
A0AJ35	2.7.-.-	1
A0AJ35	2.7.1.-	1
A0AJ35	2.7.1.23	1
A0AJ36	2.-.-.-	1
A0AJ36	2.1.-.-	1
A0AJ36	2.1.3.-	1
A0AJ36	2.1.3.3	0.96
A0AJ37	2.-.-.-	1
A0AJ37	2.6.-.-	1
A0AJ37	2.6.1.-	1
A0AJ37	2.6.1.11	1
A0AJ39	2.-.-.-	1
A0AJ39	2.3.-.-	1
A0AJ39	2.3.1.-	1
A0AJ39	2.3.1.1	0.95
A0AJ39	2.3.1.35	1
A0AJ71	2.-.-.-	1
A0AJ71	2.6.-.-	1
A0AJ71	2.6.1.-	1
A0AJ71	2.6.1.21	1
A0AJ84	4.-.-.-	0.83
A0AJ84	4.1.-.-	0.83
A0AJ84	4.1.3.-	0.83
A0AJ84	4.1.3.27	0.83
A0AJ85	4.-.-.-	1
A0AJ85	4.1.-.-	1
A0AJ85	4.1.3.-	1
A0AJ85	4.1.3.27	1
A0AJ91	3.-.-.-	1
A0AJ91	3.2.-.-	1
A0AJ91	3.2.2.-	1
A0AJ91	3.2.2.20	1
A0AJ93	4.-.-.-	1
A0AJ93	4.2.-.-	1
A0AJ93	4.2.1.-	1
A0AJ93	4.2.1.3	1
A0AJB2	2.-.-.-	1
A0AJB2	2.7.-.-	1
A0AJB2	2.7.1.-	1
A0AJB2	2.7.1.69	1
A0AJB8	6.-.-.-	1
A0AJB8	6.3.-.-	1
A0AJB8	6.3.5.-	1
A0AJB8	6.3.5.4	1
A0AJC6	6.-.-.-	1
A0AJC6	6.2.-.-	1
A0AJC6	6.2.1.-	1
A0AJC6	6.2.1.26	1
A0AJC7	4.-.-.-	1
A0AJC7	4.1.-.-	1
A0AJC7	4.1.3.-	1
A0AJC7	4.1.3.36	1
A0AJG5	3.-.-.-	1
A0AJG5	3.4.-.-	1
A0AJG5	3.4.11.-	1
A0AJG5	3.4.11.18	1
A0AJH1	5.-.-.-	1
A0AJH1	5.2.-.-	1
A0AJH1	5.2.1.-	1
A0AJH1	5.2.1.8	1
A0AJI7	1.-.-.-	1
A0AJI7	1.4.-.-	1
A0AJI7	1.4.7.-	0.75
A0AJI7	1.4.7.1	0.75
A0AJK2	2.-.-.-	1
A0AJK2	2.7.-.-	1
A0AJK2	2.7.1.-	1
A0AJK2	2.7.1.71	1
A0AJK6	2.-.-.-	1
A0AJK6	2.7.-.-	1
A0AJK6	2.7.1.-	1
A0AJK6	2.7.1.94	1
A0AJL8	6.-.-.-	1
A0AJL8	6.3.-.-	1
A0AJL8	6.3.4.-	1
A0AJL8	6.3.4.13	1
A0AJM0	2.-.-.-	1
A0AJM0	2.1.-.-	1
A0AJM0	2.1.2.-	1
A0AJM0	2.1.2.2	1
A0AJM2	2.-.-.-	1
A0AJM2	2.4.-.-	1
A0AJM2	2.4.2.-	1
A0AJM2	2.4.2.14	1
A0AJM7	4.-.-.-	1
A0AJM7	4.3.-.-	1
A0AJM7	4.3.2.-	1
A0AJM7	4.3.2.2	1
A0AJN6	3.-.-.-	0.54
A0AJN6	3.1.-.-	0.54
A0AJN6	3.1.11.-	0.54
A0AJN6	3.1.11.2	0.54
A0AJQ0	3.-.-.-	0.67
A0AJQ0	3.5.-.-	0.67
A0AJQ0	3.5.1.-	0.67
A0AJQ0	3.5.1.94	0.67
A0AJR2	1.-.-.-	1
A0AJR2	1.1.-.-	1
A0AJR2	1.1.1.-	1
A0AJR2	1.1.1.100	1
A0AJR3	2.-.-.-	1
A0AJR3	2.3.-.-	1
A0AJR3	2.3.1.-	1
A0AJR3	2.3.1.39	1
A0AJR6	3.-.-.-	0.96
A0AJR6	3.6.-.-	0.96
A0AJR6	3.6.4.-	0.96
A0AJR6	3.6.4.13	0.96
A0AJR7	4.-.-.-	0.99
A0AJR7	4.3.-.-	0.99
A0AJR7	4.3.1.-	0.99
A0AJR7	4.3.1.17	0.99
A0AJR8	4.-.-.-	0.99
A0AJR8	4.3.-.-	0.99
A0AJR8	4.3.1.-	0.99
A0AJR8	4.3.1.17	0.99
A0AJS3	5.-.-.-	1
A0AJS3	5.1.-.-	1
A0AJS3	5.1.3.-	1
A0AJS3	5.1.3.1	0.94
A0AJS4	3.-.-.-	1
A0AJS4	3.6.-.-	1
A0AJS4	3.6.1.-	1
A0AJS7	2.-.-.-	1
A0AJS7	2.1.-.-	1
A0AJS7	2.1.1.-	1
A0AJT0	4.-.-.-	1
A0AJT0	4.1.-.-	1
A0AJT0	4.1.1.-	1
A0AJT0	4.1.1.36	1
A0AJT0	6.-.-.-	1
A0AJT0	6.3.-.-	1
A0AJT0	6.3.2.-	1
A0AJT0	6.3.2.5	1
A0AJT6	2.-.-.-	1
A0AJT6	2.4.-.-	1
A0AJT6	2.4.2.-	1
A0AJT6	2.4.2.10	1
A0AJU1	6.-.-.-	1
A0AJU1	6.3.-.-	1
A0AJU1	6.3.5.-	1
A0AJU1	6.3.5.5	1
A0AJV6	3.-.-.-	0.99
A0AJV6	3.4.-.-	0.99
A0AJV6	3.4.21.-	0.99
A0AJV6	3.4.21.102	0.99
A0AJV8	3.-.-.-	1
A0AJV8	3.6.-.-	1
A0AJV8	3.6.3.-	1
A0AJV8	3.6.3.4	1
A0AJW3	1.-.-.-	1
A0AJW3	1.1.-.-	1
A0AJW3	1.1.1.-	1
A0AJW3	1.1.1.18	0.7
A0AJX2	2.-.-.-	1
A0AJX2	2.7.-.-	1
A0AJX2	2.7.9.-	1
A0AJX2	2.7.9.1	1
A0AJX9	1.-.-.-	1
A0AJX9	1.5.-.-	1
A0AJX9	1.5.1.-	1
A0AJX9	1.5.1.3	1
A0AJY5	3.-.-.-	1
A0AJY5	3.1.-.-	1
A0AJY5	3.1.26.-	1
A0AJY5	3.1.26.4	1
A0AJZ9	4.-.-.-	1
A0AJZ9	4.2.-.-	1
A0AJZ9	4.2.99.-	1
A0AJZ9	4.2.99.18	1
A0AK02	2.-.-.-	1
A0AK02	2.6.-.-	1
A0AK02	2.6.1.-	1
A0AK02	2.6.1.1	0.83
A0AK09	6.-.-.-	1
A0AK09	6.3.-.-	1
A0AK09	6.3.4.-	1
A0AK09	6.3.4.15	1
A0AK20	1.-.-.-	1
A0AK20	1.1.-.-	1
A0AK20	1.1.1.-	1
A0AK20	1.1.1.38	0.95
A0AK36	1.-.-.-	1
A0AK36	1.3.-.-	1
A0AK36	1.3.1.-	1
A0AK36	1.3.1.12	1
A0AK38	5.-.-.-	0.99
A0AK38	5.4.-.-	0.99
A0AK38	5.4.99.-	0.99
A0AK38	5.4.99.5	0.99
A0AK42	2.-.-.-	0.99
A0AK42	2.5.-.-	0.99
A0AK42	2.5.1.-	0.99
A0AK42	2.5.1.30	0.99
A0AK44	2.-.-.-	0.99
A0AK44	2.5.-.-	0.99
A0AK44	2.5.1.-	0.99
A0AK44	2.5.1.30	0.99
A0AK52	3.-.-.-	1
A0AK52	3.5.-.-	1
A0AK52	3.5.1.-	1
A0AK52	3.5.1.1	1
A0AK64	4.-.-.-	1
A0AK64	4.1.-.-	1
A0AK64	4.1.1.-	1
A0AK64	4.1.1.20	1
A0AK81	1.-.-.-	1
A0AK81	1.1.-.-	0.71
A0AK81	1.1.1.-	0.62
A0AK83	1.-.-.-	1
A0AK83	1.1.-.-	1
A0AK83	1.1.1.-	1
A0AK83	1.1.1.49	1
A0AK89	2.-.-.-	1
A0AK89	2.2.-.-	1
A0AK89	2.2.1.-	1
A0AK89	2.2.1.6	1
A0AK90	2.-.-.-	1
A0AK90	2.2.-.-	1
A0AK90	2.2.1.-	1
A0AK90	2.2.1.6	1
A0AK93	1.-.-.-	1
A0AK93	1.1.-.-	1
A0AK93	1.1.1.-	1
A0AK93	1.1.1.85	1
A0AK96	4.-.-.-	1
A0AK96	4.3.-.-	1
A0AK96	4.3.1.-	1
A0AK96	4.3.1.19	1
A0AK97	4.-.-.-	1
A0AK97	4.1.-.-	1
A0AK97	4.1.1.-	1
A0AK97	4.1.1.5	1
A0AK99	2.-.-.-	1
A0AK99	2.4.-.-	1
A0AK99	2.4.2.-	1
A0AK99	2.4.2.2	0.75
A0AKB2	2.-.-.-	0.99
A0AKB2	2.2.-.-	0.99
A0AKB2	2.2.1.-	0.99
A0AKB2	2.2.1.6	0.99
A0AKD6	6.-.-.-	1
A0AKD6	6.3.-.-	1
A0AKD6	6.3.2.-	1
A0AKD6	6.3.2.9	1
A0AKD8	6.-.-.-	1
A0AKD8	6.3.-.-	1
A0AKD8	6.3.2.-	1
A0AKD8	6.3.2.13	1
A0AKE6	1.-.-.-	1
A0AKE6	1.1.-.-	1
A0AKE6	1.1.1.-	1
A0AKE6	1.1.1.169	1
A0AKI3	2.-.-.-	1
A0AKI3	2.3.-.-	1
A0AKI3	2.3.1.-	1
A0AKI3	2.3.1.128	1
A0AKL0	2.-.-.-	0.87
A0AKL0	2.3.-.-	0.87
A0AKL0	2.3.1.-	0.87
A0AKL0	2.3.1.8	0.87
A0AKL4	3.-.-.-	0.85
A0AKL5	5.-.-.-	1
A0AKL5	5.3.-.-	1
A0AKL5	5.3.1.-	1
A0AKL5	5.3.1.8	1
A0AKP3	2.-.-.-	1
A0AKP3	2.7.-.-	1
A0AKP3	2.7.1.-	1
A0AKP3	2.7.1.69	1
A0AKQ7	1.-.-.-	1
A0AKQ7	1.17.-.-	1
A0AKQ7	1.17.4.-	1
A0AKQ7	1.17.4.1	1
A0AKQ8	1.-.-.-	1
A0AKQ8	1.17.-.-	1
A0AKQ8	1.17.4.-	1
A0AKQ8	1.17.4.1	1
A0AKS6	2.-.-.-	1
A0AKS6	2.8.-.-	1
A0AKS6	2.8.3.-	1
A0AKS6	2.8.3.12	0.66
A0AKU1	3.-.-.-	1
A0AKU1	3.4.-.-	1
A0AKU1	3.4.24.-	1
A0AKV1	6.-.-.-	1
A0AKV1	6.1.-.-	1
A0AKV1	6.1.1.-	1
A0AKV1	6.1.1.2	1
A0AKW1	3.-.-.-	0.82
A0AKW1	3.6.-.-	0.8
A0AKW1	3.6.1.-	0.8
A0AKW2	2.-.-.-	0.9
A0AKW2	2.3.-.-	0.9
A0AKW2	2.3.1.-	0.9
A0AKW4	4.-.-.-	1
A0AKW4	4.99.-.-	1
A0AKW4	4.99.1.-	1
A0AKW4	4.99.1.1	1
A0AKW9	3.-.-.-	0.99
A0AKX2	5.-.-.-	1
A0AKX2	5.2.-.-	1
A0AKX2	5.2.1.-	1
A0AKX2	5.2.1.8	1
A0AKX8	4.-.-.-	1
A0AKX8	4.2.-.-	1
A0AKX8	4.2.1.-	1
A0AKX8	4.2.1.2	1
A0AKY9	1.-.-.-	1
A0AKY9	1.1.-.-	1
A0AKY9	1.1.1.-	1
A0AKY9	1.1.1.25	1
A0AL14	3.-.-.-	0.82
A0AL14	3.6.-.-	0.8
A0AL14	3.6.1.-	0.8
A0AL23	2.-.-.-	1
A0AL23	2.7.-.-	1
A0AL23	2.7.1.-	1
A0AL23	2.7.1.69	1
A0AL24	2.-.-.-	1
A0AL24	2.7.-.-	1
A0AL24	2.7.1.-	1
A0AL24	2.7.1.56	1
A0AL33	3.-.-.-	0.99
A0AL33	3.5.-.-	0.99
A0AL33	3.5.4.-	0.99
A0AL33	3.5.4.1	0.99
A0AL59	2.-.-.-	1
A0AL59	2.7.-.-	1
A0AL59	2.7.2.-	1
A0AL59	2.7.2.4	1
A0AL60	5.-.-.-	0.98
A0AL60	5.2.-.-	0.98
A0AL60	5.2.1.-	0.98
A0AL60	5.2.1.8	0.98
A0AL65	1.-.-.-	0.51
A0ALB7	4.-.-.-	1
A0ALB7	4.1.-.-	1
A0ALB7	4.1.1.-	1
A0ALB7	4.1.1.15	1
A0ALD3	3.-.-.-	1
A0ALD3	3.1.-.-	1
A0ALE1	5.-.-.-	1
A0ALE1	5.3.-.-	1
A0ALE1	5.3.1.-	1
A0ALE1	5.3.1.1	1
A0ALE4	1.-.-.-	1
A0ALE4	1.2.-.-	1
A0ALE4	1.2.1.-	1
A0ALE4	1.2.1.12	0.96
A0ALF3	3.-.-.-	1
A0ALF3	3.4.-.-	1
A0ALF3	3.4.21.-	1
A0ALF3	3.4.21.92	1
A0ALG0	5.-.-.-	1
A0ALG0	5.1.-.-	1
A0ALG0	5.1.3.-	1
A0ALG0	5.1.3.3	0.71
A0ALG1	5.-.-.-	1
A0ALG1	5.1.-.-	1
A0ALG1	5.1.3.-	1
A0ALG1	5.1.3.2	0.8
A0ALG2	1.-.-.-	1
A0ALG2	1.8.-.-	1
A0ALG2	1.8.1.-	1
A0ALG2	1.8.1.9	1
A0ALJ6	2.-.-.-	0.99
A0ALJ6	2.4.-.-	0.99
A0ALJ6	2.4.2.-	0.99
A0ALJ6	2.4.2.22	0.93
A0ALK5	2.-.-.-	1
A0ALK5	2.4.-.-	1
A0ALK5	2.4.1.-	1
A0ALK5	2.4.1.187	1
A0ALL0	2.-.-.-	1
A0ALL0	2.5.-.-	1
A0ALL0	2.5.1.-	1
A0ALL0	2.5.1.7	1
A0ALL8	3.-.-.-	0.99
A0ALL8	3.6.-.-	0.99
A0ALL8	3.6.3.-	0.99
A0ALL8	3.6.3.14	0.99
A0ALM2	5.-.-.-	1
A0ALM2	5.1.-.-	1
A0ALM2	5.1.3.-	1
A0ALM2	5.1.3.14	1
A0ALM9	2.-.-.-	1
A0ALM9	2.7.-.-	1
A0ALM9	2.7.1.-	1
A0ALM9	2.7.1.21	1
A0ALN1	4.-.-.-	1
A0ALN1	4.2.-.-	1
A0ALN1	4.2.3.-	1
A0ALN1	4.2.3.1	1
A0ALN2	1.-.-.-	1
A0ALN2	1.1.-.-	1
A0ALN2	1.1.1.-	1
A0ALN2	1.1.1.3	1
A0ALN8	2.-.-.-	1
A0ALN8	2.5.-.-	1
A0ALN8	2.5.1.-	1
A0ALN8	2.5.1.7	1
A0ALP3	2.-.-.-	1
A0ALP3	2.7.-.-	1
A0ALP3	2.7.1.-	1
A0ALP3	2.7.1.94	1
A0ALP4	3.-.-.-	0.99
A0ALP4	3.5.-.-	0.99
A0ALP4	3.5.1.-	0.99
A0ALP4	3.5.1.28	0.99
A0ALP5	6.-.-.-	1
A0ALP5	6.3.-.-	1
A0ALP5	6.3.4.-	1
A0ALP5	6.3.4.2	1
A0ALR3	3.-.-.-	0.82
A0ALR3	3.6.-.-	0.8
A0ALR3	3.6.1.-	0.8
A0ALZ2	3.-.-.-	1
A0ALZ2	3.1.-.-	1
A0ALZ2	3.1.5.-	1
A0ALZ2	3.1.5.1	1
A0ALZ4	5.-.-.-	1
A0ALZ4	5.1.-.-	1
A0ALZ4	5.1.3.-	1
A0ALZ4	5.1.3.1	0.94
A0ALZ5	2.-.-.-	1
A0ALZ5	2.2.-.-	1
A0ALZ5	2.2.1.-	1
A0ALZ5	2.2.1.1	1
A0ALZ7	5.-.-.-	1
A0ALZ7	5.3.-.-	1
A0ALZ7	5.3.1.-	1
A0ALZ7	5.3.1.6	1
A0AM09	5.-.-.-	1
A0AM09	5.3.-.-	1
A0AM09	5.3.1.-	1
A0AM09	5.3.1.6	1
A0AM23	3.-.-.-	0.99
A0AM23	3.6.-.-	0.99
A0AM23	3.6.3.-	0.99
A0AM23	3.6.3.2	0.99
A0AM35	3.-.-.-	0.82
A0AM35	3.6.-.-	0.8
A0AM35	3.6.1.-	0.8
A0AM41	2.-.-.-	0.99
A0AM41	2.7.-.-	0.99
A0AM41	2.7.7.-	0.99
A0AM41	2.7.7.7	0.99
A0AM55	1.-.-.-	1
A0AM55	1.10.-.-	1
A0AM55	1.10.3.-	1
A0AM56	1.-.-.-	1
A0AM56	1.10.-.-	1
A0AM56	1.10.3.-	1
A0AM58	6.-.-.-	0.99
A0AM58	6.2.-.-	0.99
A0AM58	6.2.1.-	0.99
A0AM77	2.-.-.-	1
A0AM77	2.2.-.-	1
A0AM77	2.2.1.-	1
A0AM77	2.2.1.2	1
A0AM84	2.-.-.-	0.66
A0AM84	2.6.-.-	0.66
A0AM84	2.6.1.-	0.66
A0AM84	2.6.1.85	0.66
A0AM89	5.-.-.-	1
A0AM89	5.99.-.-	1
A0AM89	5.99.1.-	1
A0AM89	5.99.1.2	1
A0AM90	3.-.-.-	0.96
A0AM90	3.6.-.-	0.96
A0AM90	3.6.4.-	0.96
A0AM90	3.6.4.13	0.96
A0AM91	1.-.-.-	1
A0AM91	1.1.-.-	1
A0AM91	1.1.1.-	1
A0AM91	1.1.1.205	1
A0AMA4	3.-.-.-	1
A0AMA4	3.2.-.-	1
A0AMA4	3.2.1.-	1
A0AMA4	3.2.1.21	0.62
A0AMA5	2.-.-.-	1
A0AMA5	2.7.-.-	1
A0AMA5	2.7.1.-	1
A0AMA5	2.7.1.69	1
A0AMB3	3.-.-.-	1
A0AMB3	3.2.-.-	1
A0AMB3	3.2.1.-	1
A0AMB3	3.2.1.21	0.87
A0AMB6	2.-.-.-	1
A0AMB6	2.7.-.-	1
A0AMB6	2.7.1.-	1
A0AMB6	2.7.1.69	1
A0AMB7	1.-.-.-	1
A0AMB7	1.11.-.-	1
A0AMB7	1.11.1.-	1
A0AMB7	1.11.1.6	1
A0AME1	2.-.-.-	1
A0AME1	2.6.-.-	1
A0AME1	2.6.1.-	1
A0AME1	2.6.1.52	1
A0AME5	1.-.-.-	1
A0AME8	2.-.-.-	1
A0AME8	2.7.-.-	1
A0AME8	2.7.1.-	1
A0AME8	2.7.1.31	1
A0API2	3.-.-.-	1
A0API2	3.4.-.-	1
A0API2	3.4.25.-	1
A0API2	3.4.25.1	1
A0AQH0	3.-.-.-	1
A0AQH0	3.4.-.-	1
A0AQH0	3.4.25.-	1
A0AQH0	3.4.25.1	1
A0AW29	3.-.-.-	1
A0AW29	3.4.-.-	1
A0AW29	3.4.23.-	1
A0AW29	3.4.23.36	1
A0AW66	3.-.-.-	1
A0AW66	3.1.-.-	1
A0AW66	3.1.3.-	1
A0AW66	3.1.3.1	1
A0AW69	1.-.-.-	1
A0AW69	1.8.-.-	1
A0AW69	1.8.1.-	1
A0AW69	1.8.1.4	1
A0AW77	3.-.-.-	1
A0AW77	3.4.-.-	1
A0AW77	3.4.23.-	1
A0AW77	3.4.23.36	1
A0AW96	1.-.-.-	1
A0AW96	1.6.-.-	1
A0AW96	1.6.5.-	1
A0AW96	1.6.5.3	1
A0AW97	1.-.-.-	0.99
A0AW97	1.6.-.-	0.99
A0AW97	1.6.99.-	0.99
A0AW97	1.6.99.5	0.99
A0AWL2	1.-.-.-	1
A0AWL2	1.18.-.-	0.67
A0AWL2	1.18.1.-	0.67
A0AWL2	1.18.1.3	0.67
A0AWP0	1.-.-.-	1
A0AWP0	1.13.-.-	1
A0AWP0	1.13.11.-	1
A0AWP0	1.13.11.16	1
A0AWP1	4.-.-.-	0.87
A0AWP1	4.1.-.-	0.87
A0AWP1	4.1.1.-	0.87
A0AWP1	4.1.1.45	0.75
A0AWP3	4.-.-.-	0.87
A0AWP3	4.1.-.-	0.87
A0AWP3	4.1.1.-	0.87
A0AWP3	4.1.1.45	0.75
A0AWX5	1.-.-.-	1
A0AWX5	1.1.-.-	1
A0AWX5	1.1.5.-	1
A0AWX5	1.1.5.4	1
A0AWY0	1.-.-.-	0.99
A0AWY0	1.1.-.-	0.99
A0AWY0	1.1.1.-	0.99
A0AWY0	1.1.1.23	0.99
A0AWZ9	2.-.-.-	1
A0AWZ9	2.3.-.-	1
A0AWZ9	2.3.3.-	1
A0AWZ9	2.3.3.13	1
A0AX20	4.-.-.-	0.99
A0AX20	4.2.-.-	0.99
A0AX20	4.2.1.-	0.99
A0AX20	4.2.1.1	0.99
A0AX64	1.-.-.-	1
A0AX64	1.2.-.-	1
A0AX64	1.2.4.-	1
A0AX64	1.2.4.1	1
A0AX66	1.-.-.-	1
A0AX66	1.8.-.-	1
A0AX66	1.8.1.-	1
A0AX66	1.8.1.4	1
A0AX68	3.-.-.-	0.89
A0AX68	3.5.-.-	0.89
A0AX68	3.5.4.-	0.89
A0AX68	3.5.4.25	0.89
A0AX68	4.-.-.-	0.99
A0AX68	4.1.-.-	0.99
A0AX68	4.1.99.-	0.99
A0AX68	4.1.99.12	0.99
A0AX74	3.-.-.-	0.65
A0AX74	3.1.-.-	0.65
A0AX74	3.1.2.-	0.65
A0AX74	3.1.2.4	0.65
A0AXA6	3.-.-.-	1
A0AXA6	3.2.-.-	1
A0AXA6	3.2.1.-	1
A0AXA6	3.2.1.23	1
A0AXA8	3.-.-.-	1
A0AXA8	3.2.-.-	1
A0AXA8	3.2.1.-	1
A0AXA8	3.2.1.89	1
A0AXB0	1.-.-.-	1
A0AXB0	1.7.-.-	1
A0AXG0	3.-.-.-	1
A0AXG0	3.4.-.-	0.86
A0AXG0	3.4.17.-	0.86
A0AXG9	3.-.-.-	1
A0AXG9	3.1.-.-	1
A0AXG9	3.1.3.-	1
A0AXG9	3.1.3.5	1
A0AXI9	2.-.-.-	0.82
A0AXI9	2.2.-.-	0.82
A0AXI9	2.2.1.-	0.82
A0AXJ2	2.-.-.-	0.55
A0AXJ2	2.4.-.-	0.55
A0AXJ2	2.4.1.-	0.55
A0AXJ2	2.4.1.129	0.55
A0AXK1	4.-.-.-	1
A0AXK1	4.2.-.-	1
A0AXK1	4.2.1.-	1
A0AXK1	4.2.1.1	1
A0AXK5	2.-.-.-	0.99
A0AXK5	2.1.-.-	0.99
A0AXK5	2.1.1.-	0.99
A0AXK5	2.1.1.144	0.99
A0AXM2	2.-.-.-	1
A0AXM2	2.7.-.-	1
A0AXM2	2.7.13.-	1
A0AXM2	2.7.13.3	1
A0AXN1	3.-.-.-	0.67
A0AXN1	3.1.-.-	0.67
A0AXN1	3.1.4.-	0.67
A0AXN1	3.1.4.12	0.67
A0AXQ8	2.-.-.-	1
A0AXQ8	2.6.-.-	1
A0AXQ8	2.6.1.-	1
A0AXQ8	2.6.1.16	1
A0AXR2	2.-.-.-	1
A0AXR2	2.1.-.-	1
A0AXR2	2.1.1.-	1
A0AXR2	2.1.1.63	1
A0AXV9	1.-.-.-	1
A0AXV9	1.1.-.-	1
A0AXV9	1.1.1.-	1
A0AXV9	1.1.1.40	0.83
A0AXY0	2.-.-.-	1
A0AXY0	2.8.-.-	1
A0AXY0	2.8.1.-	1
A0AXY0	2.8.1.7	1
A0AXZ4	1.-.-.-	1
A0AXZ4	1.2.-.-	1
A0AY15	3.-.-.-	1
A0AY15	3.5.-.-	1
A0AY15	3.5.2.-	1
A0AY15	3.5.2.9	1
A0AY18	3.-.-.-	0.65
A0AY18	3.1.-.-	0.65
A0AY18	3.1.2.-	0.65
A0AY18	3.1.2.4	0.65
A0AY30	3.-.-.-	1
A0AY30	3.6.-.-	1
A0AY30	3.6.1.-	1
A0AY30	3.6.1.1	1
A0AY31	4.-.-.-	1
A0AY31	4.3.-.-	1
A0AY31	4.3.1.-	1
A0AY31	4.3.1.12	1
A0AY40	4.-.-.-	1
A0AY40	4.3.-.-	1
A0AY40	4.3.1.-	1
A0AY40	4.3.1.12	1
A0AY72	1.-.-.-	0.99
A0AYD3	1.-.-.-	0.99
A0AYE3	2.-.-.-	1
A0AYE3	2.7.-.-	1
A0AYE3	2.7.13.-	1
A0AYE3	2.7.13.3	1
A0AYF0	2.-.-.-	1
A0AYF0	2.5.-.-	1
A0AYF0	2.5.1.-	1
A0AYF0	2.5.1.49	1
A0AYH1	1.-.-.-	1
A0AYH1	1.1.-.-	1
A0AYH1	1.1.1.-	1
A0AYH1	1.1.1.83	1
A0AYM5	1.-.-.-	0.99
A0AYM5	1.3.-.-	0.99
A0AYM5	1.3.1.-	0.99
A0AYM5	1.3.1.34	0.99
A0AYM9	5.-.-.-	1
A0AYM9	5.3.-.-	1
A0AYM9	5.3.3.-	1
A0AYM9	5.3.3.4	1
A0AYN1	5.-.-.-	1
A0AYN1	5.5.-.-	1
A0AYN1	5.5.1.-	1
A0AYQ2	2.-.-.-	1
A0AYQ2	2.7.-.-	1
A0AYQ2	2.7.13.-	1
A0AYQ2	2.7.13.3	1
A0AYQ6	2.-.-.-	1
A0AYQ6	2.5.-.-	1
A0AYQ6	2.5.1.-	1
A0AYQ6	2.5.1.9	1
A0AYR6	1.-.-.-	1
A0AYR6	1.3.-.-	1
A0AYR6	1.3.1.-	1
A0AYT0	5.-.-.-	1
A0AYT0	5.3.-.-	1
A0AYT0	5.3.1.-	1
A0AYT0	5.3.1.8	1
A0AYT2	1.-.-.-	1
A0AYT2	1.1.-.-	1
A0AYT2	1.1.1.-	1
A0AYT2	1.1.1.22	0.86
A0AYU7	5.-.-.-	1
A0AYU7	5.2.-.-	1
A0AYU7	5.2.1.-	1
A0AYU7	5.2.1.8	1
A0AYY0	3.-.-.-	1
A0AYY0	3.2.-.-	1
A0AYY0	3.2.2.-	1
A0AYY0	3.2.2.4	1
A0AYY3	2.-.-.-	1
A0AYY3	2.7.-.-	1
A0AYY3	2.7.7.-	1
A0AYY3	2.7.7.7	1
A0AYY4	1.-.-.-	1
A0AYY4	1.18.-.-	0.96
A0AYY4	1.18.1.-	0.96
A0AYY5	3.-.-.-	0.62
A0AYY5	3.1.-.-	0.62
A0AYY5	3.1.1.-	0.62
A0AYY5	3.1.1.45	0.62
A0AYY6	2.-.-.-	1
A0AYY6	2.8.-.-	1
A0AYY6	2.8.1.-	1
A0AYY6	2.8.1.1	0.84
A0AYY9	2.-.-.-	0.97
A0AYY9	2.5.-.-	0.97
A0AYY9	2.5.1.-	0.97
A0AYY9	2.5.1.1	0.55
A0AYY9	2.5.1.10	0.74
A0AYY9	2.5.1.29	0.53
A0AYZ6	2.-.-.-	1
A0AYZ6	2.7.-.-	1
A0AYZ6	2.7.7.-	1
A0AZ02	3.-.-.-	0.99
A0AZ02	3.4.-.-	0.99
A0AZ02	3.4.14.-	0.99
A0AZ02	3.4.14.9	0.99
A0AZ09	1.-.-.-	1
A0AZ09	1.11.-.-	1
A0AZ09	1.11.1.-	1
A0AZ09	1.11.1.6	1
A0AZ18	1.-.-.-	1
A0AZ18	1.1.-.-	1
A0AZ18	1.1.1.-	1
A0AZ18	1.1.1.44	1
A0AZ26	3.-.-.-	0.87
A0AZ26	3.1.-.-	0.73
A0AZ39	4.-.-.-	1
A0AZ39	4.2.-.-	1
A0AZ39	4.2.1.-	1
A0AZ39	4.2.1.3	1
A0AZ40	4.-.-.-	1
A0AZ40	4.2.-.-	1
A0AZ40	4.2.1.-	1
A0AZ40	4.2.1.79	1
A0AZ50	2.-.-.-	1
A0AZ50	2.3.-.-	1
A0AZ50	2.3.3.-	1
A0AZ50	2.3.3.1	1
A0AZ54	3.-.-.-	0.69
A0AZ54	3.5.-.-	0.69
A0AZ54	3.5.3.-	0.69
A0AZ54	3.5.3.18	0.69
A0AZ62	4.-.-.-	1
A0AZ62	4.2.-.-	1
A0AZ62	4.2.1.-	1
A0AZ62	4.2.1.33	1
A0AZ63	1.-.-.-	1
A0AZ63	1.1.-.-	1
A0AZ63	1.1.1.-	1
A0AZ63	1.1.1.85	1
A0AZ64	1.-.-.-	1
A0AZ64	1.2.-.-	1
A0AZ64	1.2.1.-	1
A0AZ64	1.2.1.11	1
A0AZ68	5.-.-.-	1
A0AZ68	5.3.-.-	1
A0AZ68	5.3.1.-	1
A0AZ68	5.3.1.24	1
A0AZ69	4.-.-.-	1
A0AZ69	4.2.-.-	1
A0AZ69	4.2.1.-	1
A0AZ69	4.2.1.20	1
A0AZ76	2.-.-.-	1
A0AZ76	2.4.-.-	1
A0AZ76	2.4.2.-	1
A0AZ76	2.4.2.14	1
A0AZ88	2.-.-.-	1
A0AZ88	2.7.-.-	1
A0AZ88	2.7.7.-	1
A0AZ88	2.7.7.9	1
A0AZ94	1.-.-.-	0.99
A0AZ94	1.20.-.-	0.99
A0AZ94	1.20.98.-	0.99
A0AZ94	1.20.98.1	0.99
A0AZ98	2.-.-.-	1
A0AZ98	2.9.-.-	1
A0AZ98	2.9.1.-	1
A0AZ98	2.9.1.1	1
A0AZB6	1.-.-.-	1
A0AZB6	1.1.-.-	1
A0AZB6	1.1.1.-	0.8
A0AZB8	4.-.-.-	1
A0AZB8	4.1.-.-	1
A0AZB8	4.1.1.-	1
A0AZB8	4.1.1.17	1
A0AZC7	1.-.-.-	1
A0AZC7	1.14.-.-	0.66
A0AZC7	1.14.11.-	0.66
A0AZC8	1.-.-.-	1
A0AZC8	1.14.-.-	0.66
A0AZC8	1.14.11.-	0.66
A0AZF2	1.-.-.-	1
A0AZF2	1.14.-.-	0.98
A0AZF2	1.14.13.-	0.98
A0AZF2	1.14.13.9	0.93
A0AZF6	1.-.-.-	1
A0AZF6	1.1.-.-	1
A0AZF6	1.1.1.-	1
A0AZF6	1.1.1.31	1
A0AZF7	1.-.-.-	1
A0AZF7	1.2.-.-	1
A0AZF7	1.2.1.-	1
A0AZF7	1.2.1.27	1
A0AZI7	3.-.-.-	0.65
A0AZI7	3.1.-.-	0.65
A0AZI7	3.1.2.-	0.65
A0AZI7	3.1.2.4	0.65
A0AZI8	5.-.-.-	1
A0AZI8	5.1.-.-	1
A0AZI8	5.1.1.-	1
A0AZI8	5.1.1.1	1
A0AZK7	3.-.-.-	1
A0AZK7	3.4.-.-	0.86
A0AZK7	3.4.17.-	0.86
A0AZL0	2.-.-.-	1
A0AZL0	2.6.-.-	1
A0AZL0	2.6.1.-	1
A0AZL0	2.6.1.16	1
A0AZM5	3.-.-.-	1
A0AZM5	3.4.-.-	1
A0AZM5	3.4.11.-	1
A0AZM5	3.4.11.5	1
A0AZN6	3.-.-.-	1
A0AZN6	3.1.-.-	1
A0AZN6	3.1.2.-	1
A0AZN6	3.1.2.1	1
A0AZP5	4.-.-.-	1
A0AZP5	4.2.-.-	1
A0AZP5	4.2.1.-	1
A0AZP5	4.2.1.9	1
A0AZQ5	1.-.-.-	0.99
A0AZQ5	1.13.-.-	0.99
A0AZQ5	1.13.11.-	0.99
A0AZQ5	1.13.11.24	0.99
A0AZQ7	5.-.-.-	0.99
A0AZQ7	5.2.-.-	0.99
A0AZQ7	5.2.1.-	0.99
A0AZQ7	5.2.1.2	0.99
A0AZT1	1.-.-.-	0.99
A0AZT1	1.13.-.-	0.99
A0AZT1	1.13.11.-	0.99
A0AZT1	1.13.11.3	0.99
A0AZU0	2.-.-.-	1
A0AZU0	2.3.-.-	1
A0AZU0	2.3.2.-	1
A0AZU0	2.3.2.2	1
A0AZV4	3.-.-.-	1
A0AZV4	3.2.-.-	1
A0AZV4	3.2.1.-	1
A0AZV4	3.2.1.21	0.87
A0AZW5	5.-.-.-	1
A0AZW5	5.3.-.-	1
A0AZW5	5.3.1.-	1
A0AZW5	5.3.1.8	1
A0AZW9	3.-.-.-	1
A0AZW9	3.2.-.-	1
A0AZW9	3.2.1.-	1
A0AZW9	3.2.1.25	1
A0AZX9	1.-.-.-	1
A0AZX9	1.4.-.-	1
A0AZX9	1.4.1.-	1
A0AZX9	1.4.1.1	1
A0AZY6	2.-.-.-	1
A0AZY6	2.4.-.-	1
A0AZY6	2.4.1.-	1
A0AZY6	2.4.1.129	1
A0AZZ0	4.-.-.-	1
A0AZZ0	4.2.-.-	1
A0AZZ0	4.2.1.-	1
A0AZZ0	4.2.1.80	1
A0AZZ1	4.-.-.-	1
A0AZZ1	4.2.-.-	1
A0AZZ1	4.2.1.-	1
A0AZZ1	4.2.1.80	1
A0AZZ2	1.-.-.-	1
A0AZZ2	1.2.-.-	0.99
A0AZZ2	1.2.1.-	0.99
A0AZZ2	1.2.1.3	0.57
A0AZZ3	1.-.-.-	1
A0AZZ3	1.13.-.-	1
A0AZZ3	1.13.11.-	1
A0AZZ3	1.13.11.16	1
A0AZZ5	4.-.-.-	1
A0AZZ5	4.2.-.-	1
A0AZZ5	4.2.1.-	1
A0AZZ5	4.2.1.80	1
A0AZZ6	4.-.-.-	1
A0AZZ6	4.1.-.-	1
A0AZZ6	4.1.2.-	0.93
A0AZZ6	4.1.2.20	0.93
A0B015	1.-.-.-	1
A0B015	1.2.-.-	1
A0B021	2.-.-.-	1
A0B021	2.5.-.-	1
A0B021	2.5.1.-	1
A0B028	3.-.-.-	1
A0B028	3.2.-.-	1
A0B028	3.2.1.-	1
A0B028	3.2.1.26	1
A0B029	2.-.-.-	0.66
A0B029	2.4.-.-	0.66
A0B029	2.4.1.-	0.66
A0B029	2.4.1.10	0.66
A0B048	2.-.-.-	1
A0B048	2.7.-.-	1
A0B048	2.7.13.-	1
A0B048	2.7.13.3	1
A0B063	1.-.-.-	1
A0B063	1.1.-.-	0.71
A0B063	1.1.1.-	0.62
A0B072	1.-.-.-	1
A0B072	1.2.-.-	1
A0B072	1.2.1.-	1
A0B072	1.2.1.27	0.98
A0B0A3	3.-.-.-	1
A0B0A3	3.1.-.-	1
A0B0A3	3.1.3.-	1
A0B0A3	3.1.3.2	1
A0B0B5	4.-.-.-	1
A0B0B5	4.3.-.-	1
A0B0B5	4.3.1.-	1
A0B0B5	4.3.1.12	1
A0B0F1	2.-.-.-	1
A0B0F1	2.5.-.-	1
A0B0F1	2.5.1.-	1
A0B0F1	2.5.1.7	1
A0B0F3	1.-.-.-	1
A0B0F3	1.13.-.-	1
A0B0F3	1.13.11.-	1
A0B0F3	1.13.11.27	1
A0B0G2	1.-.-.-	1
A0B0G2	1.3.-.-	1
A0B0G2	1.3.1.-	1
A0B0G5	1.-.-.-	1
A0B0G5	1.17.-.-	1
A0B0G5	1.17.1.-	1
A0B0G5	1.17.1.4	1
A0B0G8	2.-.-.-	1
A0B0G8	2.3.-.-	1
A0B0G8	2.3.1.-	1
A0B0G8	3.-.-.-	1
A0B0G8	3.1.-.-	1
A0B0G8	3.1.1.-	1
A0B0G8	3.1.1.3	1
A0B0J1	1.-.-.-	1
A0B0J1	1.2.-.-	1
A0B0K0	2.-.-.-	1
A0B0K0	2.4.-.-	1
A0B0K0	2.4.1.-	1
A0B0K0	2.4.1.15	1
A0B0K1	3.-.-.-	1
A0B0K1	3.4.-.-	1
A0B0K1	3.4.24.-	1
A0B0K3	4.-.-.-	1
A0B0K3	4.1.-.-	1
A0B0K3	4.1.1.-	1
A0B0K3	4.1.1.32	1
A0B0K5	4.-.-.-	0.99
A0B0K5	4.1.-.-	0.99
A0B0K5	4.1.3.-	0.99
A0B0K5	4.1.3.1	0.99
A0B0Q1	4.-.-.-	1
A0B0Q1	4.2.-.-	1
A0B0Q1	4.2.1.-	1
A0B0Q1	4.2.1.8	1
A0B0R3	1.-.-.-	1
A0B0R3	1.7.-.-	1
A0B0R3	1.7.1.-	1
A0B0R3	1.7.1.4	1
A0B0R4	1.-.-.-	1
A0B0R4	1.7.-.-	1
A0B0R4	1.7.1.-	1
A0B0R4	1.7.1.4	1
A0B0R7	2.-.-.-	1
A0B0R7	2.1.-.-	1
A0B0R7	2.1.1.-	1
A0B0R7	2.1.1.107	1
A0B0T7	6.-.-.-	0.99
A0B0T7	6.2.-.-	0.99
A0B0T7	6.2.1.-	0.99
A0B0T7	6.2.1.30	0.99
A0B0U0	4.-.-.-	0.87
A0B0U0	4.1.-.-	0.87
A0B0U0	4.1.1.-	0.87
A0B0U0	4.1.1.45	0.75
A0B0V5	3.-.-.-	0.97
A0B0V5	3.5.-.-	0.95
A0B0V5	3.5.1.-	0.95
A0B0V5	3.5.1.47	0.89
A0B0X3	3.-.-.-	0.99
A0B0X3	3.6.-.-	0.99
A0B0X3	3.6.3.-	0.99
A0B0X3	3.6.3.2	0.99
A0B0Y7	1.-.-.-	0.99
A0B0Y7	1.20.-.-	0.99
A0B0Y7	1.20.98.-	0.99
A0B0Y7	1.20.98.1	0.99
A0B0Z6	4.-.-.-	1
A0B0Z6	4.1.-.-	1
A0B0Z6	4.1.1.-	1
A0B0Z6	4.1.1.2	1
A0B107	3.-.-.-	1
A0B107	3.5.-.-	1
A0B107	3.5.2.-	1
A0B107	3.5.2.6	1
A0B151	2.-.-.-	1
A0B151	2.6.-.-	1
A0B151	2.6.1.-	1
A0B151	2.6.1.42	1
A0B161	3.-.-.-	0.97
A0B161	3.5.-.-	0.95
A0B161	3.5.1.-	0.95
A0B161	3.5.1.47	0.89
A0B163	1.-.-.-	1
A0B163	1.2.-.-	0.99
A0B163	1.2.1.-	0.99
A0B163	1.2.1.3	0.57
A0B180	3.-.-.-	1
A0B180	3.5.-.-	1
A0B180	3.5.3.-	1
A0B180	3.5.3.11	1
A0B191	1.-.-.-	0.99
A0B191	1.4.-.-	0.99
A0B191	1.4.1.-	0.99
A0B191	1.4.1.2	0.99
A0B195	2.-.-.-	1
A0B195	2.3.-.-	1
A0B195	2.3.1.-	1
A0B195	2.3.1.5	0.87
A0B1A3	4.-.-.-	1
A0B1A3	4.2.-.-	1
A0B1A3	4.2.1.-	1
A0B1A3	4.2.1.3	1
A0B1A9	1.-.-.-	1
A0B1A9	1.2.-.-	0.99
A0B1A9	1.2.1.-	0.99
A0B1A9	1.2.1.3	0.57
A0B1B0	1.-.-.-	1
A0B1B0	1.4.-.-	1
A0B1B0	1.4.1.-	1
A0B1B0	1.4.1.21	1
A0B1C5	3.-.-.-	0.85
A0B1D9	3.-.-.-	1
A0B1D9	3.5.-.-	1
A0B1D9	3.5.4.-	1
A0B1D9	3.5.4.25	1
A0B1G2	2.-.-.-	1
A0B1G2	2.3.-.-	1
A0B1G2	2.3.2.-	1
A0B1G2	2.3.2.2	1
A0B1H5	3.-.-.-	0.97
A0B1H5	3.5.-.-	0.95
A0B1H5	3.5.1.-	0.95
A0B1H5	3.5.1.47	0.89
A0B1L5	2.-.-.-	1
A0B1L5	2.1.-.-	1
A0B1L5	2.1.3.-	1
A0B1L5	2.1.3.2	1
A0B1M4	2.-.-.-	1
A0B1M4	2.7.-.-	1
A0B1M4	2.7.1.-	1
A0B1M4	2.7.1.53	1
A0B1N0	1.-.-.-	1
A0B1N0	1.1.-.-	1
A0B1N0	1.1.1.-	1
A0B1N0	1.1.1.169	1
A0B1Q1	6.-.-.-	1
A0B1Q1	6.3.-.-	1
A0B1Q1	6.3.5.-	1
A0B1Q1	6.3.5.4	1
A0B1S2	3.-.-.-	1
A0B1S2	3.2.-.-	1
A0B1S2	3.2.1.-	1
A0B1S2	3.2.1.28	1
A0B1S7	1.-.-.-	1
A0B1S7	1.3.-.-	1
A0B1S7	1.3.1.-	1
A0B1S7	1.3.1.9	1
A0B1S9	2.-.-.-	1
A0B1S9	2.7.-.-	1
A0B1S9	2.7.2.-	1
A0B1S9	2.7.2.1	0.97
A0B1T0	2.-.-.-	1
A0B1T0	2.3.-.-	1
A0B1T0	2.3.1.-	1
A0B1T0	2.3.1.8	1
A0B1U1	4.-.-.-	1
A0B1U1	4.1.-.-	1
A0B1U1	4.1.1.-	1
A0B1U1	4.1.1.20	1
A0B1U7	4.-.-.-	1
A0B1U7	4.1.-.-	1
A0B1U7	4.1.1.-	1
A0B1U7	4.1.1.50	1
A0B1V1	2.-.-.-	0.99
A0B1V1	2.5.-.-	0.99
A0B1V1	2.5.1.-	0.99
A0B1V1	2.5.1.16	0.99
A0B1Y7	3.-.-.-	1
A0B1Y7	3.5.-.-	1
A0B1Y7	3.5.2.-	1
A0B1Y7	3.5.2.6	1
A0B1Z5	2.-.-.-	1
A0B1Z5	2.3.-.-	1
A0B1Z5	2.3.1.-	1
A0B1Z5	3.-.-.-	1
A0B1Z5	3.1.-.-	1
A0B1Z5	3.1.1.-	1
A0B1Z5	3.1.1.3	1
A0B1Z8	3.-.-.-	1
A0B1Z8	3.5.-.-	1
A0B1Z8	3.5.1.-	1
A0B1Z8	3.5.1.2	1
A0B217	4.-.-.-	1
A0B217	4.2.-.-	0.92
A0B217	4.2.1.-	0.92
A0B217	4.2.1.17	0.61
A0B218	1.-.-.-	1
A0B218	1.1.-.-	1
A0B218	1.1.1.-	1
A0B218	1.1.1.31	1
A0B219	1.-.-.-	1
A0B219	1.2.-.-	1
A0B219	1.2.1.-	1
A0B219	1.2.1.27	1
A0B254	1.-.-.-	1
A0B254	1.1.-.-	1
A0B254	1.1.1.-	1
A0B254	1.1.1.18	0.7
A0B258	6.-.-.-	0.99
A0B258	6.2.-.-	0.99
A0B258	6.2.1.-	0.99
A0B259	3.-.-.-	1
A0B259	3.1.-.-	1
A0B259	3.1.2.-	1
A0B259	3.1.2.14	0.75
A0B288	3.-.-.-	0.99
A0B288	3.5.-.-	0.99
A0B288	3.5.4.-	0.99
A0B288	3.5.4.1	0.99
A0B291	1.-.-.-	1
A0B291	1.5.-.-	0.8
A0B291	1.5.3.-	0.8
A0B292	1.-.-.-	1
A0B292	1.1.-.-	1
A0B292	1.1.3.-	0.89
A0B292	1.1.3.15	0.89
A0B294	4.-.-.-	0.87
A0B294	4.1.-.-	0.87
A0B294	4.1.1.-	0.87
A0B294	4.1.1.45	0.75
A0B2A5	1.-.-.-	1
A0B2A5	1.14.-.-	0.91
A0B2A5	1.14.11.-	0.91
A0B2B7	1.-.-.-	0.99
A0B2B7	1.4.-.-	0.99
A0B2B7	1.4.99.-	0.99
A0B2B7	1.4.99.3	0.99
A0B2C0	1.-.-.-	0.99
A0B2C0	1.4.-.-	0.99
A0B2C0	1.4.99.-	0.99
A0B2C0	1.4.99.3	0.99
A0B2C4	2.-.-.-	0.8
A0B2C4	2.3.-.-	0.8
A0B2C4	2.3.2.-	0.8
A0B2C4	2.3.2.5	0.8
A0B2D1	3.-.-.-	1
A0B2D1	3.5.-.-	1
A0B2D1	3.5.1.-	1
A0B2D1	3.5.1.10	1
A0B2D5	1.-.-.-	0.99
A0B2D5	1.14.-.-	0.99
A0B2D5	1.14.15.-	0.99
A0B2D5	1.14.15.7	0.99
A0B2E1	3.-.-.-	1
A0B2E1	3.4.-.-	1
A0B2E1	3.4.13.-	1
A0B2E1	3.4.13.19	1
A0B2E2	2.-.-.-	1
A0B2E2	2.1.-.-	1
A0B2E2	2.1.2.-	1
A0B2E2	2.1.2.1	1
A0B2I1	3.-.-.-	1
A0B2I1	3.4.-.-	1
A0B2I1	3.4.11.-	1
A0B2I1	3.4.11.5	1
A0B2I7	6.-.-.-	1
A0B2I7	6.2.-.-	1
A0B2I7	6.2.1.-	1
A0B2I7	6.2.1.1	1
A0B2J5	3.-.-.-	0.99
A0B2J5	3.4.-.-	0.99
A0B2J5	3.4.14.-	0.99
A0B2J5	3.4.14.11	0.99
A0B2K9	4.-.-.-	1
A0B2K9	4.3.-.-	1
A0B2K9	4.3.1.-	1
A0B2K9	4.3.1.17	1
A0B2L2	1.-.-.-	1
A0B2L2	1.1.-.-	1
A0B2L6	4.-.-.-	0.79
A0B2L6	4.2.-.-	0.79
A0B2L6	4.2.1.-	0.79
A0B2L6	4.2.1.44	0.79
A0B2Q1	1.-.-.-	1
A0B2Q1	1.17.-.-	1
A0B2Q1	1.17.1.-	1
A0B2Q1	1.17.1.4	1
A0B2U2	3.-.-.-	1
A0B2U2	3.1.-.-	1
A0B2U2	3.1.4.-	1
A0B2U2	3.1.4.3	1
A0B2U4	6.-.-.-	1
A0B2U4	6.4.-.-	0.75
A0B2U4	6.4.1.-	0.75
A0B2U7	1.-.-.-	1
A0B2U7	1.3.-.-	1
A0B2U7	1.3.99.-	0.99
A0B2W7	3.-.-.-	1
A0B2W7	3.5.-.-	1
A0B2W7	3.5.4.-	1
A0B2W7	3.5.4.4	0.99
A0B2Y7	3.-.-.-	1
A0B2Y7	3.4.-.-	1
A0B2Y7	3.4.14.-	1
A0B2Y7	3.4.14.9	1
A0B2Z1	3.-.-.-	1
A0B2Z1	3.5.-.-	1
A0B2Z1	3.5.3.-	1
A0B2Z1	3.5.3.11	1
A0B310	1.-.-.-	1
A0B310	1.1.-.-	1
A0B310	1.1.1.-	1
A0B311	4.-.-.-	1
A0B311	4.2.-.-	1
A0B311	4.2.1.-	1
A0B311	4.2.1.10	1
A0B312	4.-.-.-	0.54
A0B312	4.2.-.-	0.54
A0B312	4.2.1.-	0.54
A0B312	4.2.1.44	0.54
A0B323	4.-.-.-	1
A0B323	4.2.-.-	1
A0B323	4.2.1.-	1
A0B323	4.2.1.42	1
A0B324	4.-.-.-	1
A0B324	4.2.-.-	1
A0B324	4.2.1.-	1
A0B324	4.2.1.41	1
A0B335	3.-.-.-	1
A0B335	3.5.-.-	1
A0B335	3.5.2.-	1
A0B335	3.5.2.3	1
A0B365	2.-.-.-	1
A0B365	2.7.-.-	1
A0B365	2.7.9.-	1
A0B365	2.7.9.3	1
A0B368	2.-.-.-	1
A0B368	2.6.-.-	1
A0B368	2.6.1.-	1
A0B368	2.6.1.19	1
A0B368	2.6.1.22	0.83
A0B369	1.-.-.-	1
A0B369	1.2.-.-	1
A0B369	1.2.1.-	1
A0B369	1.2.1.16	0.62
A0B375	2.-.-.-	1
A0B375	2.3.-.-	1
A0B375	2.3.1.-	1
A0B375	2.3.1.174	1
A0B381	3.-.-.-	0.97
A0B381	3.5.-.-	0.95
A0B381	3.5.1.-	0.95
A0B381	3.5.1.47	0.89
A0B396	4.-.-.-	0.58
A0B396	4.1.-.-	0.58
A0B396	4.1.1.-	0.58
A0B3A3	3.-.-.-	0.99
A0B3A3	3.1.-.-	0.99
A0B3A3	3.1.1.-	0.99
A0B3A3	3.1.1.17	0.99
A0B3B4	1.-.-.-	1
A0B3B4	1.1.-.-	1
A0B3B4	1.1.1.-	1
A0B3B4	1.1.1.49	1
A0B3B9	1.-.-.-	1
A0B3B9	1.1.-.-	0.84
A0B3B9	1.1.1.-	0.84
A0B3F3	3.-.-.-	0.99
A0B3H2	4.-.-.-	1
A0B3H2	4.1.-.-	1
A0B3H2	4.1.3.-	1
A0B3H2	4.1.3.4	1
A0B3I2	4.-.-.-	1
A0B3I2	4.1.-.-	1
A0B3I2	4.1.2.-	1
A0B3I2	4.1.2.5	1
A0B3I5	1.-.-.-	1
A0B3I5	1.10.-.-	1
A0B3I5	1.10.3.-	1
[truncated: 998,000+ more rows]
