# Supplementary material for: EnzML: multi-label prediction of enzyme classes using InterPro signatures
Source: BMC Bioinformatics. 2012 Apr 25;13:61. doi: 10.1186/1471-2105-13-61 (PMC3483700; doi:10.1186/1471-2105-13-61)
Supplement: Addtional file 8 — EC predictions emitted by EnzML for the TrEMBLKEGG set. The compressed file TrEMBL_join_KEGG_true_and_predicted_EC_numbers.tar.gz contains, in comma separated format: (1) the file TrEMBLJoinKEGG_EC_predicted_by_EnzML.csv with the full set of EC predictions emitted by EnzML (trained on SwissProtKEGG) for the TrEMBLKEGG set (proteins not listed were predicted as non enzymes); (2) the file TrEMBL_KEGG_agreeing_EC_annotations.csv containing the (agreeing) annotations attributed to the TrEMBLKEGG set by Uniprot-TrEMBL and KEGG (an empty EC number signifies the protein is not an enzyme). [file 1471-2105-13-61-S8.gz › TrEMBL_join_KEGG_true_and_predicted_EC_numbers/TrEMBL_KEGG_agreeing_EC_annotations.csv]

uniprot_ac	trembl_kegg_agreeing_ec
A0A182
A0A1W5
A0A4W4
A0A4Z7
A0A4Z8
A0A4Z9
A0A544	4.1.1.19
A0A546	4.1.1.19
A0A566	5.1.1.1
A0A567	4.1.1.19
A0A572	4.1.1.19
A0A574
A0A5C5
A0A8J3
A0A962
A0AAR5
A0AEI8	2.7.7.7
A0AEJ2	5.99.1.3
A0AEJ3	5.99.1.3
A0AEJ5	2.3.1.57
A0AEJ7	2.7.1.36
A0AEJ8	4.1.1.33
A0AEK0	1.9.3.-
A0AEK1	1.9.3.-
A0AEK2	1.9.3.-
A0AEK3	1.9.3.-
A0AEL2
A0AEL3
A0AEL5
A0AEL6
A0AEL9
A0AEM2
A0AEM8
A0AEN1	3.6.1.-
A0AEN8
A0AER9
A0AES0
A0AET4
A0AET5
A0AEU0
A0AEV2
A0AEV3
A0AEV4
A0AEV5
A0AEW4
A0AEW5
A0AEW7
A0AEX0
A0AEX4
A0AEX5
A0AEY4
A0AEY5
A0AEY6
A0AEY9	6.1.1.10
A0AEZ7
A0AEZ8
A0AF00
A0AF01
A0AF02
A0AF04	2.7.6.1
A0AF08	1.1.1.27
A0AF09
A0AF13
A0AF16
A0AF17
A0AF19	3.4.24.-
A0AF22	2.5.1.47
A0AF24	2.5.1.15
A0AF25	4.1.2.25
A0AF26	2.7.6.3
A0AF29
A0AF32
A0AF33
A0AF35	2.7.7.60
A0AF37	2.3.1.30
A0AF39
A0AF41
A0AF42
A0AF44
A0AF45
A0AF58
A0AF59
A0AF60
A0AF61	3.2.1.10
A0AF62	2.4.1.7
A0AF77
A0AF80	2.7.1.17
A0AF82
A0AF87
A0AF88
A0AF89	1.17.4.2
A0AF90	1.97.1.4
A0AF92
A0AF93
A0AF94
A0AF95
A0AF97
A0AFA5
A0AFA8
A0AFA9
A0AFB4
A0AFC7	2.1.1.37
A0AFD5	2.2.1.2
A0AFD7	5.3.1.6
A0AFD8	5.3.1.1
A0AFE8	1.3.99.1
A0AFF1
A0AFF5
A0AFG5
A0AFH1
A0AFH4	3.2.2.-
A0AFI0	1.5.1.2
A0AFI5
A0AFJ4
A0AFJ5
A0AFK0
A0AFK5
A0AFL3
A0AFL5
A0AFL9
A0AFM0
A0AFM1
A0AFM4
A0AFR0	3.6.3.14
A0AFR2	3.6.3.14
A0AFS8
A0AFT5
A0AFU7	1.1.1.25
A0AFV2	2.7.6.1
A0AFW0
A0AFW3	3.1.21.3
A0AFW4	2.1.1.72
A0AFX9
A0AFY6	4.1.2.40
A0AFZ7
A0AFZ8	2.7.1.69
A0AFZ9	2.7.1.69
A0AG00
A0AG06
A0AG12	1.4.1.4
A0AG19	1.1.1.23
A0AG22	3.1.3.15
A0AG23	2.1.1.63
A0AG25
A0AG27
A0AG33
A0AG41	4.1.99.3
A0AG43
A0AG47	2.3.1.31
A0AG48	2.5.1.49
A0AG54
A0AG63
A0AG64
A0AG67	1.7.-.-
A0AG77
A0AG85
A0AG88
A0AG98
A0AG99
A0AGA1
A0AGA3
A0AGB0
A0AGB2
A0AGB7
A0AGC1
A0AGC2
A0AGD1
A0AGD2
A0AGD3
A0AGD4
A0AGD5
A0AGD6
A0AGD7
A0AGD8	2.1.1.80
A0AGE0
A0AGE1
A0AGE5
A0AGE6
A0AGE8
A0AGF1
A0AGF2
A0AGF3
A0AGF4
A0AGF5
A0AGF8
A0AGG0
A0AGG1
A0AGG2
A0AGG3
A0AGG5
A0AGG6
A0AGG7
A0AGG8
A0AGG9
A0AGH0
A0AGH4
A0AGH8
A0AGI1	2.6.1.16
A0AGI5
A0AGI6
A0AGI7
A0AGI9
A0AGJ1	5.3.1.6
A0AGJ4
A0AGJ6
A0AGK3
A0AGK4
A0AGK7
A0AGK9
A0AGL0
A0AGL2
A0AGL3
A0AGL4
A0AGL5
A0AGM1
A0AGM6
A0AGM7
A0AGM8	2.7.1.69
A0AGN1	1.7.-.-
A0AGN2
A0AGN4
A0AGN7
A0AGN8
A0AGN9
A0AGP2
A0AGP7
A0AGQ0
A0AGQ1
A0AGQ2
A0AGT7	4.1.2.40
A0AGU2	4.2.1.1
A0AGU4	2.7.1.4
A0AGV0
A0AGV6	1.2.7.-
A0AGV8
A0AGV9
A0AGW7
A0AGW8
A0AGX3
A0AGX6
A0AGY2
A0AGY3
A0AGY5	6.3.2.10
A0AGY7
A0AGY8
A0AGY9
A0AGZ0
A0AH00
A0AH01
A0AH02	1.3.3.4
A0AH05
A0AH06
A0AH11
A0AH13
A0AH17
A0AH19
A0AH22
A0AH23
A0AH33	1.2.1.16
A0AH35
A0AH36
A0AH38
A0AH39
A0AH43
A0AH56
A0AH57
A0AH61
A0AH74	3.5.1.25
A0AH76
A0AH80
A0AH86	2.7.1.23
A0AH89
A0AH91
A0AH94	5.3.1.6
A0AH97	2.6.1.42
A0AH98
A0AH99
A0AHA2	1.11.1.9
A0AHA5
A0AHA6
A0AHB6
A0AHB7
A0AHC2
A0AHC3	2.7.3.9
A0AHD3
A0AHD4	3.6.3.32
A0AHD8
A0AHD9
A0AHE0
A0AHE2
A0AHE3
A0AHE9
A0AHF1
A0AHF3
A0AHF4
A0AHF5
A0AHF6
A0AHF8
A0AHG1
A0AHG2
A0AHG4	1.2.4.1
A0AHG5	1.2.4.1
A0AHG6	2.3.1.12
A0AHG7	1.8.1.4
A0AHH6
A0AHH7
A0AHH8
A0AHI1
A0AHI5
A0AHI6	6.4.1.1
A0AHI7
A0AHI8
A0AHI9	3.6.3.40
A0AHJ5	2.7.7.9
A0AHJ7	2.7.7.60
A0AHK2	2.7.7.39
A0AHK3	2.4.2.11
A0AHM0
A0AHM4
A0AHM5
A0AHN3	3.4.21.92
A0AHN8
A0AHN9
A0AHP1	2.7.7.62
A0AHQ4
A0AHQ5
A0AHQ9
A0AHR0
A0AHR1
A0AHR2	2.7.2.1
A0AHR6
A0AHR8
A0AHR9	4.3.1.7
A0AHS1
A0AHS8
A0AHT0
A0AHT1
A0AHT5	6.3.1.10
A0AHT6	5.4.1.2
A0AHT8	2.1.1.132
A0AHT9	1.-.-.-
A0AHU0	2.1.1.133
A0AHU1
A0AHU2	2.1.1.131
A0AHU3	1.3.1.54
A0AHU4	4.2.1.75
A0AHU5	4.99.1.3
A0AHU6	2.1.1.130
A0AHU7
A0AHU8
A0AHU9
A0AHV0
A0AHV3
A0AHV4
A0AHV6
A0AHW0
A0AHW3	6.1.1.20
A0AHW4
A0AHW5
A0AHW7
A0AHW9	3.1.26.4
A0AHX0
A0AHX2
A0AHX6	2.7.2.4
A0AHY0	3.6.1.15
A0AHY1
A0AI10
A0AI45
A0AI58
A0AI60	2.7.1.69
A0AI72	3.4.21.89
A0AI73	3.4.21.89
A0AI74	3.4.21.89
A0AI75
A0AI77
A0AI78	5.99.1.2
A0AI84
A0AI89	5.99.1.-
A0AI90	5.99.1.-
A0AI94	1.1.5.3
A0AI96
A0AI97
A0AI99
A0AIA0	6.3.1.2
A0AIA1
A0AIA6	2.2.1.1
A0AIB6	2.5.1.31
A0AIB7	2.7.7.41
A0AIC3
A0AIC4
A0AIC7
A0AID0	2.7.7.2
A0AID3	3.6.1.-
A0AIE0	2.7.1.2
A0AIE2
A0AIE3
A0AIE4
A0AIE5
A0AIE6
A0AIE7
A0AIE8
A0AIF7
A0AIF8	6.3.4.14
A0AIG4	2.5.1.10
A0AIG5
A0AIG7
A0AIG9
A0AIH2	1.8.1.4
A0AIH8	1.1.1.44
A0AII0	2.7.3.-
A0AII1
A0AII8
A0AIJ0
A0AIJ2
A0AIJ3
A0AIJ8	2.7.8.5
A0AIK3
A0AIK7
A0AIK8	2.3.1.54
A0AIK9	1.97.1.4
A0AIL3
A0AIL8	2.3.3.10
A0AIM0
A0AIM4
A0AIM5
A0AIN9	2.7.2.4
A0AIP0	1.2.1.11
A0AIP2	1.15.1.1
A0AIP6	5.2.1.8
A0AIP7
A0AIP8
A0AIQ4
A0AIQ5
A0AIQ6	2.7.7.-
A0AIR4	3.5.4.5
A0AIR5	2.7.1.107
A0AIR7
A0AIR8
A0AIR9
A0AIT1
A0AIT2	3.5.4.12
A0AIT3
A0AIT5
A0AIT8
A0AIT9	1.1.1.25
A0AIU0
A0AIU1
A0AIU8
A0AIV1	3.1.-.-
A0AIV4
A0AIV5
A0AIW3
A0AIW5
A0AIW6
A0AIW9	6.1.1.21
A0AIX2	2.7.6.5
A0AIX4	3.1.-.-
A0AIX6
A0AIX8
A0AIY3	1.1.1.27
A0AIY5	4.2.1.51
A0AIY8
A0AIZ0
A0AIZ3
A0AIZ5
A0AIZ6
A0AIZ7
A0AJ00	6.3.2.17
A0AJ01	6.1.1.9
A0AJ03	4.2.1.24
A0AJ04	4.2.1.75
A0AJ09
A0AJ10
A0AJ12	2.7.1.24
A0AJ13	3.2.2.23
A0AJ14	2.7.7.7
A0AJ16	2.3.3.1
A0AJ18
A0AJ19	2.7.1.40
A0AJ23	2.7.7.7
A0AJ24
A0AJ28	1.4.1.1
A0AJ30	2.7.2.1
A0AJ35	2.7.1.23
A0AJ36	2.1.3.3
A0AJ37	2.6.1.11
A0AJ39	2.3.1.35
A0AJ44
A0AJ49
A0AJ58
A0AJ59
A0AJ71	2.6.1.21
A0AJ84	4.1.3.27
A0AJ85	4.1.3.27
A0AJ88
A0AJ89
A0AJ91	3.2.2.20
A0AJ93	4.2.1.3
A0AJ97
A0AJA2
A0AJA3
A0AJB2
A0AJB6
A0AJB8	6.3.5.4
A0AJC5
A0AJC6	6.2.1.26
A0AJC7	4.1.3.36
A0AJD7
A0AJE4
A0AJE8
A0AJG2
A0AJG5	3.4.11.18
A0AJG9
A0AJH1
A0AJH7
A0AJI0
A0AJI3
A0AJI4
A0AJI5
A0AJI7	1.4.1.13
A0AJI8
A0AJJ1
A0AJJ3
A0AJJ9
A0AJK0
A0AJK2	2.7.1.71
A0AJK6
A0AJL5
A0AJL8	6.3.4.13
A0AJM0	2.1.2.2
A0AJM2	2.4.2.14
A0AJM5	6.3.5.3
A0AJM7	4.3.2.2
A0AJN1
A0AJN6	3.1.11.2
A0AJP0
A0AJP2
A0AJQ0
A0AJQ1
A0AJQ6
A0AJQ8
A0AJQ9
A0AJR2	1.1.1.100
A0AJR3	2.3.1.39
A0AJR6	3.6.1.-
A0AJR7	4.3.1.17
A0AJR8	4.3.1.17
A0AJR9
A0AJS3	5.1.3.1
A0AJS4	3.6.1.-
A0AJS7	2.1.1.-
A0AJT0	6.3.2.5
A0AJT6	2.4.2.10
A0AJU1	6.3.5.5
A0AJU4
A0AJV0
A0AJV1
A0AJV2
A0AJV3
A0AJV4
A0AJV6	3.4.21.102
A0AJV8	3.6.3.4
A0AJW3
A0AJW9
A0AJX2	2.7.9.1
A0AJX9	1.5.1.3
A0AJY4
A0AJY5	3.1.26.4
A0AJY9
A0AJZ9	4.2.99.18
A0AK00
A0AK02	2.6.1.1
A0AK09	6.3.4.15
A0AK20	1.1.1.38
A0AK30
A0AK31
A0AK36	1.3.1.12
A0AK38	5.4.99.5
A0AK42	2.5.1.30
A0AK44	2.5.1.30
A0AK46
A0AK50
A0AK52	3.5.1.1
A0AK56
A0AK60
A0AK64	4.1.1.20
A0AK67
A0AK68
A0AK69
A0AK70
A0AK71
A0AK74
A0AK75
A0AK76
A0AK81
A0AK83	1.1.1.49
A0AK89	2.2.1.6
A0AK90	2.2.1.6
A0AK93	1.1.1.85
A0AK96	4.3.1.19
A0AK97	4.1.1.5
A0AK99	2.4.2.2
A0AKA0
A0AKA2
A0AKA6
A0AKA7
A0AKB2	2.2.1.6
A0AKB3
A0AKB4
A0AKB5
A0AKB6
A0AKB9
A0AKC2
A0AKC6
A0AKC7
A0AKC9
A0AKD1
A0AKD2
A0AKD3
A0AKD4
A0AKD6	6.3.2.9
A0AKD8	6.3.2.13
A0AKD9
A0AKE3
A0AKE6	1.1.1.169
A0AKE8
A0AKF7
A0AKG8
A0AKH7
A0AKI0
A0AKI1
A0AKI3	2.3.1.128
A0AKI5
A0AKI8
A0AKI9
A0AKJ1
A0AKJ9
A0AKK3
A0AKL0	2.3.1.8
A0AKL1
A0AKL2
A0AKL4
A0AKL5	5.3.1.8
A0AKL9
A0AKM0
A0AKM9
A0AKN0
A0AKN1
A0AKN3
A0AKP0
A0AKP3
A0AKP4
A0AKP5
A0AKP8
A0AKQ5
A0AKQ7	1.17.4.1
A0AKQ8	1.17.4.1
A0AKS6	2.8.3.1
A0AKT4
A0AKT6
A0AKT7
A0AKU1	3.4.24.-
A0AKU5
A0AKU6
A0AKU7
A0AKU8
A0AKU9
A0AKV1	6.1.1.2
A0AKV9
A0AKW0
A0AKW1
A0AKW2
A0AKW4	4.99.1.1
A0AKW6
A0AKW7
A0AKW8
A0AKW9
A0AKX2	5.2.1.8
A0AKX8	4.2.1.2
A0AKX9
A0AKY0
A0AKY9	1.1.1.25
A0AKZ3
A0AKZ4
A0AL00
A0AL01
A0AL02
A0AL06
A0AL13
A0AL14
A0AL21
A0AL23	2.7.1.69
A0AL24	2.7.1.56
A0AL25
A0AL33
A0AL39
A0AL54
A0AL56
A0AL57
A0AL59	2.7.2.4
A0AL60	5.2.1.8
A0AL63
A0AL64
A0AL65
A0AL66
A0AL67
A0AL68
A0AL69
A0AL71
A0AL87
A0AL94
A0AL95
A0AL97
A0AL98
A0ALA0
A0ALA1
A0ALA2
A0ALB0
A0ALB3
A0ALB4
A0ALB7	4.1.1.15
A0ALC5
A0ALC6
A0ALD3	3.1.-.-
A0ALD4	3.1.1.1
A0ALD5
A0ALD6	3.1.1.1
A0ALE1	5.3.1.1
A0ALE4	1.2.1.12
A0ALE5
A0ALE6
A0ALE8
A0ALF2
A0ALF3	3.4.21.92
A0ALG0	5.1.3.3
A0ALG1	5.1.3.2
A0ALG2	1.8.1.9
A0ALG8
A0ALH2
A0ALH3
A0ALH5
A0ALH8
A0ALI1
A0ALI2
A0ALI3
A0ALI5
A0ALJ0
A0ALJ1
A0ALJ3
A0ALJ6
A0ALJ7
A0ALJ9
A0ALK5	2.4.1.187
A0ALK7
A0ALK9
A0ALL0	2.5.1.7
A0ALL8	3.6.3.14
A0ALM2	5.1.3.14
A0ALM6
A0ALM9	2.7.1.21
A0ALN1	4.2.3.1
A0ALN2	1.1.1.3
A0ALN7
A0ALN8	2.5.1.7
A0ALN9
A0ALP3
A0ALP4	3.5.1.28
A0ALP5	6.3.4.2
A0ALQ1
A0ALQ6
A0ALR2
A0ALR3
A0ALR6
A0ALR7
A0ALS0
A0ALS3
A0ALS6
A0ALT5
A0ALT8
A0ALU8
A0ALX0
A0ALX2
A0ALY3
A0ALY4
A0ALY7
A0ALZ2	3.1.5.1
A0ALZ4	5.1.3.1
A0ALZ5	2.2.1.1
A0ALZ7	5.3.1.6
A0AM00
A0AM09	5.3.1.6
A0AM11
A0AM13
A0AM19
A0AM23	3.6.3.2
A0AM33
A0AM35
A0AM41	2.7.7.7
A0AM45
A0AM53
A0AM54
A0AM55	1.10.3.-
A0AM56	1.10.3.-
A0AM58	6.2.1.1
A0AM67
A0AM72
A0AM75
A0AM77	2.2.1.2
A0AM79
A0AM80
A0AM84	4.1.3.38
A0AM85
A0AM86
A0AM88
A0AM89	5.99.1.2
A0AM90	3.6.1.-
A0AM91	1.1.1.205
A0AM96
A0AMA2
A0AMA4	3.2.1.86
A0AMA5
A0AMA6
A0AMB1
A0AMB3	3.2.1.21
A0AMB5
A0AMB6
A0AMB7	1.11.1.6
A0AMB9
A0AMC0
A0AME1	2.6.1.52
A0AME5
A0AME8	2.7.1.31
A0AMF3
A0AMF4
A0AMF5
A0AMG2
A0AMG3
A0AN01
A0ANK9
A0ANM2
A0ANN4
A0AP03
A0API2	3.4.25.1
A0AQ09
A0AQH0	3.4.25.1
A0AUQ1
A0AUR9
A0AUT2	3.1.2.15
A0AUT5
A0AUU1
A0AUV1
A0AUV5
A0AV37
A0AV47
A0AVG4
A0AVU4
A0AVU6
A0AVY6
A0AVZ1
A0AVZ2
A0AW08
A0AW15
A0AW18
A0AW22
A0AW29	3.4.23.36
A0AW32
A0AW44
A0AW46
A0AW50
A0AW52
A0AW66	3.1.3.1
A0AW69	1.8.1.4
A0AW72
A0AW77	3.4.23.36
A0AW78
A0AW83
A0AW96	1.6.5.3
A0AW97	1.6.99.5
A0AWC7
A0AWI1
A0AWJ9
A0AWL2	1.18.1.3
A0AWN7
A0AWP0	1.13.11.8
A0AWP1	3.1.1.57
A0AWP3	4.2.1.83
A0AWV3
A0AWV4
A0AWW9
A0AWX5	1.1.5.4
A0AWY0	1.1.1.23
A0AWY5
A0AWZ9	2.3.3.13
A0AX12
A0AX13
A0AX16
A0AX17
A0AX20	4.2.1.1
A0AX52
A0AX53
A0AX55
A0AX64	1.2.4.1
A0AX66	1.8.1.4
A0AX68	3.5.4.25
A0AX74	4.2.1.17
A0AX90	3.5.1.4
A0AXA6	3.2.1.23
A0AXA8	3.2.1.89
A0AXB0	1.7.-.-
A0AXC2
A0AXC7
A0AXC9
A0AXD0
A0AXD1
A0AXD2
A0AXD3
A0AXD4
A0AXD5
A0AXD6
A0AXD8
A0AXE8
A0AXF7
A0AXG0	3.5.1.87
A0AXG9	3.1.3.5
A0AXH9
A0AXI9	1.2.2.2
A0AXJ2	3.5.2.6
A0AXJ9
A0AXK1	4.2.1.1
A0AXK5	2.1.1.144
A0AXK8
A0AXL4
A0AXL5
A0AXL7
A0AXM0
A0AXM2	2.7.13.3
A0AXM3
A0AXM9
A0AXN0
A0AXN1
A0AXP6
A0AXQ1
A0AXQ5
A0AXQ6
A0AXQ8	2.6.1.16
A0AXR2	2.1.1.63
A0AXR3	3.2.2.21
A0AXR4
A0AXR5
A0AXS0
A0AXS8
A0AXT5
A0AXT7
A0AXV9	1.1.1.40
A0AXX7	2.3.1.30
A0AXY0	2.8.1.7
A0AXY0	4.4.1.16
A0AXY6
A0AXZ4	1.14.14.5
A0AXZ6
A0AXZ7
A0AXZ8
A0AY15	3.5.2.9
A0AY18
A0AY30
A0AY31	4.3.1.12
A0AY40	4.3.1.12
A0AY46
A0AY48
A0AY49
A0AY52
A0AY53
A0AY69
A0AY70
A0AY72	1.14.13.3
A0AY92
A0AY96
A0AY97
A0AY98
A0AYC1
A0AYD3
A0AYD6
A0AYD7
A0AYE1
A0AYE2
A0AYE3	2.7.13.3
A0AYE9
A0AYF0	2.5.1.49
A0AYF3
A0AYH1	1.1.1.93
A0AYH2
A0AYH7
A0AYI4
A0AYI7
A0AYI8
A0AYJ6
A0AYJ7
A0AYJ8
A0AYL3
A0AYL6
A0AYM5	1.3.1.34
A0AYM9	5.3.3.4
A0AYN1	5.5.1.1
A0AYN3
A0AYN8
A0AYP5
A0AYP7
A0AYP8
A0AYP9
A0AYQ1
A0AYQ2
A0AYQ6	2.5.1.9
A0AYQ8
A0AYQ9
A0AYR0
A0AYR3
A0AYR6
A0AYS4
A0AYT0	5.3.1.8
A0AYT1
A0AYT2	1.1.1.22
A0AYT4
A0AYU4
A0AYU7	5.2.1.8
A0AYU8
A0AYV3
A0AYW8
A0AYX0
A0AYX1
A0AYY0	3.2.2.4
A0AYY2
A0AYY3	2.7.7.7
A0AYY4	1.6.99.3
A0AYY5	3.1.1.45
A0AYY6	2.8.1.2
A0AYY9	2.5.1.10
A0AYZ3
A0AYZ4
A0AYZ5
A0AYZ6	2.7.7.-
A0AYZ7
A0AYZ9
A0AZ00
A0AZ02	3.4.21.100
A0AZ06
A0AZ09	1.11.1.6
A0AZ11
A0AZ12
A0AZ18	1.1.1.44
A0AZ21
A0AZ23
A0AZ25
A0AZ26	3.1.1.3
A0AZ28
A0AZ29
A0AZ30
A0AZ31
A0AZ32
A0AZ34
A0AZ39	4.2.1.3
A0AZ40	4.2.1.79
A0AZ44
A0AZ49
A0AZ50	2.3.3.1
A0AZ54	3.5.3.18
A0AZ62	4.2.1.33
A0AZ63	1.1.1.85
A0AZ64	1.2.1.11
A0AZ65
A0AZ68	5.3.1.24
A0AZ69	4.2.1.20
A0AZ74
A0AZ75
A0AZ76	2.4.2.14
A0AZ88	2.7.7.9
A0AZ92
A0AZ94	1.2.1.2
A0AZ95	1.2.1.2
A0AZ96	1.2.1.2
A0AZ97
A0AZ98	2.9.1.1
A0AZ99
A0AZB2
A0AZB6	1.1.1.1
A0AZB8	4.1.1.17
A0AZC1
A0AZC3
A0AZC4
A0AZC7	1.14.11.17
A0AZC8	1.14.11.17
A0AZC9
A0AZD1
A0AZD2
A0AZE0
A0AZF2	1.14.13.1
A0AZF6	1.1.1.31
A0AZF7	1.2.1.27
A0AZH5
A0AZH6
A0AZI2
A0AZI7	4.2.1.17
A0AZI8	5.1.1.1
A0AZJ2
A0AZJ3
A0AZK2
A0AZK5
A0AZK7	3.5.1.87
A0AZL0	2.6.1.16
A0AZM5	3.4.11.5
A0AZN6	3.1.2.1
A0AZN7
A0AZP2
A0AZP5	4.2.1.9
A0AZQ5	1.13.11.4
A0AZQ7	5.2.1.2
A0AZQ9
A0AZR6
A0AZR9
A0AZS2
A0AZS3
A0AZS4
A0AZS5
A0AZS7
A0AZT1	1.13.11.3
A0AZT5
A0AZT8
A0AZU0	2.3.2.2
A0AZU3
A0AZV4	3.2.1.21
A0AZV6
A0AZV9
A0AZW5	2.7.7.22
A0AZW5	5.3.1.8
A0AZW9	3.2.1.25
A0AZX8
A0AZX9	1.4.1.1
A0AZY5
A0AZY6	2.4.1.129
A0AZZ0	4.1.1.68
A0AZZ1	4.1.1.68
A0AZZ2	1.2.1.60
A0AZZ3	1.13.11.15
A0AZZ4	5.3.3.10
A0AZZ5	4.2.1.-
A0AZZ6	4.1.2.-
A0B002
A0B003
A0B004
A0B005
A0B006
A0B008
A0B009
A0B011
A0B012
A0B013
A0B015	1.14.14.5
A0B021	2.5.1.21
A0B025
A0B028	3.2.1.65
A0B029	2.4.1.10
A0B030
A0B034
A0B042	4.2.1.84
A0B043	4.2.1.84
A0B048	2.7.13.3
A0B049
A0B057
A0B059
A0B063
A0B072	1.2.1.27
A0B075
A0B089
A0B097
A0B098
A0B0A3	3.1.4.3
A0B0A7
A0B0B3
A0B0B5	4.3.1.12
A0B0C6
A0B0C9
A0B0D3
A0B0E8
A0B0E9
A0B0F1	2.5.1.7
A0B0F2
A0B0F3	1.13.11.27
A0B0F4
A0B0F7
A0B0G2
A0B0G5	1.3.99.16
A0B0G8
A0B0H5
A0B0I0
A0B0I3
A0B0I4
A0B0J1	1.14.14.5
A0B0J2
A0B0J7
A0B0J8
A0B0K0	2.4.1.15
A0B0K1	3.4.24.-
A0B0K3	4.1.1.32
A0B0K5	4.1.3.1
A0B0L0
A0B0M2
A0B0M3
A0B0N7
A0B0Q1	4.2.1.8
A0B0R3	1.7.1.4
A0B0R4	1.7.1.4
A0B0R5
A0B0R7	2.1.1.107
A0B0R8
A0B0R9
A0B0S6
A0B0T3
A0B0T5
A0B0T7	6.2.1.30
A0B0T9
A0B0U0
A0B0U9
A0B0V5	3.5.1.32
A0B0W3
A0B0X0
A0B0X3	3.6.3.2
A0B0Y7	1.2.1.2
A0B0Y8
A0B0Z1
A0B0Z3
A0B0Z5
A0B0Z6	4.1.1.2
A0B0Z9
A0B100
A0B101
A0B102
A0B103
A0B106
A0B107	3.5.2.6
A0B108
A0B112
A0B139	3.5.1.49
A0B140
A0B141
A0B142
A0B143
A0B144
A0B151	2.6.1.42
A0B161	3.5.1.32
A0B163	1.2.1.8
A0B173
A0B179
A0B180	3.5.3.11
A0B184
A0B186
A0B187
A0B191	1.4.1.2
A0B195	2.3.1.5
A0B1A3	4.2.1.3
A0B1A4
A0B1A9	1.2.1.8
A0B1B0	1.4.1.21
A0B1B9
A0B1C5
A0B1D1
A0B1D9	3.5.4.25
A0B1E2
A0B1F5
A0B1G2	2.3.2.2
A0B1G4
A0B1G5
A0B1H1
A0B1H5	3.5.1.32
A0B1I0
A0B1I1
A0B1I2
A0B1J1
A0B1K4
A0B1K6
A0B1L5	2.1.3.2
A0B1L6
A0B1L7
A0B1M1
A0B1M4	2.7.1.17
A0B1M6
A0B1M8
A0B1N0	1.1.1.169
A0B1N1
A0B1P7
A0B1P8
A0B1P9
A0B1Q1	6.3.5.4
A0B1Q2
A0B1Q3
A0B1Q6
A0B1Q7
A0B1Q8
A0B1R2
A0B1R3
A0B1R4
A0B1S1
A0B1S2	3.2.1.28
A0B1S6
A0B1S7	1.3.1.9
A0B1S9	2.7.2.1
A0B1T0	2.3.1.8
A0B1U1	4.1.1.20
A0B1U7	4.1.1.50
A0B1V0
A0B1V1	2.5.1.16
A0B1W4
A0B1X1
A0B1Y7	3.5.2.6
A0B1Z4
A0B1Z5
A0B1Z7
A0B1Z8	3.5.1.2
A0B210
A0B211
A0B217	4.2.1.17
A0B218	1.1.1.31
A0B219	1.2.1.27
A0B223
A0B228
A0B233
A0B241
A0B242
A0B247
A0B251
A0B254
A0B255
A0B256
A0B257
A0B258
A0B259
A0B273
A0B274
A0B275
A0B276
A0B277
A0B288	3.5.1.81
A0B291	1.4.99.1
A0B292	1.1.3.15
A0B294
A0B295
A0B296
A0B2A5	1.14.11.1
A0B2A7
A0B2B0
A0B2B3
A0B2B7	1.4.99.3
A0B2C0	1.4.99.3
A0B2C4	3.4.11.10
A0B2C8
A0B2D1	3.5.1.10
A0B2D3
A0B2D5
A0B2D6
A0B2D7
A0B2E1	3.4.13.19
A0B2E2	2.1.2.1
A0B2E8
A0B2G0
A0B2G4
A0B2G5
A0B2G6
A0B2H6
A0B2H7
A0B2H9
A0B2I1	3.4.11.5
A0B2I7	6.2.1.1
A0B2I9
A0B2J1
A0B2J3
A0B2J5	3.4.14.11
A0B2J8
A0B2J9
A0B2K0
A0B2K1
A0B2K9	4.3.1.17
A0B2L2	1.1.1.31
A0B2L6	5.3.1.22
A0B2M6
A0B2M8
A0B2Q1	1.3.99.16
A0B2S1
A0B2U2	3.1.4.3
A0B2U4	6.4.1.4
A0B2U7	1.3.99.10
A0B2V3
A0B2W2
A0B2W4
A0B2W5
A0B2W7	3.5.4.4
A0B2W8
A0B2X3
A0B2Y7
A0B2Z1	3.5.3.11
A0B2Z4
A0B2Z8
A0B2Z9
A0B304
A0B305
A0B306
A0B307
A0B309
A0B310	1.1.1.25
A0B311	4.2.1.10
A0B312	1.13.11.27
A0B323	4.2.1.42
A0B324	4.2.1.41
A0B327
A0B329
A0B335	3.5.2.3
A0B343
A0B346
A0B349
A0B365	2.7.9.3
A0B367
A0B368	2.6.1.19
A0B369	1.2.1.16
A0B370
A0B371
A0B375	2.3.1.9
A0B376
A0B381	3.5.1.32
A0B396
A0B3A3	3.1.1.17
A0B3B4	1.1.1.49
A0B3B9	1.1.1.274
A0B3C5
A0B3D1
A0B3D2
A0B3D3
A0B3D8
A0B3D9
A0B3E0
A0B3E1
A0B3F3
A0B3F6
A0B3H2	4.1.3.4
A0B3I0
A0B3I2	4.1.2.5
A0B3I5	1.10.3.-
A0B3I6	1.10.3.-
A0B3I9
A0B3J1
A0B3J2
A0B3J3
A0B3J4
A0B3J5
A0B3K5
A0B3K7
A0B3K9
A0B3L4	4.2.1.17
A0B3M3	2.3.3.5
A0B3M4	4.1.3.30
A0B3M5
A0B3N4
A0B3P1	3.1.4.3
A0B3P5
A0B3P6
A0B3P7
A0B3P8
A0B3P9
A0B3Q1
A0B3Q4
A0B3Q9	1.17.1.2
A0B3R7
A0B3R8
A0B3T0	2.2.1.1
A0B3V6	5.1.1.7
A0B3V7
A0B3W4	2.5.1.54
A0B3W5	3.1.1.3
A0B3X0	4.2.1.52
A0B3X3
A0B3Y5	3.5.1.32
A0B3Y8	3.1.1.73
A0B3Z0
A0B3Z5	3.1.1.15
A0B3Z6
A0B3Z8
A0B400	4.2.1.43
A0B401	4.2.1.25
A0B414	3.2.1.23
A0B416
A0B417
A0B425
A0B426	2.3.3.9
A0B433
A0B434
A0B436	5.4.99.17
A0B442
A0B447
A0B450
A0B451
A0B458	2.3.1.29
A0B462
A0B464	1.1.1.93
A0B469
A0B474
A0B480
A0B492
A0B493
A0B494
A0B498	2.3.1.30
A0B4A0	3.5.4.16
A0B4A2	1.14.13.2
A0B4A3	2.8.3.6
A0B4A5	5.5.1.2
A0B4A6	3.1.1.24
A0B4A7	4.1.1.44
A0B4A8
A0B4C2
A0B4C6	5.4.3.2
A0B4F3
A0B4F5
A0B4F6
A0B4F7
A0B4F8
A0B4G3	1.1.1.262
A0B4G9	1.4.3.4
A0B4H7
A0B4I0	1.4.3.4
A0B4I8
A0B4J0
A0B4J8
A0B4K5	2.7.7.7
A0B4K7
A0B4L4	1.6.99.3
A0B4L7
A0B4M0
A0B4M6
A0B4M7
A0B4M8
A0B4M9
A0B4N5
A0B4N6
A0B4N8
A0B4N9
A0B4P1
A0B4P2
A0B4P4
A0B4P8
A0B4P9
A0B4Q0
A0B4R7	2.7.7.7
A0B4S3
A0B4U3
A0B4V4
A0B4V6	2.7.7.7
A0B4V9
A0B4W0
A0B4W3
A0B4Y5
A0B4Z9	3.5.1.4
A0B505
A0B507
A0B517
A0B528
A0B529
A0B530	2.5.1.72
A0B534
A0B536
A0B538
A0B540
A0B541
A0B542	6.2.1.30
A0B545
A0B551	6.3.5.7
A0B553	4.2.1.33
A0B554	1.1.1.85
A0B556	2.7.7.6
A0B557	2.7.7.6
A0B558	2.7.7.6
A0B559	2.7.7.6
A0B561
A0B564
A0B565
A0B566
A0B570	5.3.1.1
A0B574	5.2.1.8
A0B578	4.2.1.24
A0B5A8	2.4.2.17
A0B5B0
A0B5B2
A0B5B3
A0B5B8
A0B5B9
A0B5C0
A0B5C1
A0B5D8	2.2.1.6
A0B5D9	2.2.1.6
A0B5F0
A0B5F2
A0B5F3
A0B5F5	2.4.2.29
A0B5G9	5.4.1.2
A0B5H1
A0B5H2	2.1.1.133
A0B5H3	2.1.1.151
A0B5I2	1.2.7.7
A0B5I3	1.2.7.7
A0B5I4	6.3.2.-
A0B5I6
A0B5J0
A0B5J2	5.4.2.1
A0B5J4
A0B5J6
A0B5J8
A0B5K0
A0B5K6
A0B5L1
A0B5L4
A0B5L7	4.2.1.20
A0B5L8	4.2.1.20
A0B5M2
A0B5M8
A0B5M9	1.5.99.11
A0B5P7
A0B5Q0	6.3.5.2
A0B5Q4	2.4.2.14
A0B5Q6
A0B5Q7
A0B5R4	2.4.2.19
A0B5S2	6.3.1.2
A0B5S5	3.5.4.27
A0B5S8	3.2.1.1
A0B5T2	3.6.1.-
A0B5T3	6.2.1.30
A0B5T5
A0B5T6
A0B5T9
A0B5U0
A0B5U8
A0B5V8	4.2.1.3
A0B5V9
A0B5W5	1.2.99.2
A0B5Y3	2.6.1.9
A0B5Y4	2.6.1.11
A0B602
A0B604	2.7.4.6
A0B605
A0B609
A0B617
A0B626
A0B628
A0B629
A0B631
A0B633	5.3.1.6
A0B637	6.1.1.2
A0B649	4.1.2.13
A0B652
A0B654	6.3.5.10
A0B655
A0B658
A0B668
A0B671	1.2.7.8
A0B672
A0B675	3.1.21.2
A0B678	1.1.1.38
A0B680	2.7.6.1
A0B681
A0B682
A0B683
A0B684
A0B685
A0B686
A0B687
A0B690
A0B696
A0B6A2	6.6.1.2
A0B6A8	6.6.1.2
A0B6B0
A0B6B4
A0B6B5
A0B6B6	6.6.1.1
A0B6B7	1.3.3.1
A0B6C6
A0B6C7
A0B6C8
A0B6D1
A0B6D4
A0B6D5
A0B6D8
A0B6D9	2.5.1.29
A0B6E0
A0B6E2
A0B6E3	2.7.1.36
A0B6E4
A0B6E9
A0B6F0
A0B6F1
A0B6F8	2.3.1.1
A0B6F8	2.3.1.35
A0B6G7
A0B6J9	4.1.2.13
A0B6K1
A0B6K2
A0B6K3
A0B6L1
A0B6L3
A0B6L4
A0B6L6	1.1.1.41
A0B6L8	4.2.1.2
A0B6L9	4.2.1.2
A0B6M8
A0B6N6	2.8.4.1
A0B6N7	2.8.4.1
A0B6N8
A0B6N9	2.8.4.1
A0B6P4
A0B6P5
A0B6P6
A0B6P7
A0B6Q6	2.5.1.31
A0B6Q7
A0B6Q9
A0B6R2	5.99.1.2
A0B6R3
A0B6R7	5.99.1.3
A0B6S8
A0B6S9
A0B6T8
A0B6U0	6.1.1.12
A0B6U5
A0B6U6	4.1.1.23
A0B6U9
A0B6V0	6.2.1.30
A0B6V1	6.3.1.2
A0B6W4
A0B6X0
A0B6X2	3.4.11.18
A0B6X4
A0B6X5	2.7.7.7
A0B6Y5
A0B6Y6
A0B6Z1	2.7.7.21
A0B6Z1	2.7.7.25
A0B6Z9
A0B701	1.15.1.1
A0B702	2.7.1.56
A0B709
A0B710
A0B712
A0B714
A0B715
A0B722
A0B726	2.1.1.45
A0B727
A0B729	1.4.1.1
A0B732
A0B735
A0B736
A0B739
A0B740
A0B746
A0B757
A0B761	4.1.1.20
A0B766
A0B773	5.4.2.1
A0B778
A0B784
A0B789	6.1.1.6
A0B791
A0B792
A0B7A3	4.2.1.33
A0B7A4
A0B7A8	6.3.4.15
A0B7A9	6.4.1.1
A0B7B4	2.4.1.15
A0B7B4	3.1.3.12
A0B7C0
A0B7C1
A0B7C4	1.5.99.9
A0B7D2	2.7.2.3
A0B7D3
A0B7D4
A0B7E0	1.3.1.26
A0B7E2
A0B7E5
A0B7F0	6.6.1.2
A0B7F3
A0B7F4
A0B7F5	2.7.1.23
A0B7F8	1.1.1.23
A0B7G0	1.1.1.3
A0B7G4
A0B7G7	3.4.24.-
A0B7G8	4.2.1.33
A0B7H0	1.1.1.85
A0B7H3
A0B7H9	3.1.1.29
A0B7I1
A0B7J2	6.6.1.2
A0B7J4	2.6.1.-
A0B7J7
A0B7J9
A0B7K0
A0B7K1
A0B7K4
A0B7K6
A0B7K9
A0B7L0
A0B7L4	1.2.7.5
A0B7L7	1.8.1.4
A0B7M3	4.1.1.5
A0B7N2
A0B7N3	4.-.-.-
A0B7N9
A0B7P0
A0B7P1	3.1.26.11
A0B7P7	6.1.1.21
A0B7P9
A0B7Q0	1.1.1.88
A0B7Q1	4.2.1.51
A0B7R6	1.1.1.22
A0B7R7	1.1.1.133
A0B7R9	5.1.3.13
A0B7S0	4.2.1.46
A0B7S9
A0B7T6	2.1.3.3
A0B7T9	1.2.99.5
A0B7U1	1.8.98.1
A0B7U2	1.8.98.1
A0B7U4
A0B7V1	4.2.1.33
A0B7V3
A0B7V5	2.7.7.6
A0B7V6
A0B7W2	6.3.5.9
A0B7W5	3.3.1.1
A0B7X6	4.2.1.19
A0B7X8	2.7.8.26
A0B7Y9	2.7.7.-
A0B7Z3
A0B7Z4
A0B7Z5
A0B7Z6
A0B803	2.7.1.25
A0B805
A0B808	6.1.1.1
A0B839	2.7.7.9
A0B840	1.1.1.22
A0B851
A0B855	1.2.99.5
A0B857	1.2.99.5
A0B861
A0B863
A0B866
A0B867
A0B871
A0B872	3.5.2.3
A0B876
A0B881
A0B883	2.1.1.107
A0B883	4.2.1.75
A0B884	2.5.1.61
A0B892
A0B895	1.2.1.11
A0B898
A0B8A2
A0B8A4	5.3.1.9
A0B8A6
A0B8A8	1.8.1.9
A0B8A9
A0B8B1
A0B8B8
A0B8B9
A0B8C5
A0B8C9	1.2.7.8
A0B8D6	1.18.6.1
A0B8D7	6.3.5.9
A0B8F1	6.2.1.1
A0B8F2	6.2.1.1
A0B8F7	2.5.1.46
A0B8F8
A0B8G0
A0B8G1
A0B8G9	2.7.1.147
A0B8H0
A0B8H1	1.2.99.2
A0B8H4
A0B8H5
A0B8H6
A0B8H9	1.1.1.95
A0B8I3
A0B8I8
A0B8J0	5.1.3.14
A0B8J9
A0B8K1	2.7.4.9
A0B8K7	6.3.3.1
A0B8K8	2.7.2.4
A0B8N1	4.2.1.20
A0B8N9
A0B8P0
A0B8P3
A0B8P5
A0B8Q2	2.3.3.13
A0B8Q5
A0B8Q9	2.4.2.10
A0B8R0	2.6.1.42
A0B8R3	3.1.11.6
A0B8R6	4.1.2.13
A0B8R8	1.17.4.1
A0B8R9
A0B8S3
A0B8S4
A0B8S5	2.7.7.6
A0B8S6	2.7.7.6
A0B8T4
A0B8T5	3.1.3.11
A0B8U2	1.2.99.2
A0B8V3
A0B8V4	5.4.99.5
A0B8V9
A0B8W1
A0B8W5
A0B8W6	3.4.25.1
A0B8W9
A0B8X0
A0B8X9	2.1.1.86
A0B8Y0	2.1.1.86
A0B8Y1	2.1.1.86
A0B8Y2	2.1.1.86
A0B8Y3	2.1.1.86
A0B8Y4	2.1.1.86
A0B8Y5	2.1.1.86
A0B8Y6	2.1.1.86
A0B8Z0
A0B8Z3
A0B8Z4	5.99.1.3
A0B8Z5	5.99.1.3
A0B8Z8	2.7.7.7
A0B900	2.4.1.1
A0B902
A0B904	2.5.1.6
A0B908
A0B910	2.7.1.-
A0B911
A0B912
A0B917	1.11.1.15
A0B919
A0B920
A0B921
A0B924
A0B926
A0B927	2.1.1.32
A0B933	4.1.1.36
A0B933	6.3.2.5
A0B937
A0B938
A0B941
A0B943
A0B944
A0B945	6.3.4.5
A0B946
A0B947	2.7.1.19
A0B952
A0B954
A0B968	2.5.1.15
A0B971	3.6.3.8
A0B972
A0B981
A0B987
A0B992
A0B994	6.1.1.20
A0B997	2.5.1.31
A0B9A3
A0B9A4	4.1.3.-
A0B9A5	2.4.2.-
A0B9A7	6.3.2.6
A0B9A9	2.1.2.3
A0B9B0
A0B9D4	4.1.1.19
A0B9D7	2.4.2.18
A0B9D9	4.1.3.27
A0B9E0	4.1.1.48
A0B9F4
A0B9F7
A0B9G0
A0B9G2
A0B9G3
A0B9G4
A0B9G5
A0B9G6
A0B9G8
A0B9G9	1.8.98.1
A0B9H1	1.2.99.5
A0B9H9
A0B9I1	4.2.1.19
A0B9I3	4.2.3.1
A0B9I4
A0B9J2	6.6.1.2
A0B9J5
A0B9J7
A0B9K9	4.1.1.39
A0B9L4	2.7.7.6
A0B9L6	4.1.1.79
[truncated: 998,000+ more rows]
