# Supplementary material for: EnzML: multi-label prediction of enzyme classes using InterPro signatures
Source: BMC Bioinformatics. 2012 Apr 25;13:61. doi: 10.1186/1471-2105-13-61 (PMC3483700; doi:10.1186/1471-2105-13-61)
Supplement: Addtional file 10 — Methods comparison: data files in Mulan ARFF format. The compressed file methods_comparison_arff_data.tar.gz contains the Mulan ARFF and XML files used for jackknife evaluation on the full proteomes of E. Coli, B. Aphidicola, M. Pneumoniae, P. Falciparum, Haemophilus influenzae and Mycoplasma genitalium. [file 1471-2105-13-61-S10.gz]

Archive with 25 entries (24 files):
- methods_comparison_arff_data/b_aphidicola.arff
- methods_comparison_arff_data/non_p_falciparum.arff
- methods_comparison_arff_data/non_m_genitalium.arff
- methods_comparison_arff_data/h_influenzae.arff
- methods_comparison_arff_data/e_coli.arff
- methods_comparison_arff_data/non_e_coli.arff
- methods_comparison_arff_data/non_h_influenzae.arff
- methods_comparison_arff_data/e_coli.xml
- methods_comparison_arff_data/non_e_coli.xml
- methods_comparison_arff_data/b_aphidicola.xml
- methods_comparison_arff_data/m_pneumoniae.xml
- methods_comparison_arff_data/m_genitalium.xml
- methods_comparison_arff_data/non_m_pneumoniae.xml
- methods_comparison_arff_data/non_m_genitalium.xml
- methods_comparison_arff_data/non_b_aphidicola.xml
- methods_comparison_arff_data/h_influenzae.xml
- methods_comparison_arff_data/non_h_influenzae.xml
- methods_comparison_arff_data/p_falciparum.xml
- methods_comparison_arff_data/non_p_falciparum.xml
- methods_comparison_arff_data/p_falciparum.arff
- methods_comparison_arff_data/m_genitalium.arff
- methods_comparison_arff_data/m_pneumoniae.arff
- methods_comparison_arff_data/non_b_aphidicola.arff
- methods_comparison_arff_data/non_m_pneumoniae.arff
- methods_comparison_arff_data
