# Supplementary material for: EnzML: multi-label prediction of enzyme classes using InterPro signatures
Source: BMC Bioinformatics. 2012 Apr 25;13:61. doi: 10.1186/1471-2105-13-61 (PMC3483700; doi:10.1186/1471-2105-13-61)
Supplement: Addtional file 10 — Methods comparison: data files in Mulan ARFF format. The compressed file methods_comparison_arff_data.tar.gz contains the Mulan ARFF and XML files used for jackknife evaluation on the full proteomes of E. Coli, B. Aphidicola, M. Pneumoniae, P. Falciparum, Haemophilus influenzae and Mycoplasma genitalium. [file 1471-2105-13-61-S10.gz › methods_comparison_arff_data/e_coli.arff]

%%%%%%%%%%%%%%%%%%%%%%%
% Begin log: 20110825_155529
% File generated by software program EnzML version: 2011_01
% Documentation at: http://mook.inf.ed.ac.uk/twiki/bin/view.cgi/PublicCSB/TaWeka
% Data set name: filt_167_with_attr_of_166_and_clas_of_166_167
%%%%%%%%%%%%%%%%%%%%%%%
% Statistics: 
% Instances: 13800
% Distinct attributes values: 3930
% Class name: ec
% Distinct class values: 927
% Instance-attribute couples: 45865
% Instance-class couples: 29016
%%%%%%%%%%%%%%%%%%%%%%%
@relation filt_167_with_attr_of_166_and_clas_of_166_167

@attribute 1.-.-.- {0,1}
@attribute 1.1.-.- {0,1}
@attribute 1.1.1.- {0,1}
@attribute 1.1.1.1 {0,1}
@attribute 1.1.1.10 {0,1}
@attribute 1.1.1.100 {0,1}
@attribute 1.1.1.102 {0,1}
@attribute 1.1.1.103 {0,1}
@attribute 1.1.1.105 {0,1}
@attribute 1.1.1.11 {0,1}
@attribute 1.1.1.130 {0,1}
@attribute 1.1.1.132 {0,1}
@attribute 1.1.1.133 {0,1}
@attribute 1.1.1.14 {0,1}
@attribute 1.1.1.140 {0,1}
@attribute 1.1.1.141 {0,1}
@attribute 1.1.1.145 {0,1}
@attribute 1.1.1.146 {0,1}
@attribute 1.1.1.149 {0,1}
@attribute 1.1.1.153 {0,1}
@attribute 1.1.1.154 {0,1}
@attribute 1.1.1.157 {0,1}
@attribute 1.1.1.158 {0,1}
@attribute 1.1.1.159 {0,1}
@attribute 1.1.1.169 {0,1}
@attribute 1.1.1.17 {0,1}
@attribute 1.1.1.170 {0,1}
@attribute 1.1.1.178 {0,1}
@attribute 1.1.1.179 {0,1}
@attribute 1.1.1.18 {0,1}
@attribute 1.1.1.181 {0,1}
@attribute 1.1.1.184 {0,1}
@attribute 1.1.1.188 {0,1}
@attribute 1.1.1.189 {0,1}
@attribute 1.1.1.193 {0,1}
@attribute 1.1.1.195 {0,1}
@attribute 1.1.1.197 {0,1}
@attribute 1.1.1.2 {0,1}
@attribute 1.1.1.205 {0,1}
@attribute 1.1.1.21 {0,1}
@attribute 1.1.1.211 {0,1}
@attribute 1.1.1.213 {0,1}
@attribute 1.1.1.215 {0,1}
@attribute 1.1.1.219 {0,1}
@attribute 1.1.1.22 {0,1}
@attribute 1.1.1.225 {0,1}
@attribute 1.1.1.23 {0,1}
@attribute 1.1.1.24 {0,1}
@attribute 1.1.1.25 {0,1}
@attribute 1.1.1.251 {0,1}
@attribute 1.1.1.26 {0,1}
@attribute 1.1.1.261 {0,1}
@attribute 1.1.1.262 {0,1}
@attribute 1.1.1.263 {0,1}
@attribute 1.1.1.264 {0,1}
@attribute 1.1.1.267 {0,1}
@attribute 1.1.1.27 {0,1}
@attribute 1.1.1.270 {0,1}
@attribute 1.1.1.271 {0,1}
@attribute 1.1.1.272 {0,1}
@attribute 1.1.1.274 {0,1}
@attribute 1.1.1.276 {0,1}
@attribute 1.1.1.28 {0,1}
@attribute 1.1.1.282 {0,1}
@attribute 1.1.1.284 {0,1}
@attribute 1.1.1.288 {0,1}
@attribute 1.1.1.290 {0,1}
@attribute 1.1.1.294 {0,1}
@attribute 1.1.1.295 {0,1}
@attribute 1.1.1.3 {0,1}
@attribute 1.1.1.30 {0,1}
@attribute 1.1.1.305 {0,1}
@attribute 1.1.1.31 {0,1}
@attribute 1.1.1.34 {0,1}
@attribute 1.1.1.35 {0,1}
@attribute 1.1.1.36 {0,1}
@attribute 1.1.1.37 {0,1}
@attribute 1.1.1.38 {0,1}
@attribute 1.1.1.39 {0,1}
@attribute 1.1.1.40 {0,1}
@attribute 1.1.1.41 {0,1}
@attribute 1.1.1.42 {0,1}
@attribute 1.1.1.44 {0,1}
@attribute 1.1.1.45 {0,1}
@attribute 1.1.1.47 {0,1}
@attribute 1.1.1.49 {0,1}
@attribute 1.1.1.50 {0,1}
@attribute 1.1.1.53 {0,1}
@attribute 1.1.1.57 {0,1}
@attribute 1.1.1.58 {0,1}
@attribute 1.1.1.6 {0,1}
@attribute 1.1.1.60 {0,1}
@attribute 1.1.1.62 {0,1}
@attribute 1.1.1.63 {0,1}
@attribute 1.1.1.64 {0,1}
@attribute 1.1.1.65 {0,1}
@attribute 1.1.1.67 {0,1}
@attribute 1.1.1.69 {0,1}
@attribute 1.1.1.77 {0,1}
@attribute 1.1.1.79 {0,1}
@attribute 1.1.1.8 {0,1}
@attribute 1.1.1.81 {0,1}
@attribute 1.1.1.83 {0,1}
@attribute 1.1.1.85 {0,1}
@attribute 1.1.1.86 {0,1}
@attribute 1.1.1.87 {0,1}
@attribute 1.1.1.88 {0,1}
@attribute 1.1.1.9 {0,1}
@attribute 1.1.1.93 {0,1}
@attribute 1.1.1.94 {0,1}
@attribute 1.1.1.95 {0,1}
@attribute 1.1.2.- {0,1}
@attribute 1.1.2.3 {0,1}
@attribute 1.1.2.4 {0,1}
@attribute 1.1.2.8 {0,1}
@attribute 1.1.3.- {0,1}
@attribute 1.1.3.15 {0,1}
@attribute 1.1.3.21 {0,1}
@attribute 1.1.3.37 {0,1}
@attribute 1.1.3.41 {0,1}
@attribute 1.1.3.8 {0,1}
@attribute 1.1.3.9 {0,1}
@attribute 1.1.4.- {0,1}
@attribute 1.1.4.1 {0,1}
@attribute 1.1.5.- {0,1}
@attribute 1.1.5.2 {0,1}
@attribute 1.1.5.3 {0,1}
@attribute 1.1.5.4 {0,1}
@attribute 1.1.99.- {0,1}
@attribute 1.1.99.1 {0,1}
@attribute 1.1.99.2 {0,1}
@attribute 1.1.99.24 {0,1}
@attribute 1.1.99.25 {0,1}
@attribute 1.1.99.28 {0,1}
@attribute 1.10.-.- {0,1}
@attribute 1.10.2.- {0,1}
@attribute 1.10.2.2 {0,1}
@attribute 1.10.3.- {0,1}
@attribute 1.10.99.- {0,1}
@attribute 1.10.99.1 {0,1}
@attribute 1.10.99.2 {0,1}
@attribute 1.10.99.3 {0,1}
@attribute 1.11.-.- {0,1}
@attribute 1.11.1.- {0,1}
@attribute 1.11.1.1 {0,1}
@attribute 1.11.1.10 {0,1}
@attribute 1.11.1.11 {0,1}
@attribute 1.11.1.12 {0,1}
@attribute 1.11.1.15 {0,1}
@attribute 1.11.1.5 {0,1}
@attribute 1.11.1.6 {0,1}
@attribute 1.11.1.7 {0,1}
@attribute 1.11.1.8 {0,1}
@attribute 1.11.1.9 {0,1}
@attribute 1.12.-.- {0,1}
@attribute 1.12.1.- {0,1}
@attribute 1.12.1.2 {0,1}
@attribute 1.12.5.- {0,1}
@attribute 1.12.5.1 {0,1}
@attribute 1.12.7.- {0,1}
@attribute 1.12.7.2 {0,1}
@attribute 1.12.98.- {0,1}
@attribute 1.12.98.1 {0,1}
@attribute 1.12.98.2 {0,1}
@attribute 1.12.99.- {0,1}
@attribute 1.12.99.6 {0,1}
@attribute 1.13.-.- {0,1}
@attribute 1.13.11.- {0,1}
@attribute 1.13.11.1 {0,1}
@attribute 1.13.11.11 {0,1}
@attribute 1.13.11.12 {0,1}
@attribute 1.13.11.16 {0,1}
@attribute 1.13.11.19 {0,1}
@attribute 1.13.11.20 {0,1}
@attribute 1.13.11.24 {0,1}
@attribute 1.13.11.27 {0,1}
@attribute 1.13.11.3 {0,1}
@attribute 1.13.11.31 {0,1}
@attribute 1.13.11.33 {0,1}
@attribute 1.13.11.34 {0,1}
@attribute 1.13.11.39 {0,1}
@attribute 1.13.11.5 {0,1}
@attribute 1.13.11.51 {0,1}
@attribute 1.13.11.52 {0,1}
@attribute 1.13.11.53 {0,1}
@attribute 1.13.11.54 {0,1}
@attribute 1.13.11.6 {0,1}
@attribute 1.13.12.- {0,1}
@attribute 1.13.12.14 {0,1}
@attribute 1.13.12.16 {0,1}
@attribute 1.13.12.3 {0,1}
@attribute 1.13.99.- {0,1}
@attribute 1.13.99.1 {0,1}
@attribute 1.14.-.- {0,1}
@attribute 1.14.11.- {0,1}
@attribute 1.14.11.1 {0,1}
@attribute 1.14.11.13 {0,1}
@attribute 1.14.11.15 {0,1}
@attribute 1.14.11.16 {0,1}
@attribute 1.14.11.17 {0,1}
@attribute 1.14.11.18 {0,1}
@attribute 1.14.11.19 {0,1}
@attribute 1.14.11.2 {0,1}
@attribute 1.14.11.23 {0,1}
@attribute 1.14.11.27 {0,1}
@attribute 1.14.11.4 {0,1}
@attribute 1.14.11.8 {0,1}
@attribute 1.14.11.9 {0,1}
@attribute 1.14.12.- {0,1}
@attribute 1.14.12.10 {0,1}
@attribute 1.14.12.17 {0,1}
@attribute 1.14.12.18 {0,1}
@attribute 1.14.12.19 {0,1}
@attribute 1.14.12.20 {0,1}
@attribute 1.14.13.- {0,1}
@attribute 1.14.13.100 {0,1}
@attribute 1.14.13.11 {0,1}
@attribute 1.14.13.13 {0,1}
@attribute 1.14.13.15 {0,1}
@attribute 1.14.13.17 {0,1}
@attribute 1.14.13.2 {0,1}
@attribute 1.14.13.20 {0,1}
@attribute 1.14.13.21 {0,1}
@attribute 1.14.13.25 {0,1}
@attribute 1.14.13.30 {0,1}
@attribute 1.14.13.39 {0,1}
@attribute 1.14.13.41 {0,1}
@attribute 1.14.13.70 {0,1}
@attribute 1.14.13.72 {0,1}
@attribute 1.14.13.78 {0,1}
@attribute 1.14.13.79 {0,1}
@attribute 1.14.13.8 {0,1}
@attribute 1.14.13.81 {0,1}
@attribute 1.14.13.9 {0,1}
@attribute 1.14.13.93 {0,1}
@attribute 1.14.13.95 {0,1}
@attribute 1.14.13.98 {0,1}
@attribute 1.14.13.99 {0,1}
@attribute 1.14.14.- {0,1}
@attribute 1.14.14.1 {0,1}
@attribute 1.14.14.3 {0,1}
@attribute 1.14.14.5 {0,1}
@attribute 1.14.15.- {0,1}
@attribute 1.14.15.3 {0,1}
@attribute 1.14.15.4 {0,1}
@attribute 1.14.15.5 {0,1}
@attribute 1.14.15.6 {0,1}
@attribute 1.14.15.7 {0,1}
@attribute 1.14.16.- {0,1}
@attribute 1.14.16.1 {0,1}
@attribute 1.14.16.2 {0,1}
@attribute 1.14.16.4 {0,1}
@attribute 1.14.17.- {0,1}
@attribute 1.14.17.1 {0,1}
@attribute 1.14.17.3 {0,1}
@attribute 1.14.17.4 {0,1}
@attribute 1.14.18.- {0,1}
@attribute 1.14.18.1 {0,1}
@attribute 1.14.18.2 {0,1}
@attribute 1.14.19.- {0,1}
@attribute 1.14.19.1 {0,1}
@attribute 1.14.19.2 {0,1}
@attribute 1.14.19.3 {0,1}
@attribute 1.14.21.- {0,1}
@attribute 1.14.21.6 {0,1}
@attribute 1.14.99.- {0,1}
@attribute 1.14.99.1 {0,1}
@attribute 1.14.99.10 {0,1}
@attribute 1.14.99.22 {0,1}
@attribute 1.14.99.29 {0,1}
@attribute 1.14.99.3 {0,1}
@attribute 1.14.99.30 {0,1}
@attribute 1.14.99.36 {0,1}
@attribute 1.14.99.38 {0,1}
@attribute 1.14.99.7 {0,1}
@attribute 1.14.99.9 {0,1}
@attribute 1.15.-.- {0,1}
@attribute 1.15.1.- {0,1}
@attribute 1.15.1.1 {0,1}
@attribute 1.15.1.2 {0,1}
@attribute 1.16.-.- {0,1}
@attribute 1.16.1.- {0,1}
@attribute 1.16.1.1 {0,1}
@attribute 1.16.1.3 {0,1}
@attribute 1.16.1.8 {0,1}
@attribute 1.16.3.- {0,1}
@attribute 1.16.3.1 {0,1}
@attribute 1.17.-.- {0,1}
@attribute 1.17.1.- {0,1}
@attribute 1.17.1.2 {0,1}
@attribute 1.17.1.4 {0,1}
@attribute 1.17.3.- {0,1}
@attribute 1.17.3.2 {0,1}
@attribute 1.17.4.- {0,1}
@attribute 1.17.4.1 {0,1}
@attribute 1.17.4.2 {0,1}
@attribute 1.17.7.- {0,1}
@attribute 1.17.7.1 {0,1}
@attribute 1.17.99.- {0,1}
@attribute 1.17.99.3 {0,1}
@attribute 1.18.-.- {0,1}
@attribute 1.18.1.- {0,1}
@attribute 1.18.1.1 {0,1}
@attribute 1.18.1.2 {0,1}
@attribute 1.18.1.3 {0,1}
@attribute 1.18.6.- {0,1}
@attribute 1.18.6.1 {0,1}
@attribute 1.2.-.- {0,1}
@attribute 1.2.1.- {0,1}
@attribute 1.2.1.10 {0,1}
@attribute 1.2.1.11 {0,1}
@attribute 1.2.1.12 {0,1}
@attribute 1.2.1.13 {0,1}
@attribute 1.2.1.16 {0,1}
@attribute 1.2.1.19 {0,1}
@attribute 1.2.1.2 {0,1}
@attribute 1.2.1.21 {0,1}
@attribute 1.2.1.22 {0,1}
@attribute 1.2.1.24 {0,1}
@attribute 1.2.1.27 {0,1}
@attribute 1.2.1.3 {0,1}
@attribute 1.2.1.31 {0,1}
@attribute 1.2.1.36 {0,1}
@attribute 1.2.1.38 {0,1}
@attribute 1.2.1.39 {0,1}
@attribute 1.2.1.41 {0,1}
@attribute 1.2.1.46 {0,1}
@attribute 1.2.1.47 {0,1}
@attribute 1.2.1.5 {0,1}
@attribute 1.2.1.50 {0,1}
@attribute 1.2.1.59 {0,1}
@attribute 1.2.1.68 {0,1}
@attribute 1.2.1.70 {0,1}
@attribute 1.2.1.71 {0,1}
@attribute 1.2.1.72 {0,1}
@attribute 1.2.1.8 {0,1}
@attribute 1.2.1.9 {0,1}
@attribute 1.2.3.- {0,1}
@attribute 1.2.3.1 {0,1}
@attribute 1.2.3.14 {0,1}
@attribute 1.2.3.3 {0,1}
@attribute 1.2.4.- {0,1}
@attribute 1.2.4.1 {0,1}
@attribute 1.2.4.2 {0,1}
@attribute 1.2.4.4 {0,1}
@attribute 1.2.7.- {0,1}
@attribute 1.2.7.1 {0,1}
@attribute 1.2.7.3 {0,1}
@attribute 1.2.7.5 {0,1}
@attribute 1.2.7.7 {0,1}
@attribute 1.2.7.8 {0,1}
@attribute 1.2.99.- {0,1}
@attribute 1.2.99.2 {0,1}
@attribute 1.2.99.5 {0,1}
@attribute 1.20.-.- {0,1}
@attribute 1.20.4.- {0,1}
@attribute 1.20.4.1 {0,1}
@attribute 1.20.98.- {0,1}
@attribute 1.20.98.1 {0,1}
@attribute 1.21.-.- {0,1}
@attribute 1.21.4.- {0,1}
@attribute 1.21.4.2 {0,1}
@attribute 1.21.4.3 {0,1}
@attribute 1.21.4.4 {0,1}
@attribute 1.3.-.- {0,1}
@attribute 1.3.1.- {0,1}
@attribute 1.3.1.12 {0,1}
@attribute 1.3.1.13 {0,1}
@attribute 1.3.1.2 {0,1}
@attribute 1.3.1.20 {0,1}
@attribute 1.3.1.21 {0,1}
@attribute 1.3.1.24 {0,1}
@attribute 1.3.1.25 {0,1}
@attribute 1.3.1.26 {0,1}
@attribute 1.3.1.28 {0,1}
@attribute 1.3.1.3 {0,1}
@attribute 1.3.1.32 {0,1}
@attribute 1.3.1.33 {0,1}
@attribute 1.3.1.34 {0,1}
@attribute 1.3.1.38 {0,1}
@attribute 1.3.1.42 {0,1}
@attribute 1.3.1.43 {0,1}
@attribute 1.3.1.48 {0,1}
@attribute 1.3.1.54 {0,1}
@attribute 1.3.1.56 {0,1}
@attribute 1.3.1.58 {0,1}
@attribute 1.3.1.70 {0,1}
@attribute 1.3.1.71 {0,1}
@attribute 1.3.1.74 {0,1}
@attribute 1.3.1.76 {0,1}
@attribute 1.3.1.77 {0,1}
@attribute 1.3.1.80 {0,1}
@attribute 1.3.1.83 {0,1}
@attribute 1.3.1.9 {0,1}
@attribute 1.3.2.- {0,1}
@attribute 1.3.2.3 {0,1}
@attribute 1.3.3.- {0,1}
@attribute 1.3.3.1 {0,1}
@attribute 1.3.3.11 {0,1}
@attribute 1.3.3.3 {0,1}
@attribute 1.3.3.4 {0,1}
@attribute 1.3.3.6 {0,1}
@attribute 1.3.5.- {0,1}
@attribute 1.3.5.1 {0,1}
@attribute 1.3.5.2 {0,1}
@attribute 1.3.7.- {0,1}
@attribute 1.3.7.2 {0,1}
@attribute 1.3.7.3 {0,1}
@attribute 1.3.7.4 {0,1}
@attribute 1.3.7.5 {0,1}
@attribute 1.3.99.- {0,1}
@attribute 1.3.99.1 {0,1}
@attribute 1.3.99.10 {0,1}
@attribute 1.3.99.13 {0,1}
@attribute 1.3.99.2 {0,1}
@attribute 1.3.99.22 {0,1}
@attribute 1.3.99.23 {0,1}
@attribute 1.3.99.3 {0,1}
@attribute 1.3.99.5 {0,1}
@attribute 1.3.99.7 {0,1}
@attribute 1.4.-.- {0,1}
@attribute 1.4.1.- {0,1}
@attribute 1.4.1.1 {0,1}
@attribute 1.4.1.13 {0,1}
@attribute 1.4.1.14 {0,1}
@attribute 1.4.1.16 {0,1}
@attribute 1.4.1.2 {0,1}
@attribute 1.4.1.21 {0,1}
@attribute 1.4.1.3 {0,1}
@attribute 1.4.1.4 {0,1}
@attribute 1.4.1.9 {0,1}
@attribute 1.4.3.- {0,1}
@attribute 1.4.3.1 {0,1}
@attribute 1.4.3.13 {0,1}
@attribute 1.4.3.16 {0,1}
@attribute 1.4.3.19 {0,1}
@attribute 1.4.3.2 {0,1}
@attribute 1.4.3.21 {0,1}
@attribute 1.4.3.22 {0,1}
@attribute 1.4.3.3 {0,1}
@attribute 1.4.3.4 {0,1}
@attribute 1.4.3.5 {0,1}
@attribute 1.4.4.- {0,1}
@attribute 1.4.4.2 {0,1}
@attribute 1.4.7.- {0,1}
@attribute 1.4.7.1 {0,1}
@attribute 1.4.99.- {0,1}
@attribute 1.4.99.1 {0,1}
@attribute 1.4.99.3 {0,1}
@attribute 1.5.-.- {0,1}
@attribute 1.5.1.- {0,1}
@attribute 1.5.1.10 {0,1}
@attribute 1.5.1.12 {0,1}
@attribute 1.5.1.15 {0,1}
@attribute 1.5.1.2 {0,1}
@attribute 1.5.1.20 {0,1}
@attribute 1.5.1.24 {0,1}
@attribute 1.5.1.29 {0,1}
@attribute 1.5.1.3 {0,1}
@attribute 1.5.1.30 {0,1}
@attribute 1.5.1.34 {0,1}
@attribute 1.5.1.5 {0,1}
@attribute 1.5.1.6 {0,1}
@attribute 1.5.1.7 {0,1}
@attribute 1.5.1.8 {0,1}
@attribute 1.5.1.9 {0,1}
@attribute 1.5.3.- {0,1}
@attribute 1.5.3.1 {0,1}
@attribute 1.5.3.13 {0,1}
@attribute 1.5.3.14 {0,1}
@attribute 1.5.3.16 {0,1}
@attribute 1.5.3.17 {0,1}
@attribute 1.5.3.7 {0,1}
@attribute 1.5.5.- {0,1}
@attribute 1.5.5.1 {0,1}
@attribute 1.5.99.- {0,1}
@attribute 1.5.99.1 {0,1}
@attribute 1.5.99.11 {0,1}
@attribute 1.5.99.12 {0,1}
@attribute 1.5.99.2 {0,1}
@attribute 1.5.99.8 {0,1}
@attribute 1.5.99.9 {0,1}
@attribute 1.6.-.- {0,1}
@attribute 1.6.1.- {0,1}
@attribute 1.6.1.1 {0,1}
@attribute 1.6.1.2 {0,1}
@attribute 1.6.2.- {0,1}
@attribute 1.6.2.2 {0,1}
@attribute 1.6.2.4 {0,1}
@attribute 1.6.3.- {0,1}
@attribute 1.6.3.1 {0,1}
@attribute 1.6.5.- {0,1}
@attribute 1.6.5.2 {0,1}
@attribute 1.6.5.3 {0,1}
@attribute 1.6.5.4 {0,1}
@attribute 1.6.5.5 {0,1}
@attribute 1.6.99.- {0,1}
@attribute 1.6.99.1 {0,1}
@attribute 1.6.99.3 {0,1}
@attribute 1.6.99.5 {0,1}
@attribute 1.7.-.- {0,1}
@attribute 1.7.1.- {0,1}
@attribute 1.7.1.1 {0,1}
@attribute 1.7.1.13 {0,1}
@attribute 1.7.1.3 {0,1}
@attribute 1.7.1.4 {0,1}
@attribute 1.7.1.7 {0,1}
@attribute 1.7.2.- {0,1}
@attribute 1.7.2.1 {0,1}
@attribute 1.7.2.2 {0,1}
@attribute 1.7.2.3 {0,1}
@attribute 1.7.3.- {0,1}
@attribute 1.7.3.3 {0,1}
@attribute 1.7.3.4 {0,1}
@attribute 1.7.7.- {0,1}
@attribute 1.7.7.1 {0,1}
@attribute 1.7.99.- {0,1}
@attribute 1.7.99.1 {0,1}
@attribute 1.7.99.4 {0,1}
@attribute 1.7.99.6 {0,1}
@attribute 1.7.99.7 {0,1}
@attribute 1.8.-.- {0,1}
@attribute 1.8.1.- {0,1}
@attribute 1.8.1.14 {0,1}
@attribute 1.8.1.2 {0,1}
@attribute 1.8.1.4 {0,1}
@attribute 1.8.1.7 {0,1}
@attribute 1.8.1.8 {0,1}
@attribute 1.8.1.9 {0,1}
@attribute 1.8.3.- {0,1}
@attribute 1.8.3.1 {0,1}
@attribute 1.8.3.2 {0,1}
@attribute 1.8.3.5 {0,1}
@attribute 1.8.4.- {0,1}
@attribute 1.8.4.11 {0,1}
@attribute 1.8.4.12 {0,1}
@attribute 1.8.4.2 {0,1}
@attribute 1.8.4.8 {0,1}
@attribute 1.8.4.9 {0,1}
@attribute 1.8.7.- {0,1}
@attribute 1.8.7.1 {0,1}
@attribute 1.8.98.- {0,1}
@attribute 1.8.98.1 {0,1}
@attribute 1.8.98.2 {0,1}
@attribute 1.8.99.- {0,1}
@attribute 1.8.99.3 {0,1}
@attribute 1.9.-.- {0,1}
@attribute 1.9.3.- {0,1}
@attribute 1.9.3.1 {0,1}
@attribute 1.97.-.- {0,1}
@attribute 1.97.1.- {0,1}
@attribute 1.97.1.10 {0,1}
@attribute 1.97.1.11 {0,1}
@attribute 1.97.1.4 {0,1}
@attribute 2.-.-.- {0,1}
@attribute 2.1.-.- {0,1}
@attribute 2.1.1.- {0,1}
@attribute 2.1.1.1 {0,1}
@attribute 2.1.1.10 {0,1}
@attribute 2.1.1.100 {0,1}
@attribute 2.1.1.103 {0,1}
@attribute 2.1.1.104 {0,1}
@attribute 2.1.1.107 {0,1}
@attribute 2.1.1.11 {0,1}
@attribute 2.1.1.113 {0,1}
@attribute 2.1.1.114 {0,1}
@attribute 2.1.1.12 {0,1}
@attribute 2.1.1.125 {0,1}
@attribute 2.1.1.127 {0,1}
@attribute 2.1.1.13 {0,1}
@attribute 2.1.1.130 {0,1}
@attribute 2.1.1.131 {0,1}
@attribute 2.1.1.132 {0,1}
@attribute 2.1.1.133 {0,1}
@attribute 2.1.1.137 {0,1}
@attribute 2.1.1.14 {0,1}
@attribute 2.1.1.143 {0,1}
@attribute 2.1.1.144 {0,1}
@attribute 2.1.1.148 {0,1}
@attribute 2.1.1.151 {0,1}
@attribute 2.1.1.16 {0,1}
@attribute 2.1.1.17 {0,1}
@attribute 2.1.1.171 {0,1}
@attribute 2.1.1.172 {0,1}
@attribute 2.1.1.173 {0,1}
@attribute 2.1.1.174 {0,1}
@attribute 2.1.1.181 {0,1}
@attribute 2.1.1.182 {0,1}
@attribute 2.1.1.183 {0,1}
@attribute 2.1.1.184 {0,1}
@attribute 2.1.1.2 {0,1}
@attribute 2.1.1.20 {0,1}
@attribute 2.1.1.28 {0,1}
@attribute 2.1.1.31 {0,1}
@attribute 2.1.1.32 {0,1}
@attribute 2.1.1.33 {0,1}
@attribute 2.1.1.34 {0,1}
@attribute 2.1.1.35 {0,1}
@attribute 2.1.1.36 {0,1}
@attribute 2.1.1.37 {0,1}
@attribute 2.1.1.4 {0,1}
@attribute 2.1.1.41 {0,1}
@attribute 2.1.1.43 {0,1}
@attribute 2.1.1.45 {0,1}
@attribute 2.1.1.49 {0,1}
@attribute 2.1.1.5 {0,1}
@attribute 2.1.1.56 {0,1}
@attribute 2.1.1.6 {0,1}
@attribute 2.1.1.62 {0,1}
@attribute 2.1.1.63 {0,1}
@attribute 2.1.1.64 {0,1}
@attribute 2.1.1.67 {0,1}
@attribute 2.1.1.72 {0,1}
@attribute 2.1.1.76 {0,1}
@attribute 2.1.1.77 {0,1}
@attribute 2.1.1.79 {0,1}
@attribute 2.1.1.8 {0,1}
@attribute 2.1.1.80 {0,1}
@attribute 2.1.1.86 {0,1}
@attribute 2.1.1.95 {0,1}
@attribute 2.1.1.98 {0,1}
@attribute 2.1.2.- {0,1}
@attribute 2.1.2.1 {0,1}
@attribute 2.1.2.10 {0,1}
@attribute 2.1.2.11 {0,1}
@attribute 2.1.2.13 {0,1}
@attribute 2.1.2.2 {0,1}
@attribute 2.1.2.3 {0,1}
@attribute 2.1.2.5 {0,1}
@attribute 2.1.2.9 {0,1}
@attribute 2.1.3.- {0,1}
@attribute 2.1.3.2 {0,1}
@attribute 2.1.3.3 {0,1}
@attribute 2.1.3.6 {0,1}
@attribute 2.1.3.9 {0,1}
@attribute 2.1.4.- {0,1}
@attribute 2.1.4.1 {0,1}
@attribute 2.2.-.- {0,1}
@attribute 2.2.1.- {0,1}
@attribute 2.2.1.1 {0,1}
@attribute 2.2.1.2 {0,1}
@attribute 2.2.1.6 {0,1}
@attribute 2.2.1.7 {0,1}
@attribute 2.2.1.9 {0,1}
@attribute 2.3.-.- {0,1}
@attribute 2.3.1.- {0,1}
@attribute 2.3.1.1 {0,1}
@attribute 2.3.1.101 {0,1}
@attribute 2.3.1.109 {0,1}
@attribute 2.3.1.111 {0,1}
@attribute 2.3.1.117 {0,1}
@attribute 2.3.1.118 {0,1}
@attribute 2.3.1.12 {0,1}
@attribute 2.3.1.128 {0,1}
@attribute 2.3.1.129 {0,1}
@attribute 2.3.1.13 {0,1}
@attribute 2.3.1.135 {0,1}
@attribute 2.3.1.137 {0,1}
@attribute 2.3.1.15 {0,1}
@attribute 2.3.1.157 {0,1}
@attribute 2.3.1.158 {0,1}
@attribute 2.3.1.16 {0,1}
@attribute 2.3.1.164 {0,1}
@attribute 2.3.1.168 {0,1}
@attribute 2.3.1.174 {0,1}
@attribute 2.3.1.176 {0,1}
@attribute 2.3.1.178 {0,1}
@attribute 2.3.1.179 {0,1}
@attribute 2.3.1.18 {0,1}
@attribute 2.3.1.180 {0,1}
@attribute 2.3.1.181 {0,1}
@attribute 2.3.1.182 {0,1}
@attribute 2.3.1.183 {0,1}
@attribute 2.3.1.184 {0,1}
@attribute 2.3.1.19 {0,1}
@attribute 2.3.1.20 {0,1}
@attribute 2.3.1.21 {0,1}
@attribute 2.3.1.23 {0,1}
@attribute 2.3.1.26 {0,1}
@attribute 2.3.1.28 {0,1}
@attribute 2.3.1.29 {0,1}
@attribute 2.3.1.30 {0,1}
@attribute 2.3.1.31 {0,1}
@attribute 2.3.1.35 {0,1}
@attribute 2.3.1.37 {0,1}
@attribute 2.3.1.39 {0,1}
@attribute 2.3.1.4 {0,1}
@attribute 2.3.1.40 {0,1}
@attribute 2.3.1.41 {0,1}
@attribute 2.3.1.42 {0,1}
@attribute 2.3.1.43 {0,1}
@attribute 2.3.1.46 {0,1}
@attribute 2.3.1.47 {0,1}
@attribute 2.3.1.48 {0,1}
@attribute 2.3.1.5 {0,1}
@attribute 2.3.1.50 {0,1}
@attribute 2.3.1.51 {0,1}
@attribute 2.3.1.54 {0,1}
@attribute 2.3.1.57 {0,1}
@attribute 2.3.1.6 {0,1}
@attribute 2.3.1.61 {0,1}
@attribute 2.3.1.65 {0,1}
@attribute 2.3.1.67 {0,1}
@attribute 2.3.1.7 {0,1}
@attribute 2.3.1.74 {0,1}
@attribute 2.3.1.78 {0,1}
@attribute 2.3.1.79 {0,1}
@attribute 2.3.1.8 {0,1}
@attribute 2.3.1.85 {0,1}
@attribute 2.3.1.86 {0,1}
@attribute 2.3.1.87 {0,1}
@attribute 2.3.1.88 {0,1}
@attribute 2.3.1.89 {0,1}
@attribute 2.3.1.9 {0,1}
@attribute 2.3.1.91 {0,1}
@attribute 2.3.1.95 {0,1}
@attribute 2.3.1.97 {0,1}
@attribute 2.3.2.- {0,1}
@attribute 2.3.2.13 {0,1}
@attribute 2.3.2.2 {0,1}
@attribute 2.3.2.3 {0,1}
@attribute 2.3.2.4 {0,1}
@attribute 2.3.2.5 {0,1}
@attribute 2.3.2.6 {0,1}
@attribute 2.3.2.8 {0,1}
@attribute 2.3.3.- {0,1}
@attribute 2.3.3.1 {0,1}
@attribute 2.3.3.10 {0,1}
@attribute 2.3.3.13 {0,1}
@attribute 2.3.3.14 {0,1}
@attribute 2.3.3.15 {0,1}
@attribute 2.3.3.5 {0,1}
@attribute 2.3.3.8 {0,1}
@attribute 2.3.3.9 {0,1}
@attribute 2.4.-.- {0,1}
@attribute 2.4.1.- {0,1}
@attribute 2.4.1.1 {0,1}
@attribute 2.4.1.10 {0,1}
@attribute 2.4.1.101 {0,1}
@attribute 2.4.1.102 {0,1}
@attribute 2.4.1.109 {0,1}
@attribute 2.4.1.11 {0,1}
@attribute 2.4.1.117 {0,1}
@attribute 2.4.1.119 {0,1}
@attribute 2.4.1.12 {0,1}
@attribute 2.4.1.121 {0,1}
@attribute 2.4.1.122 {0,1}
@attribute 2.4.1.129 {0,1}
@attribute 2.4.1.13 {0,1}
@attribute 2.4.1.130 {0,1}
@attribute 2.4.1.133 {0,1}
@attribute 2.4.1.134 {0,1}
@attribute 2.4.1.135 {0,1}
@attribute 2.4.1.14 {0,1}
@attribute 2.4.1.141 {0,1}
@attribute 2.4.1.142 {0,1}
@attribute 2.4.1.143 {0,1}
@attribute 2.4.1.144 {0,1}
@attribute 2.4.1.145 {0,1}
@attribute 2.4.1.149 {0,1}
@attribute 2.4.1.15 {0,1}
@attribute 2.4.1.150 {0,1}
@attribute 2.4.1.155 {0,1}
@attribute 2.4.1.159 {0,1}
@attribute 2.4.1.16 {0,1}
@attribute 2.4.1.17 {0,1}
@attribute 2.4.1.173 {0,1}
@attribute 2.4.1.174 {0,1}
@attribute 2.4.1.175 {0,1}
@attribute 2.4.1.18 {0,1}
@attribute 2.4.1.182 {0,1}
@attribute 2.4.1.183 {0,1}
@attribute 2.4.1.186 {0,1}
@attribute 2.4.1.187 {0,1}
@attribute 2.4.1.195 {0,1}
@attribute 2.4.1.198 {0,1}
@attribute 2.4.1.207 {0,1}
@attribute 2.4.1.21 {0,1}
@attribute 2.4.1.212 {0,1}
@attribute 2.4.1.213 {0,1}
@attribute 2.4.1.214 {0,1}
@attribute 2.4.1.215 {0,1}
@attribute 2.4.1.216 {0,1}
@attribute 2.4.1.217 {0,1}
@attribute 2.4.1.218 {0,1}
@attribute 2.4.1.22 {0,1}
@attribute 2.4.1.221 {0,1}
@attribute 2.4.1.222 {0,1}
@attribute 2.4.1.223 {0,1}
@attribute 2.4.1.224 {0,1}
@attribute 2.4.1.225 {0,1}
@attribute 2.4.1.226 {0,1}
@attribute 2.4.1.227 {0,1}
@attribute 2.4.1.228 {0,1}
@attribute 2.4.1.229 {0,1}
@attribute 2.4.1.230 {0,1}
@attribute 2.4.1.232 {0,1}
@attribute 2.4.1.241 {0,1}
@attribute 2.4.1.242 {0,1}
@attribute 2.4.1.244 {0,1}
@attribute 2.4.1.25 {0,1}
@attribute 2.4.1.32 {0,1}
@attribute 2.4.1.34 {0,1}
@attribute 2.4.1.37 {0,1}
@attribute 2.4.1.38 {0,1}
@attribute 2.4.1.40 {0,1}
@attribute 2.4.1.41 {0,1}
@attribute 2.4.1.44 {0,1}
@attribute 2.4.1.45 {0,1}
@attribute 2.4.1.46 {0,1}
@attribute 2.4.1.5 {0,1}
@attribute 2.4.1.50 {0,1}
@attribute 2.4.1.52 {0,1}
@attribute 2.4.1.56 {0,1}
@attribute 2.4.1.57 {0,1}
@attribute 2.4.1.58 {0,1}
@attribute 2.4.1.62 {0,1}
@attribute 2.4.1.65 {0,1}
@attribute 2.4.1.68 {0,1}
@attribute 2.4.1.69 {0,1}
@attribute 2.4.1.7 {0,1}
@attribute 2.4.1.79 {0,1}
@attribute 2.4.1.80 {0,1}
@attribute 2.4.1.83 {0,1}
@attribute 2.4.1.85 {0,1}
@attribute 2.4.1.87 {0,1}
@attribute 2.4.1.88 {0,1}
@attribute 2.4.1.90 {0,1}
@attribute 2.4.1.92 {0,1}
@attribute 2.4.2.- {0,1}
@attribute 2.4.2.1 {0,1}
@attribute 2.4.2.10 {0,1}
@attribute 2.4.2.11 {0,1}
@attribute 2.4.2.12 {0,1}
@attribute 2.4.2.14 {0,1}
@attribute 2.4.2.17 {0,1}
@attribute 2.4.2.18 {0,1}
@attribute 2.4.2.19 {0,1}
@attribute 2.4.2.2 {0,1}
@attribute 2.4.2.21 {0,1}
@attribute 2.4.2.22 {0,1}
@attribute 2.4.2.26 {0,1}
@attribute 2.4.2.28 {0,1}
@attribute 2.4.2.29 {0,1}
@attribute 2.4.2.3 {0,1}
@attribute 2.4.2.30 {0,1}
@attribute 2.4.2.31 {0,1}
@attribute 2.4.2.36 {0,1}
@attribute 2.4.2.38 {0,1}
@attribute 2.4.2.39 {0,1}
@attribute 2.4.2.4 {0,1}
@attribute 2.4.2.6 {0,1}
@attribute 2.4.2.7 {0,1}
@attribute 2.4.2.8 {0,1}
@attribute 2.4.2.9 {0,1}
@attribute 2.4.99.- {0,1}
@attribute 2.4.99.1 {0,1}
@attribute 2.4.99.3 {0,1}
@attribute 2.4.99.4 {0,1}
@attribute 2.4.99.6 {0,1}
@attribute 2.4.99.7 {0,1}
@attribute 2.4.99.8 {0,1}
@attribute 2.4.99.9 {0,1}
@attribute 2.5.-.- {0,1}
@attribute 2.5.1.- {0,1}
@attribute 2.5.1.1 {0,1}
@attribute 2.5.1.10 {0,1}
@attribute 2.5.1.15 {0,1}
@attribute 2.5.1.16 {0,1}
@attribute 2.5.1.17 {0,1}
@attribute 2.5.1.18 {0,1}
@attribute 2.5.1.19 {0,1}
@attribute 2.5.1.21 {0,1}
@attribute 2.5.1.22 {0,1}
@attribute 2.5.1.26 {0,1}
@attribute 2.5.1.29 {0,1}
@attribute 2.5.1.3 {0,1}
@attribute 2.5.1.30 {0,1}
@attribute 2.5.1.31 {0,1}
@attribute 2.5.1.32 {0,1}
@attribute 2.5.1.34 {0,1}
@attribute 2.5.1.43 {0,1}
@attribute 2.5.1.44 {0,1}
@attribute 2.5.1.46 {0,1}
@attribute 2.5.1.47 {0,1}
@attribute 2.5.1.48 {0,1}
@attribute 2.5.1.49 {0,1}
@attribute 2.5.1.54 {0,1}
@attribute 2.5.1.55 {0,1}
@attribute 2.5.1.56 {0,1}
@attribute 2.5.1.57 {0,1}
@attribute 2.5.1.58 {0,1}
@attribute 2.5.1.59 {0,1}
@attribute 2.5.1.6 {0,1}
@attribute 2.5.1.60 {0,1}
@attribute 2.5.1.61 {0,1}
@attribute 2.5.1.62 {0,1}
@attribute 2.5.1.65 {0,1}
@attribute 2.5.1.68 {0,1}
@attribute 2.5.1.7 {0,1}
@attribute 2.5.1.72 {0,1}
@attribute 2.5.1.73 {0,1}
@attribute 2.5.1.74 {0,1}
@attribute 2.5.1.75 {0,1}
@attribute 2.5.1.9 {0,1}
@attribute 2.6.-.- {0,1}
@attribute 2.6.1.- {0,1}
@attribute 2.6.1.1 {0,1}
@attribute 2.6.1.11 {0,1}
@attribute 2.6.1.13 {0,1}
@attribute 2.6.1.16 {0,1}
@attribute 2.6.1.17 {0,1}
@attribute 2.6.1.19 {0,1}
@attribute 2.6.1.2 {0,1}
@attribute 2.6.1.21 {0,1}
@attribute 2.6.1.22 {0,1}
@attribute 2.6.1.36 {0,1}
@attribute 2.6.1.37 {0,1}
@attribute 2.6.1.39 {0,1}
@attribute 2.6.1.40 {0,1}
@attribute 2.6.1.42 {0,1}
@attribute 2.6.1.44 {0,1}
@attribute 2.6.1.45 {0,1}
@attribute 2.6.1.5 {0,1}
@attribute 2.6.1.51 {0,1}
@attribute 2.6.1.52 {0,1}
@attribute 2.6.1.57 {0,1}
@attribute 2.6.1.62 {0,1}
@attribute 2.6.1.64 {0,1}
@attribute 2.6.1.66 {0,1}
@attribute 2.6.1.7 {0,1}
@attribute 2.6.1.76 {0,1}
@attribute 2.6.1.81 {0,1}
@attribute 2.6.1.82 {0,1}
@attribute 2.6.1.83 {0,1}
@attribute 2.6.1.85 {0,1}
@attribute 2.6.1.87 {0,1}
@attribute 2.6.1.9 {0,1}
@attribute 2.6.99.- {0,1}
@attribute 2.6.99.2 {0,1}
@attribute 2.7.-.- {0,1}
@attribute 2.7.1.- {0,1}
@attribute 2.7.1.1 {0,1}
@attribute 2.7.1.100 {0,1}
@attribute 2.7.1.105 {0,1}
@attribute 2.7.1.106 {0,1}
@attribute 2.7.1.107 {0,1}
@attribute 2.7.1.108 {0,1}
@attribute 2.7.1.11 {0,1}
@attribute 2.7.1.113 {0,1}
@attribute 2.7.1.12 {0,1}
@attribute 2.7.1.127 {0,1}
@attribute 2.7.1.130 {0,1}
@attribute 2.7.1.134 {0,1}
@attribute 2.7.1.137 {0,1}
@attribute 2.7.1.138 {0,1}
@attribute 2.7.1.14 {0,1}
@attribute 2.7.1.144 {0,1}
@attribute 2.7.1.145 {0,1}
@attribute 2.7.1.146 {0,1}
@attribute 2.7.1.147 {0,1}
@attribute 2.7.1.148 {0,1}
@attribute 2.7.1.149 {0,1}
@attribute 2.7.1.15 {0,1}
@attribute 2.7.1.150 {0,1}
@attribute 2.7.1.151 {0,1}
@attribute 2.7.1.153 {0,1}
@attribute 2.7.1.154 {0,1}
@attribute 2.7.1.156 {0,1}
@attribute 2.7.1.158 {0,1}
@attribute 2.7.1.159 {0,1}
@attribute 2.7.1.16 {0,1}
@attribute 2.7.1.160 {0,1}
@attribute 2.7.1.161 {0,1}
@attribute 2.7.1.164 {0,1}
@attribute 2.7.1.17 {0,1}
@attribute 2.7.1.19 {0,1}
@attribute 2.7.1.2 {0,1}
@attribute 2.7.1.20 {0,1}
@attribute 2.7.1.21 {0,1}
@attribute 2.7.1.23 {0,1}
@attribute 2.7.1.24 {0,1}
@attribute 2.7.1.25 {0,1}
@attribute 2.7.1.26 {0,1}
@attribute 2.7.1.29 {0,1}
@attribute 2.7.1.3 {0,1}
@attribute 2.7.1.30 {0,1}
@attribute 2.7.1.31 {0,1}
@attribute 2.7.1.32 {0,1}
@attribute 2.7.1.33 {0,1}
@attribute 2.7.1.35 {0,1}
@attribute 2.7.1.36 {0,1}
@attribute 2.7.1.39 {0,1}
@attribute 2.7.1.4 {0,1}
@attribute 2.7.1.40 {0,1}
@attribute 2.7.1.45 {0,1}
@attribute 2.7.1.48 {0,1}
@attribute 2.7.1.49 {0,1}
@attribute 2.7.1.5 {0,1}
@attribute 2.7.1.50 {0,1}
@attribute 2.7.1.51 {0,1}
@attribute 2.7.1.52 {0,1}
@attribute 2.7.1.53 {0,1}
@attribute 2.7.1.55 {0,1}
@attribute 2.7.1.56 {0,1}
@attribute 2.7.1.58 {0,1}
@attribute 2.7.1.59 {0,1}
@attribute 2.7.1.6 {0,1}
@attribute 2.7.1.60 {0,1}
@attribute 2.7.1.63 {0,1}
@attribute 2.7.1.67 {0,1}
@attribute 2.7.1.68 {0,1}
@attribute 2.7.1.69 {0,1}
@attribute 2.7.1.71 {0,1}
@attribute 2.7.1.73 {0,1}
@attribute 2.7.1.74 {0,1}
@attribute 2.7.1.78 {0,1}
@attribute 2.7.1.82 {0,1}
@attribute 2.7.1.89 {0,1}
@attribute 2.7.1.91 {0,1}
@attribute 2.7.1.92 {0,1}
@attribute 2.7.1.94 {0,1}
@attribute 2.7.1.95 {0,1}
@attribute 2.7.10.- {0,1}
@attribute 2.7.10.1 {0,1}
@attribute 2.7.10.2 {0,1}
@attribute 2.7.11.- {0,1}
@attribute 2.7.11.1 {0,1}
@attribute 2.7.11.10 {0,1}
@attribute 2.7.11.11 {0,1}
@attribute 2.7.11.12 {0,1}
@attribute 2.7.11.13 {0,1}
@attribute 2.7.11.14 {0,1}
@attribute 2.7.11.15 {0,1}
@attribute 2.7.11.16 {0,1}
@attribute 2.7.11.17 {0,1}
@attribute 2.7.11.18 {0,1}
@attribute 2.7.11.19 {0,1}
@attribute 2.7.11.2 {0,1}
@attribute 2.7.11.20 {0,1}
@attribute 2.7.11.21 {0,1}
@attribute 2.7.11.22 {0,1}
@attribute 2.7.11.24 {0,1}
@attribute 2.7.11.25 {0,1}
@attribute 2.7.11.26 {0,1}
@attribute 2.7.11.30 {0,1}
@attribute 2.7.11.4 {0,1}
@attribute 2.7.11.5 {0,1}
@attribute 2.7.11.8 {0,1}
@attribute 2.7.12.- {0,1}
@attribute 2.7.12.1 {0,1}
@attribute 2.7.12.2 {0,1}
@attribute 2.7.13.- {0,1}
@attribute 2.7.13.3 {0,1}
@attribute 2.7.2.- {0,1}
@attribute 2.7.2.1 {0,1}
@attribute 2.7.2.11 {0,1}
@attribute 2.7.2.15 {0,1}
@attribute 2.7.2.2 {0,1}
@attribute 2.7.2.3 {0,1}
@attribute 2.7.2.4 {0,1}
@attribute 2.7.2.7 {0,1}
@attribute 2.7.2.8 {0,1}
@attribute 2.7.3.- {0,1}
@attribute 2.7.3.2 {0,1}
@attribute 2.7.3.3 {0,1}
@attribute 2.7.3.9 {0,1}
@attribute 2.7.4.- {0,1}
@attribute 2.7.4.1 {0,1}
@attribute 2.7.4.10 {0,1}
@attribute 2.7.4.14 {0,1}
@attribute 2.7.4.16 {0,1}
@attribute 2.7.4.2 {0,1}
@attribute 2.7.4.21 {0,1}
@attribute 2.7.4.22 {0,1}
@attribute 2.7.4.24 {0,1}
@attribute 2.7.4.3 {0,1}
@attribute 2.7.4.6 {0,1}
@attribute 2.7.4.7 {0,1}
@attribute 2.7.4.8 {0,1}
@attribute 2.7.4.9 {0,1}
@attribute 2.7.6.- {0,1}
@attribute 2.7.6.1 {0,1}
@attribute 2.7.6.2 {0,1}
@attribute 2.7.6.3 {0,1}
@attribute 2.7.6.5 {0,1}
@attribute 2.7.7.- {0,1}
@attribute 2.7.7.1 {0,1}
@attribute 2.7.7.12 {0,1}
@attribute 2.7.7.13 {0,1}
@attribute 2.7.7.14 {0,1}
@attribute 2.7.7.15 {0,1}
@attribute 2.7.7.18 {0,1}
@attribute 2.7.7.19 {0,1}
@attribute 2.7.7.2 {0,1}
@attribute 2.7.7.21 {0,1}
@attribute 2.7.7.23 {0,1}
@attribute 2.7.7.24 {0,1}
@attribute 2.7.7.25 {0,1}
@attribute 2.7.7.27 {0,1}
@attribute 2.7.7.3 {0,1}
@attribute 2.7.7.30 {0,1}
@attribute 2.7.7.31 {0,1}
@attribute 2.7.7.33 {0,1}
@attribute 2.7.7.38 {0,1}
@attribute 2.7.7.39 {0,1}
@attribute 2.7.7.4 {0,1}
@attribute 2.7.7.41 {0,1}
@attribute 2.7.7.42 {0,1}
@attribute 2.7.7.43 {0,1}
@attribute 2.7.7.47 {0,1}
@attribute 2.7.7.48 {0,1}
@attribute 2.7.7.49 {0,1}
@attribute 2.7.7.50 {0,1}
@attribute 2.7.7.52 {0,1}
@attribute 2.7.7.53 {0,1}
@attribute 2.7.7.56 {0,1}
@attribute 2.7.7.58 {0,1}
@attribute 2.7.7.59 {0,1}
@attribute 2.7.7.6 {0,1}
@attribute 2.7.7.60 {0,1}
@attribute 2.7.7.61 {0,1}
@attribute 2.7.7.62 {0,1}
@attribute 2.7.7.63 {0,1}
@attribute 2.7.7.64 {0,1}
@attribute 2.7.7.65 {0,1}
@attribute 2.7.7.66 {0,1}
@attribute 2.7.7.7 {0,1}
@attribute 2.7.7.8 {0,1}
@attribute 2.7.7.9 {0,1}
@attribute 2.7.8.- {0,1}
@attribute 2.7.8.1 {0,1}
@attribute 2.7.8.11 {0,1}
@attribute 2.7.8.12 {0,1}
@attribute 2.7.8.13 {0,1}
@attribute 2.7.8.15 {0,1}
@attribute 2.7.8.17 {0,1}
@attribute 2.7.8.2 {0,1}
@attribute 2.7.8.20 {0,1}
@attribute 2.7.8.24 {0,1}
@attribute 2.7.8.25 {0,1}
@attribute 2.7.8.27 {0,1}
@attribute 2.7.8.30 {0,1}
@attribute 2.7.8.5 {0,1}
@attribute 2.7.8.6 {0,1}
@attribute 2.7.8.7 {0,1}
@attribute 2.7.8.8 {0,1}
@attribute 2.7.9.- {0,1}
@attribute 2.7.9.1 {0,1}
@attribute 2.7.9.2 {0,1}
@attribute 2.7.9.3 {0,1}
@attribute 2.7.9.4 {0,1}
@attribute 2.8.-.- {0,1}
@attribute 2.8.1.- {0,1}
@attribute 2.8.1.1 {0,1}
@attribute 2.8.1.2 {0,1}
@attribute 2.8.1.6 {0,1}
@attribute 2.8.1.7 {0,1}
@attribute 2.8.1.8 {0,1}
@attribute 2.8.2.- {0,1}
@attribute 2.8.2.1 {0,1}
@attribute 2.8.2.11 {0,1}
@attribute 2.8.2.14 {0,1}
@attribute 2.8.2.17 {0,1}
@attribute 2.8.2.2 {0,1}
@attribute 2.8.2.20 {0,1}
@attribute 2.8.2.21 {0,1}
@attribute 2.8.2.23 {0,1}
@attribute 2.8.2.29 {0,1}
@attribute 2.8.2.30 {0,1}
@attribute 2.8.2.33 {0,1}
@attribute 2.8.2.4 {0,1}
@attribute 2.8.2.5 {0,1}
@attribute 2.8.3.- {0,1}
@attribute 2.8.3.10 {0,1}
@attribute 2.8.3.12 {0,1}
@attribute 2.8.3.16 {0,1}
@attribute 2.8.3.5 {0,1}
@attribute 2.8.3.6 {0,1}
@attribute 2.8.3.8 {0,1}
@attribute 2.8.3.9 {0,1}
@attribute 2.8.4.- {0,1}
@attribute 2.8.4.1 {0,1}
@attribute 2.9.-.- {0,1}
@attribute 2.9.1.- {0,1}
@attribute 2.9.1.1 {0,1}
@attribute 2.9.1.2 {0,1}
@attribute 3.-.-.- {0,1}
@attribute 3.1.-.- {0,1}
@attribute 3.1.1.- {0,1}
@attribute 3.1.1.1 {0,1}
@attribute 3.1.1.11 {0,1}
@attribute 3.1.1.13 {0,1}
@attribute 3.1.1.14 {0,1}
@attribute 3.1.1.17 {0,1}
@attribute 3.1.1.2 {0,1}
@attribute 3.1.1.20 {0,1}
@attribute 3.1.1.22 {0,1}
@attribute 3.1.1.23 {0,1}
@attribute 3.1.1.24 {0,1}
@attribute 3.1.1.29 {0,1}
@attribute 3.1.1.3 {0,1}
@attribute 3.1.1.31 {0,1}
@attribute 3.1.1.32 {0,1}
@attribute 3.1.1.34 {0,1}
@attribute 3.1.1.4 {0,1}
@attribute 3.1.1.41 {0,1}
@attribute 3.1.1.45 {0,1}
@attribute 3.1.1.47 {0,1}
@attribute 3.1.1.5 {0,1}
@attribute 3.1.1.53 {0,1}
@attribute 3.1.1.61 {0,1}
@attribute 3.1.1.7 {0,1}
@attribute 3.1.1.73 {0,1}
@attribute 3.1.1.74 {0,1}
@attribute 3.1.1.77 {0,1}
@attribute 3.1.1.79 {0,1}
@attribute 3.1.1.8 {0,1}
@attribute 3.1.1.82 {0,1}
@attribute 3.1.11.- {0,1}
@attribute 3.1.11.1 {0,1}
@attribute 3.1.11.2 {0,1}
@attribute 3.1.11.5 {0,1}
@attribute 3.1.11.6 {0,1}
@attribute 3.1.13.- {0,1}
@attribute 3.1.13.1 {0,1}
@attribute 3.1.13.4 {0,1}
@attribute 3.1.13.5 {0,1}
@attribute 3.1.2.- {0,1}
@attribute 3.1.2.1 {0,1}
@attribute 3.1.2.12 {0,1}
@attribute 3.1.2.14 {0,1}
@attribute 3.1.2.2 {0,1}
@attribute 3.1.2.22 {0,1}
@attribute 3.1.2.27 {0,1}
@attribute 3.1.2.4 {0,1}
@attribute 3.1.2.6 {0,1}
@attribute 3.1.21.- {0,1}
@attribute 3.1.21.1 {0,1}
@attribute 3.1.21.2 {0,1}
@attribute 3.1.21.3 {0,1}
@attribute 3.1.21.4 {0,1}
@attribute 3.1.21.5 {0,1}
@attribute 3.1.21.7 {0,1}
@attribute 3.1.22.- {0,1}
@attribute 3.1.22.1 {0,1}
@attribute 3.1.22.4 {0,1}
@attribute 3.1.25.- {0,1}
@attribute 3.1.26.- {0,1}
@attribute 3.1.26.11 {0,1}
@attribute 3.1.26.12 {0,1}
@attribute 3.1.26.3 {0,1}
@attribute 3.1.26.4 {0,1}
@attribute 3.1.26.5 {0,1}
@attribute 3.1.27.- {0,1}
@attribute 3.1.27.1 {0,1}
@attribute 3.1.27.5 {0,1}
@attribute 3.1.27.6 {0,1}
@attribute 3.1.27.9 {0,1}
@attribute 3.1.3.- {0,1}
@attribute 3.1.3.1 {0,1}
@attribute 3.1.3.10 {0,1}
@attribute 3.1.3.11 {0,1}
@attribute 3.1.3.12 {0,1}
@attribute 3.1.3.13 {0,1}
@attribute 3.1.3.15 {0,1}
@attribute 3.1.3.16 {0,1}
@attribute 3.1.3.18 {0,1}
@attribute 3.1.3.2 {0,1}
@attribute 3.1.3.23 {0,1}
@attribute 3.1.3.25 {0,1}
@attribute 3.1.3.26 {0,1}
@attribute 3.1.3.27 {0,1}
@attribute 3.1.3.29 {0,1}
@attribute 3.1.3.3 {0,1}
@attribute 3.1.3.32 {0,1}
@attribute 3.1.3.33 {0,1}
@attribute 3.1.3.36 {0,1}
@attribute 3.1.3.37 {0,1}
@attribute 3.1.3.4 {0,1}
@attribute 3.1.3.41 {0,1}
@attribute 3.1.3.43 {0,1}
@attribute 3.1.3.45 {0,1}
@attribute 3.1.3.46 {0,1}
@attribute 3.1.3.48 {0,1}
@attribute 3.1.3.5 {0,1}
@attribute 3.1.3.56 {0,1}
@attribute 3.1.3.57 {0,1}
@attribute 3.1.3.6 {0,1}
@attribute 3.1.3.62 {0,1}
@attribute 3.1.3.66 {0,1}
@attribute 3.1.3.67 {0,1}
@attribute 3.1.3.69 {0,1}
@attribute 3.1.3.7 {0,1}
@attribute 3.1.3.70 {0,1}
@attribute 3.1.3.71 {0,1}
@attribute 3.1.3.73 {0,1}
@attribute 3.1.3.74 {0,1}
@attribute 3.1.3.75 {0,1}
@attribute 3.1.3.77 {0,1}
@attribute 3.1.3.78 {0,1}
@attribute 3.1.3.79 {0,1}
@attribute 3.1.3.8 {0,1}
@attribute 3.1.3.9 {0,1}
@attribute 3.1.30.- {0,1}
@attribute 3.1.30.1 {0,1}
@attribute 3.1.31.- {0,1}
@attribute 3.1.31.1 {0,1}
@attribute 3.1.4.- {0,1}
@attribute 3.1.4.1 {0,1}
@attribute 3.1.4.11 {0,1}
@attribute 3.1.4.12 {0,1}
@attribute 3.1.4.14 {0,1}
@attribute 3.1.4.16 {0,1}
@attribute 3.1.4.17 {0,1}
@attribute 3.1.4.3 {0,1}
@attribute 3.1.4.35 {0,1}
@attribute 3.1.4.37 {0,1}
@attribute 3.1.4.39 {0,1}
@attribute 3.1.4.4 {0,1}
@attribute 3.1.4.43 {0,1}
@attribute 3.1.4.45 {0,1}
@attribute 3.1.4.46 {0,1}
@attribute 3.1.4.50 {0,1}
@attribute 3.1.4.52 {0,1}
@attribute 3.1.4.53 {0,1}
@attribute 3.1.5.- {0,1}
@attribute 3.1.5.1 {0,1}
@attribute 3.1.6.- {0,1}
@attribute 3.1.6.1 {0,1}
@attribute 3.1.6.12 {0,1}
@attribute 3.1.6.13 {0,1}
@attribute 3.1.6.14 {0,1}
@attribute 3.1.6.2 {0,1}
@attribute 3.1.6.4 {0,1}
@attribute 3.1.6.6 {0,1}
@attribute 3.1.6.8 {0,1}
@attribute 3.1.7.- {0,1}
@attribute 3.1.7.2 {0,1}
@attribute 3.1.8.- {0,1}
@attribute 3.1.8.1 {0,1}
@attribute 3.10.-.- {0,1}
@attribute 3.10.1.- {0,1}
@attribute 3.10.1.1 {0,1}
@attribute 3.11.-.- {0,1}
@attribute 3.11.1.- {0,1}
@attribute 3.11.1.1 {0,1}
@attribute 3.13.-.- {0,1}
@attribute 3.13.1.- {0,1}
@attribute 3.13.1.1 {0,1}
@attribute 3.2.-.- {0,1}
@attribute 3.2.1.- {0,1}
@attribute 3.2.1.1 {0,1}
@attribute 3.2.1.10 {0,1}
@attribute 3.2.1.101 {0,1}
@attribute 3.2.1.106 {0,1}
@attribute 3.2.1.108 {0,1}
@attribute 3.2.1.11 {0,1}
@attribute 3.2.1.113 {0,1}
@attribute 3.2.1.114 {0,1}
@attribute 3.2.1.122 {0,1}
@attribute 3.2.1.132 {0,1}
@attribute 3.2.1.139 {0,1}
@attribute 3.2.1.14 {0,1}
@attribute 3.2.1.141 {0,1}
@attribute 3.2.1.143 {0,1}
@attribute 3.2.1.15 {0,1}
@attribute 3.2.1.17 {0,1}
@attribute 3.2.1.18 {0,1}
@attribute 3.2.1.2 {0,1}
@attribute 3.2.1.20 {0,1}
@attribute 3.2.1.21 {0,1}
@attribute 3.2.1.22 {0,1}
@attribute 3.2.1.23 {0,1}
@attribute 3.2.1.24 {0,1}
@attribute 3.2.1.25 {0,1}
@attribute 3.2.1.26 {0,1}
@attribute 3.2.1.28 {0,1}
@attribute 3.2.1.3 {0,1}
@attribute 3.2.1.31 {0,1}
@attribute 3.2.1.33 {0,1}
@attribute 3.2.1.35 {0,1}
@attribute 3.2.1.37 {0,1}
@attribute 3.2.1.39 {0,1}
@attribute 3.2.1.4 {0,1}
@attribute 3.2.1.41 {0,1}
@attribute 3.2.1.45 {0,1}
@attribute 3.2.1.46 {0,1}
@attribute 3.2.1.48 {0,1}
@attribute 3.2.1.49 {0,1}
@attribute 3.2.1.50 {0,1}
@attribute 3.2.1.51 {0,1}
@attribute 3.2.1.52 {0,1}
@attribute 3.2.1.55 {0,1}
@attribute 3.2.1.58 {0,1}
@attribute 3.2.1.59 {0,1}
@attribute 3.2.1.62 {0,1}
@attribute 3.2.1.67 {0,1}
@attribute 3.2.1.70 {0,1}
@attribute 3.2.1.76 {0,1}
@attribute 3.2.1.78 {0,1}
@attribute 3.2.1.8 {0,1}
@attribute 3.2.1.80 {0,1}
@attribute 3.2.1.81 {0,1}
@attribute 3.2.1.84 {0,1}
@attribute 3.2.1.85 {0,1}
@attribute 3.2.1.86 {0,1}
@attribute 3.2.1.89 {0,1}
@attribute 3.2.1.91 {0,1}
@attribute 3.2.1.93 {0,1}
@attribute 3.2.1.96 {0,1}
@attribute 3.2.1.99 {0,1}
@attribute 3.2.2.- {0,1}
@attribute 3.2.2.19 {0,1}
@attribute 3.2.2.20 {0,1}
@attribute 3.2.2.21 {0,1}
@attribute 3.2.2.23 {0,1}
@attribute 3.2.2.4 {0,1}
@attribute 3.2.2.5 {0,1}
@attribute 3.2.2.8 {0,1}
@attribute 3.2.2.9 {0,1}
@attribute 3.3.-.- {0,1}
@attribute 3.3.1.- {0,1}
@attribute 3.3.1.1 {0,1}
@attribute 3.3.2.- {0,1}
@attribute 3.3.2.1 {0,1}
@attribute 3.3.2.10 {0,1}
@attribute 3.3.2.6 {0,1}
@attribute 3.3.2.9 {0,1}
@attribute 3.4.-.- {0,1}
@attribute 3.4.11.- {0,1}
@attribute 3.4.11.1 {0,1}
@attribute 3.4.11.18 {0,1}
@attribute 3.4.11.19 {0,1}
@attribute 3.4.11.2 {0,1}
@attribute 3.4.11.21 {0,1}
@attribute 3.4.11.23 {0,1}
@attribute 3.4.11.3 {0,1}
@attribute 3.4.11.4 {0,1}
@attribute 3.4.11.5 {0,1}
@attribute 3.4.11.6 {0,1}
@attribute 3.4.11.7 {0,1}
@attribute 3.4.11.9 {0,1}
@attribute 3.4.13.- {0,1}
@attribute 3.4.13.18 {0,1}
@attribute 3.4.13.19 {0,1}
@attribute 3.4.13.20 {0,1}
@attribute 3.4.13.21 {0,1}
@attribute 3.4.13.3 {0,1}
@attribute 3.4.13.9 {0,1}
@attribute 3.4.14.- {0,1}
@attribute 3.4.14.1 {0,1}
@attribute 3.4.14.10 {0,1}
@attribute 3.4.14.11 {0,1}
@attribute 3.4.14.2 {0,1}
@attribute 3.4.14.4 {0,1}
@attribute 3.4.14.5 {0,1}
@attribute 3.4.14.9 {0,1}
@attribute 3.4.15.- {0,1}
@attribute 3.4.15.1 {0,1}
@attribute 3.4.15.5 {0,1}
@attribute 3.4.15.6 {0,1}
@attribute 3.4.16.- {0,1}
@attribute 3.4.16.2 {0,1}
@attribute 3.4.16.4 {0,1}
@attribute 3.4.16.5 {0,1}
@attribute 3.4.16.6 {0,1}
@attribute 3.4.17.- {0,1}
@attribute 3.4.17.1 {0,1}
@attribute 3.4.17.10 {0,1}
@attribute 3.4.17.12 {0,1}
@attribute 3.4.17.15 {0,1}
@attribute 3.4.17.2 {0,1}
@attribute 3.4.17.20 {0,1}
@attribute 3.4.17.21 {0,1}
@attribute 3.4.17.22 {0,1}
@attribute 3.4.17.3 {0,1}
@attribute 3.4.18.- {0,1}
@attribute 3.4.18.1 {0,1}
@attribute 3.4.19.- {0,1}
@attribute 3.4.19.1 {0,1}
@attribute 3.4.19.12 {0,1}
@attribute 3.4.19.3 {0,1}
@attribute 3.4.19.5 {0,1}
@attribute 3.4.19.6 {0,1}
@attribute 3.4.19.9 {0,1}
@attribute 3.4.21.- {0,1}
@attribute 3.4.21.1 {0,1}
@attribute 3.4.21.10 {0,1}
@attribute 3.4.21.102 {0,1}
@attribute 3.4.21.104 {0,1}
@attribute 3.4.21.105 {0,1}
@attribute 3.4.21.108 {0,1}
@attribute 3.4.21.109 {0,1}
@attribute 3.4.21.110 {0,1}
@attribute 3.4.21.112 {0,1}
@attribute 3.4.21.116 {0,1}
@attribute 3.4.21.117 {0,1}
@attribute 3.4.21.118 {0,1}
@attribute 3.4.21.19 {0,1}
@attribute 3.4.21.2 {0,1}
@attribute 3.4.21.20 {0,1}
@attribute 3.4.21.21 {0,1}
@attribute 3.4.21.22 {0,1}
@attribute 3.4.21.26 {0,1}
@attribute 3.4.21.27 {0,1}
@attribute 3.4.21.34 {0,1}
@attribute 3.4.21.35 {0,1}
@attribute 3.4.21.36 {0,1}
@attribute 3.4.21.37 {0,1}
@attribute 3.4.21.38 {0,1}
@attribute 3.4.21.39 {0,1}
@attribute 3.4.21.4 {0,1}
@attribute 3.4.21.41 {0,1}
@attribute 3.4.21.42 {0,1}
@attribute 3.4.21.43 {0,1}
@attribute 3.4.21.45 {0,1}
@attribute 3.4.21.46 {0,1}
@attribute 3.4.21.47 {0,1}
@attribute 3.4.21.5 {0,1}
@attribute 3.4.21.53 {0,1}
@attribute 3.4.21.54 {0,1}
@attribute 3.4.21.59 {0,1}
@attribute 3.4.21.6 {0,1}
@attribute 3.4.21.62 {0,1}
@attribute 3.4.21.68 {0,1}
@attribute 3.4.21.69 {0,1}
@attribute 3.4.21.7 {0,1}
@attribute 3.4.21.70 {0,1}
@attribute 3.4.21.71 {0,1}
@attribute 3.4.21.72 {0,1}
@attribute 3.4.21.73 {0,1}
@attribute 3.4.21.75 {0,1}
@attribute 3.4.21.76 {0,1}
@attribute 3.4.21.77 {0,1}
@attribute 3.4.21.78 {0,1}
@attribute 3.4.21.79 {0,1}
@attribute 3.4.21.83 {0,1}
@attribute 3.4.21.88 {0,1}
@attribute 3.4.21.89 {0,1}
@attribute 3.4.21.9 {0,1}
@attribute 3.4.21.92 {0,1}
@attribute 3.4.21.93 {0,1}
@attribute 3.4.21.94 {0,1}
@attribute 3.4.21.96 {0,1}
@attribute 3.4.22.- {0,1}
@attribute 3.4.22.1 {0,1}
@attribute 3.4.22.10 {0,1}
@attribute 3.4.22.15 {0,1}
@attribute 3.4.22.16 {0,1}
@attribute 3.4.22.27 {0,1}
@attribute 3.4.22.34 {0,1}
@attribute 3.4.22.36 {0,1}
@attribute 3.4.22.37 {0,1}
@attribute 3.4.22.38 {0,1}
@attribute 3.4.22.40 {0,1}
@attribute 3.4.22.41 {0,1}
@attribute 3.4.22.42 {0,1}
@attribute 3.4.22.43 {0,1}
@attribute 3.4.22.48 {0,1}
@attribute 3.4.22.49 {0,1}
@attribute 3.4.22.52 {0,1}
@attribute 3.4.22.53 {0,1}
@attribute 3.4.22.54 {0,1}
@attribute 3.4.22.55 {0,1}
@attribute 3.4.22.56 {0,1}
@attribute 3.4.22.57 {0,1}
@attribute 3.4.22.58 {0,1}
@attribute 3.4.22.59 {0,1}
@attribute 3.4.22.60 {0,1}
@attribute 3.4.22.61 {0,1}
@attribute 3.4.22.62 {0,1}
@attribute 3.4.22.63 {0,1}
@attribute 3.4.22.64 {0,1}
@attribute 3.4.23.- {0,1}
@attribute 3.4.23.1 {0,1}
@attribute 3.4.23.15 {0,1}
@attribute 3.4.23.18 {0,1}
@attribute 3.4.23.25 {0,1}
@attribute 3.4.23.3 {0,1}
@attribute 3.4.23.34 {0,1}
@attribute 3.4.23.36 {0,1}
@attribute 3.4.23.38 {0,1}
@attribute 3.4.23.4 {0,1}
@attribute 3.4.23.43 {0,1}
@attribute 3.4.23.45 {0,1}
@attribute 3.4.23.46 {0,1}
@attribute 3.4.23.48 {0,1}
@attribute 3.4.23.49 {0,1}
@attribute 3.4.23.5 {0,1}
@attribute 3.4.24.- {0,1}
@attribute 3.4.24.11 {0,1}
@attribute 3.4.24.13 {0,1}
@attribute 3.4.24.14 {0,1}
@attribute 3.4.24.15 {0,1}
@attribute 3.4.24.16 {0,1}
@attribute 3.4.24.17 {0,1}
@attribute 3.4.24.18 {0,1}
@attribute 3.4.24.19 {0,1}
@attribute 3.4.24.21 {0,1}
@attribute 3.4.24.22 {0,1}
@attribute 3.4.24.23 {0,1}
@attribute 3.4.24.24 {0,1}
@attribute 3.4.24.26 {0,1}
@attribute 3.4.24.28 {0,1}
@attribute 3.4.24.3 {0,1}
@attribute 3.4.24.30 {0,1}
@attribute 3.4.24.34 {0,1}
@attribute 3.4.24.35 {0,1}
@attribute 3.4.24.55 {0,1}
@attribute 3.4.24.56 {0,1}
@attribute 3.4.24.57 {0,1}
@attribute 3.4.24.59 {0,1}
@attribute 3.4.24.61 {0,1}
@attribute 3.4.24.64 {0,1}
@attribute 3.4.24.65 {0,1}
@attribute 3.4.24.68 {0,1}
@attribute 3.4.24.69 {0,1}
@attribute 3.4.24.7 {0,1}
@attribute 3.4.24.70 {0,1}
@attribute 3.4.24.71 {0,1}
@attribute 3.4.24.75 {0,1}
@attribute 3.4.24.77 {0,1}
@attribute 3.4.24.78 {0,1}
@attribute 3.4.24.79 {0,1}
@attribute 3.4.24.80 {0,1}
@attribute 3.4.24.81 {0,1}
@attribute 3.4.24.82 {0,1}
@attribute 3.4.24.83 {0,1}
@attribute 3.4.24.84 {0,1}
@attribute 3.4.24.85 {0,1}
@attribute 3.4.24.86 {0,1}
@attribute 3.4.25.- {0,1}
@attribute 3.4.25.1 {0,1}
@attribute 3.5.-.- {0,1}
@attribute 3.5.1.- {0,1}
@attribute 3.5.1.1 {0,1}
@attribute 3.5.1.10 {0,1}
@attribute 3.5.1.12 {0,1}
@attribute 3.5.1.14 {0,1}
@attribute 3.5.1.15 {0,1}
@attribute 3.5.1.16 {0,1}
@attribute 3.5.1.18 {0,1}
@attribute 3.5.1.19 {0,1}
@attribute 3.5.1.2 {0,1}
@attribute 3.5.1.23 {0,1}
@attribute 3.5.1.24 {0,1}
@attribute 3.5.1.25 {0,1}
@attribute 3.5.1.26 {0,1}
@attribute 3.5.1.28 {0,1}
@attribute 3.5.1.3 {0,1}
@attribute 3.5.1.32 {0,1}
@attribute 3.5.1.38 {0,1}
@attribute 3.5.1.4 {0,1}
@attribute 3.5.1.44 {0,1}
@attribute 3.5.1.47 {0,1}
@attribute 3.5.1.49 {0,1}
@attribute 3.5.1.5 {0,1}
@attribute 3.5.1.52 {0,1}
@attribute 3.5.1.6 {0,1}
@attribute 3.5.1.78 {0,1}
@attribute 3.5.1.88 {0,1}
@attribute 3.5.1.89 {0,1}
@attribute 3.5.1.9 {0,1}
@attribute 3.5.1.90 {0,1}
@attribute 3.5.1.92 {0,1}
@attribute 3.5.1.94 {0,1}
@attribute 3.5.1.96 {0,1}
@attribute 3.5.1.98 {0,1}
@attribute 3.5.2.- {0,1}
@attribute 3.5.2.17 {0,1}
@attribute 3.5.2.2 {0,1}
@attribute 3.5.2.3 {0,1}
@attribute 3.5.2.5 {0,1}
@attribute 3.5.2.6 {0,1}
@attribute 3.5.2.7 {0,1}
@attribute 3.5.2.9 {0,1}
@attribute 3.5.3.- {0,1}
@attribute 3.5.3.1 {0,1}
@attribute 3.5.3.11 {0,1}
@attribute 3.5.3.12 {0,1}
@attribute 3.5.3.15 {0,1}
@attribute 3.5.3.18 {0,1}
@attribute 3.5.3.19 {0,1}
@attribute 3.5.3.23 {0,1}
@attribute 3.5.3.4 {0,1}
@attribute 3.5.3.6 {0,1}
@attribute 3.5.3.8 {0,1}
@attribute 3.5.4.- {0,1}
@attribute 3.5.4.1 {0,1}
@attribute 3.5.4.10 {0,1}
@attribute 3.5.4.12 {0,1}
@attribute 3.5.4.13 {0,1}
@attribute 3.5.4.16 {0,1}
@attribute 3.5.4.19 {0,1}
@attribute 3.5.4.2 {0,1}
@attribute 3.5.4.25 {0,1}
@attribute 3.5.4.26 {0,1}
@attribute 3.5.4.27 {0,1}
@attribute 3.5.4.28 {0,1}
@attribute 3.5.4.29 {0,1}
@attribute 3.5.4.3 {0,1}
@attribute 3.5.4.30 {0,1}
@attribute 3.5.4.4 {0,1}
@attribute 3.5.4.5 {0,1}
@attribute 3.5.4.6 {0,1}
@attribute 3.5.4.9 {0,1}
@attribute 3.5.5.- {0,1}
@attribute 3.5.5.1 {0,1}
@attribute 3.5.5.4 {0,1}
@attribute 3.5.99.- {0,1}
@attribute 3.5.99.2 {0,1}
@attribute 3.5.99.6 {0,1}
@attribute 3.5.99.7 {0,1}
@attribute 3.6.-.- {0,1}
@attribute 3.6.1.- {0,1}
@attribute 3.6.1.1 {0,1}
@attribute 3.6.1.10 {0,1}
@attribute 3.6.1.11 {0,1}
@attribute 3.6.1.13 {0,1}
@attribute 3.6.1.15 {0,1}
@attribute 3.6.1.16 {0,1}
@attribute 3.6.1.17 {0,1}
@attribute 3.6.1.19 {0,1}
@attribute 3.6.1.22 {0,1}
@attribute 3.6.1.23 {0,1}
@attribute 3.6.1.26 {0,1}
@attribute 3.6.1.27 {0,1}
@attribute 3.6.1.28 {0,1}
@attribute 3.6.1.29 {0,1}
@attribute 3.6.1.31 {0,1}
@attribute 3.6.1.40 {0,1}
@attribute 3.6.1.41 {0,1}
@attribute 3.6.1.42 {0,1}
@attribute 3.6.1.43 {0,1}
@attribute 3.6.1.45 {0,1}
@attribute 3.6.1.5 {0,1}
@attribute 3.6.1.52 {0,1}
@attribute 3.6.1.53 {0,1}
@attribute 3.6.1.6 {0,1}
@attribute 3.6.1.7 {0,1}
@attribute 3.6.1.9 {0,1}
@attribute 3.6.3.- {0,1}
@attribute 3.6.3.1 {0,1}
@attribute 3.6.3.10 {0,1}
@attribute 3.6.3.12 {0,1}
@attribute 3.6.3.14 {0,1}
@attribute 3.6.3.16 {0,1}
@attribute 3.6.3.17 {0,1}
@attribute 3.6.3.19 {0,1}
@attribute 3.6.3.2 {0,1}
@attribute 3.6.3.20 {0,1}
@attribute 3.6.3.25 {0,1}
@attribute 3.6.3.27 {0,1}
@attribute 3.6.3.29 {0,1}
@attribute 3.6.3.3 {0,1}
@attribute 3.6.3.30 {0,1}
@attribute 3.6.3.31 {0,1}
@attribute 3.6.3.32 {0,1}
@attribute 3.6.3.33 {0,1}
@attribute 3.6.3.34 {0,1}
@attribute 3.6.3.4 {0,1}
@attribute 3.6.3.40 {0,1}
@attribute 3.6.3.41 {0,1}
@attribute 3.6.3.49 {0,1}
@attribute 3.6.3.5 {0,1}
@attribute 3.6.3.6 {0,1}
@attribute 3.6.3.8 {0,1}
@attribute 3.6.3.9 {0,1}
@attribute 3.6.4.- {0,1}
@attribute 3.6.4.13 {0,1}
@attribute 3.6.4.3 {0,1}
@attribute 3.6.4.6 {0,1}
@attribute 3.6.5.- {0,1}
@attribute 3.6.5.5 {0,1}
@attribute 3.7.-.- {0,1}
@attribute 3.7.1.- {0,1}
@attribute 3.7.1.2 {0,1}
@attribute 3.7.1.3 {0,1}
@attribute 3.7.1.8 {0,1}
@attribute 3.8.-.- {0,1}
@attribute 3.8.1.- {0,1}
@attribute 3.8.1.5 {0,1}
@attribute 4.-.-.- {0,1}
@attribute 4.1.-.- {0,1}
@attribute 4.1.1.- {0,1}
@attribute 4.1.1.1 {0,1}
@attribute 4.1.1.11 {0,1}
@attribute 4.1.1.15 {0,1}
@attribute 4.1.1.17 {0,1}
@attribute 4.1.1.18 {0,1}
@attribute 4.1.1.19 {0,1}
@attribute 4.1.1.2 {0,1}
@attribute 4.1.1.20 {0,1}
@attribute 4.1.1.21 {0,1}
@attribute 4.1.1.22 {0,1}
@attribute 4.1.1.23 {0,1}
@attribute 4.1.1.25 {0,1}
@attribute 4.1.1.28 {0,1}
@attribute 4.1.1.29 {0,1}
@attribute 4.1.1.3 {0,1}
@attribute 4.1.1.31 {0,1}
@attribute 4.1.1.32 {0,1}
@attribute 4.1.1.33 {0,1}
@attribute 4.1.1.35 {0,1}
@attribute 4.1.1.36 {0,1}
@attribute 4.1.1.37 {0,1}
@attribute 4.1.1.39 {0,1}
@attribute 4.1.1.4 {0,1}
@attribute 4.1.1.41 {0,1}
@attribute 4.1.1.44 {0,1}
@attribute 4.1.1.45 {0,1}
@attribute 4.1.1.46 {0,1}
@attribute 4.1.1.47 {0,1}
@attribute 4.1.1.48 {0,1}
@attribute 4.1.1.49 {0,1}
@attribute 4.1.1.5 {0,1}
@attribute 4.1.1.50 {0,1}
@attribute 4.1.1.65 {0,1}
@attribute 4.1.1.7 {0,1}
@attribute 4.1.1.70 {0,1}
@attribute 4.1.1.71 {0,1}
@attribute 4.1.1.73 {0,1}
@attribute 4.1.1.79 {0,1}
@attribute 4.1.1.8 {0,1}
@attribute 4.1.1.81 {0,1}
@attribute 4.1.1.84 {0,1}
@attribute 4.1.1.85 {0,1}
@attribute 4.1.1.86 {0,1}
@attribute 4.1.1.9 {0,1}
@attribute 4.1.2.- {0,1}
@attribute 4.1.2.13 {0,1}
@attribute 4.1.2.14 {0,1}
@attribute 4.1.2.17 {0,1}
@attribute 4.1.2.19 {0,1}
@attribute 4.1.2.20 {0,1}
@attribute 4.1.2.21 {0,1}
@attribute 4.1.2.22 {0,1}
@attribute 4.1.2.25 {0,1}
@attribute 4.1.2.27 {0,1}
@attribute 4.1.2.29 {0,1}
@attribute 4.1.2.4 {0,1}
@attribute 4.1.2.40 {0,1}
@attribute 4.1.2.43 {0,1}
@attribute 4.1.2.5 {0,1}
@attribute 4.1.2.8 {0,1}
@attribute 4.1.3.- {0,1}
@attribute 4.1.3.1 {0,1}
@attribute 4.1.3.16 {0,1}
@attribute 4.1.3.27 {0,1}
@attribute 4.1.3.3 {0,1}
@attribute 4.1.3.30 {0,1}
@attribute 4.1.3.34 {0,1}
@attribute 4.1.3.36 {0,1}
@attribute 4.1.3.38 {0,1}
@attribute 4.1.3.39 {0,1}
@attribute 4.1.3.4 {0,1}
@attribute 4.1.3.40 {0,1}
@attribute 4.1.3.6 {0,1}
@attribute 4.1.99.- {0,1}
@attribute 4.1.99.1 {0,1}
@attribute 4.1.99.12 {0,1}
@attribute 4.1.99.2 {0,1}
@attribute 4.1.99.3 {0,1}
@attribute 4.2.-.- {0,1}
@attribute 4.2.1.- {0,1}
@attribute 4.2.1.1 {0,1}
@attribute 4.2.1.10 {0,1}
@attribute 4.2.1.104 {0,1}
@attribute 4.2.1.107 {0,1}
@attribute 4.2.1.108 {0,1}
@attribute 4.2.1.109 {0,1}
@attribute 4.2.1.11 {0,1}
@attribute 4.2.1.113 {0,1}
@attribute 4.2.1.12 {0,1}
@attribute 4.2.1.17 {0,1}
@attribute 4.2.1.18 {0,1}
@attribute 4.2.1.19 {0,1}
@attribute 4.2.1.2 {0,1}
@attribute 4.2.1.20 {0,1}
@attribute 4.2.1.22 {0,1}
@attribute 4.2.1.24 {0,1}
@attribute 4.2.1.28 {0,1}
@attribute 4.2.1.3 {0,1}
@attribute 4.2.1.32 {0,1}
@attribute 4.2.1.33 {0,1}
@attribute 4.2.1.35 {0,1}
@attribute 4.2.1.36 {0,1}
@attribute 4.2.1.40 {0,1}
@attribute 4.2.1.41 {0,1}
@attribute 4.2.1.42 {0,1}
@attribute 4.2.1.44 {0,1}
@attribute 4.2.1.45 {0,1}
@attribute 4.2.1.46 {0,1}
@attribute 4.2.1.47 {0,1}
@attribute 4.2.1.49 {0,1}
@attribute 4.2.1.51 {0,1}
@attribute 4.2.1.52 {0,1}
@attribute 4.2.1.55 {0,1}
@attribute 4.2.1.6 {0,1}
@attribute 4.2.1.60 {0,1}
@attribute 4.2.1.7 {0,1}
@attribute 4.2.1.75 {0,1}
@attribute 4.2.1.79 {0,1}
@attribute 4.2.1.8 {0,1}
@attribute 4.2.1.80 {0,1}
@attribute 4.2.1.9 {0,1}
@attribute 4.2.1.90 {0,1}
@attribute 4.2.1.92 {0,1}
@attribute 4.2.1.96 {0,1}
@attribute 4.2.2.- {0,1}
@attribute 4.2.2.1 {0,1}
@attribute 4.2.2.10 {0,1}
@attribute 4.2.2.2 {0,1}
@attribute 4.2.2.3 {0,1}
@attribute 4.2.2.6 {0,1}
@attribute 4.2.3.- {0,1}
@attribute 4.2.3.1 {0,1}
@attribute 4.2.3.12 {0,1}
@attribute 4.2.3.15 {0,1}
@attribute 4.2.3.19 {0,1}
@attribute 4.2.3.22 {0,1}
@attribute 4.2.3.28 {0,1}
@attribute 4.2.3.29 {0,1}
@attribute 4.2.3.3 {0,1}
@attribute 4.2.3.30 {0,1}
@attribute 4.2.3.33 {0,1}
@attribute 4.2.3.35 {0,1}
@attribute 4.2.3.37 {0,1}
@attribute 4.2.3.4 {0,1}
@attribute 4.2.3.5 {0,1}
@attribute 4.2.3.6 {0,1}
@attribute 4.2.3.8 {0,1}
@attribute 4.2.99.- {0,1}
@attribute 4.2.99.18 {0,1}
@attribute 4.2.99.20 {0,1}
@attribute 4.3.-.- {0,1}
@attribute 4.3.1.- {0,1}
@attribute 4.3.1.1 {0,1}
@attribute 4.3.1.12 {0,1}
@attribute 4.3.1.15 {0,1}
@attribute 4.3.1.17 {0,1}
@attribute 4.3.1.18 {0,1}
@attribute 4.3.1.19 {0,1}
@attribute 4.3.1.24 {0,1}
@attribute 4.3.1.3 {0,1}
@attribute 4.3.1.4 {0,1}
@attribute 4.3.1.7 {0,1}
@attribute 4.3.2.- {0,1}
@attribute 4.3.2.1 {0,1}
@attribute 4.3.2.2 {0,1}
@attribute 4.3.3.- {0,1}
@attribute 4.3.3.2 {0,1}
@attribute 4.4.-.- {0,1}
@attribute 4.4.1.- {0,1}
@attribute 4.4.1.1 {0,1}
@attribute 4.4.1.13 {0,1}
@attribute 4.4.1.14 {0,1}
@attribute 4.4.1.15 {0,1}
@attribute 4.4.1.16 {0,1}
@attribute 4.4.1.17 {0,1}
@attribute 4.4.1.19 {0,1}
@attribute 4.4.1.20 {0,1}
@attribute 4.4.1.21 {0,1}
@attribute 4.4.1.22 {0,1}
@attribute 4.4.1.5 {0,1}
@attribute 4.4.1.8 {0,1}
@attribute 4.6.-.- {0,1}
@attribute 4.6.1.- {0,1}
@attribute 4.6.1.1 {0,1}
@attribute 4.6.1.12 {0,1}
@attribute 4.6.1.13 {0,1}
@attribute 4.6.1.2 {0,1}
@attribute 4.99.-.- {0,1}
@attribute 4.99.1.- {0,1}
@attribute 4.99.1.1 {0,1}
@attribute 4.99.1.2 {0,1}
@attribute 4.99.1.3 {0,1}
@attribute 4.99.1.4 {0,1}
@attribute 5.-.-.- {0,1}
@attribute 5.1.-.- {0,1}
@attribute 5.1.1.- {0,1}
@attribute 5.1.1.1 {0,1}
@attribute 5.1.1.18 {0,1}
@attribute 5.1.1.3 {0,1}
@attribute 5.1.1.4 {0,1}
@attribute 5.1.1.7 {0,1}
@attribute 5.1.1.8 {0,1}
@attribute 5.1.2.- {0,1}
@attribute 5.1.2.3 {0,1}
@attribute 5.1.3.- {0,1}
@attribute 5.1.3.1 {0,1}
@attribute 5.1.3.10 {0,1}
@attribute 5.1.3.12 {0,1}
@attribute 5.1.3.13 {0,1}
@attribute 5.1.3.14 {0,1}
@attribute 5.1.3.15 {0,1}
@attribute 5.1.3.18 {0,1}
@attribute 5.1.3.19 {0,1}
@attribute 5.1.3.2 {0,1}
@attribute 5.1.3.20 {0,1}
@attribute 5.1.3.22 {0,1}
@attribute 5.1.3.3 {0,1}
@attribute 5.1.3.4 {0,1}
@attribute 5.1.3.5 {0,1}
@attribute 5.1.3.6 {0,1}
@attribute 5.1.3.8 {0,1}
@attribute 5.1.3.9 {0,1}
@attribute 5.1.99.- {0,1}
@attribute 5.1.99.1 {0,1}
@attribute 5.1.99.4 {0,1}
@attribute 5.2.-.- {0,1}
@attribute 5.2.1.- {0,1}
@attribute 5.2.1.2 {0,1}
@attribute 5.2.1.8 {0,1}
@attribute 5.3.-.- {0,1}
@attribute 5.3.1.- {0,1}
@attribute 5.3.1.1 {0,1}
@attribute 5.3.1.12 {0,1}
@attribute 5.3.1.13 {0,1}
@attribute 5.3.1.14 {0,1}
@attribute 5.3.1.16 {0,1}
@attribute 5.3.1.17 {0,1}
@attribute 5.3.1.22 {0,1}
@attribute 5.3.1.23 {0,1}
@attribute 5.3.1.24 {0,1}
@attribute 5.3.1.25 {0,1}
@attribute 5.3.1.26 {0,1}
@attribute 5.3.1.27 {0,1}
@attribute 5.3.1.4 {0,1}
@attribute 5.3.1.5 {0,1}
@attribute 5.3.1.6 {0,1}
@attribute 5.3.1.8 {0,1}
@attribute 5.3.1.9 {0,1}
@attribute 5.3.2.- {0,1}
@attribute 5.3.2.1 {0,1}
@attribute 5.3.3.- {0,1}
@attribute 5.3.3.1 {0,1}
@attribute 5.3.3.12 {0,1}
@attribute 5.3.3.2 {0,1}
@attribute 5.3.3.4 {0,1}
@attribute 5.3.3.5 {0,1}
@attribute 5.3.3.8 {0,1}
@attribute 5.3.4.- {0,1}
@attribute 5.3.4.1 {0,1}
@attribute 5.3.99.- {0,1}
@attribute 5.3.99.2 {0,1}
@attribute 5.3.99.3 {0,1}
@attribute 5.3.99.4 {0,1}
@attribute 5.3.99.5 {0,1}
@attribute 5.3.99.6 {0,1}
@attribute 5.4.-.- {0,1}
@attribute 5.4.1.- {0,1}
@attribute 5.4.1.2 {0,1}
@attribute 5.4.2.- {0,1}
@attribute 5.4.2.1 {0,1}
@attribute 5.4.2.10 {0,1}
@attribute 5.4.2.2 {0,1}
@attribute 5.4.2.3 {0,1}
@attribute 5.4.2.4 {0,1}
@attribute 5.4.2.6 {0,1}
@attribute 5.4.2.7 {0,1}
@attribute 5.4.2.8 {0,1}
@attribute 5.4.3.- {0,1}
@attribute 5.4.3.2 {0,1}
@attribute 5.4.3.8 {0,1}
@attribute 5.4.4.- {0,1}
@attribute 5.4.4.2 {0,1}
@attribute 5.4.99.- {0,1}
@attribute 5.4.99.1 {0,1}
@attribute 5.4.99.12 {0,1}
@attribute 5.4.99.15 {0,1}
@attribute 5.4.99.17 {0,1}
@attribute 5.4.99.18 {0,1}
@attribute 5.4.99.2 {0,1}
@attribute 5.4.99.5 {0,1}
@attribute 5.4.99.7 {0,1}
@attribute 5.4.99.8 {0,1}
@attribute 5.4.99.9 {0,1}
@attribute 5.5.-.- {0,1}
@attribute 5.5.1.- {0,1}
@attribute 5.5.1.1 {0,1}
@attribute 5.5.1.13 {0,1}
@attribute 5.5.1.14 {0,1}
@attribute 5.5.1.2 {0,1}
@attribute 5.5.1.4 {0,1}
@attribute 5.5.1.5 {0,1}
@attribute 5.5.1.6 {0,1}
@attribute 5.5.1.7 {0,1}
@attribute 5.5.1.9 {0,1}
@attribute 5.99.-.- {0,1}
@attribute 5.99.1.- {0,1}
@attribute 5.99.1.2 {0,1}
@attribute 5.99.1.3 {0,1}
@attribute 6.-.-.- {0,1}
@attribute 6.1.-.- {0,1}
@attribute 6.1.1.- {0,1}
@attribute 6.1.1.1 {0,1}
@attribute 6.1.1.10 {0,1}
@attribute 6.1.1.11 {0,1}
@attribute 6.1.1.12 {0,1}
@attribute 6.1.1.13 {0,1}
@attribute 6.1.1.14 {0,1}
@attribute 6.1.1.15 {0,1}
@attribute 6.1.1.16 {0,1}
@attribute 6.1.1.17 {0,1}
@attribute 6.1.1.18 {0,1}
@attribute 6.1.1.19 {0,1}
@attribute 6.1.1.2 {0,1}
@attribute 6.1.1.20 {0,1}
@attribute 6.1.1.21 {0,1}
@attribute 6.1.1.22 {0,1}
@attribute 6.1.1.26 {0,1}
@attribute 6.1.1.27 {0,1}
@attribute 6.1.1.3 {0,1}
@attribute 6.1.1.4 {0,1}
@attribute 6.1.1.5 {0,1}
@attribute 6.1.1.6 {0,1}
@attribute 6.1.1.7 {0,1}
@attribute 6.1.1.9 {0,1}
@attribute 6.2.-.- {0,1}
@attribute 6.2.1.- {0,1}
@attribute 6.2.1.1 {0,1}
@attribute 6.2.1.12 {0,1}
@attribute 6.2.1.14 {0,1}
@attribute 6.2.1.16 {0,1}
@attribute 6.2.1.17 {0,1}
@attribute 6.2.1.2 {0,1}
@attribute 6.2.1.20 {0,1}
@attribute 6.2.1.22 {0,1}
@attribute 6.2.1.26 {0,1}
@attribute 6.2.1.27 {0,1}
@attribute 6.2.1.3 {0,1}
@attribute 6.2.1.30 {0,1}
@attribute 6.2.1.4 {0,1}
@attribute 6.2.1.5 {0,1}
@attribute 6.2.1.7 {0,1}
@attribute 6.2.1.9 {0,1}
@attribute 6.3.-.- {0,1}
@attribute 6.3.1.- {0,1}
@attribute 6.3.1.1 {0,1}
@attribute 6.3.1.11 {0,1}
@attribute 6.3.1.2 {0,1}
@attribute 6.3.1.5 {0,1}
@attribute 6.3.1.8 {0,1}
@attribute 6.3.2.- {0,1}
@attribute 6.3.2.1 {0,1}
@attribute 6.3.2.10 {0,1}
@attribute 6.3.2.12 {0,1}
@attribute 6.3.2.13 {0,1}
@attribute 6.3.2.17 {0,1}
@attribute 6.3.2.19 {0,1}
@attribute 6.3.2.2 {0,1}
@attribute 6.3.2.25 {0,1}
@attribute 6.3.2.26 {0,1}
@attribute 6.3.2.3 {0,1}
@attribute 6.3.2.4 {0,1}
@attribute 6.3.2.5 {0,1}
@attribute 6.3.2.6 {0,1}
@attribute 6.3.2.7 {0,1}
@attribute 6.3.2.8 {0,1}
@attribute 6.3.2.9 {0,1}
@attribute 6.3.3.- {0,1}
@attribute 6.3.3.1 {0,1}
@attribute 6.3.3.2 {0,1}
@attribute 6.3.3.3 {0,1}
@attribute 6.3.4.- {0,1}
@attribute 6.3.4.10 {0,1}
@attribute 6.3.4.11 {0,1}
@attribute 6.3.4.13 {0,1}
@attribute 6.3.4.14 {0,1}
@attribute 6.3.4.15 {0,1}
@attribute 6.3.4.16 {0,1}
@attribute 6.3.4.18 {0,1}
@attribute 6.3.4.2 {0,1}
@attribute 6.3.4.3 {0,1}
@attribute 6.3.4.4 {0,1}
@attribute 6.3.4.5 {0,1}
@attribute 6.3.4.9 {0,1}
@attribute 6.3.5.- {0,1}
@attribute 6.3.5.1 {0,1}
@attribute 6.3.5.2 {0,1}
@attribute 6.3.5.3 {0,1}
@attribute 6.3.5.4 {0,1}
@attribute 6.3.5.5 {0,1}
@attribute 6.4.-.- {0,1}
@attribute 6.4.1.- {0,1}
@attribute 6.4.1.1 {0,1}
@attribute 6.4.1.2 {0,1}
@attribute 6.4.1.3 {0,1}
@attribute 6.4.1.4 {0,1}
@attribute 6.5.-.- {0,1}
@attribute 6.5.1.- {0,1}
@attribute 6.5.1.1 {0,1}
@attribute 6.5.1.2 {0,1}
@attribute 6.5.1.3 {0,1}
@attribute 6.5.1.4 {0,1}
@attribute 6.6.-.- {0,1}
@attribute 6.6.1.- {0,1}
@attribute 6.6.1.1 {0,1}
@attribute 6.6.1.2 {0,1}
@attribute IPR000001 {0,1}
@attribute IPR000003 {0,1}
@attribute IPR000008 {0,1}
@attribute IPR000009 {0,1}
@attribute IPR000010 {0,1}
@attribute IPR000013 {0,1}
@attribute IPR000014 {0,1}
@attribute IPR000015 {0,1}
@attribute IPR000018 {0,1}
@attribute IPR000020 {0,1}
@attribute IPR000022 {0,1}
@attribute IPR000023 {0,1}
@attribute IPR000025 {0,1}
@attribute IPR000026 {0,1}
@attribute IPR000031 {0,1}
@attribute IPR000032 {0,1}
@attribute IPR000033 {0,1}
@attribute IPR000034 {0,1}
@attribute IPR000035 {0,1}
@attribute IPR000036 {0,1}
@attribute IPR000037 {0,1}
@attribute IPR000038 {0,1}
@attribute IPR000039 {0,1}
@attribute IPR000040 {0,1}
@attribute IPR000043 {0,1}
@attribute IPR000044 {0,1}
@attribute IPR000045 {0,1}
@attribute IPR000046 {0,1}
@attribute IPR000047 {0,1}
@attribute IPR000048 {0,1}
@attribute IPR000049 {0,1}
@attribute IPR000053 {0,1}
@attribute IPR000054 {0,1}
@attribute IPR000056 {0,1}
@attribute IPR000057 {0,1}
@attribute IPR000058 {0,1}
@attribute IPR000060 {0,1}
@attribute IPR000061 {0,1}
@attribute IPR000064 {0,1}
@attribute IPR000065 {0,1}
@attribute IPR000066 {0,1}
@attribute IPR000067 {0,1}
@attribute IPR000068 {0,1}
@attribute IPR000070 {0,1}
@attribute IPR000072 {0,1}
@attribute IPR000073 {0,1}
@attribute IPR000074 {0,1}
@attribute IPR000076 {0,1}
@attribute IPR000077 {0,1}
@attribute IPR000079 {0,1}
@attribute IPR000082 {0,1}
@attribute IPR000083 {0,1}
@attribute IPR000086 {0,1}
@attribute IPR000089 {0,1}
@attribute IPR000090 {0,1}
@attribute IPR000091 {0,1}
@attribute IPR000092 {0,1}
@attribute IPR000093 {0,1}
@attribute IPR000095 {0,1}
@attribute IPR000097 {0,1}
@attribute IPR000098 {0,1}
@attribute IPR000100 {0,1}
@attribute IPR000101 {0,1}
@attribute IPR000102 {0,1}
@attribute IPR000103 {0,1}
@attribute IPR000105 {0,1}
@attribute IPR000106 {0,1}
@attribute IPR000108 {0,1}
@attribute IPR000109 {0,1}
@attribute IPR000110 {0,1}
@attribute IPR000111 {0,1}
@attribute IPR000112 {0,1}
@attribute IPR000114 {0,1}
@attribute IPR000115 {0,1}
@attribute IPR000116 {0,1}
@attribute IPR000118 {0,1}
@attribute IPR000119 {0,1}
@attribute IPR000120 {0,1}
@attribute IPR000121 {0,1}
@attribute IPR000126 {0,1}
@attribute IPR000128 {0,1}
@attribute IPR000132 {0,1}
@attribute IPR000133 {0,1}
@attribute IPR000135 {0,1}
@attribute IPR000138 {0,1}
@attribute IPR000141 {0,1}
@attribute IPR000142 {0,1}
@attribute IPR000144 {0,1}
@attribute IPR000146 {0,1}
@attribute IPR000147 {0,1}
@attribute IPR000150 {0,1}
@attribute IPR000151 {0,1}
@attribute IPR000152 {0,1}
@attribute IPR000154 {0,1}
@attribute IPR000155 {0,1}
@attribute IPR000156 {0,1}
@attribute IPR000157 {0,1}
@attribute IPR000158 {0,1}
@attribute IPR000159 {0,1}
@attribute IPR000160 {0,1}
@attribute IPR000161 {0,1}
@attribute IPR000162 {0,1}
@attribute IPR000164 {0,1}
@attribute IPR000165 {0,1}
@attribute IPR000169 {0,1}
@attribute IPR000172 {0,1}
@attribute IPR000174 {0,1}
@attribute IPR000175 {0,1}
@attribute IPR000177 {0,1}
@attribute IPR000178 {0,1}
@attribute IPR000180 {0,1}
@attribute IPR000181 {0,1}
@attribute IPR000182 {0,1}
@attribute IPR000183 {0,1}
@attribute IPR000184 {0,1}
@attribute IPR000185 {0,1}
@attribute IPR000186 {0,1}
@attribute IPR000187 {0,1}
@attribute IPR000189 {0,1}
@attribute IPR000190 {0,1}
@attribute IPR000191 {0,1}
@attribute IPR000192 {0,1}
@attribute IPR000193 {0,1}
@attribute IPR000194 {0,1}
@attribute IPR000195 {0,1}
@attribute IPR000196 {0,1}
@attribute IPR000197 {0,1}
@attribute IPR000198 {0,1}
@attribute IPR000200 {0,1}
@attribute IPR000202 {0,1}
@attribute IPR000203 {0,1}
@attribute IPR000204 {0,1}
@attribute IPR000206 {0,1}
@attribute IPR000207 {0,1}
@attribute IPR000209 {0,1}
@attribute IPR000210 {0,1}
@attribute IPR000212 {0,1}
@attribute IPR000213 {0,1}
@attribute IPR000214 {0,1}
@attribute IPR000215 {0,1}
@attribute IPR000217 {0,1}
@attribute IPR000218 {0,1}
@attribute IPR000219 {0,1}
@attribute IPR000222 {0,1}
@attribute IPR000223 {0,1}
@attribute IPR000225 {0,1}
@attribute IPR000226 {0,1}
@attribute IPR000227 {0,1}
@attribute IPR000228 {0,1}
@attribute IPR000231 {0,1}
@attribute IPR000232 {0,1}
@attribute IPR000233 {0,1}
@attribute IPR000235 {0,1}
@attribute IPR000238 {0,1}
@attribute IPR000239 {0,1}
@attribute IPR000240 {0,1}
@attribute IPR000241 {0,1}
@attribute IPR000242 {0,1}
@attribute IPR000243 {0,1}
@attribute IPR000244 {0,1}
@attribute IPR000246 {0,1}
@attribute IPR000248 {0,1}
@attribute IPR000249 {0,1}
@attribute IPR000253 {0,1}
@attribute IPR000254 {0,1}
@attribute IPR000257 {0,1}
@attribute IPR000259 {0,1}
@attribute IPR000260 {0,1}
@attribute IPR000261 {0,1}
@attribute IPR000262 {0,1}
@attribute IPR000264 {0,1}
@attribute IPR000265 {0,1}
@attribute IPR000266 {0,1}
@attribute IPR000268 {0,1}
@attribute IPR000269 {0,1}
@attribute IPR000270 {0,1}
@attribute IPR000271 {0,1}
@attribute IPR000272 {0,1}
@attribute IPR000274 {0,1}
@attribute IPR000276 {0,1}
@attribute IPR000277 {0,1}
@attribute IPR000281 {0,1}
@attribute IPR000283 {0,1}
@attribute IPR000286 {0,1}
@attribute IPR000289 {0,1}
@attribute IPR000291 {0,1}
@attribute IPR000292 {0,1}
@attribute IPR000294 {0,1}
@attribute IPR000295 {0,1}
@attribute IPR000296 {0,1}
@attribute IPR000297 {0,1}
@attribute IPR000298 {0,1}
@attribute IPR000299 {0,1}
@attribute IPR000300 {0,1}
@attribute IPR000301 {0,1}
@attribute IPR000304 {0,1}
@attribute IPR000305 {0,1}
@attribute IPR000306 {0,1}
@attribute IPR000307 {0,1}
@attribute IPR000308 {0,1}
@attribute IPR000310 {0,1}
@attribute IPR000312 {0,1}
@attribute IPR000313 {0,1}
@attribute IPR000314 {0,1}
@attribute IPR000315 {0,1}
@attribute IPR000318 {0,1}
@attribute IPR000319 {0,1}
@attribute IPR000320 {0,1}
@attribute IPR000321 {0,1}
@attribute IPR000322 {0,1}
@attribute IPR000323 {0,1}
@attribute IPR000324 {0,1}
@attribute IPR000326 {0,1}
@attribute IPR000327 {0,1}
@attribute IPR000331 {0,1}
@attribute IPR000332 {0,1}
@attribute IPR000333 {0,1}
@attribute IPR000337 {0,1}
@attribute IPR000340 {0,1}
@attribute IPR000341 {0,1}
@attribute IPR000342 {0,1}
@attribute IPR000343 {0,1}
@attribute IPR000351 {0,1}
@attribute IPR000352 {0,1}
@attribute IPR000353 {0,1}
@attribute IPR000355 {0,1}
@attribute IPR000356 {0,1}
@attribute IPR000357 {0,1}
@attribute IPR000358 {0,1}
@attribute IPR000361 {0,1}
@attribute IPR000362 {0,1}
@attribute IPR000363 {0,1}
@attribute IPR000366 {0,1}
@attribute IPR000367 {0,1}
@attribute IPR000368 {0,1}
@attribute IPR000369 {0,1}
@attribute IPR000370 {0,1}
@attribute IPR000371 {0,1}
@attribute IPR000372 {0,1}
@attribute IPR000374 {0,1}
@attribute IPR000375 {0,1}
@attribute IPR000376 {0,1}
@attribute IPR000377 {0,1}
@attribute IPR000378 {0,1}
@attribute IPR000380 {0,1}
@attribute IPR000381 {0,1}
@attribute IPR000383 {0,1}
@attribute IPR000385 {0,1}
@attribute IPR000387 {0,1}
@attribute IPR000388 {0,1}
@attribute IPR000389 {0,1}
@attribute IPR000390 {0,1}
@attribute IPR000391 {0,1}
@attribute IPR000392 {0,1}
@attribute IPR000393 {0,1}
@attribute IPR000394 {0,1}
@attribute IPR000395 {0,1}
@attribute IPR000396 {0,1}
@attribute IPR000397 {0,1}
@attribute IPR000398 {0,1}
@attribute IPR000399 {0,1}
@attribute IPR000400 {0,1}
@attribute IPR000402 {0,1}
@attribute IPR000403 {0,1}
@attribute IPR000405 {0,1}
@attribute IPR000406 {0,1}
@attribute IPR000407 {0,1}
@attribute IPR000408 {0,1}
@attribute IPR000412 {0,1}
@attribute IPR000413 {0,1}
@attribute IPR000415 {0,1}
@attribute IPR000417 {0,1}
@attribute IPR000418 {0,1}
@attribute IPR000421 {0,1}
@attribute IPR000422 {0,1}
@attribute IPR000423 {0,1}
@attribute IPR000424 {0,1}
@attribute IPR000425 {0,1}
@attribute IPR000426 {0,1}
@attribute IPR000428 {0,1}
@attribute IPR000431 {0,1}
@attribute IPR000432 {0,1}
@attribute IPR000433 {0,1}
@attribute IPR000434 {0,1}
@attribute IPR000435 {0,1}
@attribute IPR000436 {0,1}
@attribute IPR000438 {0,1}
@attribute IPR000439 {0,1}
@attribute IPR000440 {0,1}
@attribute IPR000443 {0,1}
@attribute IPR000445 {0,1}
@attribute IPR000447 {0,1}
@attribute IPR000449 {0,1}
@attribute IPR000450 {0,1}
@attribute IPR000451 {0,1}
@attribute IPR000452 {0,1}
@attribute IPR000453 {0,1}
@attribute IPR000454 {0,1}
@attribute IPR000455 {0,1}
@attribute IPR000456 {0,1}
@attribute IPR000460 {0,1}
@attribute IPR000462 {0,1}
@attribute IPR000463 {0,1}
@attribute IPR000465 {0,1}
@attribute IPR000466 {0,1}
@attribute IPR000467 {0,1}
@attribute IPR000468 {0,1}
@attribute IPR000469 {0,1}
@attribute IPR000471 {0,1}
@attribute IPR000472 {0,1}
@attribute IPR000473 {0,1}
@attribute IPR000476 {0,1}
@attribute IPR000477 {0,1}
@attribute IPR000479 {0,1}
@attribute IPR000482 {0,1}
@attribute IPR000483 {0,1}
@attribute IPR000484 {0,1}
@attribute IPR000485 {0,1}
@attribute IPR000486 {0,1}
@attribute IPR000488 {0,1}
@attribute IPR000489 {0,1}
@attribute IPR000490 {0,1}
@attribute IPR000491 {0,1}
@attribute IPR000493 {0,1}
@attribute IPR000494 {0,1}
@attribute IPR000496 {0,1}
@attribute IPR000497 {0,1}
@attribute IPR000498 {0,1}
@attribute IPR000499 {0,1}
@attribute IPR000500 {0,1}
@attribute IPR000502 {0,1}
@attribute IPR000503 {0,1}
@attribute IPR000504 {0,1}
@attribute IPR000505 {0,1}
@attribute IPR000506 {0,1}
@attribute IPR000507 {0,1}
@attribute IPR000509 {0,1}
@attribute IPR000510 {0,1}
@attribute IPR000511 {0,1}
@attribute IPR000514 {0,1}
@attribute IPR000515 {0,1}
@attribute IPR000516 {0,1}
@attribute IPR000519 {0,1}
@attribute IPR000522 {0,1}
@attribute IPR000523 {0,1}
@attribute IPR000524 {0,1}
@attribute IPR000527 {0,1}
@attribute IPR000529 {0,1}
@attribute IPR000530 {0,1}
@attribute IPR000531 {0,1}
@attribute IPR000532 {0,1}
@attribute IPR000533 {0,1}
@attribute IPR000534 {0,1}
@attribute IPR000535 {0,1}
@attribute IPR000536 {0,1}
@attribute IPR000537 {0,1}
@attribute IPR000538 {0,1}
@attribute IPR000539 {0,1}
@attribute IPR000540 {0,1}
@attribute IPR000541 {0,1}
@attribute IPR000542 {0,1}
@attribute IPR000544 {0,1}
@attribute IPR000547 {0,1}
@attribute IPR000549 {0,1}
@attribute IPR000550 {0,1}
@attribute IPR000551 {0,1}
@attribute IPR000552 {0,1}
@attribute IPR000554 {0,1}
@attribute IPR000555 {0,1}
@attribute IPR000558 {0,1}
@attribute IPR000559 {0,1}
@attribute IPR000560 {0,1}
@attribute IPR000562 {0,1}
@attribute IPR000563 {0,1}
@attribute IPR000565 {0,1}
@attribute IPR000566 {0,1}
@attribute IPR000571 {0,1}
@attribute IPR000572 {0,1}
@attribute IPR000573 {0,1}
@attribute IPR000577 {0,1}
@attribute IPR000579 {0,1}
@attribute IPR000581 {0,1}
@attribute IPR000582 {0,1}
@attribute IPR000583 {0,1}
@attribute IPR000584 {0,1}
@attribute IPR000585 {0,1}
@attribute IPR000586 {0,1}
@attribute IPR000587 {0,1}
@attribute IPR000589 {0,1}
@attribute IPR000590 {0,1}
@attribute IPR000591 {0,1}
@attribute IPR000592 {0,1}
@attribute IPR000593 {0,1}
@attribute IPR000594 {0,1}
@attribute IPR000595 {0,1}
@attribute IPR000596 {0,1}
@attribute IPR000597 {0,1}
@attribute IPR000599 {0,1}
@attribute IPR000600 {0,1}
@attribute IPR000601 {0,1}
@attribute IPR000602 {0,1}
@attribute IPR000604 {0,1}
@attribute IPR000606 {0,1}
@attribute IPR000607 {0,1}
@attribute IPR000608 {0,1}
@attribute IPR000610 {0,1}
@attribute IPR000611 {0,1}
@attribute IPR000614 {0,1}
@attribute IPR000615 {0,1}
@attribute IPR000620 {0,1}
@attribute IPR000621 {0,1}
@attribute IPR000623 {0,1}
@attribute IPR000626 {0,1}
@attribute IPR000627 {0,1}
@attribute IPR000628 {0,1}
@attribute IPR000629 {0,1}
@attribute IPR000630 {0,1}
@attribute IPR000633 {0,1}
@attribute IPR000634 {0,1}
@attribute IPR000637 {0,1}
@attribute IPR000639 {0,1}
@attribute IPR000640 {0,1}
@attribute IPR000641 {0,1}
@attribute IPR000642 {0,1}
@attribute IPR000643 {0,1}
@attribute IPR000644 {0,1}
@attribute IPR000645 {0,1}
@attribute IPR000647 {0,1}
@attribute IPR000648 {0,1}
@attribute IPR000649 {0,1}
@attribute IPR000651 {0,1}
@attribute IPR000652 {0,1}
@attribute IPR000653 {0,1}
@attribute IPR000654 {0,1}
@attribute IPR000659 {0,1}
@attribute IPR000663 {0,1}
@attribute IPR000664 {0,1}
@attribute IPR000667 {0,1}
@attribute IPR000668 {0,1}
@attribute IPR000669 {0,1}
@attribute IPR000670 {0,1}
@attribute IPR000671 {0,1}
@attribute IPR000672 {0,1}
@attribute IPR000673 {0,1}
@attribute IPR000674 {0,1}
@attribute IPR000675 {0,1}
@attribute IPR000679 {0,1}
@attribute IPR000681 {0,1}
@attribute IPR000682 {0,1}
@attribute IPR000683 {0,1}
@attribute IPR000684 {0,1}
@attribute IPR000685 {0,1}
@attribute IPR000686 {0,1}
@attribute IPR000687 {0,1}
@attribute IPR000688 {0,1}
@attribute IPR000689 {0,1}
@attribute IPR000690 {0,1}
@attribute IPR000695 {0,1}
@attribute IPR000697 {0,1}
@attribute IPR000698 {0,1}
@attribute IPR000699 {0,1}
@attribute IPR000700 {0,1}
@attribute IPR000702 {0,1}
@attribute IPR000704 {0,1}
@attribute IPR000705 {0,1}
@attribute IPR000706 {0,1}
@attribute IPR000708 {0,1}
@attribute IPR000709 {0,1}
@attribute IPR000710 {0,1}
@attribute IPR000712 {0,1}
@attribute IPR000713 {0,1}
@attribute IPR000715 {0,1}
@attribute IPR000716 {0,1}
@attribute IPR000717 {0,1}
@attribute IPR000718 {0,1}
@attribute IPR000719 {0,1}
@attribute IPR000720 {0,1}
@attribute IPR000722 {0,1}
@attribute IPR000723 {0,1}
@attribute IPR000725 {0,1}
@attribute IPR000726 {0,1}
@attribute IPR000727 {0,1}
@attribute IPR000728 {0,1}
@attribute IPR000730 {0,1}
@attribute IPR000731 {0,1}
@attribute IPR000732 {0,1}
@attribute IPR000734 {0,1}
@attribute IPR000735 {0,1}
@attribute IPR000738 {0,1}
@attribute IPR000740 {0,1}
@attribute IPR000741 {0,1}
@attribute IPR000742 {0,1}
@attribute IPR000743 {0,1}
@attribute IPR000747 {0,1}
@attribute IPR000749 {0,1}
@attribute IPR000751 {0,1}
@attribute IPR000754 {0,1}
@attribute IPR000756 {0,1}
@attribute IPR000757 {0,1}
@attribute IPR000758 {0,1}
@attribute IPR000760 {0,1}
@attribute IPR000761 {0,1}
@attribute IPR000762 {0,1}
@attribute IPR000763 {0,1}
@attribute IPR000764 {0,1}
@attribute IPR000766 {0,1}
@attribute IPR000767 {0,1}
@attribute IPR000768 {0,1}
@attribute IPR000770 {0,1}
@attribute IPR000771 {0,1}
@attribute IPR000772 {0,1}
@attribute IPR000773 {0,1}
@attribute IPR000774 {0,1}
@attribute IPR000778 {0,1}
@attribute IPR000779 {0,1}
@attribute IPR000780 {0,1}
@attribute IPR000783 {0,1}
@attribute IPR000787 {0,1}
@attribute IPR000788 {0,1}
@attribute IPR000789 {0,1}
@attribute IPR000791 {0,1}
@attribute IPR000792 {0,1}
@attribute IPR000793 {0,1}
@attribute IPR000794 {0,1}
@attribute IPR000795 {0,1}
@attribute IPR000796 {0,1}
@attribute IPR000798 {0,1}
@attribute IPR000800 {0,1}
@attribute IPR000801 {0,1}
@attribute IPR000802 {0,1}
@attribute IPR000804 {0,1}
@attribute IPR000805 {0,1}
@attribute IPR000807 {0,1}
@attribute IPR000808 {0,1}
@attribute IPR000810 {0,1}
@attribute IPR000811 {0,1}
@attribute IPR000812 {0,1}
@attribute IPR000813 {0,1}
@attribute IPR000814 {0,1}
@attribute IPR000815 {0,1}
@attribute IPR000816 {0,1}
@attribute IPR000817 {0,1}
@attribute IPR000818 {0,1}
@attribute IPR000819 {0,1}
@attribute IPR000820 {0,1}
@attribute IPR000821 {0,1}
@attribute IPR000823 {0,1}
@attribute IPR000824 {0,1}
@attribute IPR000825 {0,1}
@attribute IPR000826 {0,1}
@attribute IPR000827 {0,1}
@attribute IPR000829 {0,1}
@attribute IPR000830 {0,1}
@attribute IPR000831 {0,1}
@attribute IPR000832 {0,1}
@attribute IPR000834 {0,1}
@attribute IPR000835 {0,1}
@attribute IPR000836 {0,1}
@attribute IPR000837 {0,1}
@attribute IPR000838 {0,1}
@attribute IPR000841 {0,1}
@attribute IPR000842 {0,1}
@attribute IPR000843 {0,1}
@attribute IPR000844 {0,1}
@attribute IPR000845 {0,1}
@attribute IPR000846 {0,1}
@attribute IPR000847 {0,1}
@attribute IPR000848 {0,1}
@attribute IPR000849 {0,1}
@attribute IPR000850 {0,1}
@attribute IPR000851 {0,1}
@attribute IPR000856 {0,1}
@attribute IPR000857 {0,1}
@attribute IPR000859 {0,1}
@attribute IPR000860 {0,1}
@attribute IPR000861 {0,1}
@attribute IPR000863 {0,1}
@attribute IPR000866 {0,1}
@attribute IPR000867 {0,1}
@attribute IPR000868 {0,1}
@attribute IPR000870 {0,1}
@attribute IPR000871 {0,1}
@attribute IPR000873 {0,1}
@attribute IPR000874 {0,1}
@attribute IPR000876 {0,1}
@attribute IPR000878 {0,1}
@attribute IPR000883 {0,1}
@attribute IPR000884 {0,1}
@attribute IPR000885 {0,1}
@attribute IPR000887 {0,1}
@attribute IPR000888 {0,1}
@attribute IPR000889 {0,1}
@attribute IPR000890 {0,1}
@attribute IPR000891 {0,1}
@attribute IPR000892 {0,1}
@attribute IPR000894 {0,1}
@attribute IPR000895 {0,1}
@attribute IPR000896 {0,1}
@attribute IPR000897 {0,1}
@attribute IPR000898 {0,1}
@attribute IPR000903 {0,1}
@attribute IPR000904 {0,1}
@attribute IPR000905 {0,1}
@attribute IPR000906 {0,1}
@attribute IPR000907 {0,1}
@attribute IPR000909 {0,1}
@attribute IPR000910 {0,1}
@attribute IPR000911 {0,1}
@attribute IPR000913 {0,1}
@attribute IPR000914 {0,1}
@attribute IPR000915 {0,1}
@attribute IPR000917 {0,1}
@attribute IPR000918 {0,1}
@attribute IPR000919 {0,1}
@attribute IPR000920 {0,1}
@attribute IPR000921 {0,1}
@attribute IPR000922 {0,1}
@attribute IPR000923 {0,1}
@attribute IPR000924 {0,1}
@attribute IPR000926 {0,1}
@attribute IPR000928 {0,1}
@attribute IPR000929 {0,1}
@attribute IPR000932 {0,1}
@attribute IPR000933 {0,1}
@attribute IPR000935 {0,1}
@attribute IPR000938 {0,1}
@attribute IPR000940 {0,1}
@attribute IPR000941 {0,1}
@attribute IPR000943 {0,1}
@attribute IPR000944 {0,1}
@attribute IPR000945 {0,1}
@attribute IPR000948 {0,1}
@attribute IPR000949 {0,1}
@attribute IPR000951 {0,1}
@attribute IPR000953 {0,1}
@attribute IPR000956 {0,1}
@attribute IPR000957 {0,1}
@attribute IPR000959 {0,1}
@attribute IPR000960 {0,1}
@attribute IPR000961 {0,1}
@attribute IPR000962 {0,1}
@attribute IPR000965 {0,1}
@attribute IPR000967 {0,1}
@attribute IPR000969 {0,1}
@attribute IPR000971 {0,1}
@attribute IPR000972 {0,1}
@attribute IPR000973 {0,1}
@attribute IPR000974 {0,1}
@attribute IPR000975 {0,1}
@attribute IPR000976 {0,1}
@attribute IPR000977 {0,1}
@attribute IPR000979 {0,1}
@attribute IPR000980 {0,1}
@attribute IPR000981 {0,1}
@attribute IPR000983 {0,1}
@attribute IPR000984 {0,1}
@attribute IPR000986 {0,1}
@attribute IPR000987 {0,1}
@attribute IPR000988 {0,1}
@attribute IPR000990 {0,1}
@attribute IPR000991 {0,1}
@attribute IPR000994 {0,1}
@attribute IPR000995 {0,1}
@attribute IPR000996 {0,1}
@attribute IPR000997 {0,1}
@attribute IPR000998 {0,1}
@attribute IPR000999 {0,1}
@attribute IPR001000 {0,1}
@attribute IPR001001 {0,1}
@attribute IPR001002 {0,1}
@attribute IPR001003 {0,1}
@attribute IPR001004 {0,1}
@attribute IPR001005 {0,1}
@attribute IPR001006 {0,1}
@attribute IPR001007 {0,1}
@attribute IPR001011 {0,1}
@attribute IPR001012 {0,1}
@attribute IPR001013 {0,1}
@attribute IPR001014 {0,1}
@attribute IPR001015 {0,1}
@attribute IPR001017 {0,1}
@attribute IPR001018 {0,1}
@attribute IPR001019 {0,1}
@attribute IPR001020 {0,1}
@attribute IPR001021 {0,1}
@attribute IPR001023 {0,1}
@attribute IPR001024 {0,1}
@attribute IPR001025 {0,1}
@attribute IPR001026 {0,1}
@attribute IPR001028 {0,1}
@attribute IPR001029 {0,1}
@attribute IPR001030 {0,1}
@attribute IPR001031 {0,1}
@attribute IPR001033 {0,1}
@attribute IPR001034 {0,1}
@attribute IPR001035 {0,1}
@attribute IPR001036 {0,1}
@attribute IPR001039 {0,1}
@attribute IPR001040 {0,1}
@attribute IPR001041 {0,1}
@attribute IPR001045 {0,1}
@attribute IPR001046 {0,1}
@attribute IPR001047 {0,1}
@attribute IPR001048 {0,1}
@attribute IPR001050 {0,1}
@attribute IPR001053 {0,1}
@attribute IPR001054 {0,1}
@attribute IPR001055 {0,1}
@attribute IPR001056 {0,1}
@attribute IPR001057 {0,1}
@attribute IPR001058 {0,1}
@attribute IPR001059 {0,1}
@attribute IPR001060 {0,1}
@attribute IPR001062 {0,1}
@attribute IPR001063 {0,1}
@attribute IPR001065 {0,1}
@attribute IPR001067 {0,1}
@attribute IPR001068 {0,1}
@attribute IPR001069 {0,1}
@attribute IPR001073 {0,1}
@attribute IPR001075 {0,1}
@attribute IPR001077 {0,1}
@attribute IPR001078 {0,1}
@attribute IPR001079 {0,1}
@attribute IPR001080 {0,1}
@attribute IPR001082 {0,1}
@attribute IPR001084 {0,1}
@attribute IPR001085 {0,1}
@attribute IPR001086 {0,1}
@attribute IPR001087 {0,1}
@attribute IPR001088 {0,1}
@attribute IPR001089 {0,1}
@attribute IPR001090 {0,1}
@attribute IPR001091 {0,1}
@attribute IPR001092 {0,1}
@attribute IPR001093 {0,1}
@attribute IPR001094 {0,1}
@attribute IPR001095 {0,1}
@attribute IPR001096 {0,1}
@attribute IPR001098 {0,1}
@attribute IPR001099 {0,1}
@attribute IPR001101 {0,1}
@attribute IPR001102 {0,1}
@attribute IPR001103 {0,1}
@attribute IPR001104 {0,1}
@attribute IPR001105 {0,1}
@attribute IPR001106 {0,1}
@attribute IPR001107 {0,1}
@attribute IPR001108 {0,1}
@attribute IPR001109 {0,1}
@attribute IPR001110 {0,1}
@attribute IPR001111 {0,1}
@attribute IPR001112 {0,1}
@attribute IPR001114 {0,1}
@attribute IPR001115 {0,1}
@attribute IPR001116 {0,1}
@attribute IPR001117 {0,1}
@attribute IPR001120 {0,1}
@attribute IPR001123 {0,1}
@attribute IPR001124 {0,1}
@attribute IPR001125 {0,1}
@attribute IPR001126 {0,1}
@attribute IPR001127 {0,1}
@attribute IPR001128 {0,1}
@attribute IPR001129 {0,1}
@attribute IPR001130 {0,1}
@attribute IPR001131 {0,1}
@attribute IPR001132 {0,1}
@attribute IPR001133 {0,1}
@attribute IPR001134 {0,1}
@attribute IPR001135 {0,1}
@attribute IPR001136 {0,1}
@attribute IPR001137 {0,1}
@attribute IPR001138 {0,1}
@attribute IPR001139 {0,1}
@attribute IPR001140 {0,1}
@attribute IPR001141 {0,1}
@attribute IPR001144 {0,1}
@attribute IPR001147 {0,1}
@attribute IPR001148 {0,1}
@attribute IPR001150 {0,1}
@attribute IPR001151 {0,1}
@attribute IPR001152 {0,1}
@attribute IPR001154 {0,1}
@attribute IPR001155 {0,1}
@attribute IPR001156 {0,1}
@attribute IPR001158 {0,1}
@attribute IPR001159 {0,1}
@attribute IPR001160 {0,1}
@attribute IPR001162 {0,1}
@attribute IPR001163 {0,1}
@attribute IPR001164 {0,1}
@attribute IPR001168 {0,1}
@attribute IPR001169 {0,1}
@attribute IPR001170 {0,1}
@attribute IPR001171 {0,1}
@attribute IPR001172 {0,1}
@attribute IPR001173 {0,1}
@attribute IPR001176 {0,1}
@attribute IPR001179 {0,1}
@attribute IPR001180 {0,1}
@attribute IPR001181 {0,1}
@attribute IPR001182 {0,1}
@attribute IPR001183 {0,1}
@attribute IPR001184 {0,1}
@attribute IPR001185 {0,1}
@attribute IPR001186 {0,1}
@attribute IPR001187 {0,1}
@attribute IPR001188 {0,1}
@attribute IPR001189 {0,1}
@attribute IPR001190 {0,1}
@attribute IPR001192 {0,1}
@attribute IPR001193 {0,1}
@attribute IPR001195 {0,1}
@attribute IPR001196 {0,1}
@attribute IPR001197 {0,1}
@attribute IPR001199 {0,1}
@attribute IPR001200 {0,1}
@attribute IPR001202 {0,1}
@attribute IPR001203 {0,1}
@attribute IPR001204 {0,1}
@attribute IPR001206 {0,1}
@attribute IPR001207 {0,1}
@attribute IPR001208 {0,1}
@attribute IPR001209 {0,1}
@attribute IPR001210 {0,1}
@attribute IPR001211 {0,1}
@attribute IPR001212 {0,1}
@attribute IPR001214 {0,1}
@attribute IPR001216 {0,1}
@attribute IPR001217 {0,1}
@attribute IPR001221 {0,1}
@attribute IPR001222 {0,1}
@attribute IPR001223 {0,1}
@attribute IPR001224 {0,1}
@attribute IPR001226 {0,1}
@attribute IPR001227 {0,1}
@attribute IPR001228 {0,1}
@attribute IPR001231 {0,1}
@attribute IPR001232 {0,1}
@attribute IPR001234 {0,1}
@attribute IPR001235 {0,1}
@attribute IPR001236 {0,1}
@attribute IPR001238 {0,1}
@attribute IPR001240 {0,1}
@attribute IPR001241 {0,1}
@attribute IPR001242 {0,1}
@attribute IPR001244 {0,1}
@attribute IPR001245 {0,1}
@attribute IPR001246 {0,1}
@attribute IPR001247 {0,1}
@attribute IPR001248 {0,1}
@attribute IPR001249 {0,1}
@attribute IPR001250 {0,1}
@attribute IPR001251 {0,1}
@attribute IPR001252 {0,1}
@attribute IPR001253 {0,1}
@attribute IPR001254 {0,1}
@attribute IPR001256 {0,1}
@attribute IPR001258 {0,1}
@attribute IPR001259 {0,1}
@attribute IPR001260 {0,1}
@attribute IPR001261 {0,1}
@attribute IPR001263 {0,1}
@attribute IPR001264 {0,1}
@attribute IPR001265 {0,1}
@attribute IPR001266 {0,1}
@attribute IPR001267 {0,1}
@attribute IPR001268 {0,1}
@attribute IPR001269 {0,1}
@attribute IPR001270 {0,1}
@attribute IPR001272 {0,1}
@attribute IPR001273 {0,1}
@attribute IPR001274 {0,1}
@attribute IPR001277 {0,1}
@attribute IPR001278 {0,1}
@attribute IPR001279 {0,1}
@attribute IPR001280 {0,1}
@attribute IPR001282 {0,1}
@attribute IPR001283 {0,1}
@attribute IPR001286 {0,1}
@attribute IPR001287 {0,1}
@attribute IPR001288 {0,1}
@attribute IPR001289 {0,1}
@attribute IPR001292 {0,1}
@attribute IPR001293 {0,1}
@attribute IPR001294 {0,1}
@attribute IPR001295 {0,1}
@attribute IPR001296 {0,1}
@attribute IPR001297 {0,1}
@attribute IPR001298 {0,1}
@attribute IPR001300 {0,1}
@attribute IPR001302 {0,1}
@attribute IPR001303 {0,1}
@attribute IPR001304 {0,1}
@attribute IPR001305 {0,1}
@attribute IPR001307 {0,1}
@attribute IPR001308 {0,1}
@attribute IPR001309 {0,1}
@attribute IPR001310 {0,1}
@attribute IPR001312 {0,1}
@attribute IPR001314 {0,1}
@attribute IPR001315 {0,1}
@attribute IPR001317 {0,1}
@attribute IPR001318 {0,1}
@attribute IPR001320 {0,1}
@attribute IPR001321 {0,1}
@attribute IPR001322 {0,1}
@attribute IPR001323 {0,1}
@attribute IPR001325 {0,1}
@attribute IPR001326 {0,1}
@attribute IPR001327 {0,1}
@attribute IPR001328 {0,1}
@attribute IPR001330 {0,1}
@attribute IPR001331 {0,1}
@attribute IPR001339 {0,1}
@attribute IPR001340 {0,1}
@attribute IPR001341 {0,1}
@attribute IPR001342 {0,1}
@attribute IPR001343 {0,1}
@attribute IPR001344 {0,1}
@attribute IPR001345 {0,1}
@attribute IPR001346 {0,1}
@attribute IPR001347 {0,1}
@attribute IPR001348 {0,1}
@attribute IPR001350 {0,1}
@attribute IPR001351 {0,1}
@attribute IPR001352 {0,1}
@attribute IPR001353 {0,1}
@attribute IPR001354 {0,1}
@attribute IPR001355 {0,1}
@attribute IPR001356 {0,1}
@attribute IPR001357 {0,1}
@attribute IPR001358 {0,1}
@attribute IPR001360 {0,1}
@attribute IPR001362 {0,1}
@attribute IPR001364 {0,1}
@attribute IPR001365 {0,1}
@attribute IPR001366 {0,1}
@attribute IPR001367 {0,1}
@attribute IPR001368 {0,1}
@attribute IPR001369 {0,1}
@attribute IPR001370 {0,1}
@attribute IPR001371 {0,1}
@attribute IPR001372 {0,1}
@attribute IPR001373 {0,1}
@attribute IPR001374 {0,1}
@attribute IPR001375 {0,1}
@attribute IPR001377 {0,1}
@attribute IPR001380 {0,1}
@attribute IPR001381 {0,1}
@attribute IPR001382 {0,1}
@attribute IPR001383 {0,1}
@attribute IPR001387 {0,1}
@attribute IPR001388 {0,1}
@attribute IPR001390 {0,1}
@attribute IPR001391 {0,1}
@attribute IPR001392 {0,1}
@attribute IPR001394 {0,1}
@attribute IPR001395 {0,1}
@attribute IPR001397 {0,1}
@attribute IPR001398 {0,1}
@attribute IPR001400 {0,1}
@attribute IPR001401 {0,1}
@attribute IPR001402 {0,1}
@attribute IPR001404 {0,1}
@attribute IPR001405 {0,1}
@attribute IPR001406 {0,1}
@attribute IPR001408 {0,1}
@attribute IPR001409 {0,1}
@attribute IPR001411 {0,1}
@attribute IPR001412 {0,1}
@attribute IPR001413 {0,1}
@attribute IPR001414 {0,1}
@attribute IPR001415 {0,1}
@attribute IPR001416 {0,1}
@attribute IPR001418 {0,1}
@attribute IPR001419 {0,1}
@attribute IPR001420 {0,1}
@attribute IPR001423 {0,1}
@attribute IPR001424 {0,1}
@attribute IPR001425 {0,1}
@attribute IPR001426 {0,1}
@attribute IPR001427 {0,1}
@attribute IPR001429 {0,1}
@attribute IPR001431 {0,1}
@attribute IPR001432 {0,1}
@attribute IPR001433 {0,1}
@attribute IPR001434 {0,1}
@attribute IPR001435 {0,1}
@attribute IPR001436 {0,1}
@attribute IPR001437 {0,1}
@attribute IPR001439 {0,1}
@attribute IPR001440 {0,1}
@attribute IPR001441 {0,1}
@attribute IPR001442 {0,1}
@attribute IPR001444 {0,1}
@attribute IPR001445 {0,1}
@attribute IPR001446 {0,1}
@attribute IPR001447 {0,1}
@attribute IPR001448 {0,1}
@attribute IPR001450 {0,1}
@attribute IPR001451 {0,1}
@attribute IPR001452 {0,1}
@attribute IPR001453 {0,1}
@attribute IPR001455 {0,1}
@attribute IPR001457 {0,1}
@attribute IPR001458 {0,1}
@attribute IPR001460 {0,1}
@attribute IPR001461 {0,1}
@attribute IPR001463 {0,1}
@attribute IPR001464 {0,1}
@attribute IPR001465 {0,1}
@attribute IPR001466 {0,1}
@attribute IPR001468 {0,1}
@attribute IPR001470 {0,1}
@attribute IPR001471 {0,1}
@attribute IPR001473 {0,1}
@attribute IPR001474 {0,1}
@attribute IPR001475 {0,1}
@attribute IPR001478 {0,1}
@attribute IPR001479 {0,1}
@attribute IPR001481 {0,1}
@attribute IPR001482 {0,1}
@attribute IPR001483 {0,1}
@attribute IPR001486 {0,1}
@attribute IPR001487 {0,1}
@attribute IPR001491 {0,1}
@attribute IPR001492 {0,1}
@attribute IPR001493 {0,1}
@attribute IPR001494 {0,1}
@attribute IPR001496 {0,1}
@attribute IPR001497 {0,1}
@attribute IPR001499 {0,1}
@attribute IPR001501 {0,1}
@attribute IPR001503 {0,1}
@attribute IPR001504 {0,1}
@attribute IPR001505 {0,1}
@attribute IPR001506 {0,1}
@attribute IPR001507 {0,1}
@attribute IPR001508 {0,1}
@attribute IPR001509 {0,1}
@attribute IPR001510 {0,1}
@attribute IPR001512 {0,1}
@attribute IPR001513 {0,1}
@attribute IPR001514 {0,1}
@attribute IPR001515 {0,1}
@attribute IPR001516 {0,1}
@attribute IPR001518 {0,1}
@attribute IPR001519 {0,1}
@attribute IPR001520 {0,1}
@attribute IPR001521 {0,1}
@attribute IPR001522 {0,1}
@attribute IPR001523 {0,1}
@attribute IPR001525 {0,1}
@attribute IPR001526 {0,1}
@attribute IPR001529 {0,1}
@attribute IPR001531 {0,1}
@attribute IPR001533 {0,1}
@attribute IPR001537 {0,1}
@attribute IPR001538 {0,1}
@attribute IPR001539 {0,1}
@attribute IPR001540 {0,1}
@attribute IPR001543 {0,1}
@attribute IPR001544 {0,1}
@attribute IPR001545 {0,1}
@attribute IPR001546 {0,1}
@attribute IPR001547 {0,1}
@attribute IPR001548 {0,1}
@attribute IPR001550 {0,1}
@attribute IPR001551 {0,1}
@attribute IPR001554 {0,1}
@attribute IPR001555 {0,1}
@attribute IPR001556 {0,1}
@attribute IPR001557 {0,1}
@attribute IPR001559 {0,1}
@attribute IPR001560 {0,1}
@attribute IPR001562 {0,1}
@attribute IPR001563 {0,1}
@attribute IPR001564 {0,1}
@attribute IPR001566 {0,1}
@attribute IPR001567 {0,1}
@attribute IPR001568 {0,1}
@attribute IPR001569 {0,1}
@attribute IPR001570 {0,1}
@attribute IPR001571 {0,1}
@attribute IPR001576 {0,1}
@attribute IPR001577 {0,1}
@attribute IPR001578 {0,1}
@attribute IPR001579 {0,1}
@attribute IPR001580 {0,1}
@attribute IPR001581 {0,1}
@attribute IPR001584 {0,1}
@attribute IPR001585 {0,1}
@attribute IPR001586 {0,1}
@attribute IPR001587 {0,1}
@attribute IPR001589 {0,1}
@attribute IPR001590 {0,1}
@attribute IPR001593 {0,1}
@attribute IPR001597 {0,1}
@attribute IPR001599 {0,1}
@attribute IPR001604 {0,1}
@attribute IPR001605 {0,1}
@attribute IPR001606 {0,1}
@attribute IPR001607 {0,1}
@attribute IPR001608 {0,1}
@attribute IPR001609 {0,1}
@attribute IPR001610 {0,1}
@attribute IPR001611 {0,1}
@attribute IPR001612 {0,1}
@attribute IPR001613 {0,1}
@attribute IPR001619 {0,1}
@attribute IPR001620 {0,1}
@attribute IPR001623 {0,1}
@attribute IPR001624 {0,1}
@attribute IPR001626 {0,1}
@attribute IPR001627 {0,1}
@attribute IPR001628 {0,1}
@attribute IPR001630 {0,1}
@attribute IPR001631 {0,1}
@attribute IPR001632 {0,1}
@attribute IPR001633 {0,1}
@attribute IPR001634 {0,1}
@attribute IPR001635 {0,1}
@attribute IPR001636 {0,1}
@attribute IPR001637 {0,1}
@attribute IPR001638 {0,1}
@attribute IPR001639 {0,1}
@attribute IPR001642 {0,1}
@attribute IPR001644 {0,1}
@attribute IPR001645 {0,1}
@attribute IPR001646 {0,1}
@attribute IPR001647 {0,1}
@attribute IPR001648 {0,1}
@attribute IPR001650 {0,1}
@attribute IPR001651 {0,1}
@attribute IPR001653 {0,1}
@attribute IPR001655 {0,1}
@attribute IPR001656 {0,1}
@attribute IPR001657 {0,1}
@attribute IPR001658 {0,1}
@attribute IPR001660 {0,1}
@attribute IPR001661 {0,1}
@attribute IPR001662 {0,1}
@attribute IPR001663 {0,1}
@attribute IPR001664 {0,1}
@attribute IPR001667 {0,1}
@attribute IPR001669 {0,1}
@attribute IPR001670 {0,1}
@attribute IPR001671 {0,1}
@attribute IPR001672 {0,1}
@attribute IPR001674 {0,1}
@attribute IPR001675 {0,1}
@attribute IPR001678 {0,1}
@attribute IPR001679 {0,1}
@attribute IPR001680 {0,1}
@attribute IPR001681 {0,1}
@attribute IPR001683 {0,1}
@attribute IPR001684 {0,1}
@attribute IPR001688 {0,1}
@attribute IPR001689 {0,1}
@attribute IPR001690 {0,1}
@attribute IPR001692 {0,1}
@attribute IPR001693 {0,1}
@attribute IPR001694 {0,1}
@attribute IPR001695 {0,1}
@attribute IPR001696 {0,1}
@attribute IPR001697 {0,1}
@attribute IPR001698 {0,1}
@attribute IPR001699 {0,1}
@attribute IPR001701 {0,1}
@attribute IPR001702 {0,1}
@attribute IPR001704 {0,1}
@attribute IPR001705 {0,1}
@attribute IPR001706 {0,1}
@attribute IPR001707 {0,1}
@attribute IPR001708 {0,1}
@attribute IPR001709 {0,1}
@attribute IPR001710 {0,1}
@attribute IPR001711 {0,1}
@attribute IPR001712 {0,1}
@attribute IPR001713 {0,1}
@attribute IPR001714 {0,1}
@attribute IPR001715 {0,1}
@attribute IPR001717 {0,1}
@attribute IPR001718 {0,1}
@attribute IPR001719 {0,1}
@attribute IPR001720 {0,1}
@attribute IPR001721 {0,1}
@attribute IPR001722 {0,1}
@attribute IPR001723 {0,1}
@attribute IPR001726 {0,1}
@attribute IPR001728 {0,1}
@attribute IPR001731 {0,1}
@attribute IPR001732 {0,1}
@attribute IPR001733 {0,1}
@attribute IPR001734 {0,1}
@attribute IPR001735 {0,1}
@attribute IPR001736 {0,1}
@attribute IPR001737 {0,1}
@attribute IPR001739 {0,1}
@attribute IPR001740 {0,1}
@attribute IPR001743 {0,1}
@attribute IPR001748 {0,1}
@attribute IPR001749 {0,1}
@attribute IPR001750 {0,1}
@attribute IPR001751 {0,1}
@attribute IPR001752 {0,1}
@attribute IPR001753 {0,1}
@attribute IPR001754 {0,1}
@attribute IPR001757 {0,1}
@attribute IPR001758 {0,1}
@attribute IPR001759 {0,1}
@attribute IPR001760 {0,1}
@attribute IPR001761 {0,1}
@attribute IPR001762 {0,1}
@attribute IPR001763 {0,1}
@attribute IPR001764 {0,1}
@attribute IPR001765 {0,1}
@attribute IPR001766 {0,1}
@attribute IPR001767 {0,1}
@attribute IPR001769 {0,1}
@attribute IPR001770 {0,1}
@attribute IPR001771 {0,1}
@attribute IPR001772 {0,1}
@attribute IPR001774 {0,1}
@attribute IPR001775 {0,1}
@attribute IPR001779 {0,1}
@attribute IPR001780 {0,1}
@attribute IPR001781 {0,1}
@attribute IPR001782 {0,1}
@attribute IPR001783 {0,1}
@attribute IPR001786 {0,1}
@attribute IPR001787 {0,1}
@attribute IPR001789 {0,1}
@attribute IPR001790 {0,1}
@attribute IPR001791 {0,1}
@attribute IPR001792 {0,1}
@attribute IPR001793 {0,1}
@attribute IPR001794 {0,1}
@attribute IPR001796 {0,1}
@attribute IPR001799 {0,1}
@attribute IPR001801 {0,1}
@attribute IPR001802 {0,1}
@attribute IPR001804 {0,1}
@attribute IPR001805 {0,1}
@attribute IPR001806 {0,1}
@attribute IPR001807 {0,1}
@attribute IPR001808 {0,1}
@attribute IPR001810 {0,1}
@attribute IPR001811 {0,1}
@attribute IPR001813 {0,1}
@attribute IPR001814 {0,1}
@attribute IPR001816 {0,1}
@attribute IPR001817 {0,1}
@attribute IPR001818 {0,1}
@attribute IPR001821 {0,1}
@attribute IPR001824 {0,1}
@attribute IPR001827 {0,1}
@attribute IPR001828 {0,1}
@attribute IPR001829 {0,1}
@attribute IPR001830 {0,1}
@attribute IPR001834 {0,1}
@attribute IPR001835 {0,1}
@attribute IPR001838 {0,1}
@attribute IPR001839 {0,1}
@attribute IPR001840 {0,1}
@attribute IPR001841 {0,1}
@attribute IPR001842 {0,1}
@attribute IPR001844 {0,1}
@attribute IPR001845 {0,1}
@attribute IPR001846 {0,1}
@attribute IPR001848 {0,1}
@attribute IPR001849 {0,1}
@attribute IPR001851 {0,1}
@attribute IPR001852 {0,1}
@attribute IPR001853 {0,1}
@attribute IPR001854 {0,1}
@attribute IPR001855 {0,1}
@attribute IPR001856 {0,1}
@attribute IPR001857 {0,1}
@attribute IPR001859 {0,1}
@attribute IPR001862 {0,1}
@attribute IPR001863 {0,1}
@attribute IPR001865 {0,1}
@attribute IPR001867 {0,1}
@attribute IPR001869 {0,1}
@attribute IPR001870 {0,1}
@attribute IPR001872 {0,1}
@attribute IPR001873 {0,1}
@attribute IPR001874 {0,1}
@attribute IPR001875 {0,1}
@attribute IPR001876 {0,1}
@attribute IPR001878 {0,1}
@attribute IPR001879 {0,1}
@attribute IPR001881 {0,1}
@attribute IPR001882 {0,1}
@attribute IPR001883 {0,1}
@attribute IPR001884 {0,1}
@attribute IPR001885 {0,1}
@attribute IPR001888 {0,1}
@attribute IPR001890 {0,1}
@attribute IPR001891 {0,1}
@attribute IPR001892 {0,1}
@attribute IPR001893 {0,1}
@attribute IPR001894 {0,1}
@attribute IPR001895 {0,1}
@attribute IPR001897 {0,1}
@attribute IPR001898 {0,1}
@attribute IPR001899 {0,1}
@attribute IPR001900 {0,1}
@attribute IPR001901 {0,1}
@attribute IPR001902 {0,1}
@attribute IPR001904 {0,1}
@attribute IPR001905 {0,1}
@attribute IPR001906 {0,1}
@attribute IPR001907 {0,1}
@attribute IPR001908 {0,1}
@attribute IPR001909 {0,1}
@attribute IPR001910 {0,1}
@attribute IPR001911 {0,1}
@attribute IPR001912 {0,1}
@attribute IPR001915 {0,1}
@attribute IPR001916 {0,1}
@attribute IPR001917 {0,1}
@attribute IPR001919 {0,1}
@attribute IPR001920 {0,1}
@attribute IPR001921 {0,1}
@attribute IPR001922 {0,1}
@attribute IPR001923 {0,1}
@attribute IPR001925 {0,1}
@attribute IPR001926 {0,1}
@attribute IPR001927 {0,1}
@attribute IPR001928 {0,1}
@attribute IPR001930 {0,1}
@attribute IPR001931 {0,1}
@attribute IPR001932 {0,1}
@attribute IPR001933 {0,1}
@attribute IPR001936 {0,1}
@attribute IPR001937 {0,1}
@attribute IPR001940 {0,1}
@attribute IPR001941 {0,1}
@attribute IPR001943 {0,1}
@attribute IPR001944 {0,1}
@attribute IPR001946 {0,1}
@attribute IPR001948 {0,1}
@attribute IPR001949 {0,1}
@attribute IPR001950 {0,1}
@attribute IPR001951 {0,1}
@attribute IPR001952 {0,1}
@attribute IPR001953 {0,1}
@attribute IPR001955 {0,1}
@attribute IPR001956 {0,1}
@attribute IPR001957 {0,1}
@attribute IPR001958 {0,1}
@attribute IPR001959 {0,1}
@attribute IPR001962 {0,1}
@attribute IPR001965 {0,1}
@attribute IPR001966 {0,1}
@attribute IPR001967 {0,1}
@attribute IPR001969 {0,1}
@attribute IPR001970 {0,1}
@attribute IPR001971 {0,1}
@attribute IPR001972 {0,1}
@attribute IPR001973 {0,1}
@attribute IPR001975 {0,1}
@attribute IPR001976 {0,1}
@attribute IPR001977 {0,1}
@attribute IPR001978 {0,1}
@attribute IPR001980 {0,1}
@attribute IPR001982 {0,1}
@attribute IPR001984 {0,1}
@attribute IPR001985 {0,1}
@attribute IPR001986 {0,1}
@attribute IPR001989 {0,1}
@attribute IPR001991 {0,1}
@attribute IPR001992 {0,1}
@attribute IPR001993 {0,1}
@attribute IPR001995 {0,1}
@attribute IPR001996 {0,1}
@attribute IPR001998 {0,1}
@attribute IPR002000 {0,1}
@attribute IPR002004 {0,1}
@attribute IPR002007 {0,1}
@attribute IPR002008 {0,1}
@attribute IPR002010 {0,1}
@attribute IPR002011 {0,1}
@attribute IPR002012 {0,1}
@attribute IPR002013 {0,1}
@attribute IPR002014 {0,1}
@attribute IPR002015 {0,1}
@attribute IPR002016 {0,1}
@attribute IPR002017 {0,1}
@attribute IPR002018 {0,1}
@attribute IPR002019 {0,1}
@attribute IPR002020 {0,1}
@attribute IPR002022 {0,1}
@attribute IPR002023 {0,1}
@attribute IPR002024 {0,1}
@attribute IPR002026 {0,1}
@attribute IPR002028 {0,1}
@attribute IPR002030 {0,1}
@attribute IPR002031 {0,1}
@attribute IPR002033 {0,1}
@attribute IPR002034 {0,1}
@attribute IPR002035 {0,1}
@attribute IPR002037 {0,1}
@attribute IPR002038 {0,1}
@attribute IPR002041 {0,1}
@attribute IPR002042 {0,1}
@attribute IPR002044 {0,1}
@attribute IPR002048 {0,1}
@attribute IPR002049 {0,1}
@attribute IPR002051 {0,1}
@attribute IPR002052 {0,1}
@attribute IPR002053 {0,1}
@attribute IPR002054 {0,1}
@attribute IPR002058 {0,1}
@attribute IPR002059 {0,1}
@attribute IPR002060 {0,1}
@attribute IPR002062 {0,1}
@attribute IPR002067 {0,1}
@attribute IPR002068 {0,1}
@attribute IPR002069 {0,1}
@attribute IPR002070 {0,1}
@attribute IPR002071 {0,1}
@attribute IPR002072 {0,1}
@attribute IPR002073 {0,1}
@attribute IPR002074 {0,1}
@attribute IPR002075 {0,1}
@attribute IPR002076 {0,1}
@attribute IPR002077 {0,1}
@attribute IPR002078 {0,1}
@attribute IPR002081 {0,1}
@attribute IPR002082 {0,1}
@attribute IPR002083 {0,1}
@attribute IPR002084 {0,1}
@attribute IPR002085 {0,1}
@attribute IPR002088 {0,1}
@attribute IPR002090 {0,1}
@attribute IPR002091 {0,1}
@attribute IPR002092 {0,1}
@attribute IPR002093 {0,1}
@attribute IPR002097 {0,1}
@attribute IPR002099 {0,1}
@attribute IPR002100 {0,1}
@attribute IPR002101 {0,1}
@attribute IPR002103 {0,1}
@attribute IPR002104 {0,1}
@attribute IPR002105 {0,1}
@attribute IPR002108 {0,1}
@attribute IPR002109 {0,1}
@attribute IPR002110 {0,1}
@attribute IPR002112 {0,1}
@attribute IPR002113 {0,1}
@attribute IPR002114 {0,1}
@attribute IPR002115 {0,1}
@attribute IPR002117 {0,1}
@attribute IPR002119 {0,1}
@attribute IPR002120 {0,1}
@attribute IPR002121 {0,1}
@attribute IPR002122 {0,1}
@attribute IPR002123 {0,1}
@attribute IPR002125 {0,1}
@attribute IPR002126 {0,1}
@attribute IPR002127 {0,1}
@attribute IPR002129 {0,1}
@attribute IPR002130 {0,1}
@attribute IPR002131 {0,1}
@attribute IPR002132 {0,1}
@attribute IPR002133 {0,1}
@attribute IPR002136 {0,1}
@attribute IPR002137 {0,1}
@attribute IPR002138 {0,1}
@attribute IPR002139 {0,1}
@attribute IPR002140 {0,1}
@attribute IPR002142 {0,1}
@attribute IPR002143 {0,1}
@attribute IPR002144 {0,1}
@attribute IPR002145 {0,1}
@attribute IPR002147 {0,1}
@attribute IPR002150 {0,1}
@attribute IPR002151 {0,1}
@attribute IPR002153 {0,1}
@attribute IPR002154 {0,1}
@attribute IPR002155 {0,1}
@attribute IPR002156 {0,1}
@attribute IPR002159 {0,1}
@attribute IPR002161 {0,1}
@attribute IPR002164 {0,1}
@attribute IPR002165 {0,1}
@attribute IPR002168 {0,1}
@attribute IPR002169 {0,1}
@attribute IPR002170 {0,1}
@attribute IPR002171 {0,1}
@attribute IPR002172 {0,1}
@attribute IPR002173 {0,1}
@attribute IPR002175 {0,1}
@attribute IPR002176 {0,1}
@attribute IPR002177 {0,1}
@attribute IPR002178 {0,1}
@attribute IPR002181 {0,1}
@attribute IPR002182 {0,1}
@attribute IPR002183 {0,1}
@attribute IPR002185 {0,1}
@attribute IPR002187 {0,1}
@attribute IPR002188 {0,1}
@attribute IPR002189 {0,1}
@attribute IPR002190 {0,1}
@attribute IPR002191 {0,1}
@attribute IPR002192 {0,1}
@attribute IPR002194 {0,1}
@attribute IPR002195 {0,1}
@attribute IPR002197 {0,1}
@attribute IPR002198 {0,1}
@attribute IPR002202 {0,1}
@attribute IPR002204 {0,1}
@attribute IPR002205 {0,1}
@attribute IPR002206 {0,1}
@attribute IPR002207 {0,1}
@attribute IPR002208 {0,1}
@attribute IPR002209 {0,1}
@attribute IPR002212 {0,1}
@attribute IPR002213 {0,1}
@attribute IPR002218 {0,1}
@attribute IPR002219 {0,1}
@attribute IPR002220 {0,1}
@attribute IPR002222 {0,1}
@attribute IPR002223 {0,1}
@attribute IPR002225 {0,1}
@attribute IPR002226 {0,1}
@attribute IPR002227 {0,1}
@attribute IPR002228 {0,1}
@attribute IPR002229 {0,1}
@attribute IPR002230 {0,1}
@attribute IPR002231 {0,1}
@attribute IPR002232 {0,1}
@attribute IPR002233 {0,1}
@attribute IPR002234 {0,1}
@attribute IPR002235 {0,1}
@attribute IPR002236 {0,1}
@attribute IPR002237 {0,1}
@attribute IPR002238 {0,1}
@attribute IPR002239 {0,1}
@attribute IPR002240 {0,1}
@attribute IPR002241 {0,1}
@attribute IPR002243 {0,1}
@attribute IPR002244 {0,1}
@attribute IPR002245 {0,1}
@attribute IPR002246 {0,1}
@attribute IPR002247 {0,1}
@attribute IPR002248 {0,1}
@attribute IPR002249 {0,1}
@attribute IPR002250 {0,1}
@attribute IPR002252 {0,1}
@attribute IPR002253 {0,1}
@attribute IPR002254 {0,1}
@attribute IPR002255 {0,1}
@attribute IPR002256 {0,1}
@attribute IPR002257 {0,1}
@attribute IPR002258 {0,1}
@attribute IPR002259 {0,1}
@attribute IPR002260 {0,1}
@attribute IPR002261 {0,1}
@attribute IPR002262 {0,1}
@attribute IPR002263 {0,1}
@attribute IPR002264 {0,1}
@attribute IPR002265 {0,1}
@attribute IPR002266 {0,1}
@attribute IPR002267 {0,1}
@attribute IPR002268 {0,1}
@attribute IPR002269 {0,1}
@attribute IPR002270 {0,1}
@attribute IPR002271 {0,1}
@attribute IPR002272 {0,1}
@attribute IPR002273 {0,1}
@attribute IPR002274 {0,1}
@attribute IPR002275 {0,1}
@attribute IPR002276 {0,1}
@attribute IPR002277 {0,1}
@attribute IPR002278 {0,1}
@attribute IPR002280 {0,1}
@attribute IPR002281 {0,1}
@attribute IPR002282 {0,1}
@attribute IPR002283 {0,1}
@attribute IPR002284 {0,1}
@attribute IPR002285 {0,1}
@attribute IPR002286 {0,1}
@attribute IPR002288 {0,1}
@attribute IPR002289 {0,1}
@attribute IPR002290 {0,1}
@attribute IPR002291 {0,1}
@attribute IPR002292 {0,1}
@attribute IPR002293 {0,1}
@attribute IPR002295 {0,1}
@attribute IPR002296 {0,1}
@attribute IPR002297 {0,1}
@attribute IPR002298 {0,1}
@attribute IPR002299 {0,1}
@attribute IPR002300 {0,1}
@attribute IPR002301 {0,1}
@attribute IPR002302 {0,1}
@attribute IPR002303 {0,1}
@attribute IPR002305 {0,1}
@attribute IPR002306 {0,1}
@attribute IPR002307 {0,1}
@attribute IPR002310 {0,1}
@attribute IPR002311 {0,1}
@attribute IPR002312 {0,1}
@attribute IPR002313 {0,1}
@attribute IPR002314 {0,1}
@attribute IPR002315 {0,1}
@attribute IPR002316 {0,1}
@attribute IPR002317 {0,1}
@attribute IPR002318 {0,1}
@attribute IPR002319 {0,1}
@attribute IPR002320 {0,1}
@attribute IPR002325 {0,1}
@attribute IPR002327 {0,1}
@attribute IPR002328 {0,1}
@attribute IPR002330 {0,1}
@attribute IPR002331 {0,1}
@attribute IPR002332 {0,1}
@attribute IPR002333 {0,1}
@attribute IPR002337 {0,1}
@attribute IPR002338 {0,1}
@attribute IPR002339 {0,1}
@attribute IPR002340 {0,1}
@attribute IPR002343 {0,1}
@attribute IPR002344 {0,1}
@attribute IPR002345 {0,1}
@attribute IPR002346 {0,1}
@attribute IPR002347 {0,1}
@attribute IPR002348 {0,1}
@attribute IPR002350 {0,1}
@attribute IPR002352 {0,1}
@attribute IPR002353 {0,1}
@attribute IPR002354 {0,1}
@attribute IPR002355 {0,1}
@attribute IPR002358 {0,1}
@attribute IPR002359 {0,1}
@attribute IPR002361 {0,1}
@attribute IPR002362 {0,1}
@attribute IPR002363 {0,1}
@attribute IPR002364 {0,1}
@attribute IPR002365 {0,1}
@attribute IPR002366 {0,1}
@attribute IPR002368 {0,1}
@attribute IPR002369 {0,1}
@attribute IPR002371 {0,1}
@attribute IPR002372 {0,1}
@attribute IPR002373 {0,1}
@attribute IPR002374 {0,1}
@attribute IPR002376 {0,1}
@attribute IPR002379 {0,1}
@attribute IPR002381 {0,1}
@attribute IPR002383 {0,1}
@attribute IPR002387 {0,1}
@attribute IPR002392 {0,1}
@attribute IPR002394 {0,1}
@attribute IPR002395 {0,1}
@attribute IPR002396 {0,1}
@attribute IPR002397 {0,1}
@attribute IPR002398 {0,1}
@attribute IPR002399 {0,1}
@attribute IPR002401 {0,1}
@attribute IPR002402 {0,1}
@attribute IPR002403 {0,1}
@attribute IPR002404 {0,1}
@attribute IPR002405 {0,1}
@attribute IPR002406 {0,1}
@attribute IPR002407 {0,1}
@attribute IPR002408 {0,1}
@attribute IPR002410 {0,1}
@attribute IPR002415 {0,1}
@attribute IPR002416 {0,1}
@attribute IPR002418 {0,1}
@attribute IPR002420 {0,1}
@attribute IPR002421 {0,1}
@attribute IPR002423 {0,1}
@attribute IPR002424 {0,1}
@attribute IPR002425 {0,1}
@attribute IPR002429 {0,1}
@attribute IPR002433 {0,1}
@attribute IPR002434 {0,1}
@attribute IPR002435 {0,1}
@attribute IPR002436 {0,1}
@attribute IPR002438 {0,1}
@attribute IPR002439 {0,1}
@attribute IPR002440 {0,1}
@attribute IPR002441 {0,1}
@attribute IPR002442 {0,1}
@attribute IPR002443 {0,1}
@attribute IPR002444 {0,1}
@attribute IPR002446 {0,1}
@attribute IPR002452 {0,1}
@attribute IPR002453 {0,1}
@attribute IPR002454 {0,1}
@attribute IPR002455 {0,1}
@attribute IPR002456 {0,1}
@attribute IPR002457 {0,1}
@attribute IPR002460 {0,1}
@attribute IPR002464 {0,1}
@attribute IPR002466 {0,1}
@attribute IPR002467 {0,1}
@attribute IPR002468 {0,1}
@attribute IPR002469 {0,1}
@attribute IPR002470 {0,1}
@attribute IPR002471 {0,1}
@attribute IPR002472 {0,1}
@attribute IPR002473 {0,1}
@attribute IPR002474 {0,1}
@attribute IPR002475 {0,1}
@attribute IPR002477 {0,1}
@attribute IPR002478 {0,1}
@attribute IPR002480 {0,1}
@attribute IPR002481 {0,1}
@attribute IPR002482 {0,1}
@attribute IPR002483 {0,1}
@attribute IPR002487 {0,1}
@attribute IPR002489 {0,1}
@attribute IPR002491 {0,1}
@attribute IPR002492 {0,1}
@attribute IPR002495 {0,1}
@attribute IPR002496 {0,1}
@attribute IPR002498 {0,1}
@attribute IPR002500 {0,1}
@attribute IPR002501 {0,1}
@attribute IPR002502 {0,1}
@attribute IPR002504 {0,1}
@attribute IPR002505 {0,1}
@attribute IPR002508 {0,1}
@attribute IPR002509 {0,1}
@attribute IPR002510 {0,1}
@attribute IPR002514 {0,1}
@attribute IPR002515 {0,1}
@attribute IPR002516 {0,1}
@attribute IPR002523 {0,1}
@attribute IPR002524 {0,1}
@attribute IPR002525 {0,1}
@attribute IPR002528 {0,1}
@attribute IPR002529 {0,1}
@attribute IPR002539 {0,1}
@attribute IPR002541 {0,1}
@attribute IPR002543 {0,1}
@attribute IPR002545 {0,1}
@attribute IPR002546 {0,1}
@attribute IPR002547 {0,1}
@attribute IPR002549 {0,1}
@attribute IPR002550 {0,1}
@attribute IPR002553 {0,1}
@attribute IPR002554 {0,1}
@attribute IPR002557 {0,1}
@attribute IPR002558 {0,1}
@attribute IPR002559 {0,1}
@attribute IPR002560 {0,1}
@attribute IPR002562 {0,1}
@attribute IPR002563 {0,1}
@attribute IPR002569 {0,1}
@attribute IPR002571 {0,1}
@attribute IPR002573 {0,1}
@attribute IPR002575 {0,1}
@attribute IPR002579 {0,1}
@attribute IPR002582 {0,1}
@attribute IPR002583 {0,1}
@attribute IPR002585 {0,1}
@attribute IPR002586 {0,1}
@attribute IPR002587 {0,1}
@attribute IPR002589 {0,1}
@attribute IPR002591 {0,1}
@attribute IPR002606 {0,1}
@attribute IPR002610 {0,1}
@attribute IPR002611 {0,1}
@attribute IPR002615 {0,1}
@attribute IPR002616 {0,1}
@attribute IPR002618 {0,1}
@attribute IPR002624 {0,1}
@attribute IPR002625 {0,1}
@attribute IPR002627 {0,1}
@attribute IPR002628 {0,1}
@attribute IPR002629 {0,1}
@attribute IPR002634 {0,1}
@attribute IPR002637 {0,1}
@attribute IPR002638 {0,1}
@attribute IPR002639 {0,1}
@attribute IPR002640 {0,1}
@attribute IPR002641 {0,1}
@attribute IPR002642 {0,1}
@attribute IPR002644 {0,1}
@attribute IPR002645 {0,1}
@attribute IPR002646 {0,1}
@attribute IPR002648 {0,1}
@attribute IPR002649 {0,1}
@attribute IPR002650 {0,1}
@attribute IPR002652 {0,1}
@attribute IPR002654 {0,1}
@attribute IPR002655 {0,1}
@attribute IPR002656 {0,1}
@attribute IPR002657 {0,1}
@attribute IPR002658 {0,1}
@attribute IPR002659 {0,1}
@attribute IPR002661 {0,1}
@attribute IPR002668 {0,1}
@attribute IPR002669 {0,1}
@attribute IPR002670 {0,1}
@attribute IPR002671 {0,1}
@attribute IPR002672 {0,1}
@attribute IPR002673 {0,1}
@attribute IPR002674 {0,1}
@attribute IPR002675 {0,1}
@attribute IPR002676 {0,1}
@attribute IPR002677 {0,1}
@attribute IPR002680 {0,1}
@attribute IPR002682 {0,1}
@attribute IPR002683 {0,1}
@attribute IPR002684 {0,1}
@attribute IPR002685 {0,1}
@attribute IPR002686 {0,1}
@attribute IPR002687 {0,1}
@attribute IPR002694 {0,1}
@attribute IPR002695 {0,1}
@attribute IPR002696 {0,1}
@attribute IPR002698 {0,1}
@attribute IPR002701 {0,1}
@attribute IPR002706 {0,1}
@attribute IPR002710 {0,1}
@attribute IPR002713 {0,1}
@attribute IPR002714 {0,1}
@attribute IPR002715 {0,1}
@attribute IPR002716 {0,1}
@attribute IPR002717 {0,1}
@attribute IPR002719 {0,1}
@attribute IPR002720 {0,1}
@attribute IPR002723 {0,1}
@attribute IPR002724 {0,1}
@attribute IPR002725 {0,1}
@attribute IPR002727 {0,1}
@attribute IPR002728 {0,1}
@attribute IPR002730 {0,1}
@attribute IPR002731 {0,1}
@attribute IPR002732 {0,1}
@attribute IPR002733 {0,1}
@attribute IPR002734 {0,1}
@attribute IPR002735 {0,1}
@attribute IPR002736 {0,1}
@attribute IPR002737 {0,1}
@attribute IPR002738 {0,1}
@attribute IPR002739 {0,1}
@attribute IPR002742 {0,1}
@attribute IPR002744 {0,1}
@attribute IPR002745 {0,1}
@attribute IPR002746 {0,1}
@attribute IPR002747 {0,1}
@attribute IPR002750 {0,1}
@attribute IPR002751 {0,1}
@attribute IPR002755 {0,1}
@attribute IPR002756 {0,1}
@attribute IPR002758 {0,1}
@attribute IPR002759 {0,1}
@attribute IPR002761 {0,1}
@attribute IPR002762 {0,1}
@attribute IPR002768 {0,1}
@attribute IPR002769 {0,1}
@attribute IPR002770 {0,1}
@attribute IPR002771 {0,1}
@attribute IPR002772 {0,1}
@attribute IPR002773 {0,1}
@attribute IPR002774 {0,1}
@attribute IPR002775 {0,1}
@attribute IPR002777 {0,1}
@attribute IPR002778 {0,1}
@attribute IPR002779 {0,1}
@attribute IPR002780 {0,1}
@attribute IPR002781 {0,1}
@attribute IPR002784 {0,1}
@attribute IPR002786 {0,1}
@attribute IPR002789 {0,1}
@attribute IPR002791 {0,1}
@attribute IPR002792 {0,1}
@attribute IPR002793 {0,1}
@attribute IPR002795 {0,1}
@attribute IPR002797 {0,1}
@attribute IPR002798 {0,1}
@attribute IPR002801 {0,1}
@attribute IPR002802 {0,1}
@attribute IPR002808 {0,1}
@attribute IPR002810 {0,1}
@attribute IPR002811 {0,1}
@attribute IPR002813 {0,1}
@attribute IPR002815 {0,1}
@attribute IPR002818 {0,1}
@attribute IPR002820 {0,1}
@attribute IPR002821 {0,1}
@attribute IPR002822 {0,1}
@attribute IPR002823 {0,1}
@attribute IPR002826 {0,1}
@attribute IPR002828 {0,1}
@attribute IPR002829 {0,1}
@attribute IPR002830 {0,1}
@attribute IPR002831 {0,1}
@attribute IPR002833 {0,1}
@attribute IPR002834 {0,1}
@attribute IPR002836 {0,1}
@attribute IPR002840 {0,1}
@attribute IPR002844 {0,1}
@attribute IPR002846 {0,1}
@attribute IPR002847 {0,1}
@attribute IPR002848 {0,1}
@attribute IPR002850 {0,1}
@attribute IPR002852 {0,1}
@attribute IPR002853 {0,1}
@attribute IPR002856 {0,1}
@attribute IPR002857 {0,1}
@attribute IPR002859 {0,1}
@attribute IPR002860 {0,1}
@attribute IPR002861 {0,1}
@attribute IPR002867 {0,1}
@attribute IPR002869 {0,1}
@attribute IPR002870 {0,1}
@attribute IPR002871 {0,1}
@attribute IPR002872 {0,1}
@attribute IPR002876 {0,1}
@attribute IPR002877 {0,1}
@attribute IPR002878 {0,1}
@attribute IPR002880 {0,1}
@attribute IPR002882 {0,1}
@attribute IPR002883 {0,1}
@attribute IPR002884 {0,1}
@attribute IPR002885 {0,1}
@attribute IPR002886 {0,1}
@attribute IPR002888 {0,1}
@attribute IPR002889 {0,1}
@attribute IPR002890 {0,1}
@attribute IPR002891 {0,1}
@attribute IPR002893 {0,1}
@attribute IPR002898 {0,1}
@attribute IPR002901 {0,1}
@attribute IPR002903 {0,1}
@attribute IPR002904 {0,1}
@attribute IPR002905 {0,1}
@attribute IPR002906 {0,1}
@attribute IPR002908 {0,1}
@attribute IPR002909 {0,1}
@attribute IPR002912 {0,1}
@attribute IPR002913 {0,1}
@attribute IPR002915 {0,1}
@attribute IPR002917 {0,1}
@attribute IPR002918 {0,1}
@attribute IPR002919 {0,1}
@attribute IPR002921 {0,1}
@attribute IPR002922 {0,1}
@attribute IPR002925 {0,1}
@attribute IPR002928 {0,1}
@attribute IPR002930 {0,1}
@attribute IPR002931 {0,1}
@attribute IPR002932 {0,1}
@attribute IPR002933 {0,1}
@attribute IPR002934 {0,1}
@attribute IPR002935 {0,1}
@attribute IPR002937 {0,1}
@attribute IPR002938 {0,1}
@attribute IPR002939 {0,1}
@attribute IPR002941 {0,1}
@attribute IPR002942 {0,1}
@attribute IPR002945 {0,1}
@attribute IPR002946 {0,1}
@attribute IPR002951 {0,1}
@attribute IPR002955 {0,1}
@attribute IPR002956 {0,1}
@attribute IPR002957 {0,1}
@attribute IPR002958 {0,1}
@attribute IPR002959 {0,1}
@attribute IPR002960 {0,1}
@attribute IPR002961 {0,1}
@attribute IPR002962 {0,1}
@attribute IPR002967 {0,1}
@attribute IPR002968 {0,1}
@attribute IPR002972 {0,1}
@attribute IPR002975 {0,1}
@attribute IPR002976 {0,1}
@attribute IPR002977 {0,1}
@attribute IPR002978 {0,1}
@attribute IPR002980 {0,1}
@attribute IPR002981 {0,1}
@attribute IPR002982 {0,1}
@attribute IPR002983 {0,1}
@attribute IPR002984 {0,1}
@attribute IPR002985 {0,1}
@attribute IPR002986 {0,1}
@attribute IPR002987 {0,1}
@attribute IPR002999 {0,1}
@attribute IPR003000 {0,1}
@attribute IPR003004 {0,1}
@attribute IPR003005 {0,1}
@attribute IPR003006 {0,1}
@attribute IPR003008 {0,1}
@attribute IPR003010 {0,1}
@attribute IPR003011 {0,1}
@attribute IPR003013 {0,1}
@attribute IPR003014 {0,1}
@attribute IPR003016 {0,1}
@attribute IPR003017 {0,1}
@attribute IPR003018 {0,1}
@attribute IPR003020 {0,1}
@attribute IPR003021 {0,1}
@attribute IPR003022 {0,1}
@attribute IPR003024 {0,1}
@attribute IPR003025 {0,1}
@attribute IPR003026 {0,1}
@attribute IPR003028 {0,1}
@attribute IPR003029 {0,1}
@attribute IPR003031 {0,1}
@attribute IPR003032 {0,1}
@attribute IPR003033 {0,1}
@attribute IPR003034 {0,1}
@attribute IPR003038 {0,1}
@attribute IPR003042 {0,1}
@attribute IPR003043 {0,1}
@attribute IPR003044 {0,1}
@attribute IPR003045 {0,1}
@attribute IPR003046 {0,1}
@attribute IPR003047 {0,1}
@attribute IPR003048 {0,1}
@attribute IPR003049 {0,1}
@attribute IPR003050 {0,1}
@attribute IPR003051 {0,1}
@attribute IPR003052 {0,1}
@attribute IPR003053 {0,1}
@attribute IPR003054 {0,1}
@attribute IPR003055 {0,1}
@attribute IPR003056 {0,1}
@attribute IPR003068 {0,1}
@attribute IPR003069 {0,1}
@attribute IPR003070 {0,1}
@attribute IPR003071 {0,1}
@attribute IPR003072 {0,1}
@attribute IPR003073 {0,1}
@attribute IPR003074 {0,1}
@attribute IPR003075 {0,1}
@attribute IPR003076 {0,1}
@attribute IPR003077 {0,1}
@attribute IPR003078 {0,1}
@attribute IPR003079 {0,1}
@attribute IPR003080 {0,1}
@attribute IPR003081 {0,1}
@attribute IPR003082 {0,1}
@attribute IPR003084 {0,1}
@attribute IPR003085 {0,1}
@attribute IPR003088 {0,1}
@attribute IPR003090 {0,1}
@attribute IPR003091 {0,1}
@attribute IPR003092 {0,1}
@attribute IPR003093 {0,1}
@attribute IPR003094 {0,1}
@attribute IPR003095 {0,1}
@attribute IPR003096 {0,1}
@attribute IPR003097 {0,1}
@attribute IPR003099 {0,1}
@attribute IPR003100 {0,1}
@attribute IPR003101 {0,1}
@attribute IPR003102 {0,1}
@attribute IPR003103 {0,1}
@attribute IPR003104 {0,1}
@attribute IPR003106 {0,1}
@attribute IPR003107 {0,1}
@attribute IPR003108 {0,1}
@attribute IPR003110 {0,1}
@attribute IPR003111 {0,1}
@attribute IPR003112 {0,1}
@attribute IPR003113 {0,1}
@attribute IPR003115 {0,1}
@attribute IPR003116 {0,1}
@attribute IPR003117 {0,1}
@attribute IPR003118 {0,1}
@attribute IPR003119 {0,1}
@attribute IPR003120 {0,1}
@attribute IPR003121 {0,1}
@attribute IPR003122 {0,1}
@attribute IPR003123 {0,1}
@attribute IPR003124 {0,1}
@attribute IPR003126 {0,1}
@attribute IPR003127 {0,1}
@attribute IPR003128 {0,1}
@attribute IPR003129 {0,1}
@attribute IPR003130 {0,1}
@attribute IPR003131 {0,1}
@attribute IPR003132 {0,1}
@attribute IPR003134 {0,1}
@attribute IPR003135 {0,1}
@attribute IPR003136 {0,1}
@attribute IPR003137 {0,1}
@attribute IPR003141 {0,1}
@attribute IPR003142 {0,1}
@attribute IPR003143 {0,1}
@attribute IPR003146 {0,1}
@attribute IPR003148 {0,1}
@attribute IPR003149 {0,1}
@attribute IPR003150 {0,1}
@attribute IPR003151 {0,1}
@attribute IPR003152 {0,1}
@attribute IPR003154 {0,1}
@attribute IPR003156 {0,1}
@attribute IPR003157 {0,1}
@attribute IPR003158 {0,1}
@attribute IPR003159 {0,1}
@attribute IPR003162 {0,1}
@attribute IPR003163 {0,1}
@attribute IPR003164 {0,1}
@attribute IPR003165 {0,1}
@attribute IPR003166 {0,1}
@attribute IPR003169 {0,1}
@attribute IPR003170 {0,1}
@attribute IPR003171 {0,1}
@attribute IPR003172 {0,1}
@attribute IPR003175 {0,1}
@attribute IPR003177 {0,1}
@attribute IPR003178 {0,1}
@attribute IPR003179 {0,1}
@attribute IPR003180 {0,1}
@attribute IPR003183 {0,1}
@attribute IPR003185 {0,1}
@attribute IPR003186 {0,1}
@attribute IPR003187 {0,1}
@attribute IPR003189 {0,1}
@attribute IPR003190 {0,1}
@attribute IPR003192 {0,1}
@attribute IPR003193 {0,1}
@attribute IPR003194 {0,1}
@attribute IPR003195 {0,1}
@attribute IPR003198 {0,1}
@attribute IPR003199 {0,1}
@attribute IPR003200 {0,1}
@attribute IPR003203 {0,1}
@attribute IPR003206 {0,1}
@attribute IPR003207 {0,1}
@attribute IPR003208 {0,1}
@attribute IPR003209 {0,1}
@attribute IPR003210 {0,1}
@attribute IPR003211 {0,1}
@attribute IPR003212 {0,1}
@attribute IPR003220 {0,1}
@attribute IPR003228 {0,1}
@attribute IPR003230 {0,1}
@attribute IPR003231 {0,1}
@attribute IPR003248 {0,1}
@attribute IPR003251 {0,1}
@attribute IPR003256 {0,1}
@attribute IPR003263 {0,1}
@attribute IPR003265 {0,1}
@attribute IPR003268 {0,1}
@attribute IPR003269 {0,1}
@attribute IPR003270 {0,1}
@attribute IPR003271 {0,1}
@attribute IPR003272 {0,1}
@attribute IPR003273 {0,1}
@attribute IPR003274 {0,1}
@attribute IPR003275 {0,1}
@attribute IPR003276 {0,1}
@attribute IPR003277 {0,1}
@attribute IPR003278 {0,1}
@attribute IPR003279 {0,1}
@attribute IPR003280 {0,1}
@attribute IPR003282 {0,1}
@attribute IPR003283 {0,1}
@attribute IPR003285 {0,1}
@attribute IPR003287 {0,1}
@attribute IPR003288 {0,1}
@attribute IPR003289 {0,1}
@attribute IPR003290 {0,1}
@attribute IPR003291 {0,1}
@attribute IPR003292 {0,1}
@attribute IPR003294 {0,1}
@attribute IPR003295 {0,1}
@attribute IPR003296 {0,1}
@attribute IPR003297 {0,1}
@attribute IPR003303 {0,1}
@attribute IPR003305 {0,1}
@attribute IPR003306 {0,1}
@attribute IPR003307 {0,1}
@attribute IPR003309 {0,1}
@attribute IPR003313 {0,1}
@attribute IPR003314 {0,1}
@attribute IPR003316 {0,1}
@attribute IPR003317 {0,1}
@attribute IPR003318 {0,1}
@attribute IPR003321 {0,1}
@attribute IPR003323 {0,1}
@attribute IPR003325 {0,1}
@attribute IPR003327 {0,1}
@attribute IPR003329 {0,1}
@attribute IPR003331 {0,1}
@attribute IPR003333 {0,1}
@attribute IPR003334 {0,1}
@attribute IPR003337 {0,1}
@attribute IPR003338 {0,1}
@attribute IPR003339 {0,1}
@attribute IPR003340 {0,1}
@attribute IPR003342 {0,1}
@attribute IPR003343 {0,1}
@attribute IPR003344 {0,1}
@attribute IPR003346 {0,1}
@attribute IPR003347 {0,1}
@attribute IPR003348 {0,1}
@attribute IPR003349 {0,1}
@attribute IPR003350 {0,1}
@attribute IPR003351 {0,1}
@attribute IPR003352 {0,1}
@attribute IPR003353 {0,1}
@attribute IPR003356 {0,1}
@attribute IPR003358 {0,1}
@attribute IPR003361 {0,1}
@attribute IPR003362 {0,1}
@attribute IPR003367 {0,1}
@attribute IPR003369 {0,1}
@attribute IPR003370 {0,1}
@attribute IPR003372 {0,1}
@attribute IPR003373 {0,1}
@attribute IPR003374 {0,1}
@attribute IPR003375 {0,1}
@attribute IPR003378 {0,1}
@attribute IPR003379 {0,1}
@attribute IPR003382 {0,1}
@attribute IPR003385 {0,1}
@attribute IPR003386 {0,1}
@attribute IPR003390 {0,1}
@attribute IPR003392 {0,1}
@attribute IPR003393 {0,1}
@attribute IPR003395 {0,1}
@attribute IPR003398 {0,1}
@attribute IPR003399 {0,1}
@attribute IPR003400 {0,1}
@attribute IPR003402 {0,1}
@attribute IPR003406 {0,1}
@attribute IPR003409 {0,1}
@attribute IPR003413 {0,1}
@attribute IPR003414 {0,1}
@attribute IPR003416 {0,1}
@attribute IPR003423 {0,1}
@attribute IPR003425 {0,1}
@attribute IPR003426 {0,1}
@attribute IPR003427 {0,1}
@attribute IPR003430 {0,1}
@attribute IPR003431 {0,1}
@attribute IPR003437 {0,1}
@attribute IPR003439 {0,1}
@attribute IPR003440 {0,1}
@attribute IPR003442 {0,1}
@attribute IPR003443 {0,1}
@attribute IPR003444 {0,1}
@attribute IPR003445 {0,1}
@attribute IPR003447 {0,1}
@attribute IPR003448 {0,1}
@attribute IPR003451 {0,1}
@attribute IPR003452 {0,1}
@attribute IPR003453 {0,1}
@attribute IPR003457 {0,1}
@attribute IPR003462 {0,1}
@attribute IPR003464 {0,1}
@attribute IPR003466 {0,1}
@attribute IPR003469 {0,1}
@attribute IPR003470 {0,1}
@attribute IPR003473 {0,1}
@attribute IPR003474 {0,1}
@attribute IPR003476 {0,1}
@attribute IPR003477 {0,1}
@attribute IPR003481 {0,1}
@attribute IPR003484 {0,1}
@attribute IPR003488 {0,1}
@attribute IPR003489 {0,1}
@attribute IPR003491 {0,1}
@attribute IPR003492 {0,1}
@attribute IPR003494 {0,1}
@attribute IPR003495 {0,1}
@attribute IPR003500 {0,1}
@attribute IPR003501 {0,1}
@attribute IPR003502 {0,1}
@attribute IPR003508 {0,1}
@attribute IPR003509 {0,1}
@attribute IPR003511 {0,1}
@attribute IPR003516 {0,1}
@attribute IPR003519 {0,1}
@attribute IPR003520 {0,1}
@attribute IPR003521 {0,1}
@attribute IPR003522 {0,1}
@attribute IPR003523 {0,1}
@attribute IPR003524 {0,1}
@attribute IPR003526 {0,1}
@attribute IPR003527 {0,1}
@attribute IPR003528 {0,1}
@attribute IPR003529 {0,1}
@attribute IPR003530 {0,1}
@attribute IPR003531 {0,1}
@attribute IPR003532 {0,1}
@attribute IPR003533 {0,1}
@attribute IPR003538 {0,1}
@attribute IPR003541 {0,1}
@attribute IPR003542 {0,1}
@attribute IPR003543 {0,1}
@attribute IPR003544 {0,1}
@attribute IPR003545 {0,1}
@attribute IPR003548 {0,1}
@attribute IPR003549 {0,1}
@attribute IPR003550 {0,1}
@attribute IPR003551 {0,1}
@attribute IPR003552 {0,1}
@attribute IPR003553 {0,1}
@attribute IPR003554 {0,1}
@attribute IPR003555 {0,1}
@attribute IPR003556 {0,1}
@attribute IPR003557 {0,1}
@attribute IPR003558 {0,1}
@attribute IPR003560 {0,1}
@attribute IPR003561 {0,1}
@attribute IPR003562 {0,1}
@attribute IPR003563 {0,1}
@attribute IPR003564 {0,1}
@attribute IPR003565 {0,1}
@attribute IPR003566 {0,1}
@attribute IPR003567 {0,1}
@attribute IPR003568 {0,1}
@attribute IPR003570 {0,1}
@attribute IPR003573 {0,1}
@attribute IPR003574 {0,1}
@attribute IPR003577 {0,1}
@attribute IPR003578 {0,1}
@attribute IPR003579 {0,1}
@attribute IPR003582 {0,1}
@attribute IPR003583 {0,1}
@attribute IPR003585 {0,1}
@attribute IPR003586 {0,1}
@attribute IPR003587 {0,1}
@attribute IPR003590 {0,1}
@attribute IPR003591 {0,1}
@attribute IPR003593 {0,1}
@attribute IPR003594 {0,1}
@attribute IPR003596 {0,1}
@attribute IPR003597 {0,1}
@attribute IPR003598 {0,1}
@attribute IPR003599 {0,1}
@attribute IPR003601 {0,1}
@attribute IPR003602 {0,1}
@attribute IPR003603 {0,1}
@attribute IPR003604 {0,1}
@attribute IPR003605 {0,1}
@attribute IPR003606 {0,1}
@attribute IPR003607 {0,1}
@attribute IPR003608 {0,1}
@attribute IPR003609 {0,1}
@attribute IPR003610 {0,1}
@attribute IPR003613 {0,1}
@attribute IPR003615 {0,1}
@attribute IPR003616 {0,1}
@attribute IPR003617 {0,1}
@attribute IPR003618 {0,1}
@attribute IPR003619 {0,1}
@attribute IPR003620 {0,1}
@attribute IPR003624 {0,1}
@attribute IPR003625 {0,1}
@attribute IPR003629 {0,1}
@attribute IPR003635 {0,1}
@attribute IPR003644 {0,1}
@attribute IPR003645 {0,1}
@attribute IPR003646 {0,1}
@attribute IPR003648 {0,1}
@attribute IPR003649 {0,1}
@attribute IPR003650 {0,1}
@attribute IPR003651 {0,1}
@attribute IPR003653 {0,1}
@attribute IPR003654 {0,1}
@attribute IPR003657 {0,1}
@attribute IPR003658 {0,1}
@attribute IPR003659 {0,1}
@attribute IPR003660 {0,1}
@attribute IPR003661 {0,1}
@attribute IPR003663 {0,1}
@attribute IPR003666 {0,1}
@attribute IPR003667 {0,1}
@attribute IPR003669 {0,1}
@attribute IPR003672 {0,1}
@attribute IPR003673 {0,1}
@attribute IPR003674 {0,1}
@attribute IPR003675 {0,1}
@attribute IPR003680 {0,1}
@attribute IPR003683 {0,1}
@attribute IPR003685 {0,1}
@attribute IPR003686 {0,1}
@attribute IPR003687 {0,1}
@attribute IPR003688 {0,1}
@attribute IPR003689 {0,1}
@attribute IPR003691 {0,1}
@attribute IPR003692 {0,1}
@attribute IPR003694 {0,1}
@attribute IPR003695 {0,1}
@attribute IPR003696 {0,1}
@attribute IPR003697 {0,1}
@attribute IPR003698 {0,1}
@attribute IPR003699 {0,1}
@attribute IPR003700 {0,1}
@attribute IPR003701 {0,1}
@attribute IPR003702 {0,1}
@attribute IPR003703 {0,1}
@attribute IPR003705 {0,1}
@attribute IPR003706 {0,1}
@attribute IPR003708 {0,1}
@attribute IPR003709 {0,1}
@attribute IPR003710 {0,1}
@attribute IPR003711 {0,1}
@attribute IPR003712 {0,1}
@attribute IPR003713 {0,1}
@attribute IPR003714 {0,1}
@attribute IPR003715 {0,1}
@attribute IPR003716 {0,1}
@attribute IPR003717 {0,1}
@attribute IPR003718 {0,1}
@attribute IPR003719 {0,1}
@attribute IPR003721 {0,1}
@attribute IPR003722 {0,1}
@attribute IPR003723 {0,1}
@attribute IPR003724 {0,1}
@attribute IPR003725 {0,1}
@attribute IPR003726 {0,1}
@attribute IPR003728 {0,1}
@attribute IPR003729 {0,1}
@attribute IPR003730 {0,1}
@attribute IPR003731 {0,1}
@attribute IPR003732 {0,1}
@attribute IPR003733 {0,1}
@attribute IPR003737 {0,1}
@attribute IPR003739 {0,1}
@attribute IPR003740 {0,1}
@attribute IPR003741 {0,1}
@attribute IPR003743 {0,1}
@attribute IPR003744 {0,1}
@attribute IPR003746 {0,1}
@attribute IPR003749 {0,1}
@attribute IPR003750 {0,1}
@attribute IPR003751 {0,1}
@attribute IPR003752 {0,1}
@attribute IPR003753 {0,1}
@attribute IPR003754 {0,1}
@attribute IPR003755 {0,1}
@attribute IPR003757 {0,1}
@attribute IPR003758 {0,1}
@attribute IPR003759 {0,1}
@attribute IPR003760 {0,1}
@attribute IPR003761 {0,1}
@attribute IPR003762 {0,1}
@attribute IPR003763 {0,1}
@attribute IPR003764 {0,1}
@attribute IPR003765 {0,1}
@attribute IPR003766 {0,1}
@attribute IPR003767 {0,1}
@attribute IPR003768 {0,1}
@attribute IPR003769 {0,1}
@attribute IPR003770 {0,1}
@attribute IPR003772 {0,1}
@attribute IPR003774 {0,1}
@attribute IPR003775 {0,1}
@attribute IPR003776 {0,1}
@attribute IPR003777 {0,1}
@attribute IPR003778 {0,1}
@attribute IPR003779 {0,1}
@attribute IPR003780 {0,1}
@attribute IPR003781 {0,1}
@attribute IPR003782 {0,1}
@attribute IPR003783 {0,1}
@attribute IPR003784 {0,1}
@attribute IPR003786 {0,1}
@attribute IPR003787 {0,1}
@attribute IPR003789 {0,1}
@attribute IPR003791 {0,1}
@attribute IPR003793 {0,1}
@attribute IPR003795 {0,1}
@attribute IPR003796 {0,1}
@attribute IPR003798 {0,1}
@attribute IPR003801 {0,1}
@attribute IPR003802 {0,1}
@attribute IPR003804 {0,1}
@attribute IPR003806 {0,1}
@attribute IPR003807 {0,1}
@attribute IPR003808 {0,1}
@attribute IPR003811 {0,1}
@attribute IPR003813 {0,1}
@attribute IPR003815 {0,1}
@attribute IPR003816 {0,1}
@attribute IPR003817 {0,1}
@attribute IPR003819 {0,1}
@attribute IPR003820 {0,1}
@attribute IPR003821 {0,1}
@attribute IPR003822 {0,1}
@attribute IPR003823 {0,1}
@attribute IPR003824 {0,1}
@attribute IPR003825 {0,1}
@attribute IPR003826 {0,1}
@attribute IPR003827 {0,1}
@attribute IPR003828 {0,1}
@attribute IPR003829 {0,1}
@attribute IPR003830 {0,1}
@attribute IPR003831 {0,1}
@attribute IPR003832 {0,1}
@attribute IPR003833 {0,1}
@attribute IPR003834 {0,1}
@attribute IPR003835 {0,1}
@attribute IPR003836 {0,1}
@attribute IPR003838 {0,1}
@attribute IPR003841 {0,1}
@attribute IPR003842 {0,1}
@attribute IPR003844 {0,1}
@attribute IPR003846 {0,1}
@attribute IPR003848 {0,1}
@attribute IPR003849 {0,1}
@attribute IPR003852 {0,1}
@attribute IPR003855 {0,1}
@attribute IPR003856 {0,1}
@attribute IPR003859 {0,1}
@attribute IPR003874 {0,1}
@attribute IPR003876 {0,1}
@attribute IPR003877 {0,1}
@attribute IPR003879 {0,1}
@attribute IPR003884 {0,1}
@attribute IPR003886 {0,1}
@attribute IPR003887 {0,1}
@attribute IPR003890 {0,1}
@attribute IPR003891 {0,1}
@attribute IPR003892 {0,1}
@attribute IPR003894 {0,1}
@attribute IPR003895 {0,1}
@attribute IPR003896 {0,1}
@attribute IPR003898 {0,1}
@attribute IPR003899 {0,1}
@attribute IPR003901 {0,1}
@attribute IPR003903 {0,1}
@attribute IPR003904 {0,1}
@attribute IPR003905 {0,1}
@attribute IPR003906 {0,1}
@attribute IPR003907 {0,1}
@attribute IPR003908 {0,1}
@attribute IPR003909 {0,1}
@attribute IPR003910 {0,1}
@attribute IPR003912 {0,1}
@attribute IPR003913 {0,1}
@attribute IPR003914 {0,1}
@attribute IPR003915 {0,1}
@attribute IPR003917 {0,1}
@attribute IPR003918 {0,1}
@attribute IPR003919 {0,1}
@attribute IPR003923 {0,1}
@attribute IPR003924 {0,1}
@attribute IPR003925 {0,1}
@attribute IPR003926 {0,1}
@attribute IPR003927 {0,1}
@attribute IPR003928 {0,1}
@attribute IPR003929 {0,1}
@attribute IPR003930 {0,1}
@attribute IPR003931 {0,1}
@attribute IPR003937 {0,1}
@attribute IPR003938 {0,1}
@attribute IPR003939 {0,1}
@attribute IPR003940 {0,1}
@attribute IPR003942 {0,1}
@attribute IPR003943 {0,1}
@attribute IPR003944 {0,1}
@attribute IPR003945 {0,1}
@attribute IPR003947 {0,1}
@attribute IPR003948 {0,1}
@attribute IPR003949 {0,1}
@attribute IPR003950 {0,1}
@attribute IPR003951 {0,1}
@attribute IPR003952 {0,1}
@attribute IPR003953 {0,1}
@attribute IPR003954 {0,1}
@attribute IPR003956 {0,1}
@attribute IPR003957 {0,1}
@attribute IPR003958 {0,1}
@attribute IPR003959 {0,1}
@attribute IPR003960 {0,1}
@attribute IPR003961 {0,1}
@attribute IPR003963 {0,1}
@attribute IPR003964 {0,1}
@attribute IPR003965 {0,1}
@attribute IPR003966 {0,1}
@attribute IPR003967 {0,1}
@attribute IPR003968 {0,1}
@attribute IPR003969 {0,1}
@attribute IPR003970 {0,1}
@attribute IPR003971 {0,1}
@attribute IPR003972 {0,1}
@attribute IPR003973 {0,1}
@attribute IPR003974 {0,1}
@attribute IPR003975 {0,1}
@attribute IPR003976 {0,1}
@attribute IPR003978 {0,1}
@attribute IPR003979 {0,1}
@attribute IPR003980 {0,1}
@attribute IPR003981 {0,1}
@attribute IPR003982 {0,1}
@attribute IPR003983 {0,1}
@attribute IPR003984 {0,1}
@attribute IPR003985 {0,1}
@attribute IPR003986 {0,1}
@attribute IPR003987 {0,1}
@attribute IPR003988 {0,1}
@attribute IPR003989 {0,1}
@attribute IPR003991 {0,1}
@attribute IPR003992 {0,1}
@attribute IPR003995 {0,1}
@attribute IPR003996 {0,1}
@attribute IPR003997 {0,1}
@attribute IPR003998 {0,1}
@attribute IPR004000 {0,1}
@attribute IPR004001 {0,1}
@attribute IPR004003 {0,1}
@attribute IPR004006 {0,1}
@attribute IPR004007 {0,1}
@attribute IPR004009 {0,1}
@attribute IPR004010 {0,1}
@attribute IPR004012 {0,1}
@attribute IPR004013 {0,1}
@attribute IPR004014 {0,1}
@attribute IPR004015 {0,1}
@attribute IPR004017 {0,1}
@attribute IPR004020 {0,1}
@attribute IPR004021 {0,1}
@attribute IPR004022 {0,1}
@attribute IPR004023 {0,1}
@attribute IPR004025 {0,1}
@attribute IPR004026 {0,1}
@attribute IPR004027 {0,1}
@attribute IPR004029 {0,1}
@attribute IPR004030 {0,1}
@attribute IPR004031 {0,1}
@attribute IPR004033 {0,1}
@attribute IPR004035 {0,1}
@attribute IPR004036 {0,1}
@attribute IPR004037 {0,1}
@attribute IPR004038 {0,1}
@attribute IPR004039 {0,1}
@attribute IPR004042 {0,1}
@attribute IPR004044 {0,1}
@attribute IPR004045 {0,1}
@attribute IPR004046 {0,1}
@attribute IPR004047 {0,1}
@attribute IPR004048 {0,1}
@attribute IPR004049 {0,1}
@attribute IPR004050 {0,1}
@attribute IPR004052 {0,1}
@attribute IPR004053 {0,1}
@attribute IPR004054 {0,1}
@attribute IPR004055 {0,1}
@attribute IPR004056 {0,1}
@attribute IPR004057 {0,1}
@attribute IPR004059 {0,1}
@attribute IPR004060 {0,1}
@attribute IPR004061 {0,1}
@attribute IPR004062 {0,1}
@attribute IPR004063 {0,1}
@attribute IPR004064 {0,1}
@attribute IPR004065 {0,1}
@attribute IPR004066 {0,1}
@attribute IPR004067 {0,1}
@attribute IPR004068 {0,1}
@attribute IPR004069 {0,1}
@attribute IPR004070 {0,1}
@attribute IPR004071 {0,1}
@attribute IPR004072 {0,1}
@attribute IPR004073 {0,1}
@attribute IPR004074 {0,1}
@attribute IPR004075 {0,1}
@attribute IPR004076 {0,1}
@attribute IPR004077 {0,1}
@attribute IPR004079 {0,1}
@attribute IPR004083 {0,1}
@attribute IPR004084 {0,1}
@attribute IPR004085 {0,1}
@attribute IPR004087 {0,1}
@attribute IPR004088 {0,1}
@attribute IPR004089 {0,1}
@attribute IPR004090 {0,1}
@attribute IPR004091 {0,1}
@attribute IPR004092 {0,1}
@attribute IPR004093 {0,1}
@attribute IPR004095 {0,1}
@attribute IPR004096 {0,1}
@attribute IPR004097 {0,1}
@attribute IPR004098 {0,1}
@attribute IPR004099 {0,1}
@attribute IPR004100 {0,1}
@attribute IPR004101 {0,1}
@attribute IPR004102 {0,1}
@attribute IPR004103 {0,1}
@attribute IPR004104 {0,1}
@attribute IPR004105 {0,1}
@attribute IPR004106 {0,1}
@attribute IPR004107 {0,1}
@attribute IPR004108 {0,1}
@attribute IPR004112 {0,1}
@attribute IPR004113 {0,1}
@attribute IPR004114 {0,1}
@attribute IPR004115 {0,1}
@attribute IPR004117 {0,1}
@attribute IPR004123 {0,1}
@attribute IPR004124 {0,1}
@attribute IPR004125 {0,1}
@attribute IPR004127 {0,1}
@attribute IPR004129 {0,1}
@attribute IPR004130 {0,1}
@attribute IPR004131 {0,1}
@attribute IPR004133 {0,1}
@attribute IPR004134 {0,1}
@attribute IPR004136 {0,1}
@attribute IPR004137 {0,1}
@attribute IPR004139 {0,1}
@attribute IPR004140 {0,1}
@attribute IPR004141 {0,1}
@attribute IPR004143 {0,1}
@attribute IPR004147 {0,1}
@attribute IPR004148 {0,1}
@attribute IPR004149 {0,1}
@attribute IPR004150 {0,1}
@attribute IPR004152 {0,1}
@attribute IPR004153 {0,1}
@attribute IPR004154 {0,1}
@attribute IPR004155 {0,1}
@attribute IPR004156 {0,1}
@attribute IPR004160 {0,1}
@attribute IPR004161 {0,1}
@attribute IPR004163 {0,1}
@attribute IPR004164 {0,1}
@attribute IPR004165 {0,1}
@attribute IPR004166 {0,1}
@attribute IPR004167 {0,1}
@attribute IPR004170 {0,1}
@attribute IPR004172 {0,1}
@attribute IPR004173 {0,1}
@attribute IPR004176 {0,1}
@attribute IPR004177 {0,1}
@attribute IPR004178 {0,1}
@attribute IPR004179 {0,1}
@attribute IPR004181 {0,1}
@attribute IPR004182 {0,1}
@attribute IPR004183 {0,1}
@attribute IPR004184 {0,1}
@attribute IPR004188 {0,1}
@attribute IPR004189 {0,1}
@attribute IPR004192 {0,1}
@attribute IPR004193 {0,1}
@attribute IPR004197 {0,1}
@attribute IPR004198 {0,1}
@attribute IPR004199 {0,1}
@attribute IPR004201 {0,1}
@attribute IPR004202 {0,1}
@attribute IPR004203 {0,1}
@attribute IPR004206 {0,1}
@attribute IPR004210 {0,1}
@attribute IPR004212 {0,1}
@attribute IPR004213 {0,1}
@attribute IPR004215 {0,1}
@attribute IPR004216 {0,1}
@attribute IPR004218 {0,1}
@attribute IPR004222 {0,1}
@attribute IPR004223 {0,1}
@attribute IPR004227 {0,1}
@attribute IPR004229 {0,1}
@attribute IPR004230 {0,1}
@attribute IPR004237 {0,1}
@attribute IPR004241 {0,1}
@attribute IPR004250 {0,1}
@attribute IPR004254 {0,1}
@attribute IPR004255 {0,1}
@attribute IPR004256 {0,1}
@attribute IPR004263 {0,1}
@attribute IPR004268 {0,1}
@attribute IPR004269 {0,1}
@attribute IPR004273 {0,1}
@attribute IPR004274 {0,1}
@attribute IPR004276 {0,1}
@attribute IPR004277 {0,1}
@attribute IPR004279 {0,1}
@attribute IPR004281 {0,1}
@attribute IPR004288 {0,1}
@attribute IPR004291 {0,1}
@attribute IPR004294 {0,1}
@attribute IPR004298 {0,1}
@attribute IPR004299 {0,1}
@attribute IPR004300 {0,1}
@attribute IPR004301 {0,1}
@attribute IPR004302 {0,1}
@attribute IPR004303 {0,1}
@attribute IPR004305 {0,1}
@attribute IPR004307 {0,1}
@attribute IPR004308 {0,1}
@attribute IPR004313 {0,1}
@attribute IPR004321 {0,1}
@attribute IPR004323 {0,1}
@attribute IPR004326 {0,1}
@attribute IPR004327 {0,1}
@attribute IPR004328 {0,1}
@attribute IPR004329 {0,1}
@attribute IPR004338 {0,1}
@attribute IPR004341 {0,1}
@attribute IPR004344 {0,1}
@attribute IPR004346 {0,1}
@attribute IPR004350 {0,1}
@attribute IPR004358 {0,1}
@attribute IPR004360 {0,1}
@attribute IPR004361 {0,1}
@attribute IPR004363 {0,1}
@attribute IPR004364 {0,1}
@attribute IPR004365 {0,1}
@attribute IPR004367 {0,1}
@attribute IPR004368 {0,1}
@attribute IPR004369 {0,1}
@attribute IPR004370 {0,1}
@attribute IPR004372 {0,1}
@attribute IPR004373 {0,1}
@attribute IPR004374 {0,1}
@attribute IPR004376 {0,1}
@attribute IPR004377 {0,1}
@attribute IPR004379 {0,1}
@attribute IPR004380 {0,1}
@attribute IPR004381 {0,1}
@attribute IPR004383 {0,1}
@attribute IPR004384 {0,1}
@attribute IPR004385 {0,1}
@attribute IPR004387 {0,1}
@attribute IPR004388 {0,1}
@attribute IPR004389 {0,1}
@attribute IPR004390 {0,1}
@attribute IPR004391 {0,1}
@attribute IPR004392 {0,1}
@attribute IPR004393 {0,1}
@attribute IPR004394 {0,1}
@attribute IPR004396 {0,1}
@attribute IPR004398 {0,1}
@attribute IPR004399 {0,1}
@attribute IPR004400 {0,1}
@attribute IPR004401 {0,1}
@attribute IPR004402 {0,1}
@attribute IPR004403 {0,1}
@attribute IPR004404 {0,1}
@attribute IPR004405 {0,1}
@attribute IPR004406 {0,1}
@attribute IPR004408 {0,1}
@attribute IPR004409 {0,1}
@attribute IPR004410 {0,1}
@attribute IPR004411 {0,1}
@attribute IPR004416 {0,1}
@attribute IPR004418 {0,1}
@attribute IPR004422 {0,1}
@attribute IPR004424 {0,1}
@attribute IPR004425 {0,1}
@attribute IPR004426 {0,1}
@attribute IPR004428 {0,1}
@attribute IPR004429 {0,1}
@attribute IPR004430 {0,1}
@attribute IPR004431 {0,1}
@attribute IPR004433 {0,1}
@attribute IPR004434 {0,1}
@attribute IPR004435 {0,1}
@attribute IPR004436 {0,1}
@attribute IPR004437 {0,1}
@attribute IPR004438 {0,1}
@attribute IPR004439 {0,1}
@attribute IPR004440 {0,1}
@attribute IPR004441 {0,1}
@attribute IPR004443 {0,1}
@attribute IPR004445 {0,1}
@attribute IPR004446 {0,1}
@attribute IPR004447 {0,1}
@attribute IPR004449 {0,1}
@attribute IPR004450 {0,1}
@attribute IPR004451 {0,1}
@attribute IPR004454 {0,1}
@attribute IPR004455 {0,1}
@attribute IPR004456 {0,1}
@attribute IPR004457 {0,1}
@attribute IPR004458 {0,1}
@attribute IPR004460 {0,1}
@attribute IPR004462 {0,1}
@attribute IPR004463 {0,1}
@attribute IPR004464 {0,1}
@attribute IPR004465 {0,1}
@attribute IPR004467 {0,1}
@attribute IPR004468 {0,1}
@attribute IPR004469 {0,1}
@attribute IPR004470 {0,1}
@attribute IPR004472 {0,1}
@attribute IPR004473 {0,1}
@attribute IPR004475 {0,1}
@attribute IPR004476 {0,1}
@attribute IPR004477 {0,1}
@attribute IPR004478 {0,1}
@attribute IPR004480 {0,1}
@attribute IPR004481 {0,1}
@attribute IPR004482 {0,1}
@attribute IPR004485 {0,1}
@attribute IPR004487 {0,1}
@attribute IPR004488 {0,1}
@attribute IPR004489 {0,1}
@attribute IPR004491 {0,1}
@attribute IPR004493 {0,1}
@attribute IPR004494 {0,1}
@attribute IPR004495 {0,1}
@attribute IPR004496 {0,1}
@attribute IPR004498 {0,1}
@attribute IPR004499 {0,1}
@attribute IPR004500 {0,1}
@attribute IPR004501 {0,1}
@attribute IPR004503 {0,1}
@attribute IPR004504 {0,1}
@attribute IPR004506 {0,1}
@attribute IPR004507 {0,1}
@attribute IPR004508 {0,1}
@attribute IPR004509 {0,1}
@attribute IPR004511 {0,1}
@attribute IPR004513 {0,1}
@attribute IPR004514 {0,1}
@attribute IPR004516 {0,1}
@attribute IPR004517 {0,1}
@attribute IPR004518 {0,1}
@attribute IPR004519 {0,1}
@attribute IPR004520 {0,1}
@attribute IPR004521 {0,1}
@attribute IPR004522 {0,1}
@attribute IPR004523 {0,1}
@attribute IPR004524 {0,1}
@attribute IPR004526 {0,1}
@attribute IPR004527 {0,1}
@attribute IPR004528 {0,1}
@attribute IPR004529 {0,1}
@attribute IPR004530 {0,1}
@attribute IPR004531 {0,1}
@attribute IPR004532 {0,1}
@attribute IPR004533 {0,1}
@attribute IPR004534 {0,1}
@attribute IPR004535 {0,1}
@attribute IPR004536 {0,1}
@attribute IPR004538 {0,1}
@attribute IPR004539 {0,1}
@attribute IPR004542 {0,1}
@attribute IPR004544 {0,1}
@attribute IPR004546 {0,1}
@attribute IPR004547 {0,1}
@attribute IPR004548 {0,1}
@attribute IPR004549 {0,1}
@attribute IPR004550 {0,1}
@attribute IPR004551 {0,1}
@attribute IPR004552 {0,1}
@attribute IPR004553 {0,1}
@attribute IPR004554 {0,1}
@attribute IPR004556 {0,1}
@attribute IPR004558 {0,1}
@attribute IPR004559 {0,1}
@attribute IPR004560 {0,1}
@attribute IPR004561 {0,1}
@attribute IPR004562 {0,1}
@attribute IPR004563 {0,1}
@attribute IPR004564 {0,1}
@attribute IPR004565 {0,1}
@attribute IPR004566 {0,1}
@attribute IPR004567 {0,1}
@attribute IPR004568 {0,1}
@attribute IPR004569 {0,1}
@attribute IPR004570 {0,1}
@attribute IPR004571 {0,1}
@attribute IPR004572 {0,1}
@attribute IPR004573 {0,1}
@attribute IPR004575 {0,1}
@attribute IPR004577 {0,1}
@attribute IPR004578 {0,1}
@attribute IPR004579 {0,1}
@attribute IPR004582 {0,1}
@attribute IPR004583 {0,1}
@attribute IPR004584 {0,1}
@attribute IPR004585 {0,1}
@attribute IPR004586 {0,1}
@attribute IPR004588 {0,1}
@attribute IPR004590 {0,1}
@attribute IPR004591 {0,1}
@attribute IPR004592 {0,1}
@attribute IPR004593 {0,1}
@attribute IPR004595 {0,1}
@attribute IPR004596 {0,1}
@attribute IPR004597 {0,1}
@attribute IPR004598 {0,1}
@attribute IPR004600 {0,1}
@attribute IPR004601 {0,1}
@attribute IPR004602 {0,1}
@attribute IPR004603 {0,1}
@attribute IPR004604 {0,1}
@attribute IPR004606 {0,1}
@attribute IPR004607 {0,1}
@attribute IPR004608 {0,1}
@attribute IPR004610 {0,1}
@attribute IPR004613 {0,1}
@attribute IPR004614 {0,1}
@attribute IPR004615 {0,1}
@attribute IPR004616 {0,1}
@attribute IPR004617 {0,1}
@attribute IPR004618 {0,1}
@attribute IPR004619 {0,1}
@attribute IPR004620 {0,1}
@attribute IPR004621 {0,1}
@attribute IPR004622 {0,1}
@attribute IPR004623 {0,1}
@attribute IPR004625 {0,1}
@attribute IPR004626 {0,1}
@attribute IPR004627 {0,1}
@attribute IPR004628 {0,1}
@attribute IPR004629 {0,1}
@attribute IPR004631 {0,1}
@attribute IPR004632 {0,1}
@attribute IPR004633 {0,1}
@attribute IPR004634 {0,1}
@attribute IPR004635 {0,1}
@attribute IPR004636 {0,1}
@attribute IPR004637 {0,1}
@attribute IPR004638 {0,1}
@attribute IPR004639 {0,1}
@attribute IPR004640 {0,1}
@attribute IPR004641 {0,1}
@attribute IPR004642 {0,1}
@attribute IPR004643 {0,1}
@attribute IPR004644 {0,1}
@attribute IPR004645 {0,1}
@attribute IPR004646 {0,1}
@attribute IPR004647 {0,1}
@attribute IPR004649 {0,1}
@attribute IPR004651 {0,1}
@attribute IPR004652 {0,1}
@attribute IPR004653 {0,1}
@attribute IPR004654 {0,1}
@attribute IPR004655 {0,1}
@attribute IPR004657 {0,1}
@attribute IPR004658 {0,1}
@attribute IPR004659 {0,1}
@attribute IPR004660 {0,1}
@attribute IPR004661 {0,1}
@attribute IPR004662 {0,1}
@attribute IPR004663 {0,1}
@attribute IPR004664 {0,1}
@attribute IPR004666 {0,1}
@attribute IPR004667 {0,1}
@attribute IPR004668 {0,1}
@attribute IPR004669 {0,1}
@attribute IPR004670 {0,1}
@attribute IPR004671 {0,1}
@attribute IPR004673 {0,1}
@attribute IPR004677 {0,1}
@attribute IPR004679 {0,1}
@attribute IPR004680 {0,1}
@attribute IPR004682 {0,1}
@attribute IPR004683 {0,1}
@attribute IPR004684 {0,1}
@attribute IPR004685 {0,1}
@attribute IPR004687 {0,1}
@attribute IPR004688 {0,1}
@attribute IPR004692 {0,1}
@attribute IPR004694 {0,1}
@attribute IPR004695 {0,1}
@attribute IPR004699 {0,1}
@attribute IPR004700 {0,1}
@attribute IPR004701 {0,1}
@attribute IPR004702 {0,1}
@attribute IPR004703 {0,1}
@attribute IPR004704 {0,1}
@attribute IPR004705 {0,1}
@attribute IPR004706 {0,1}
@attribute IPR004707 {0,1}
@attribute IPR004708 {0,1}
@attribute IPR004709 {0,1}
@attribute IPR004710 {0,1}
@attribute IPR004711 {0,1}
@attribute IPR004713 {0,1}
@attribute IPR004715 {0,1}
@attribute IPR004718 {0,1}
@attribute IPR004719 {0,1}
@attribute IPR004720 {0,1}
@attribute IPR004721 {0,1}
@attribute IPR004722 {0,1}
@attribute IPR004723 {0,1}
@attribute IPR004724 {0,1}
@attribute IPR004725 {0,1}
@attribute IPR004727 {0,1}
@attribute IPR004728 {0,1}
@attribute IPR004729 {0,1}
@attribute IPR004730 {0,1}
@attribute IPR004731 {0,1}
@attribute IPR004732 {0,1}
@attribute IPR004733 {0,1}
@attribute IPR004734 {0,1}
@attribute IPR004736 {0,1}
@attribute IPR004737 {0,1}
@attribute IPR004738 {0,1}
@attribute IPR004739 {0,1}
@attribute IPR004740 {0,1}
@attribute IPR004742 {0,1}
@attribute IPR004743 {0,1}
@attribute IPR004744 {0,1}
@attribute IPR004745 {0,1}
@attribute IPR004746 {0,1}
@attribute IPR004747 {0,1}
@attribute IPR004749 {0,1}
@attribute IPR004750 {0,1}
@attribute IPR004752 {0,1}
@attribute IPR004753 {0,1}
@attribute IPR004754 {0,1}
@attribute IPR004760 {0,1}
@attribute IPR004761 {0,1}
@attribute IPR004763 {0,1}
@attribute IPR004764 {0,1}
@attribute IPR004765 {0,1}
@attribute IPR004766 {0,1}
@attribute IPR004768 {0,1}
@attribute IPR004769 {0,1}
@attribute IPR004770 {0,1}
@attribute IPR004771 {0,1}
@attribute IPR004772 {0,1}
@attribute IPR004775 {0,1}
@attribute IPR004776 {0,1}
@attribute IPR004777 {0,1}
@attribute IPR004778 {0,1}
@attribute IPR004779 {0,1}
@attribute IPR004780 {0,1}
@attribute IPR004782 {0,1}
@attribute IPR004783 {0,1}
@attribute IPR004784 {0,1}
@attribute IPR004785 {0,1}
@attribute IPR004786 {0,1}
@attribute IPR004787 {0,1}
@attribute IPR004788 {0,1}
@attribute IPR004789 {0,1}
@attribute IPR004790 {0,1}
@attribute IPR004791 {0,1}
@attribute IPR004792 {0,1}
@attribute IPR004793 {0,1}
@attribute IPR004794 {0,1}
@attribute IPR004796 {0,1}
@attribute IPR004797 {0,1}
@attribute IPR004798 {0,1}
@attribute IPR004799 {0,1}
@attribute IPR004800 {0,1}
@attribute IPR004801 {0,1}
@attribute IPR004802 {0,1}
@attribute IPR004803 {0,1}
@attribute IPR004805 {0,1}
@attribute IPR004806 {0,1}
@attribute IPR004807 {0,1}
@attribute IPR004808 {0,1}
@attribute IPR004809 {0,1}
@attribute IPR004810 {0,1}
@attribute IPR004811 {0,1}
@attribute IPR004812 {0,1}
@attribute IPR004815 {0,1}
@attribute IPR004816 {0,1}
@attribute IPR004817 {0,1}
@attribute IPR004820 {0,1}
@attribute IPR004821 {0,1}
@attribute IPR004823 {0,1}
@attribute IPR004825 {0,1}
@attribute IPR004826 {0,1}
@attribute IPR004827 {0,1}
@attribute IPR004832 {0,1}
@attribute IPR004834 {0,1}
@attribute IPR004835 {0,1}
@attribute IPR004836 {0,1}
@attribute IPR004837 {0,1}
@attribute IPR004838 {0,1}
@attribute IPR004839 {0,1}
@attribute IPR004840 {0,1}
@attribute IPR004841 {0,1}
@attribute IPR004842 {0,1}
@attribute IPR004843 {0,1}
@attribute IPR004845 {0,1}
@attribute IPR004846 {0,1}
@attribute IPR004847 {0,1}
@attribute IPR004850 {0,1}
@attribute IPR004852 {0,1}
@attribute IPR004854 {0,1}
@attribute IPR004855 {0,1}
@attribute IPR004856 {0,1}
@attribute IPR004859 {0,1}
@attribute IPR004860 {0,1}
@attribute IPR004864 {0,1}
@attribute IPR004865 {0,1}
@attribute IPR004869 {0,1}
@attribute IPR004870 {0,1}
@attribute IPR004871 {0,1}
@attribute IPR004872 {0,1}
@attribute IPR004875 {0,1}
@attribute IPR004877 {0,1}
@attribute IPR004879 {0,1}
@attribute IPR004881 {0,1}
@attribute IPR004882 {0,1}
@attribute IPR004887 {0,1}
@attribute IPR004888 {0,1}
@attribute IPR004889 {0,1}
@attribute IPR004893 {0,1}
@attribute IPR004896 {0,1}
@attribute IPR004898 {0,1}
@attribute IPR004899 {0,1}
@attribute IPR004901 {0,1}
@attribute IPR004906 {0,1}
@attribute IPR004918 {0,1}
@attribute IPR004923 {0,1}
@attribute IPR004927 {0,1}
@attribute IPR004928 {0,1}
@attribute IPR004931 {0,1}
@attribute IPR004934 {0,1}
@attribute IPR004937 {0,1}
@attribute IPR004938 {0,1}
@attribute IPR004939 {0,1}
@attribute IPR004942 {0,1}
@attribute IPR004944 {0,1}
@attribute IPR004947 {0,1}
@attribute IPR004948 {0,1}
@attribute IPR004953 {0,1}
@attribute IPR004959 {0,1}
@attribute IPR004960 {0,1}
@attribute IPR004964 {0,1}
@attribute IPR004971 {0,1}
@attribute IPR004977 {0,1}
@attribute IPR004979 {0,1}
@attribute IPR004981 {0,1}
@attribute IPR004992 {0,1}
@attribute IPR004995 {0,1}
@attribute IPR005000 {0,1}
@attribute IPR005001 {0,1}
@attribute IPR005002 {0,1}
@attribute IPR005011 {0,1}
@attribute IPR005012 {0,1}
@attribute IPR005015 {0,1}
@attribute IPR005017 {0,1}
@attribute IPR005018 {0,1}
@attribute IPR005019 {0,1}
@attribute IPR005024 {0,1}
@attribute IPR005025 {0,1}
@attribute IPR005027 {0,1}
@attribute IPR005033 {0,1}
@attribute IPR005034 {0,1}
@attribute IPR005036 {0,1}
@attribute IPR005037 {0,1}
@attribute IPR005038 {0,1}
@attribute IPR005039 {0,1}
@attribute IPR005052 {0,1}
@attribute IPR005062 {0,1}
@attribute IPR005063 {0,1}
@attribute IPR005065 {0,1}
@attribute IPR005066 {0,1}
@attribute IPR005067 {0,1}
@attribute IPR005073 {0,1}
@attribute IPR005074 {0,1}
@attribute IPR005075 {0,1}
@attribute IPR005076 {0,1}
@attribute IPR005078 {0,1}
@attribute IPR005079 {0,1}
@attribute IPR005080 {0,1}
@attribute IPR005081 {0,1}
@attribute IPR005083 {0,1}
@attribute IPR005084 {0,1}
@attribute IPR005085 {0,1}
@attribute IPR005087 {0,1}
@attribute IPR005094 {0,1}
@attribute IPR005097 {0,1}
@attribute IPR005100 {0,1}
@attribute IPR005101 {0,1}
@attribute IPR005104 {0,1}
@attribute IPR005105 {0,1}
@attribute IPR005106 {0,1}
@attribute IPR005107 {0,1}
@attribute IPR005110 {0,1}
@attribute IPR005111 {0,1}
@attribute IPR005116 {0,1}
@attribute IPR005117 {0,1}
@attribute IPR005119 {0,1}
@attribute IPR005120 {0,1}
@attribute IPR005121 {0,1}
@attribute IPR005122 {0,1}
@attribute IPR005123 {0,1}
@attribute IPR005126 {0,1}
@attribute IPR005128 {0,1}
@attribute IPR005130 {0,1}
@attribute IPR005131 {0,1}
@attribute IPR005133 {0,1}
@attribute IPR005135 {0,1}
@attribute IPR005137 {0,1}
@attribute IPR005138 {0,1}
@attribute IPR005139 {0,1}
@attribute IPR005140 {0,1}
@attribute IPR005141 {0,1}
@attribute IPR005142 {0,1}
@attribute IPR005143 {0,1}
@attribute IPR005144 {0,1}
@attribute IPR005145 {0,1}
@attribute IPR005146 {0,1}
@attribute IPR005147 {0,1}
@attribute IPR005148 {0,1}
@attribute IPR005149 {0,1}
@attribute IPR005150 {0,1}
@attribute IPR005151 {0,1}
@attribute IPR005153 {0,1}
@attribute IPR005154 {0,1}
@attribute IPR005155 {0,1}
@attribute IPR005164 {0,1}
@attribute IPR005165 {0,1}
@attribute IPR005170 {0,1}
@attribute IPR005171 {0,1}
@attribute IPR005175 {0,1}
@attribute IPR005178 {0,1}
@attribute IPR005181 {0,1}
@attribute IPR005182 {0,1}
@attribute IPR005185 {0,1}
@attribute IPR005186 {0,1}
@attribute IPR005189 {0,1}
@attribute IPR005190 {0,1}
@attribute IPR005193 {0,1}
@attribute IPR005194 {0,1}
@attribute IPR005195 {0,1}
@attribute IPR005196 {0,1}
@attribute IPR005197 {0,1}
@attribute IPR005198 {0,1}
@attribute IPR005201 {0,1}
@attribute IPR005203 {0,1}
@attribute IPR005204 {0,1}
@attribute IPR005215 {0,1}
@attribute IPR005216 {0,1}
@attribute IPR005217 {0,1}
@attribute IPR005219 {0,1}
@attribute IPR005221 {0,1}
@attribute IPR005222 {0,1}
@attribute IPR005223 {0,1}
@attribute IPR005224 {0,1}
@attribute IPR005225 {0,1}
@attribute IPR005226 {0,1}
@attribute IPR005227 {0,1}
@attribute IPR005228 {0,1}
@attribute IPR005231 {0,1}
@attribute IPR005232 {0,1}
@attribute IPR005234 {0,1}
@attribute IPR005235 {0,1}
@attribute IPR005237 {0,1}
@attribute IPR005238 {0,1}
@attribute IPR005242 {0,1}
@attribute IPR005244 {0,1}
@attribute IPR005246 {0,1}
@attribute IPR005247 {0,1}
@attribute IPR005248 {0,1}
@attribute IPR005249 {0,1}
@attribute IPR005250 {0,1}
@attribute IPR005251 {0,1}
@attribute IPR005252 {0,1}
@attribute IPR005254 {0,1}
@attribute IPR005255 {0,1}
@attribute IPR005256 {0,1}
@attribute IPR005257 {0,1}
@attribute IPR005258 {0,1}
@attribute IPR005260 {0,1}
@attribute IPR005263 {0,1}
@attribute IPR005264 {0,1}
@attribute IPR005265 {0,1}
@attribute IPR005266 {0,1}
@attribute IPR005267 {0,1}
@attribute IPR005268 {0,1}
@attribute IPR005269 {0,1}
@attribute IPR005275 {0,1}
@attribute IPR005276 {0,1}
@attribute IPR005279 {0,1}
@attribute IPR005280 {0,1}
@attribute IPR005281 {0,1}
@attribute IPR005282 {0,1}
@attribute IPR005283 {0,1}
@attribute IPR005284 {0,1}
@attribute IPR005286 {0,1}
@attribute IPR005288 {0,1}
@attribute IPR005290 {0,1}
@attribute IPR005291 {0,1}
@attribute IPR005292 {0,1}
@attribute IPR005293 {0,1}
@attribute IPR005294 {0,1}
@attribute IPR005298 {0,1}
@attribute IPR005301 {0,1}
@attribute IPR005308 {0,1}
@attribute IPR005311 {0,1}
@attribute IPR005314 {0,1}
@attribute IPR005317 {0,1}
@attribute IPR005320 {0,1}
@attribute IPR005322 {0,1}
@attribute IPR005323 {0,1}
@attribute IPR005324 {0,1}
@attribute IPR005326 {0,1}
@attribute IPR005331 {0,1}
@attribute IPR005334 {0,1}
@attribute IPR005335 {0,1}
@attribute IPR005337 {0,1}
@attribute IPR005338 {0,1}
@attribute IPR005339 {0,1}
@attribute IPR005345 {0,1}
@attribute IPR005346 {0,1}
@attribute IPR005353 {0,1}
@attribute IPR005354 {0,1}
@attribute IPR005358 {0,1}
@attribute IPR005359 {0,1}
@attribute IPR005360 {0,1}
@attribute IPR005363 {0,1}
@attribute IPR005369 {0,1}
@attribute IPR005371 {0,1}
@attribute IPR005372 {0,1}
@attribute IPR005375 {0,1}
@attribute IPR005382 {0,1}
@attribute IPR005383 {0,1}
@attribute IPR005384 {0,1}
@attribute IPR005385 {0,1}
@attribute IPR005386 {0,1}
@attribute IPR005387 {0,1}
@attribute IPR005388 {0,1}
@attribute IPR005389 {0,1}
@attribute IPR005390 {0,1}
@attribute IPR005391 {0,1}
@attribute IPR005392 {0,1}
@attribute IPR005393 {0,1}
@attribute IPR005394 {0,1}
@attribute IPR005395 {0,1}
@attribute IPR005396 {0,1}
@attribute IPR005397 {0,1}
@attribute IPR005399 {0,1}
@attribute IPR005400 {0,1}
@attribute IPR005401 {0,1}
@attribute IPR005402 {0,1}
@attribute IPR005403 {0,1}
@attribute IPR005404 {0,1}
@attribute IPR005405 {0,1}
@attribute IPR005406 {0,1}
@attribute IPR005407 {0,1}
@attribute IPR005408 {0,1}
@attribute IPR005409 {0,1}
@attribute IPR005410 {0,1}
@attribute IPR005411 {0,1}
@attribute IPR005412 {0,1}
@attribute IPR005414 {0,1}
@attribute IPR005417 {0,1}
@attribute IPR005418 {0,1}
@attribute IPR005419 {0,1}
@attribute IPR005420 {0,1}
@attribute IPR005421 {0,1}
@attribute IPR005422 {0,1}
@attribute IPR005423 {0,1}
@attribute IPR005424 {0,1}
@attribute IPR005425 {0,1}
@attribute IPR005426 {0,1}
@attribute IPR005427 {0,1}
@attribute IPR005428 {0,1}
@attribute IPR005429 {0,1}
@attribute IPR005431 {0,1}
@attribute IPR005432 {0,1}
@attribute IPR005433 {0,1}
@attribute IPR005434 {0,1}
@attribute IPR005435 {0,1}
@attribute IPR005436 {0,1}
@attribute IPR005437 {0,1}
@attribute IPR005438 {0,1}
@attribute IPR005439 {0,1}
@attribute IPR005440 {0,1}
@attribute IPR005441 {0,1}
@attribute IPR005442 {0,1}
@attribute IPR005443 {0,1}
@attribute IPR005444 {0,1}
@attribute IPR005445 {0,1}
@attribute IPR005446 {0,1}
@attribute IPR005447 {0,1}
@attribute IPR005448 {0,1}
@attribute IPR005449 {0,1}
@attribute IPR005450 {0,1}
@attribute IPR005451 {0,1}
@attribute IPR005452 {0,1}
@attribute IPR005454 {0,1}
@attribute IPR005455 {0,1}
@attribute IPR005456 {0,1}
@attribute IPR005457 {0,1}
@attribute IPR005458 {0,1}
@attribute IPR005459 {0,1}
@attribute IPR005460 {0,1}
@attribute IPR005461 {0,1}
@attribute IPR005462 {0,1}
@attribute IPR005463 {0,1}
@attribute IPR005464 {0,1}
@attribute IPR005466 {0,1}
@attribute IPR005467 {0,1}
@attribute IPR005471 {0,1}
@attribute IPR005474 {0,1}
@attribute IPR005475 {0,1}
@attribute IPR005476 {0,1}
@attribute IPR005477 {0,1}
@attribute IPR005478 {0,1}
@attribute IPR005479 {0,1}
@attribute IPR005480 {0,1}
@attribute IPR005481 {0,1}
@attribute IPR005482 {0,1}
@attribute IPR005483 {0,1}
@attribute IPR005484 {0,1}
@attribute IPR005485 {0,1}
@attribute IPR005493 {0,1}
@attribute IPR005494 {0,1}
@attribute IPR005495 {0,1}
@attribute IPR005496 {0,1}
@attribute IPR005497 {0,1}
@attribute IPR005498 {0,1}
@attribute IPR005499 {0,1}
@attribute IPR005500 {0,1}
@attribute IPR005501 {0,1}
@attribute IPR005502 {0,1}
@attribute IPR005503 {0,1}
@attribute IPR005511 {0,1}
@attribute IPR005517 {0,1}
@attribute IPR005519 {0,1}
@attribute IPR005522 {0,1}
@attribute IPR005524 {0,1}
@attribute IPR005526 {0,1}
@attribute IPR005527 {0,1}
@attribute IPR005534 {0,1}
@attribute IPR005536 {0,1}
@attribute IPR005537 {0,1}
@attribute IPR005538 {0,1}
@attribute IPR005542 {0,1}
@attribute IPR005543 {0,1}
@attribute IPR005545 {0,1}
@attribute IPR005546 {0,1}
@attribute IPR005548 {0,1}
@attribute IPR005549 {0,1}
@attribute IPR005550 {0,1}
@attribute IPR005551 {0,1}
@attribute IPR005561 {0,1}
@attribute IPR005562 {0,1}
@attribute IPR005565 {0,1}
@attribute IPR005567 {0,1}
@attribute IPR005568 {0,1}
@attribute IPR005570 {0,1}
@attribute IPR005571 {0,1}
@attribute IPR005572 {0,1}
@attribute IPR005573 {0,1}
@attribute IPR005574 {0,1}
@attribute IPR005575 {0,1}
@attribute IPR005576 {0,1}
@attribute IPR005580 {0,1}
@attribute IPR005582 {0,1}
@attribute IPR005583 {0,1}
@attribute IPR005584 {0,1}
@attribute IPR005585 {0,1}
@attribute IPR005586 {0,1}
@attribute IPR005587 {0,1}
@attribute IPR005588 {0,1}
@attribute IPR005589 {0,1}
@attribute IPR005590 {0,1}
@attribute IPR005591 {0,1}
@attribute IPR005593 {0,1}
@attribute IPR005594 {0,1}
@attribute IPR005595 {0,1}
@attribute IPR005598 {0,1}
@attribute IPR005599 {0,1}
@attribute IPR005606 {0,1}
@attribute IPR005607 {0,1}
@attribute IPR005609 {0,1}
@attribute IPR005610 {0,1}
@attribute IPR005614 {0,1}
@attribute IPR005615 {0,1}
@attribute IPR005616 {0,1}
@attribute IPR005617 {0,1}
@attribute IPR005618 {0,1}
@attribute IPR005619 {0,1}
@attribute IPR005621 {0,1}
@attribute IPR005623 {0,1}
@attribute IPR005627 {0,1}
@attribute IPR005628 {0,1}
@attribute IPR005630 {0,1}
@attribute IPR005631 {0,1}
@attribute IPR005632 {0,1}
@attribute IPR005633 {0,1}
@attribute IPR005635 {0,1}
@attribute IPR005637 {0,1}
@attribute IPR005640 {0,1}
@attribute IPR005643 {0,1}
@attribute IPR005644 {0,1}
@attribute IPR005645 {0,1}
@attribute IPR005648 {0,1}
@attribute IPR005650 {0,1}
@attribute IPR005651 {0,1}
@attribute IPR005652 {0,1}
@attribute IPR005653 {0,1}
@attribute IPR005654 {0,1}
@attribute IPR005656 {0,1}
@attribute IPR005658 {0,1}
@attribute IPR005659 {0,1}
@attribute IPR005661 {0,1}
@attribute IPR005662 {0,1}
@attribute IPR005663 {0,1}
@attribute IPR005664 {0,1}
@attribute IPR005665 {0,1}
@attribute IPR005666 {0,1}
@attribute IPR005667 {0,1}
@attribute IPR005668 {0,1}
@attribute IPR005669 {0,1}
@attribute IPR005670 {0,1}
@attribute IPR005671 {0,1}
@attribute IPR005672 {0,1}
@attribute IPR005673 {0,1}
@attribute IPR005674 {0,1}
@attribute IPR005676 {0,1}
@attribute IPR005677 {0,1}
@attribute IPR005679 {0,1}
@attribute IPR005680 {0,1}
@attribute IPR005684 {0,1}
@attribute IPR005685 {0,1}
@attribute IPR005686 {0,1}
@attribute IPR005694 {0,1}
@attribute IPR005696 {0,1}
@attribute IPR005697 {0,1}
@attribute IPR005698 {0,1}
@attribute IPR005700 {0,1}
@attribute IPR005702 {0,1}
@attribute IPR005703 {0,1}
@attribute IPR005704 {0,1}
@attribute IPR005705 {0,1}
@attribute IPR005706 {0,1}
@attribute IPR005707 {0,1}
@attribute IPR005708 {0,1}
@attribute IPR005709 {0,1}
@attribute IPR005710 {0,1}
@attribute IPR005711 {0,1}
@attribute IPR005712 {0,1}
@attribute IPR005713 {0,1}
@attribute IPR005714 {0,1}
@attribute IPR005715 {0,1}
@attribute IPR005716 {0,1}
@attribute IPR005717 {0,1}
@attribute IPR005719 {0,1}
@attribute IPR005720 {0,1}
@attribute IPR005721 {0,1}
@attribute IPR005722 {0,1}
@attribute IPR005725 {0,1}
@attribute IPR005726 {0,1}
@attribute IPR005727 {0,1}
@attribute IPR005728 {0,1}
@attribute IPR005729 {0,1}
@attribute IPR005731 {0,1}
@attribute IPR005732 {0,1}
@attribute IPR005733 {0,1}
@attribute IPR005734 {0,1}
@attribute IPR005736 {0,1}
@attribute IPR005737 {0,1}
@attribute IPR005738 {0,1}
@attribute IPR005739 {0,1}
@attribute IPR005740 {0,1}
@attribute IPR005741 {0,1}
@attribute IPR005742 {0,1}
@attribute IPR005743 {0,1}
@attribute IPR005744 {0,1}
@attribute IPR005745 {0,1}
@attribute IPR005746 {0,1}
@attribute IPR005747 {0,1}
@attribute IPR005748 {0,1}
@attribute IPR005749 {0,1}
@attribute IPR005750 {0,1}
@attribute IPR005754 {0,1}
@attribute IPR005755 {0,1}
@attribute IPR005756 {0,1}
@attribute IPR005757 {0,1}
@attribute IPR005758 {0,1}
@attribute IPR005759 {0,1}
@attribute IPR005760 {0,1}
@attribute IPR005761 {0,1}
@attribute IPR005762 {0,1}
@attribute IPR005763 {0,1}
@attribute IPR005764 {0,1}
@attribute IPR005765 {0,1}
@attribute IPR005766 {0,1}
@attribute IPR005768 {0,1}
@attribute IPR005770 {0,1}
@attribute IPR005771 {0,1}
@attribute IPR005773 {0,1}
@attribute IPR005774 {0,1}
@attribute IPR005775 {0,1}
@attribute IPR005776 {0,1}
@attribute IPR005778 {0,1}
@attribute IPR005779 {0,1}
@attribute IPR005780 {0,1}
@attribute IPR005781 {0,1}
@attribute IPR005782 {0,1}
@attribute IPR005784 {0,1}
@attribute IPR005785 {0,1}
@attribute IPR005786 {0,1}
@attribute IPR005787 {0,1}
@attribute IPR005788 {0,1}
@attribute IPR005789 {0,1}
@attribute IPR005790 {0,1}
@attribute IPR005791 {0,1}
@attribute IPR005792 {0,1}
@attribute IPR005793 {0,1}
@attribute IPR005794 {0,1}
@attribute IPR005797 {0,1}
@attribute IPR005798 {0,1}
@attribute IPR005801 {0,1}
@attribute IPR005802 {0,1}
@attribute IPR005803 {0,1}
@attribute IPR005804 {0,1}
@attribute IPR005805 {0,1}
@attribute IPR005807 {0,1}
@attribute IPR005809 {0,1}
@attribute IPR005810 {0,1}
@attribute IPR005811 {0,1}
@attribute IPR005813 {0,1}
@attribute IPR005814 {0,1}
@attribute IPR005815 {0,1}
@attribute IPR005816 {0,1}
@attribute IPR005817 {0,1}
@attribute IPR005818 {0,1}
@attribute IPR005819 {0,1}
@attribute IPR005821 {0,1}
@attribute IPR005822 {0,1}
@attribute IPR005823 {0,1}
@attribute IPR005824 {0,1}
@attribute IPR005825 {0,1}
@attribute IPR005826 {0,1}
@attribute IPR005827 {0,1}
@attribute IPR005828 {0,1}
@attribute IPR005829 {0,1}
@attribute IPR005833 {0,1}
@attribute IPR005834 {0,1}
@attribute IPR005835 {0,1}
@attribute IPR005836 {0,1}
@attribute IPR005837 {0,1}
@attribute IPR005838 {0,1}
@attribute IPR005841 {0,1}
@attribute IPR005843 {0,1}
@attribute IPR005844 {0,1}
@attribute IPR005845 {0,1}
@attribute IPR005846 {0,1}
@attribute IPR005848 {0,1}
@attribute IPR005849 {0,1}
@attribute IPR005850 {0,1}
@attribute IPR005854 {0,1}
@attribute IPR005855 {0,1}
@attribute IPR005856 {0,1}
@attribute IPR005857 {0,1}
@attribute IPR005858 {0,1}
@attribute IPR005859 {0,1}
@attribute IPR005860 {0,1}
@attribute IPR005861 {0,1}
@attribute IPR005863 {0,1}
@attribute IPR005865 {0,1}
@attribute IPR005866 {0,1}
@attribute IPR005867 {0,1}
@attribute IPR005868 {0,1}
@attribute IPR005869 {0,1}
@attribute IPR005870 {0,1}
@attribute IPR005871 {0,1}
@attribute IPR005872 {0,1}
@attribute IPR005874 {0,1}
@attribute IPR005875 {0,1}
@attribute IPR005877 {0,1}
@attribute IPR005878 {0,1}
@attribute IPR005880 {0,1}
@attribute IPR005881 {0,1}
@attribute IPR005882 {0,1}
@attribute IPR005884 {0,1}
@attribute IPR005886 {0,1}
@attribute IPR005888 {0,1}
@attribute IPR005889 {0,1}
@attribute IPR005890 {0,1}
@attribute IPR005892 {0,1}
@attribute IPR005893 {0,1}
@attribute IPR005895 {0,1}
@attribute IPR005897 {0,1}
@attribute IPR005899 {0,1}
@attribute IPR005900 {0,1}
@attribute IPR005903 {0,1}
@attribute IPR005904 {0,1}
@attribute IPR005905 {0,1}
@attribute IPR005906 {0,1}
@attribute IPR005907 {0,1}
@attribute IPR005909 {0,1}
@attribute IPR005910 {0,1}
@attribute IPR005911 {0,1}
@attribute IPR005912 {0,1}
@attribute IPR005913 {0,1}
@attribute IPR005914 {0,1}
@attribute IPR005916 {0,1}
@attribute IPR005919 {0,1}
@attribute IPR005920 {0,1}
@attribute IPR005921 {0,1}
@attribute IPR005922 {0,1}
@attribute IPR005923 {0,1}
@attribute IPR005925 {0,1}
@attribute IPR005926 {0,1}
@attribute IPR005927 {0,1}
@attribute IPR005928 {0,1}
@attribute IPR005929 {0,1}
@attribute IPR005930 {0,1}
@attribute IPR005931 {0,1}
@attribute IPR005932 {0,1}
@attribute IPR005933 {0,1}
@attribute IPR005935 {0,1}
@attribute IPR005936 {0,1}
@attribute IPR005937 {0,1}
@attribute IPR005938 {0,1}
@attribute IPR005940 {0,1}
@attribute IPR005941 {0,1}
@attribute IPR005943 {0,1}
@attribute IPR005944 {0,1}
@attribute IPR005945 {0,1}
@attribute IPR005946 {0,1}
@attribute IPR005947 {0,1}
@attribute IPR005948 {0,1}
@attribute IPR005949 {0,1}
@attribute IPR005950 {0,1}
@attribute IPR005951 {0,1}
@attribute IPR005952 {0,1}
@attribute IPR005954 {0,1}
@attribute IPR005955 {0,1}
@attribute IPR005956 {0,1}
@attribute IPR005957 {0,1}
@attribute IPR005958 {0,1}
@attribute IPR005959 {0,1}
@attribute IPR005960 {0,1}
@attribute IPR005961 {0,1}
@attribute IPR005962 {0,1}
@attribute IPR005963 {0,1}
@attribute IPR005964 {0,1}
@attribute IPR005965 {0,1}
@attribute IPR005966 {0,1}
@attribute IPR005967 {0,1}
@attribute IPR005969 {0,1}
@attribute IPR005970 {0,1}
@attribute IPR005971 {0,1}
@attribute IPR005972 {0,1}
@attribute IPR005973 {0,1}
@attribute IPR005974 {0,1}
@attribute IPR005975 {0,1}
@attribute IPR005976 {0,1}
@attribute IPR005977 {0,1}
@attribute IPR005979 {0,1}
@attribute IPR005980 {0,1}
@attribute IPR005981 {0,1}
@attribute IPR005982 {0,1}
@attribute IPR005983 {0,1}
@attribute IPR005984 {0,1}
@attribute IPR005986 {0,1}
@attribute IPR005987 {0,1}
@attribute IPR005988 {0,1}
@attribute IPR005990 {0,1}
@attribute IPR005993 {0,1}
@attribute IPR005994 {0,1}
@attribute IPR005995 {0,1}
@attribute IPR005996 {0,1}
@attribute IPR005997 {0,1}
@attribute IPR005998 {0,1}
@attribute IPR005999 {0,1}
@attribute IPR006000 {0,1}
@attribute IPR006001 {0,1}
@attribute IPR006002 {0,1}
@attribute IPR006005 {0,1}
@attribute IPR006008 {0,1}
@attribute IPR006009 {0,1}
@attribute IPR006011 {0,1}
@attribute IPR006012 {0,1}
@attribute IPR006013 {0,1}
@attribute IPR006015 {0,1}
@attribute IPR006016 {0,1}
@attribute IPR006017 {0,1}
@attribute IPR006018 {0,1}
@attribute IPR006019 {0,1}
@attribute IPR006020 {0,1}
@attribute IPR006021 {0,1}
@attribute IPR006026 {0,1}
@attribute IPR006027 {0,1}
@attribute IPR006028 {0,1}
@attribute IPR006029 {0,1}
@attribute IPR006032 {0,1}
@attribute IPR006033 {0,1}
@attribute IPR006034 {0,1}
@attribute IPR006035 {0,1}
@attribute IPR006036 {0,1}
@attribute IPR006037 {0,1}
@attribute IPR006042 {0,1}
@attribute IPR006043 {0,1}
@attribute IPR006045 {0,1}
@attribute IPR006046 {0,1}
@attribute IPR006047 {0,1}
@attribute IPR006048 {0,1}
@attribute IPR006050 {0,1}
@attribute IPR006052 {0,1}
@attribute IPR006053 {0,1}
@attribute IPR006054 {0,1}
@attribute IPR006055 {0,1}
@attribute IPR006056 {0,1}
@attribute IPR006058 {0,1}
@attribute IPR006059 {0,1}
@attribute IPR006060 {0,1}
@attribute IPR006061 {0,1}
@attribute IPR006062 {0,1}
@attribute IPR006063 {0,1}
@attribute IPR006064 {0,1}
@attribute IPR006066 {0,1}
@attribute IPR006067 {0,1}
@attribute IPR006068 {0,1}
@attribute IPR006069 {0,1}
@attribute IPR006070 {0,1}
@attribute IPR006073 {0,1}
@attribute IPR006074 {0,1}
@attribute IPR006076 {0,1}
@attribute IPR006077 {0,1}
@attribute IPR006080 {0,1}
@attribute IPR006081 {0,1}
@attribute IPR006082 {0,1}
@attribute IPR006083 {0,1}
@attribute IPR006084 {0,1}
@attribute IPR006085 {0,1}
@attribute IPR006086 {0,1}
@attribute IPR006089 {0,1}
@attribute IPR006090 {0,1}
@attribute IPR006091 {0,1}
@attribute IPR006092 {0,1}
@attribute IPR006093 {0,1}
@attribute IPR006094 {0,1}
@attribute IPR006095 {0,1}
@attribute IPR006096 {0,1}
@attribute IPR006097 {0,1}
@attribute IPR006098 {0,1}
@attribute IPR006099 {0,1}
@attribute IPR006101 {0,1}
@attribute IPR006102 {0,1}
@attribute IPR006103 {0,1}
@attribute IPR006104 {0,1}
@attribute IPR006108 {0,1}
@attribute IPR006109 {0,1}
@attribute IPR006110 {0,1}
@attribute IPR006111 {0,1}
@attribute IPR006113 {0,1}
@attribute IPR006114 {0,1}
@attribute IPR006115 {0,1}
@attribute IPR006116 {0,1}
@attribute IPR006118 {0,1}
@attribute IPR006119 {0,1}
@attribute IPR006121 {0,1}
@attribute IPR006122 {0,1}
@attribute IPR006123 {0,1}
@attribute IPR006124 {0,1}
@attribute IPR006126 {0,1}
@attribute IPR006127 {0,1}
@attribute IPR006128 {0,1}
@attribute IPR006129 {0,1}
@attribute IPR006130 {0,1}
@attribute IPR006131 {0,1}
@attribute IPR006132 {0,1}
@attribute IPR006133 {0,1}
@attribute IPR006134 {0,1}
@attribute IPR006135 {0,1}
@attribute IPR006136 {0,1}
@attribute IPR006137 {0,1}
@attribute IPR006138 {0,1}
@attribute IPR006139 {0,1}
@attribute IPR006140 {0,1}
@attribute IPR006141 {0,1}
@attribute IPR006142 {0,1}
@attribute IPR006143 {0,1}
@attribute IPR006144 {0,1}
@attribute IPR006146 {0,1}
@attribute IPR006148 {0,1}
@attribute IPR006150 {0,1}
@attribute IPR006151 {0,1}
@attribute IPR006153 {0,1}
@attribute IPR006156 {0,1}
@attribute IPR006157 {0,1}
@attribute IPR006158 {0,1}
@attribute IPR006159 {0,1}
@attribute IPR006160 {0,1}
@attribute IPR006161 {0,1}
@attribute IPR006162 {0,1}
@attribute IPR006163 {0,1}
@attribute IPR006164 {0,1}
@attribute IPR006166 {0,1}
@attribute IPR006167 {0,1}
@attribute IPR006168 {0,1}
@attribute IPR006169 {0,1}
@attribute IPR006171 {0,1}
@attribute IPR006172 {0,1}
@attribute IPR006173 {0,1}
@attribute IPR006175 {0,1}
@attribute IPR006176 {0,1}
@attribute IPR006177 {0,1}
@attribute IPR006179 {0,1}
@attribute IPR006180 {0,1}
@attribute IPR006181 {0,1}
@attribute IPR006182 {0,1}
@attribute IPR006183 {0,1}
@attribute IPR006184 {0,1}
@attribute IPR006186 {0,1}
@attribute IPR006187 {0,1}
@attribute IPR006189 {0,1}
@attribute IPR006190 {0,1}
@attribute IPR006194 {0,1}
@attribute IPR006195 {0,1}
@attribute IPR006196 {0,1}
@attribute IPR006197 {0,1}
@attribute IPR006199 {0,1}
@attribute IPR006200 {0,1}
@attribute IPR006201 {0,1}
@attribute IPR006202 {0,1}
@attribute IPR006203 {0,1}
@attribute IPR006204 {0,1}
@attribute IPR006205 {0,1}
@attribute IPR006206 {0,1}
@attribute IPR006207 {0,1}
@attribute IPR006208 {0,1}
@attribute IPR006209 {0,1}
@attribute IPR006210 {0,1}
@attribute IPR006211 {0,1}
@attribute IPR006212 {0,1}
@attribute IPR006213 {0,1}
@attribute IPR006214 {0,1}
@attribute IPR006215 {0,1}
@attribute IPR006216 {0,1}
@attribute IPR006217 {0,1}
@attribute IPR006218 {0,1}
@attribute IPR006219 {0,1}
@attribute IPR006220 {0,1}
@attribute IPR006221 {0,1}
@attribute IPR006222 {0,1}
@attribute IPR006223 {0,1}
@attribute IPR006226 {0,1}
@attribute IPR006228 {0,1}
@attribute IPR006231 {0,1}
@attribute IPR006232 {0,1}
@attribute IPR006233 {0,1}
@attribute IPR006234 {0,1}
@attribute IPR006235 {0,1}
@attribute IPR006236 {0,1}
@attribute IPR006238 {0,1}
@attribute IPR006239 {0,1}
@attribute IPR006241 {0,1}
@attribute IPR006242 {0,1}
@attribute IPR006243 {0,1}
@attribute IPR006244 {0,1}
@attribute IPR006245 {0,1}
@attribute IPR006246 {0,1}
@attribute IPR006247 {0,1}
@attribute IPR006248 {0,1}
@attribute IPR006249 {0,1}
@attribute IPR006251 {0,1}
@attribute IPR006252 {0,1}
@attribute IPR006253 {0,1}
@attribute IPR006254 {0,1}
@attribute IPR006255 {0,1}
@attribute IPR006256 {0,1}
@attribute IPR006257 {0,1}
@attribute IPR006258 {0,1}
@attribute IPR006259 {0,1}
@attribute IPR006260 {0,1}
@attribute IPR006261 {0,1}
@attribute IPR006262 {0,1}
@attribute IPR006263 {0,1}
@attribute IPR006264 {0,1}
@attribute IPR006266 {0,1}
@attribute IPR006267 {0,1}
@attribute IPR006268 {0,1}
@attribute IPR006269 {0,1}
@attribute IPR006271 {0,1}
@attribute IPR006272 {0,1}
@attribute IPR006273 {0,1}
@attribute IPR006274 {0,1}
@attribute IPR006275 {0,1}
@attribute IPR006276 {0,1}
@attribute IPR006277 {0,1}
@attribute IPR006278 {0,1}
@attribute IPR006279 {0,1}
@attribute IPR006281 {0,1}
@attribute IPR006282 {0,1}
@attribute IPR006283 {0,1}
@attribute IPR006284 {0,1}
@attribute IPR006285 {0,1}
@attribute IPR006286 {0,1}
@attribute IPR006287 {0,1}
@attribute IPR006289 {0,1}
@attribute IPR006290 {0,1}
@attribute IPR006291 {0,1}
@attribute IPR006292 {0,1}
@attribute IPR006294 {0,1}
@attribute IPR006295 {0,1}
@attribute IPR006298 {0,1}
@attribute IPR006299 {0,1}
@attribute IPR006300 {0,1}
@attribute IPR006301 {0,1}
@attribute IPR006302 {0,1}
@attribute IPR006303 {0,1}
@attribute IPR006304 {0,1}
@attribute IPR006305 {0,1}
@attribute IPR006306 {0,1}
@attribute IPR006307 {0,1}
@attribute IPR006308 {0,1}
@attribute IPR006309 {0,1}
@attribute IPR006311 {0,1}
@attribute IPR006312 {0,1}
@attribute IPR006315 {0,1}
@attribute IPR006316 {0,1}
@attribute IPR006317 {0,1}
@attribute IPR006318 {0,1}
@attribute IPR006319 {0,1}
@attribute IPR006321 {0,1}
@attribute IPR006322 {0,1}
@attribute IPR006323 {0,1}
@attribute IPR006324 {0,1}
@attribute IPR006325 {0,1}
@attribute IPR006327 {0,1}
@attribute IPR006329 {0,1}
@attribute IPR006330 {0,1}
@attribute IPR006333 {0,1}
@attribute IPR006334 {0,1}
@attribute IPR006335 {0,1}
@attribute IPR006336 {0,1}
@attribute IPR006338 {0,1}
@attribute IPR006339 {0,1}
@attribute IPR006341 {0,1}
@attribute IPR006343 {0,1}
@attribute IPR006344 {0,1}
@attribute IPR006346 {0,1}
@attribute IPR006349 {0,1}
@attribute IPR006352 {0,1}
@attribute IPR006355 {0,1}
@attribute IPR006357 {0,1}
@attribute IPR006358 {0,1}
@attribute IPR006359 {0,1}
@attribute IPR006360 {0,1}
@attribute IPR006361 {0,1}
@attribute IPR006362 {0,1}
@attribute IPR006363 {0,1}
@attribute IPR006364 {0,1}
@attribute IPR006365 {0,1}
@attribute IPR006366 {0,1}
@attribute IPR006367 {0,1}
@attribute IPR006368 {0,1}
@attribute IPR006369 {0,1}
@attribute IPR006370 {0,1}
@attribute IPR006372 {0,1}
@attribute IPR006375 {0,1}
@attribute IPR006377 {0,1}
@attribute IPR006379 {0,1}
@attribute IPR006380 {0,1}
@attribute IPR006381 {0,1}
@attribute IPR006383 {0,1}
@attribute IPR006384 {0,1}
@attribute IPR006390 {0,1}
@attribute IPR006391 {0,1}
@attribute IPR006393 {0,1}
@attribute IPR006394 {0,1}
@attribute IPR006400 {0,1}
@attribute IPR006401 {0,1}
@attribute IPR006402 {0,1}
@attribute IPR006403 {0,1}
@attribute IPR006404 {0,1}
@attribute IPR006405 {0,1}
@attribute IPR006406 {0,1}
@attribute IPR006407 {0,1}
@attribute IPR006408 {0,1}
@attribute IPR006409 {0,1}
@attribute IPR006411 {0,1}
@attribute IPR006412 {0,1}
@attribute IPR006413 {0,1}
@attribute IPR006414 {0,1}
@attribute IPR006415 {0,1}
@attribute IPR006416 {0,1}
@attribute IPR006418 {0,1}
@attribute IPR006419 {0,1}
@attribute IPR006420 {0,1}
@attribute IPR006421 {0,1}
@attribute IPR006422 {0,1}
@attribute IPR006424 {0,1}
@attribute IPR006426 {0,1}
@attribute IPR006434 {0,1}
@attribute IPR006436 {0,1}
@attribute IPR006437 {0,1}
@attribute IPR006439 {0,1}
@attribute IPR006445 {0,1}
@attribute IPR006447 {0,1}
@attribute IPR006449 {0,1}
@attribute IPR006452 {0,1}
@attribute IPR006464 {0,1}
@attribute IPR006468 {0,1}
@attribute IPR006469 {0,1}
@attribute IPR006472 {0,1}
@attribute IPR006473 {0,1}
@attribute IPR006474 {0,1}
@attribute IPR006475 {0,1}
@attribute IPR006478 {0,1}
@attribute IPR006483 {0,1}
@attribute IPR006501 {0,1}
@attribute IPR006507 {0,1}
@attribute IPR006509 {0,1}
@attribute IPR006512 {0,1}
@attribute IPR006513 {0,1}
@attribute IPR006515 {0,1}
@attribute IPR006519 {0,1}
@attribute IPR006521 {0,1}
@attribute IPR006529 {0,1}
@attribute IPR006532 {0,1}
@attribute IPR006534 {0,1}
@attribute IPR006535 {0,1}
@attribute IPR006536 {0,1}
@attribute IPR006539 {0,1}
@attribute IPR006543 {0,1}
@attribute IPR006544 {0,1}
@attribute IPR006545 {0,1}
@attribute IPR006547 {0,1}
@attribute IPR006548 {0,1}
@attribute IPR006549 {0,1}
@attribute IPR006550 {0,1}
@attribute IPR006551 {0,1}
@attribute IPR006552 {0,1}
@attribute IPR006553 {0,1}
@attribute IPR006558 {0,1}
@attribute IPR006560 {0,1}
@attribute IPR006561 {0,1}
@attribute IPR006562 {0,1}
@attribute IPR006565 {0,1}
@attribute IPR006567 {0,1}
@attribute IPR006568 {0,1}
@attribute IPR006569 {0,1}
@attribute IPR006572 {0,1}
@attribute IPR006573 {0,1}
@attribute IPR006574 {0,1}
@attribute IPR006575 {0,1}
@attribute IPR006578 {0,1}
@attribute IPR006581 {0,1}
@attribute IPR006584 {0,1}
@attribute IPR006586 {0,1}
@attribute IPR006587 {0,1}
@attribute IPR006588 {0,1}
@attribute IPR006589 {0,1}
@attribute IPR006590 {0,1}
@attribute IPR006591 {0,1}
@attribute IPR006592 {0,1}
@attribute IPR006593 {0,1}
@attribute IPR006594 {0,1}
@attribute IPR006595 {0,1}
@attribute IPR006596 {0,1}
@attribute IPR006597 {0,1}
@attribute IPR006598 {0,1}
@attribute IPR006600 {0,1}
@attribute IPR006602 {0,1}
@attribute IPR006603 {0,1}
@attribute IPR006604 {0,1}
@attribute IPR006605 {0,1}
@attribute IPR006612 {0,1}
@attribute IPR006619 {0,1}
@attribute IPR006620 {0,1}
@attribute IPR006626 {0,1}
@attribute IPR006630 {0,1}
@attribute IPR006633 {0,1}
@attribute IPR006634 {0,1}
@attribute IPR006635 {0,1}
@attribute IPR006636 {0,1}
@attribute IPR006638 {0,1}
@attribute IPR006639 {0,1}
@attribute IPR006640 {0,1}
@attribute IPR006641 {0,1}
@attribute IPR006642 {0,1}
@attribute IPR006644 {0,1}
@attribute IPR006645 {0,1}
@attribute IPR006649 {0,1}
@attribute IPR006650 {0,1}
@attribute IPR006652 {0,1}
@attribute IPR006653 {0,1}
@attribute IPR006654 {0,1}
@attribute IPR006655 {0,1}
@attribute IPR006656 {0,1}
@attribute IPR006657 {0,1}
@attribute IPR006658 {0,1}
@attribute IPR006659 {0,1}
@attribute IPR006660 {0,1}
@attribute IPR006664 {0,1}
@attribute IPR006665 {0,1}
@attribute IPR006667 {0,1}
@attribute IPR006668 {0,1}
@attribute IPR006669 {0,1}
@attribute IPR006670 {0,1}
@attribute IPR006671 {0,1}
@attribute IPR006673 {0,1}
@attribute IPR006674 {0,1}
@attribute IPR006675 {0,1}
@attribute IPR006676 {0,1}
@attribute IPR006677 {0,1}
@attribute IPR006678 {0,1}
@attribute IPR006679 {0,1}
@attribute IPR006680 {0,1}
@attribute IPR006683 {0,1}
@attribute IPR006684 {0,1}
@attribute IPR006685 {0,1}
@attribute IPR006686 {0,1}
@attribute IPR006687 {0,1}
@attribute IPR006688 {0,1}
@attribute IPR006689 {0,1}
@attribute IPR006690 {0,1}
@attribute IPR006691 {0,1}
@attribute IPR006692 {0,1}
@attribute IPR006693 {0,1}
@attribute IPR006694 {0,1}
@attribute IPR006695 {0,1}
@attribute IPR006697 {0,1}
@attribute IPR006698 {0,1}
@attribute IPR006699 {0,1}
@attribute IPR006700 {0,1}
@attribute IPR006701 {0,1}
@attribute IPR006704 {0,1}
@attribute IPR006708 {0,1}
@attribute IPR006710 {0,1}
@attribute IPR006711 {0,1}
@attribute IPR006712 {0,1}
@attribute IPR006715 {0,1}
@attribute IPR006716 {0,1}
@attribute IPR006730 {0,1}
@attribute IPR006737 {0,1}
@attribute IPR006738 {0,1}
@attribute IPR006741 {0,1}
@attribute IPR006745 {0,1}
@attribute IPR006746 {0,1}
@attribute IPR006751 {0,1}
@attribute IPR006752 {0,1}
@attribute IPR006759 {0,1}
@attribute IPR006774 {0,1}
@attribute IPR006782 {0,1}
@attribute IPR006785 {0,1}
@attribute IPR006786 {0,1}
@attribute IPR006787 {0,1}
@attribute IPR006789 {0,1}
@attribute IPR006796 {0,1}
@attribute IPR006799 {0,1}
@attribute IPR006800 {0,1}
@attribute IPR006801 {0,1}
@attribute IPR006805 {0,1}
@attribute IPR006809 {0,1}
@attribute IPR006812 {0,1}
@attribute IPR006813 {0,1}
@attribute IPR006814 {0,1}
@attribute IPR006816 {0,1}
@attribute IPR006817 {0,1}
@attribute IPR006818 {0,1}
@attribute IPR006820 {0,1}
@attribute IPR006821 {0,1}
@attribute IPR006823 {0,1}
@attribute IPR006828 {0,1}
@attribute IPR006833 {0,1}
@attribute IPR006837 {0,1}
@attribute IPR006839 {0,1}
@attribute IPR006840 {0,1}
@attribute IPR006844 {0,1}
@attribute IPR006845 {0,1}
@attribute IPR006846 {0,1}
@attribute IPR006847 {0,1}
@attribute IPR006849 {0,1}
@attribute IPR006855 {0,1}
@attribute IPR006861 {0,1}
@attribute IPR006862 {0,1}
@attribute IPR006863 {0,1}
@attribute IPR006875 {0,1}
@attribute IPR006879 {0,1}
@attribute IPR006880 {0,1}
@attribute IPR006884 {0,1}
@attribute IPR006894 {0,1}
@attribute IPR006895 {0,1}
@attribute IPR006896 {0,1}
@attribute IPR006897 {0,1}
@attribute IPR006898 {0,1}
@attribute IPR006899 {0,1}
@attribute IPR006900 {0,1}
@attribute IPR006901 {0,1}
@attribute IPR006903 {0,1}
@attribute IPR006906 {0,1}
@attribute IPR006909 {0,1}
@attribute IPR006910 {0,1}
@attribute IPR006913 {0,1}
@attribute IPR006933 {0,1}
@attribute IPR006935 {0,1}
@attribute IPR006939 {0,1}
@attribute IPR006940 {0,1}
@attribute IPR006941 {0,1}
@attribute IPR006963 {0,1}
@attribute IPR006966 {0,1}
@attribute IPR006970 {0,1}
@attribute IPR006972 {0,1}
@attribute IPR006973 {0,1}
@attribute IPR006982 {0,1}
@attribute IPR006984 {0,1}
@attribute IPR006985 {0,1}
@attribute IPR006992 {0,1}
@attribute IPR006996 {0,1}
@attribute IPR006998 {0,1}
@attribute IPR006999 {0,1}
@attribute IPR007002 {0,1}
@attribute IPR007003 {0,1}
@attribute IPR007005 {0,1}
@attribute IPR007006 {0,1}
@attribute IPR007015 {0,1}
@attribute IPR007022 {0,1}
@attribute IPR007036 {0,1}
@attribute IPR007037 {0,1}
@attribute IPR007039 {0,1}
@attribute IPR007041 {0,1}
@attribute IPR007044 {0,1}
@attribute IPR007045 {0,1}
@attribute IPR007046 {0,1}
@attribute IPR007049 {0,1}
@attribute IPR007050 {0,1}
@attribute IPR007052 {0,1}
@attribute IPR007053 {0,1}
@attribute IPR007055 {0,1}
@attribute IPR007059 {0,1}
@attribute IPR007060 {0,1}
@attribute IPR007064 {0,1}
@attribute IPR007066 {0,1}
@attribute IPR007071 {0,1}
@attribute IPR007072 {0,1}
@attribute IPR007073 {0,1}
@attribute IPR007074 {0,1}
@attribute IPR007075 {0,1}
@attribute IPR007076 {0,1}
@attribute IPR007077 {0,1}
@attribute IPR007078 {0,1}
@attribute IPR007079 {0,1}
@attribute IPR007080 {0,1}
@attribute IPR007081 {0,1}
@attribute IPR007082 {0,1}
@attribute IPR007083 {0,1}
@attribute IPR007085 {0,1}
@attribute IPR007087 {0,1}
@attribute IPR007109 {0,1}
@attribute IPR007110 {0,1}
@attribute IPR007111 {0,1}
@attribute IPR007115 {0,1}
@attribute IPR007116 {0,1}
@attribute IPR007120 {0,1}
@attribute IPR007121 {0,1}
@attribute IPR007122 {0,1}
@attribute IPR007123 {0,1}
@attribute IPR007125 {0,1}
@attribute IPR007127 {0,1}
@attribute IPR007128 {0,1}
@attribute IPR007130 {0,1}
@attribute IPR007134 {0,1}
@attribute IPR007135 {0,1}
@attribute IPR007138 {0,1}
@attribute IPR007140 {0,1}
@attribute IPR007143 {0,1}
@attribute IPR007146 {0,1}
@attribute IPR007150 {0,1}
@attribute IPR007152 {0,1}
@attribute IPR007154 {0,1}
@attribute IPR007156 {0,1}
@attribute IPR007157 {0,1}
@attribute IPR007159 {0,1}
@attribute IPR007161 {0,1}
@attribute IPR007162 {0,1}
@attribute IPR007164 {0,1}
@attribute IPR007165 {0,1}
@attribute IPR007167 {0,1}
@attribute IPR007168 {0,1}
@attribute IPR007169 {0,1}
@attribute IPR007170 {0,1}
@attribute IPR007171 {0,1}
@attribute IPR007172 {0,1}
@attribute IPR007173 {0,1}
@attribute IPR007175 {0,1}
@attribute IPR007177 {0,1}
@attribute IPR007178 {0,1}
@attribute IPR007179 {0,1}
@attribute IPR007180 {0,1}
@attribute IPR007181 {0,1}
@attribute IPR007182 {0,1}
@attribute IPR007183 {0,1}
@attribute IPR007185 {0,1}
@attribute IPR007187 {0,1}
@attribute IPR007188 {0,1}
@attribute IPR007191 {0,1}
@attribute IPR007192 {0,1}
@attribute IPR007193 {0,1}
@attribute IPR007195 {0,1}
@attribute IPR007196 {0,1}
@attribute IPR007197 {0,1}
@attribute IPR007198 {0,1}
@attribute IPR007199 {0,1}
@attribute IPR007202 {0,1}
@attribute IPR007204 {0,1}
@attribute IPR007207 {0,1}
@attribute IPR007208 {0,1}
@attribute IPR007209 {0,1}
@attribute IPR007210 {0,1}
@attribute IPR007211 {0,1}
@attribute IPR007212 {0,1}
@attribute IPR007213 {0,1}
@attribute IPR007214 {0,1}
@attribute IPR007215 {0,1}
@attribute IPR007216 {0,1}
@attribute IPR007218 {0,1}
@attribute IPR007219 {0,1}
@attribute IPR007220 {0,1}
@attribute IPR007221 {0,1}
@attribute IPR007222 {0,1}
@attribute IPR007223 {0,1}
@attribute IPR007227 {0,1}
@attribute IPR007229 {0,1}
@attribute IPR007230 {0,1}
@attribute IPR007231 {0,1}
@attribute IPR007232 {0,1}
@attribute IPR007235 {0,1}
@attribute IPR007236 {0,1}
@attribute IPR007237 {0,1}
@attribute IPR007238 {0,1}
@attribute IPR007239 {0,1}
@attribute IPR007240 {0,1}
@attribute IPR007242 {0,1}
@attribute IPR007243 {0,1}
@attribute IPR007245 {0,1}
@attribute IPR007246 {0,1}
@attribute IPR007247 {0,1}
@attribute IPR007248 {0,1}
@attribute IPR007252 {0,1}
@attribute IPR007253 {0,1}
@attribute IPR007254 {0,1}
@attribute IPR007257 {0,1}
@attribute IPR007260 {0,1}
@attribute IPR007262 {0,1}
@attribute IPR007264 {0,1}
@attribute IPR007266 {0,1}
@attribute IPR007268 {0,1}
@attribute IPR007269 {0,1}
@attribute IPR007272 {0,1}
@attribute IPR007280 {0,1}
@attribute IPR007281 {0,1}
@attribute IPR007282 {0,1}
@attribute IPR007286 {0,1}
@attribute IPR007287 {0,1}
@attribute IPR007295 {0,1}
@attribute IPR007297 {0,1}
@attribute IPR007300 {0,1}
@attribute IPR007302 {0,1}
@attribute IPR007307 {0,1}
@attribute IPR007312 {0,1}
@attribute IPR007313 {0,1}
@attribute IPR007315 {0,1}
@attribute IPR007316 {0,1}
@attribute IPR007318 {0,1}
@attribute IPR007324 {0,1}
@attribute IPR007325 {0,1}
@attribute IPR007329 {0,1}
@attribute IPR007330 {0,1}
@attribute IPR007334 {0,1}
@attribute IPR007335 {0,1}
@attribute IPR007336 {0,1}
@attribute IPR007337 {0,1}
@attribute IPR007338 {0,1}
@attribute IPR007340 {0,1}
@attribute IPR007343 {0,1}
@attribute IPR007344 {0,1}
@attribute IPR007346 {0,1}
@attribute IPR007347 {0,1}
@attribute IPR007348 {0,1}
@attribute IPR007349 {0,1}
@attribute IPR007352 {0,1}
@attribute IPR007358 {0,1}
@attribute IPR007359 {0,1}
@attribute IPR007365 {0,1}
@attribute IPR007369 {0,1}
@attribute IPR007370 {0,1}
@attribute IPR007371 {0,1}
@attribute IPR007373 {0,1}
@attribute IPR007374 {0,1}
@attribute IPR007376 {0,1}
@attribute IPR007381 {0,1}
@attribute IPR007385 {0,1}
@attribute IPR007386 {0,1}
@attribute IPR007390 {0,1}
@attribute IPR007392 {0,1}
@attribute IPR007393 {0,1}
@attribute IPR007394 {0,1}
@attribute IPR007396 {0,1}
@attribute IPR007397 {0,1}
@attribute IPR007398 {0,1}
@attribute IPR007400 {0,1}
@attribute IPR007401 {0,1}
@attribute IPR007403 {0,1}
@attribute IPR007404 {0,1}
@attribute IPR007405 {0,1}
@attribute IPR007406 {0,1}
@attribute IPR007409 {0,1}
@attribute IPR007410 {0,1}
@attribute IPR007411 {0,1}
@attribute IPR007412 {0,1}
@attribute IPR007413 {0,1}
@attribute IPR007415 {0,1}
@attribute IPR007416 {0,1}
@attribute IPR007417 {0,1}
@attribute IPR007419 {0,1}
@attribute IPR007420 {0,1}
@attribute IPR007422 {0,1}
@attribute IPR007428 {0,1}
@attribute IPR007430 {0,1}
@attribute IPR007431 {0,1}
@attribute IPR007432 {0,1}
@attribute IPR007435 {0,1}
@attribute IPR007440 {0,1}
@attribute IPR007441 {0,1}
@attribute IPR007443 {0,1}
@attribute IPR007444 {0,1}
@attribute IPR007448 {0,1}
@attribute IPR007449 {0,1}
@attribute IPR007450 {0,1}
@attribute IPR007451 {0,1}
@attribute IPR007452 {0,1}
@attribute IPR007453 {0,1}
@attribute IPR007454 {0,1}
@attribute IPR007455 {0,1}
@attribute IPR007456 {0,1}
@attribute IPR007458 {0,1}
@attribute IPR007459 {0,1}
@attribute IPR007466 {0,1}
@attribute IPR007471 {0,1}
@attribute IPR007472 {0,1}
@attribute IPR007473 {0,1}
@attribute IPR007474 {0,1}
@attribute IPR007476 {0,1}
@attribute IPR007477 {0,1}
@attribute IPR007481 {0,1}
@attribute IPR007482 {0,1}
@attribute IPR007483 {0,1}
@attribute IPR007484 {0,1}
@attribute IPR007485 {0,1}
@attribute IPR007488 {0,1}
@attribute IPR007492 {0,1}
@attribute IPR007495 {0,1}
@attribute IPR007496 {0,1}
@attribute IPR007497 {0,1}
@attribute IPR007498 {0,1}
@attribute IPR007500 {0,1}
@attribute IPR007501 {0,1}
@attribute IPR007502 {0,1}
@attribute IPR007503 {0,1}
@attribute IPR007504 {0,1}
@attribute IPR007506 {0,1}
@attribute IPR007507 {0,1}
@attribute IPR007516 {0,1}
@attribute IPR007517 {0,1}
@attribute IPR007521 {0,1}
@attribute IPR007523 {0,1}
@attribute IPR007525 {0,1}
@attribute IPR007526 {0,1}
@attribute IPR007527 {0,1}
@attribute IPR007529 {0,1}
@attribute IPR007530 {0,1}
@attribute IPR007533 {0,1}
@attribute IPR007535 {0,1}
@attribute IPR007537 {0,1}
@attribute IPR007543 {0,1}
@attribute IPR007546 {0,1}
@attribute IPR007547 {0,1}
@attribute IPR007548 {0,1}
@attribute IPR007551 {0,1}
@attribute IPR007554 {0,1}
@attribute IPR007555 {0,1}
@attribute IPR007561 {0,1}
@attribute IPR007562 {0,1}
@attribute IPR007563 {0,1}
@attribute IPR007564 {0,1}
@attribute IPR007565 {0,1}
@attribute IPR007566 {0,1}
@attribute IPR007577 {0,1}
@attribute IPR007581 {0,1}
@attribute IPR007582 {0,1}
@attribute IPR007590 {0,1}
@attribute IPR007593 {0,1}
@attribute IPR007594 {0,1}
@attribute IPR007599 {0,1}
@attribute IPR007603 {0,1}
@attribute IPR007604 {0,1}
@attribute IPR007621 {0,1}
@attribute IPR007623 {0,1}
@attribute IPR007624 {0,1}
@attribute IPR007627 {0,1}
@attribute IPR007630 {0,1}
@attribute IPR007631 {0,1}
@attribute IPR007634 {0,1}
@attribute IPR007637 {0,1}
@attribute IPR007638 {0,1}
@attribute IPR007639 {0,1}
@attribute IPR007641 {0,1}
@attribute IPR007642 {0,1}
@attribute IPR007644 {0,1}
@attribute IPR007645 {0,1}
@attribute IPR007646 {0,1}
@attribute IPR007647 {0,1}
@attribute IPR007652 {0,1}
@attribute IPR007653 {0,1}
@attribute IPR007654 {0,1}
@attribute IPR007655 {0,1}
@attribute IPR007666 {0,1}
@attribute IPR007668 {0,1}
@attribute IPR007673 {0,1}
@attribute IPR007680 {0,1}
@attribute IPR007685 {0,1}
@attribute IPR007686 {0,1}
@attribute IPR007687 {0,1}
@attribute IPR007688 {0,1}
@attribute IPR007690 {0,1}
@attribute IPR007691 {0,1}
@attribute IPR007693 {0,1}
@attribute IPR007695 {0,1}
@attribute IPR007696 {0,1}
@attribute IPR007698 {0,1}
@attribute IPR007699 {0,1}
@attribute IPR007702 {0,1}
@attribute IPR007704 {0,1}
@attribute IPR007705 {0,1}
@attribute IPR007707 {0,1}
@attribute IPR007708 {0,1}
@attribute IPR007710 {0,1}
@attribute IPR007711 {0,1}
@attribute IPR007712 {0,1}
@attribute IPR007716 {0,1}
@attribute IPR007717 {0,1}
@attribute IPR007720 {0,1}
@attribute IPR007722 {0,1}
@attribute IPR007724 {0,1}
@attribute IPR007725 {0,1}
@attribute IPR007728 {0,1}
@attribute IPR007730 {0,1}
@attribute IPR007732 {0,1}
@attribute IPR007733 {0,1}
@attribute IPR007734 {0,1}
@attribute IPR007742 {0,1}
@attribute IPR007743 {0,1}
@attribute IPR007745 {0,1}
@attribute IPR007754 {0,1}
@attribute IPR007757 {0,1}
@attribute IPR007758 {0,1}
@attribute IPR007760 {0,1}
@attribute IPR007768 {0,1}
@attribute IPR007780 {0,1}
@attribute IPR007781 {0,1}
@attribute IPR007783 {0,1}
@attribute IPR007791 {0,1}
@attribute IPR007792 {0,1}
@attribute IPR007793 {0,1}
@attribute IPR007794 {0,1}
@attribute IPR007801 {0,1}
@attribute IPR007802 {0,1}
@attribute IPR007803 {0,1}
@attribute IPR007807 {0,1}
@attribute IPR007809 {0,1}
@attribute IPR007812 {0,1}
@attribute IPR007813 {0,1}
@attribute IPR007815 {0,1}
@attribute IPR007816 {0,1}
@attribute IPR007820 {0,1}
@attribute IPR007826 {0,1}
@attribute IPR007828 {0,1}
@attribute IPR007829 {0,1}
@attribute IPR007831 {0,1}
@attribute IPR007833 {0,1}
@attribute IPR007834 {0,1}
@attribute IPR007835 {0,1}
@attribute IPR007836 {0,1}
@attribute IPR007838 {0,1}
@attribute IPR007839 {0,1}
@attribute IPR007840 {0,1}
@attribute IPR007841 {0,1}
@attribute IPR007842 {0,1}
@attribute IPR007845 {0,1}
@attribute IPR007846 {0,1}
@attribute IPR007848 {0,1}
@attribute IPR007855 {0,1}
@attribute IPR007856 {0,1}
@attribute IPR007857 {0,1}
@attribute IPR007858 {0,1}
@attribute IPR007859 {0,1}
@attribute IPR007860 {0,1}
@attribute IPR007861 {0,1}
@attribute IPR007862 {0,1}
@attribute IPR007863 {0,1}
@attribute IPR007864 {0,1}
@attribute IPR007865 {0,1}
@attribute IPR007867 {0,1}
@attribute IPR007873 {0,1}
@attribute IPR007874 {0,1}
@attribute IPR007875 {0,1}
@attribute IPR007882 {0,1}
@attribute IPR007886 {0,1}
@attribute IPR007889 {0,1}
@attribute IPR007895 {0,1}
@attribute IPR007900 {0,1}
@attribute IPR007902 {0,1}
@attribute IPR007903 {0,1}
@attribute IPR007904 {0,1}
@attribute IPR007905 {0,1}
@attribute IPR007906 {0,1}
@attribute IPR007911 {0,1}
@attribute IPR007917 {0,1}
@attribute IPR007921 {0,1}
@attribute IPR007934 {0,1}
@attribute IPR007939 {0,1}
@attribute IPR007943 {0,1}
@attribute IPR007944 {0,1}
@attribute IPR007946 {0,1}
@attribute IPR007947 {0,1}
@attribute IPR007956 {0,1}
@attribute IPR007960 {0,1}
@attribute IPR007967 {0,1}
@attribute IPR007985 {0,1}
@attribute IPR008001 {0,1}
@attribute IPR008006 {0,1}
@attribute IPR008007 {0,1}
@attribute IPR008012 {0,1}
@attribute IPR008013 {0,1}
@attribute IPR008014 {0,1}
@attribute IPR008015 {0,1}
@attribute IPR008025 {0,1}
@attribute IPR008030 {0,1}
@attribute IPR008031 {0,1}
@attribute IPR008034 {0,1}
@attribute IPR008039 {0,1}
@attribute IPR008040 {0,1}
@attribute IPR008045 {0,1}
@attribute IPR008046 {0,1}
@attribute IPR008047 {0,1}
@attribute IPR008048 {0,1}
@attribute IPR008049 {0,1}
@attribute IPR008050 {0,1}
@attribute IPR008051 {0,1}
@attribute IPR008052 {0,1}
@attribute IPR008053 {0,1}
@attribute IPR008054 {0,1}
@attribute IPR008055 {0,1}
@attribute IPR008056 {0,1}
@attribute IPR008057 {0,1}
@attribute IPR008058 {0,1}
@attribute IPR008059 {0,1}
@attribute IPR008060 {0,1}
@attribute IPR008061 {0,1}
@attribute IPR008062 {0,1}
@attribute IPR008063 {0,1}
@attribute IPR008064 {0,1}
@attribute IPR008065 {0,1}
@attribute IPR008066 {0,1}
@attribute IPR008067 {0,1}
@attribute IPR008068 {0,1}
@attribute IPR008069 {0,1}
@attribute IPR008071 {0,1}
@attribute IPR008072 {0,1}
@attribute IPR008073 {0,1}
@attribute IPR008074 {0,1}
@attribute IPR008076 {0,1}
@attribute IPR008077 {0,1}
@attribute IPR008078 {0,1}
@attribute IPR008079 {0,1}
@attribute IPR008080 {0,1}
@attribute IPR008081 {0,1}
@attribute IPR008083 {0,1}
@attribute IPR008087 {0,1}
@attribute IPR008089 {0,1}
@attribute IPR008093 {0,1}
@attribute IPR008094 {0,1}
@attribute IPR008095 {0,1}
@attribute IPR008096 {0,1}
@attribute IPR008097 {0,1}
@attribute IPR008098 {0,1}
@attribute IPR008099 {0,1}
@attribute IPR008100 {0,1}
@attribute IPR008101 {0,1}
@attribute IPR008102 {0,1}
@attribute IPR008103 {0,1}
@attribute IPR008104 {0,1}
@attribute IPR008105 {0,1}
@attribute IPR008108 {0,1}
@attribute IPR008109 {0,1}
@attribute IPR008111 {0,1}
@attribute IPR008112 {0,1}
@attribute IPR008121 {0,1}
@attribute IPR008122 {0,1}
@attribute IPR008123 {0,1}
@attribute IPR008126 {0,1}
@attribute IPR008127 {0,1}
@attribute IPR008128 {0,1}
@attribute IPR008129 {0,1}
@attribute IPR008130 {0,1}
@attribute IPR008132 {0,1}
@attribute IPR008133 {0,1}
@attribute IPR008134 {0,1}
@attribute IPR008135 {0,1}
@attribute IPR008136 {0,1}
@attribute IPR008138 {0,1}
@attribute IPR008139 {0,1}
@attribute IPR008141 {0,1}
@attribute IPR008142 {0,1}
@attribute IPR008143 {0,1}
@attribute IPR008144 {0,1}
@attribute IPR008145 {0,1}
@attribute IPR008146 {0,1}
@attribute IPR008147 {0,1}
@attribute IPR008148 {0,1}
@attribute IPR008150 {0,1}
@attribute IPR008152 {0,1}
@attribute IPR008153 {0,1}
@attribute IPR008154 {0,1}
@attribute IPR008155 {0,1}
@attribute IPR008158 {0,1}
@attribute IPR008160 {0,1}
@attribute IPR008162 {0,1}
@attribute IPR008168 {0,1}
@attribute IPR008170 {0,1}
@attribute IPR008172 {0,1}
@attribute IPR008174 {0,1}
@attribute IPR008175 {0,1}
@attribute IPR008179 {0,1}
@attribute IPR008180 {0,1}
@attribute IPR008181 {0,1}
@attribute IPR008183 {0,1}
@attribute IPR008185 {0,1}
@attribute IPR008193 {0,1}
@attribute IPR008195 {0,1}
@attribute IPR008199 {0,1}
@attribute IPR008200 {0,1}
@attribute IPR008207 {0,1}
@attribute IPR008209 {0,1}
@attribute IPR008210 {0,1}
@attribute IPR008211 {0,1}
@attribute IPR008213 {0,1}
@attribute IPR008215 {0,1}
@attribute IPR008216 {0,1}
@attribute IPR008219 {0,1}
@attribute IPR008220 {0,1}
@attribute IPR008221 {0,1}
@attribute IPR008223 {0,1}
@attribute IPR008225 {0,1}
@attribute IPR008228 {0,1}
@attribute IPR008229 {0,1}
@attribute IPR008231 {0,1}
@attribute IPR008238 {0,1}
@attribute IPR008242 {0,1}
@attribute IPR008243 {0,1}
@attribute IPR008244 {0,1}
@attribute IPR008248 {0,1}
@attribute IPR008249 {0,1}
@attribute IPR008250 {0,1}
@attribute IPR008251 {0,1}
@attribute IPR008252 {0,1}
@attribute IPR008253 {0,1}
@attribute IPR008254 {0,1}
@attribute IPR008255 {0,1}
@attribute IPR008256 {0,1}
@attribute IPR008257 {0,1}
@attribute IPR008258 {0,1}
@attribute IPR008259 {0,1}
@attribute IPR008261 {0,1}
@attribute IPR008263 {0,1}
@attribute IPR008264 {0,1}
@attribute IPR008265 {0,1}
@attribute IPR008266 {0,1}
@attribute IPR008268 {0,1}
@attribute IPR008269 {0,1}
@attribute IPR008270 {0,1}
@attribute IPR008271 {0,1}
@attribute IPR008272 {0,1}
@attribute IPR008273 {0,1}
@attribute IPR008274 {0,1}
@attribute IPR008276 {0,1}
@attribute IPR008278 {0,1}
@attribute IPR008279 {0,1}
@attribute IPR008280 {0,1}
@attribute IPR008282 {0,1}
@attribute IPR008283 {0,1}
@attribute IPR008284 {0,1}
@attribute IPR008286 {0,1}
@attribute IPR008288 {0,1}
@attribute IPR008289 {0,1}
@attribute IPR008290 {0,1}
@attribute IPR008291 {0,1}
@attribute IPR008294 {0,1}
@attribute IPR008296 {0,1}
@attribute IPR008297 {0,1}
@attribute IPR008313 {0,1}
@attribute IPR008314 {0,1}
@attribute IPR008327 {0,1}
@attribute IPR008330 {0,1}
@attribute IPR008331 {0,1}
@attribute IPR008332 {0,1}
@attribute IPR008333 {0,1}
@attribute IPR008334 {0,1}
@attribute IPR008335 {0,1}
@attribute IPR008336 {0,1}
@attribute IPR008339 {0,1}
@attribute IPR008340 {0,1}
@attribute IPR008341 {0,1}
@attribute IPR008342 {0,1}
@attribute IPR008343 {0,1}
@attribute IPR008344 {0,1}
@attribute IPR008345 {0,1}
@attribute IPR008346 {0,1}
@attribute IPR008347 {0,1}
@attribute IPR008348 {0,1}
@attribute IPR008349 {0,1}
@attribute IPR008350 {0,1}
@attribute IPR008351 {0,1}
@attribute IPR008352 {0,1}
@attribute IPR008353 {0,1}
@attribute IPR008354 {0,1}
@attribute IPR008355 {0,1}
@attribute IPR008356 {0,1}
@attribute IPR008359 {0,1}
@attribute IPR008361 {0,1}
@attribute IPR008362 {0,1}
@attribute IPR008363 {0,1}
@attribute IPR008364 {0,1}
@attribute IPR008365 {0,1}
@attribute IPR008366 {0,1}
@attribute IPR008368 {0,1}
@attribute IPR008369 {0,1}
@attribute IPR008370 {0,1}
@attribute IPR008371 {0,1}
@attribute IPR008372 {0,1}
@attribute IPR008373 {0,1}
@attribute IPR008377 {0,1}
@attribute IPR008379 {0,1}
@attribute IPR008380 {0,1}
@attribute IPR008384 {0,1}
@attribute IPR008391 {0,1}
@attribute IPR008397 {0,1}
@attribute IPR008401 {0,1}
@attribute IPR008403 {0,1}
@attribute IPR008409 {0,1}
@attribute IPR008412 {0,1}
@attribute IPR008417 {0,1}
@attribute IPR008424 {0,1}
@attribute IPR008425 {0,1}
@attribute IPR008426 {0,1}
@attribute IPR008428 {0,1}
@attribute IPR008431 {0,1}
@attribute IPR008434 {0,1}
@attribute IPR008442 {0,1}
@attribute IPR008454 {0,1}
@attribute IPR008457 {0,1}
@attribute IPR008463 {0,1}
@attribute IPR008465 {0,1}
@attribute IPR008466 {0,1}
@attribute IPR008467 {0,1}
@attribute IPR008468 {0,1}
@attribute IPR008471 {0,1}
@attribute IPR008475 {0,1}
@attribute IPR008490 {0,1}
@attribute IPR008501 {0,1}
@attribute IPR008503 {0,1}
@attribute IPR008506 {0,1}
@attribute IPR008514 {0,1}
@attribute IPR008515 {0,1}
@attribute IPR008555 {0,1}
@attribute IPR008570 {0,1}
@attribute IPR008571 {0,1}
@attribute IPR008591 {0,1}
@attribute IPR008594 {0,1}
@attribute IPR008595 {0,1}
@attribute IPR008599 {0,1}
@attribute IPR008602 {0,1}
@attribute IPR008603 {0,1}
@attribute IPR008604 {0,1}
@attribute IPR008606 {0,1}
@attribute IPR008616 {0,1}
@attribute IPR008622 {0,1}
@attribute IPR008625 {0,1}
@attribute IPR008630 {0,1}
@attribute IPR008631 {0,1}
@attribute IPR008635 {0,1}
@attribute IPR008640 {0,1}
@attribute IPR008656 {0,1}
@attribute IPR008670 {0,1}
@attribute IPR008671 {0,1}
@attribute IPR008672 {0,1}
@attribute IPR008676 {0,1}
@attribute IPR008677 {0,1}
@attribute IPR008685 {0,1}
@attribute IPR008690 {0,1}
@attribute IPR008700 {0,1}
@attribute IPR008703 {0,1}
@attribute IPR008710 {0,1}
@attribute IPR008715 {0,1}
@attribute IPR008717 {0,1}
@attribute IPR008721 {0,1}
@attribute IPR008722 {0,1}
@attribute IPR008728 {0,1}
@attribute IPR008729 {0,1}
@attribute IPR008731 {0,1}
@attribute IPR008733 {0,1}
@attribute IPR008734 {0,1}
@attribute IPR008750 {0,1}
@attribute IPR008753 {0,1}
@attribute IPR008754 {0,1}
@attribute IPR008756 {0,1}
@attribute IPR008757 {0,1}
@attribute IPR008758 {0,1}
@attribute IPR008763 {0,1}
@attribute IPR008764 {0,1}
@attribute IPR008767 {0,1}
@attribute IPR008772 {0,1}
@attribute IPR008773 {0,1}
@attribute IPR008775 {0,1}
@attribute IPR008778 {0,1}
@attribute IPR008792 {0,1}
@attribute IPR008794 {0,1}
@attribute IPR008795 {0,1}
@attribute IPR008797 {0,1}
@attribute IPR008816 {0,1}
@attribute IPR008822 {0,1}
@attribute IPR008824 {0,1}
@attribute IPR008829 {0,1}
@attribute IPR008832 {0,1}
@attribute IPR008844 {0,1}
@attribute IPR008847 {0,1}
@attribute IPR008850 {0,1}
@attribute IPR008851 {0,1}
@attribute IPR008854 {0,1}
@attribute IPR008855 {0,1}
@attribute IPR008856 {0,1}
@attribute IPR008857 {0,1}
@attribute IPR008858 {0,1}
@attribute IPR008859 {0,1}
@attribute IPR008865 {0,1}
@attribute IPR008867 {0,1}
@attribute IPR008869 {0,1}
@attribute IPR008880 {0,1}
@attribute IPR008881 {0,1}
@attribute IPR008883 {0,1}
@attribute IPR008886 {0,1}
@attribute IPR008893 {0,1}
@attribute IPR008895 {0,1}
@attribute IPR008900 {0,1}
@attribute IPR008901 {0,1}
@attribute IPR008905 {0,1}
@attribute IPR008908 {0,1}
@attribute IPR008909 {0,1}
@attribute IPR008910 {0,1}
@attribute IPR008914 {0,1}
@attribute IPR008915 {0,1}
@attribute IPR008916 {0,1}
@attribute IPR008917 {0,1}
@attribute IPR008918 {0,1}
@attribute IPR008920 {0,1}
@attribute IPR008921 {0,1}
@attribute IPR008922 {0,1}
@attribute IPR008924 {0,1}
@attribute IPR008925 {0,1}
@attribute IPR008926 {0,1}
@attribute IPR008927 {0,1}
@attribute IPR008928 {0,1}
@attribute IPR008929 {0,1}
@attribute IPR008930 {0,1}
@attribute IPR008932 {0,1}
@attribute IPR008936 {0,1}
@attribute IPR008937 {0,1}
@attribute IPR008940 {0,1}
@attribute IPR008942 {0,1}
@attribute IPR008946 {0,1}
@attribute IPR008947 {0,1}
@attribute IPR008948 {0,1}
@attribute IPR008949 {0,1}
@attribute IPR008952 {0,1}
@attribute IPR008953 {0,1}
@attribute IPR008954 {0,1}
@attribute IPR008955 {0,1}
@attribute IPR008957 {0,1}
@attribute IPR008958 {0,1}
@attribute IPR008960 {0,1}
@attribute IPR008962 {0,1}
@attribute IPR008964 {0,1}
@attribute IPR008965 {0,1}
@attribute IPR008966 {0,1}
@attribute IPR008967 {0,1}
@attribute IPR008968 {0,1}
@attribute IPR008969 {0,1}
@attribute IPR008970 {0,1}
@attribute IPR008971 {0,1}
@attribute IPR008972 {0,1}
@attribute IPR008973 {0,1}
@attribute IPR008974 {0,1}
@attribute IPR008976 {0,1}
@attribute IPR008977 {0,1}
@attribute IPR008978 {0,1}
@attribute IPR008979 {0,1}
@attribute IPR008983 {0,1}
@attribute IPR008984 {0,1}
@attribute IPR008985 {0,1}
@attribute IPR008988 {0,1}
@attribute IPR008989 {0,1}
@attribute IPR008990 {0,1}
@attribute IPR008991 {0,1}
@attribute IPR008992 {0,1}
@attribute IPR008993 {0,1}
@attribute IPR008995 {0,1}
@attribute IPR008996 {0,1}
@attribute IPR008997 {0,1}
@attribute IPR008999 {0,1}
@attribute IPR009000 {0,1}
@attribute IPR009001 {0,1}
@attribute IPR009002 {0,1}
@attribute IPR009003 {0,1}
@attribute IPR009004 {0,1}
@attribute IPR009006 {0,1}
@attribute IPR009007 {0,1}
@attribute IPR009008 {0,1}
@attribute IPR009009 {0,1}
@attribute IPR009010 {0,1}
@attribute IPR009011 {0,1}
@attribute IPR009012 {0,1}
@attribute IPR009014 {0,1}
@attribute IPR009015 {0,1}
@attribute IPR009016 {0,1}
@attribute IPR009017 {0,1}
@attribute IPR009018 {0,1}
@attribute IPR009019 {0,1}
@attribute IPR009020 {0,1}
@attribute IPR009022 {0,1}
@attribute IPR009023 {0,1}
@attribute IPR009024 {0,1}
@attribute IPR009025 {0,1}
@attribute IPR009027 {0,1}
@attribute IPR009028 {0,1}
@attribute IPR009029 {0,1}
@attribute IPR009030 {0,1}
@attribute IPR009031 {0,1}
@attribute IPR009033 {0,1}
@attribute IPR009036 {0,1}
@attribute IPR009040 {0,1}
@attribute IPR009042 {0,1}
@attribute IPR009045 {0,1}
@attribute IPR009047 {0,1}
@attribute IPR009048 {0,1}
@attribute IPR009049 {0,1}
@attribute IPR009050 {0,1}
@attribute IPR009051 {0,1}
@attribute IPR009052 {0,1}
@attribute IPR009053 {0,1}
@attribute IPR009054 {0,1}
@attribute IPR009055 {0,1}
@attribute IPR009056 {0,1}
@attribute IPR009057 {0,1}
@attribute IPR009060 {0,1}
@attribute IPR009061 {0,1}
@attribute IPR009062 {0,1}
@attribute IPR009063 {0,1}
@attribute IPR009067 {0,1}
@attribute IPR009068 {0,1}
@attribute IPR009069 {0,1}
@attribute IPR009071 {0,1}
@attribute IPR009072 {0,1}
@attribute IPR009073 {0,1}
@attribute IPR009075 {0,1}
@attribute IPR009077 {0,1}
@attribute IPR009078 {0,1}
@attribute IPR009079 {0,1}
@attribute IPR009080 {0,1}
@attribute IPR009081 {0,1}
@attribute IPR009082 {0,1}
@attribute IPR009083 {0,1}
@attribute IPR009084 {0,1}
@attribute IPR009087 {0,1}
@attribute IPR009088 {0,1}
@attribute IPR009089 {0,1}
@attribute IPR009090 {0,1}
@attribute IPR009091 {0,1}
@attribute IPR009094 {0,1}
@attribute IPR009095 {0,1}
@attribute IPR009097 {0,1}
@attribute IPR009100 {0,1}
@attribute IPR009107 {0,1}
@attribute IPR009109 {0,1}
@attribute IPR009110 {0,1}
@attribute IPR009114 {0,1}
@attribute IPR009119 {0,1}
@attribute IPR009120 {0,1}
@attribute IPR009121 {0,1}
@attribute IPR009122 {0,1}
@attribute IPR009123 {0,1}
@attribute IPR009124 {0,1}
@attribute IPR009126 {0,1}
@attribute IPR009131 {0,1}
@attribute IPR009132 {0,1}
@attribute IPR009133 {0,1}
@attribute IPR009134 {0,1}
@attribute IPR009135 {0,1}
@attribute IPR009136 {0,1}
@attribute IPR009137 {0,1}
@attribute IPR009138 {0,1}
@attribute IPR009139 {0,1}
@attribute IPR009140 {0,1}
@attribute IPR009141 {0,1}
@attribute IPR009142 {0,1}
@attribute IPR009143 {0,1}
@attribute IPR009144 {0,1}
@attribute IPR009145 {0,1}
@attribute IPR009146 {0,1}
@attribute IPR009147 {0,1}
@attribute IPR009150 {0,1}
@attribute IPR009152 {0,1}
@attribute IPR009154 {0,1}
@attribute IPR009158 {0,1}
@attribute IPR009160 {0,1}
@attribute IPR009161 {0,1}
@attribute IPR009163 {0,1}
@attribute IPR009164 {0,1}
@attribute IPR009165 {0,1}
@attribute IPR009167 {0,1}
@attribute IPR009168 {0,1}
@attribute IPR009169 {0,1}
@attribute IPR009186 {0,1}
@attribute IPR009187 {0,1}
@attribute IPR009193 {0,1}
@attribute IPR009194 {0,1}
@attribute IPR009205 {0,1}
@attribute IPR009212 {0,1}
@attribute IPR009220 {0,1}
@attribute IPR009223 {0,1}
@attribute IPR009224 {0,1}
@attribute IPR009232 {0,1}
@attribute IPR009233 {0,1}
@attribute IPR009234 {0,1}
@attribute IPR009240 {0,1}
@attribute IPR009246 {0,1}
@attribute IPR009249 {0,1}
@attribute IPR009252 {0,1}
@attribute IPR009254 {0,1}
@attribute IPR009271 {0,1}
@attribute IPR009283 {0,1}
@attribute IPR009286 {0,1}
@attribute IPR009288 {0,1}
@attribute IPR009294 {0,1}
@attribute IPR009307 {0,1}
@attribute IPR009308 {0,1}
@attribute IPR009315 {0,1}
@attribute IPR009317 {0,1}
@attribute IPR009318 {0,1}
@attribute IPR009330 {0,1}
@attribute IPR009345 {0,1}
@attribute IPR009360 {0,1}
@attribute IPR009361 {0,1}
@attribute IPR009362 {0,1}
@attribute IPR009367 {0,1}
@attribute IPR009377 {0,1}
@attribute IPR009378 {0,1}
@attribute IPR009383 {0,1}
@attribute IPR009386 {0,1}
@attribute IPR009388 {0,1}
@attribute IPR009390 {0,1}
@attribute IPR009398 {0,1}
@attribute IPR009400 {0,1}
@attribute IPR009405 {0,1}
@attribute IPR009408 {0,1}
@attribute IPR009410 {0,1}
@attribute IPR009420 {0,1}
@attribute IPR009422 {0,1}
@attribute IPR009428 {0,1}
@attribute IPR009439 {0,1}
@attribute IPR009447 {0,1}
@attribute IPR009448 {0,1}
@attribute IPR009451 {0,1}
@attribute IPR009456 {0,1}
@attribute IPR009460 {0,1}
@attribute IPR009464 {0,1}
@attribute IPR009483 {0,1}
@attribute IPR009496 {0,1}
@attribute IPR009502 {0,1}
@attribute IPR009505 {0,1}
@attribute IPR009510 {0,1}
@attribute IPR009518 {0,1}
@attribute IPR009523 {0,1}
@attribute IPR009535 {0,1}
@attribute IPR009539 {0,1}
@attribute IPR009542 {0,1}
@attribute IPR009558 {0,1}
@attribute IPR009563 {0,1}
@attribute IPR009570 {0,1}
@attribute IPR009582 {0,1}
@attribute IPR009600 {0,1}
@attribute IPR009601 {0,1}
@attribute IPR009607 {0,1}
@attribute IPR009609 {0,1}
@attribute IPR009614 {0,1}
@attribute IPR009639 {0,1}
@attribute IPR009655 {0,1}
@attribute IPR009659 {0,1}
@attribute IPR009662 {0,1}
@attribute IPR009664 {0,1}
@attribute IPR009671 {0,1}
@attribute IPR009674 {0,1}
@attribute IPR009695 {0,1}
@attribute IPR009703 {0,1}
@attribute IPR009707 {0,1}
@attribute IPR009714 {0,1}
@attribute IPR009718 {0,1}
@attribute IPR009720 {0,1}
@attribute IPR009721 {0,1}
@attribute IPR009723 {0,1}
@attribute IPR009727 {0,1}
@attribute IPR009729 {0,1}
@attribute IPR009730 {0,1}
@attribute IPR009732 {0,1}
@attribute IPR009742 {0,1}
@attribute IPR009776 {0,1}
@attribute IPR009779 {0,1}
@attribute IPR009784 {0,1}
@attribute IPR009806 {0,1}
@attribute IPR009818 {0,1}
@attribute IPR009846 {0,1}
@attribute IPR009847 {0,1}
@attribute IPR009851 {0,1}
@attribute IPR009852 {0,1}
@attribute IPR009857 {0,1}
@attribute IPR009861 {0,1}
@attribute IPR009875 {0,1}
@attribute IPR009890 {0,1}
@attribute IPR009905 {0,1}
@attribute IPR009914 {0,1}
@attribute IPR009917 {0,1}
@attribute IPR009920 {0,1}
@attribute IPR009928 {0,1}
@attribute IPR009929 {0,1}
@attribute IPR009933 {0,1}
@attribute IPR009967 {0,1}
@attribute IPR009986 {0,1}
@attribute IPR009991 {0,1}
@attribute IPR009993 {0,1}
@attribute IPR010001 {0,1}
@attribute IPR010010 {0,1}
@attribute IPR010011 {0,1}
@attribute IPR010016 {0,1}
@attribute IPR010021 {0,1}
@attribute IPR010023 {0,1}
@attribute IPR010025 {0,1}
@attribute IPR010029 {0,1}
@attribute IPR010031 {0,1}
@attribute IPR010034 {0,1}
@attribute IPR010035 {0,1}
@attribute IPR010038 {0,1}
@attribute IPR010041 {0,1}
@attribute IPR010043 {0,1}
@attribute IPR010044 {0,1}
@attribute IPR010045 {0,1}
@attribute IPR010047 {0,1}
@attribute IPR010048 {0,1}
@attribute IPR010049 {0,1}
@attribute IPR010051 {0,1}
@attribute IPR010052 {0,1}
@attribute IPR010054 {0,1}
@attribute IPR010055 {0,1}
@attribute IPR010058 {0,1}
@attribute IPR010059 {0,1}
@attribute IPR010061 {0,1}
@attribute IPR010062 {0,1}
@attribute IPR010065 {0,1}
@attribute IPR010066 {0,1}
@attribute IPR010067 {0,1}
@attribute IPR010071 {0,1}
@attribute IPR010072 {0,1}
@attribute IPR010073 {0,1}
@attribute IPR010074 {0,1}
@attribute IPR010075 {0,1}
@attribute IPR010078 {0,1}
@attribute IPR010079 {0,1}
@attribute IPR010080 {0,1}
@attribute IPR010081 {0,1}
@attribute IPR010083 {0,1}
@attribute IPR010084 {0,1}
@attribute IPR010086 {0,1}
@attribute IPR010089 {0,1}
@attribute IPR010093 {0,1}
@attribute IPR010095 {0,1}
@attribute IPR010096 {0,1}
@attribute IPR010097 {0,1}
@attribute IPR010099 {0,1}
@attribute IPR010101 {0,1}
@attribute IPR010102 {0,1}
@attribute IPR010105 {0,1}
@attribute IPR010107 {0,1}
@attribute IPR010108 {0,1}
@attribute IPR010109 {0,1}
@attribute IPR010110 {0,1}
@attribute IPR010111 {0,1}
@attribute IPR010112 {0,1}
@attribute IPR010113 {0,1}
@attribute IPR010114 {0,1}
@attribute IPR010115 {0,1}
@attribute IPR010116 {0,1}
@attribute IPR010117 {0,1}
@attribute IPR010118 {0,1}
@attribute IPR010121 {0,1}
@attribute IPR010122 {0,1}
@attribute IPR010125 {0,1}
@attribute IPR010128 {0,1}
@attribute IPR010129 {0,1}
@attribute IPR010130 {0,1}
@attribute IPR010131 {0,1}
@attribute IPR010133 {0,1}
@attribute IPR010136 {0,1}
@attribute IPR010137 {0,1}
@attribute IPR010138 {0,1}
@attribute IPR010139 {0,1}
@attribute IPR010140 {0,1}
@attribute IPR010143 {0,1}
@attribute IPR010159 {0,1}
@attribute IPR010161 {0,1}
@attribute IPR010163 {0,1}
@attribute IPR010164 {0,1}
@attribute IPR010167 {0,1}
@attribute IPR010168 {0,1}
@attribute IPR010169 {0,1}
@attribute IPR010174 {0,1}
@attribute IPR010175 {0,1}
@attribute IPR010182 {0,1}
@attribute IPR010186 {0,1}
@attribute IPR010187 {0,1}
@attribute IPR010188 {0,1}
@attribute IPR010189 {0,1}
@attribute IPR010190 {0,1}
@attribute IPR010191 {0,1}
@attribute IPR010192 {0,1}
@attribute IPR010193 {0,1}
@attribute IPR010194 {0,1}
@attribute IPR010196 {0,1}
@attribute IPR010197 {0,1}
@attribute IPR010198 {0,1}
@attribute IPR010199 {0,1}
@attribute IPR010200 {0,1}
@attribute IPR010203 {0,1}
@attribute IPR010204 {0,1}
@attribute IPR010205 {0,1}
@attribute IPR010206 {0,1}
@attribute IPR010207 {0,1}
@attribute IPR010208 {0,1}
@attribute IPR010209 {0,1}
@attribute IPR010211 {0,1}
@attribute IPR010212 {0,1}
@attribute IPR010213 {0,1}
@attribute IPR010214 {0,1}
@attribute IPR010216 {0,1}
@attribute IPR010218 {0,1}
@attribute IPR010219 {0,1}
@attribute IPR010223 {0,1}
@attribute IPR010224 {0,1}
@attribute IPR010226 {0,1}
@attribute IPR010227 {0,1}
@attribute IPR010228 {0,1}
@attribute IPR010230 {0,1}
@attribute IPR010231 {0,1}
@attribute IPR010232 {0,1}
@attribute IPR010233 {0,1}
@attribute IPR010235 {0,1}
@attribute IPR010236 {0,1}
@attribute IPR010237 {0,1}
@attribute IPR010238 {0,1}
@attribute IPR010240 {0,1}
@attribute IPR010241 {0,1}
@attribute IPR010242 {0,1}
@attribute IPR010243 {0,1}
@attribute IPR010244 {0,1}
@attribute IPR010245 {0,1}
@attribute IPR010248 {0,1}
@attribute IPR010251 {0,1}
@attribute IPR010253 {0,1}
@attribute IPR010254 {0,1}
@attribute IPR010255 {0,1}
@attribute IPR010258 {0,1}
@attribute IPR010259 {0,1}
@attribute IPR010261 {0,1}
@attribute IPR010271 {0,1}
@attribute IPR010280 {0,1}
@attribute IPR010282 {0,1}
@attribute IPR010286 {0,1}
@attribute IPR010288 {0,1}
@attribute IPR010290 {0,1}
@attribute IPR010292 {0,1}
@attribute IPR010294 {0,1}
@attribute IPR010298 {0,1}
@attribute IPR010300 {0,1}
@attribute IPR010303 {0,1}
@attribute IPR010304 {0,1}
@attribute IPR010306 {0,1}
@attribute IPR010307 {0,1}
@attribute IPR010312 {0,1}
@attribute IPR010313 {0,1}
@attribute IPR010316 {0,1}
@attribute IPR010324 {0,1}
@attribute IPR010326 {0,1}
@attribute IPR010329 {0,1}
@attribute IPR010334 {0,1}
@attribute IPR010345 {0,1}
@attribute IPR010347 {0,1}
@attribute IPR010356 {0,1}
@attribute IPR010358 {0,1}
@attribute IPR010359 {0,1}
@attribute IPR010363 {0,1}
@attribute IPR010372 {0,1}
@attribute IPR010376 {0,1}
@attribute IPR010379 {0,1}
@attribute IPR010384 {0,1}
@attribute IPR010386 {0,1}
@attribute IPR010388 {0,1}
@attribute IPR010391 {0,1}
@attribute IPR010394 {0,1}
@attribute IPR010399 {0,1}
@attribute IPR010401 {0,1}
@attribute IPR010402 {0,1}
@attribute IPR010407 {0,1}
@attribute IPR010409 {0,1}
@attribute IPR010414 {0,1}
@attribute IPR010418 {0,1}
@attribute IPR010424 {0,1}
@attribute IPR010426 {0,1}
@attribute IPR010435 {0,1}
@attribute IPR010440 {0,1}
@attribute IPR010442 {0,1}
@attribute IPR010445 {0,1}
@attribute IPR010449 {0,1}
@attribute IPR010451 {0,1}
@attribute IPR010452 {0,1}
@attribute IPR010456 {0,1}
@attribute IPR010457 {0,1}
@attribute IPR010458 {0,1}
@attribute IPR010461 {0,1}
@attribute IPR010462 {0,1}
@attribute IPR010465 {0,1}
@attribute IPR010468 {0,1}
@attribute IPR010472 {0,1}
@attribute IPR010473 {0,1}
@attribute IPR010474 {0,1}
@attribute IPR010476 {0,1}
@attribute IPR010479 {0,1}
@attribute IPR010481 {0,1}
@attribute IPR010488 {0,1}
@attribute IPR010491 {0,1}
@attribute IPR010492 {0,1}
@attribute IPR010493 {0,1}
@attribute IPR010497 {0,1}
@attribute IPR010499 {0,1}
@attribute IPR010502 {0,1}
@attribute IPR010505 {0,1}
@attribute IPR010506 {0,1}
@attribute IPR010507 {0,1}
@attribute IPR010509 {0,1}
@attribute IPR010513 {0,1}
@attribute IPR010514 {0,1}
@attribute IPR010515 {0,1}
@attribute IPR010516 {0,1}
@attribute IPR010520 {0,1}
@attribute IPR010524 {0,1}
@attribute IPR010526 {0,1}
@attribute IPR010527 {0,1}
@attribute IPR010533 {0,1}
@attribute IPR010536 {0,1}
@attribute IPR010541 {0,1}
@attribute IPR010542 {0,1}
@attribute IPR010550 {0,1}
@attribute IPR010551 {0,1}
@attribute IPR010555 {0,1}
@attribute IPR010559 {0,1}
@attribute IPR010560 {0,1}
@attribute IPR010569 {0,1}
@attribute IPR010578 {0,1}
@attribute IPR010579 {0,1}
@attribute IPR010582 {0,1}
@attribute IPR010583 {0,1}
@attribute IPR010585 {0,1}
@attribute IPR010586 {0,1}
@attribute IPR010591 {0,1}
@attribute IPR010592 {0,1}
@attribute IPR010596 {0,1}
@attribute IPR010603 {0,1}
@attribute IPR010622 {0,1}
@attribute IPR010624 {0,1}
@attribute IPR010625 {0,1}
@attribute IPR010627 {0,1}
@attribute IPR010628 {0,1}
@attribute IPR010635 {0,1}
@attribute IPR010644 {0,1}
@attribute IPR010648 {0,1}
@attribute IPR010650 {0,1}
@attribute IPR010651 {0,1}
@attribute IPR010653 {0,1}
@attribute IPR010660 {0,1}
@attribute IPR010663 {0,1}
@attribute IPR010664 {0,1}
@attribute IPR010666 {0,1}
@attribute IPR010672 {0,1}
@attribute IPR010674 {0,1}
@attribute IPR010681 {0,1}
@attribute IPR010690 {0,1}
@attribute IPR010693 {0,1}
@attribute IPR010696 {0,1}
@attribute IPR010702 {0,1}
@attribute IPR010703 {0,1}
@attribute IPR010710 {0,1}
@attribute IPR010711 {0,1}
@attribute IPR010713 {0,1}
@attribute IPR010714 {0,1}
@attribute IPR010720 {0,1}
@attribute IPR010722 {0,1}
@attribute IPR010723 {0,1}
@attribute IPR010729 {0,1}
@attribute IPR010750 {0,1}
@attribute IPR010760 {0,1}
@attribute IPR010766 {0,1}
@attribute IPR010771 {0,1}
@attribute IPR010776 {0,1}
@attribute IPR010788 {0,1}
@attribute IPR010790 {0,1}
@attribute IPR010794 {0,1}
@attribute IPR010795 {0,1}
@attribute IPR010797 {0,1}
@attribute IPR010808 {0,1}
@attribute IPR010809 {0,1}
@attribute IPR010810 {0,1}
@attribute IPR010812 {0,1}
@attribute IPR010817 {0,1}
@attribute IPR010819 {0,1}
@attribute IPR010821 {0,1}
@attribute IPR010822 {0,1}
@attribute IPR010827 {0,1}
@attribute IPR010831 {0,1}
@attribute IPR010844 {0,1}
@attribute IPR010845 {0,1}
@attribute IPR010863 {0,1}
@attribute IPR010870 {0,1}
@attribute IPR010879 {0,1}
@attribute IPR010891 {0,1}
@attribute IPR010893 {0,1}
@attribute IPR010894 {0,1}
@attribute IPR010895 {0,1}
@attribute IPR010897 {0,1}
@attribute IPR010901 {0,1}
@attribute IPR010908 {0,1}
@attribute IPR010909 {0,1}
@attribute IPR010912 {0,1}
@attribute IPR010914 {0,1}
@attribute IPR010916 {0,1}
@attribute IPR010917 {0,1}
@attribute IPR010918 {0,1}
@attribute IPR010919 {0,1}
@attribute IPR010920 {0,1}
@attribute IPR010921 {0,1}
@attribute IPR010923 {0,1}
@attribute IPR010926 {0,1}
@attribute IPR010930 {0,1}
@attribute IPR010933 {0,1}
@attribute IPR010934 {0,1}
@attribute IPR010935 {0,1}
@attribute IPR010940 {0,1}
@attribute IPR010941 {0,1}
@attribute IPR010945 {0,1}
@attribute IPR010949 {0,1}
@attribute IPR010952 {0,1}
@attribute IPR010953 {0,1}
@attribute IPR010954 {0,1}
@attribute IPR010957 {0,1}
@attribute IPR010958 {0,1}
@attribute IPR010960 {0,1}
@attribute IPR010961 {0,1}
@attribute IPR010962 {0,1}
@attribute IPR010963 {0,1}
@attribute IPR010966 {0,1}
@attribute IPR010967 {0,1}
@attribute IPR010968 {0,1}
@attribute IPR010970 {0,1}
@attribute IPR010971 {0,1}
@attribute IPR010972 {0,1}
@attribute IPR010973 {0,1}
@attribute IPR010974 {0,1}
@attribute IPR010975 {0,1}
@attribute IPR010976 {0,1}
@attribute IPR010977 {0,1}
@attribute IPR010978 {0,1}
@attribute IPR010979 {0,1}
@attribute IPR010981 {0,1}
@attribute IPR010982 {0,1}
@attribute IPR010985 {0,1}
@attribute IPR010987 {0,1}
@attribute IPR010989 {0,1}
@attribute IPR010991 {0,1}
@attribute IPR010992 {0,1}
@attribute IPR010993 {0,1}
@attribute IPR010994 {0,1}
@attribute IPR010995 {0,1}
@attribute IPR010996 {0,1}
@attribute IPR010997 {0,1}
@attribute IPR010998 {0,1}
@attribute IPR011001 {0,1}
@attribute IPR011002 {0,1}
@attribute IPR011004 {0,1}
@attribute IPR011005 {0,1}
@attribute IPR011006 {0,1}
@attribute IPR011008 {0,1}
@attribute IPR011009 {0,1}
@attribute IPR011010 {0,1}
@attribute IPR011011 {0,1}
@attribute IPR011012 {0,1}
@attribute IPR011013 {0,1}
@attribute IPR011014 {0,1}
@attribute IPR011015 {0,1}
@attribute IPR011017 {0,1}
@attribute IPR011019 {0,1}
@attribute IPR011021 {0,1}
@attribute IPR011022 {0,1}
@attribute IPR011023 {0,1}
@attribute IPR011025 {0,1}
@attribute IPR011026 {0,1}
@attribute IPR011028 {0,1}
@attribute IPR011029 {0,1}
@attribute IPR011031 {0,1}
@attribute IPR011032 {0,1}
@attribute IPR011033 {0,1}
@attribute IPR011034 {0,1}
@attribute IPR011035 {0,1}
@attribute IPR011037 {0,1}
@attribute IPR011038 {0,1}
@attribute IPR011039 {0,1}
@attribute IPR011040 {0,1}
@attribute IPR011041 {0,1}
@attribute IPR011042 {0,1}
@attribute IPR011043 {0,1}
@attribute IPR011044 {0,1}
@attribute IPR011045 {0,1}
@attribute IPR011046 {0,1}
@attribute IPR011047 {0,1}
@attribute IPR011048 {0,1}
@attribute IPR011049 {0,1}
@attribute IPR011050 {0,1}
@attribute IPR011051 {0,1}
@attribute IPR011053 {0,1}
@attribute IPR011054 {0,1}
@attribute IPR011055 {0,1}
@attribute IPR011056 {0,1}
@attribute IPR011057 {0,1}
@attribute IPR011059 {0,1}
@attribute IPR011060 {0,1}
@attribute IPR011063 {0,1}
@attribute IPR011064 {0,1}
@attribute IPR011065 {0,1}
@attribute IPR011066 {0,1}
@attribute IPR011067 {0,1}
@attribute IPR011068 {0,1}
@attribute IPR011070 {0,1}
@attribute IPR011071 {0,1}
@attribute IPR011072 {0,1}
@attribute IPR011074 {0,1}
@attribute IPR011075 {0,1}
@attribute IPR011076 {0,1}
@attribute IPR011078 {0,1}
@attribute IPR011079 {0,1}
@attribute IPR011082 {0,1}
@attribute IPR011084 {0,1}
@attribute IPR011095 {0,1}
@attribute IPR011096 {0,1}
@attribute IPR011098 {0,1}
@attribute IPR011099 {0,1}
@attribute IPR011100 {0,1}
@attribute IPR011104 {0,1}
@attribute IPR011108 {0,1}
@attribute IPR011109 {0,1}
@attribute IPR011112 {0,1}
@attribute IPR011115 {0,1}
@attribute IPR011116 {0,1}
@attribute IPR011118 {0,1}
@attribute IPR011120 {0,1}
@attribute IPR011126 {0,1}
@attribute IPR011127 {0,1}
@attribute IPR011128 {0,1}
@attribute IPR011129 {0,1}
@attribute IPR011130 {0,1}
@attribute IPR011134 {0,1}
@attribute IPR011140 {0,1}
@attribute IPR011141 {0,1}
@attribute IPR011143 {0,1}
@attribute IPR011145 {0,1}
@attribute IPR011146 {0,1}
@attribute IPR011147 {0,1}
@attribute IPR011149 {0,1}
@attribute IPR011150 {0,1}
@attribute IPR011151 {0,1}
@attribute IPR011158 {0,1}
@attribute IPR011159 {0,1}
@attribute IPR011160 {0,1}
@attribute IPR011161 {0,1}
@attribute IPR011162 {0,1}
@attribute IPR011163 {0,1}
@attribute IPR011166 {0,1}
@attribute IPR011167 {0,1}
@attribute IPR011174 {0,1}
@attribute IPR011177 {0,1}
@attribute IPR011178 {0,1}
@attribute IPR011179 {0,1}
@attribute IPR011182 {0,1}
@attribute IPR011184 {0,1}
@attribute IPR011186 {0,1}
@attribute IPR011190 {0,1}
@attribute IPR011192 {0,1}
@attribute IPR011193 {0,1}
@attribute IPR011194 {0,1}
@attribute IPR011206 {0,1}
@attribute IPR011234 {0,1}
@attribute IPR011236 {0,1}
@attribute IPR011237 {0,1}
@attribute IPR011241 {0,1}
@attribute IPR011242 {0,1}
@attribute IPR011243 {0,1}
@attribute IPR011244 {0,1}
@attribute IPR011245 {0,1}
@attribute IPR011249 {0,1}
@attribute IPR011250 {0,1}
@attribute IPR011251 {0,1}
@attribute IPR011252 {0,1}
@attribute IPR011254 {0,1}
@attribute IPR011256 {0,1}
@attribute IPR011257 {0,1}
@attribute IPR011258 {0,1}
@attribute IPR011259 {0,1}
@attribute IPR011260 {0,1}
@attribute IPR011261 {0,1}
@attribute IPR011262 {0,1}
@attribute IPR011263 {0,1}
@attribute IPR011264 {0,1}
@attribute IPR011265 {0,1}
@attribute IPR011266 {0,1}
@attribute IPR011268 {0,1}
@attribute IPR011269 {0,1}
@attribute IPR011270 {0,1}
@attribute IPR011274 {0,1}
@attribute IPR011275 {0,1}
@attribute IPR011276 {0,1}
@attribute IPR011277 {0,1}
@attribute IPR011278 {0,1}
@attribute IPR011280 {0,1}
@attribute IPR011281 {0,1}
@attribute IPR011282 {0,1}
@attribute IPR011283 {0,1}
@attribute IPR011284 {0,1}
@attribute IPR011288 {0,1}
@attribute IPR011289 {0,1}
@attribute IPR011292 {0,1}
@attribute IPR011293 {0,1}
@attribute IPR011294 {0,1}
@attribute IPR011296 {0,1}
@attribute IPR011297 {0,1}
@attribute IPR011299 {0,1}
@attribute IPR011300 {0,1}
@attribute IPR011302 {0,1}
@attribute IPR011303 {0,1}
@attribute IPR011304 {0,1}
@attribute IPR011305 {0,1}
@attribute IPR011306 {0,1}
@attribute IPR011307 {0,1}
@attribute IPR011308 {0,1}
@attribute IPR011311 {0,1}
@attribute IPR011313 {0,1}
@attribute IPR011314 {0,1}
@attribute IPR011316 {0,1}
@attribute IPR011317 {0,1}
@attribute IPR011319 {0,1}
@attribute IPR011320 {0,1}
@attribute IPR011321 {0,1}
@attribute IPR011322 {0,1}
@attribute IPR011324 {0,1}
@attribute IPR011325 {0,1}
@attribute IPR011330 {0,1}
@attribute IPR011331 {0,1}
@attribute IPR011332 {0,1}
@attribute IPR011333 {0,1}
@attribute IPR011334 {0,1}
@attribute IPR011335 {0,1}
@attribute IPR011337 {0,1}
@attribute IPR011339 {0,1}
@attribute IPR011341 {0,1}
@attribute IPR011342 {0,1}
@attribute IPR011343 {0,1}
@attribute IPR011344 {0,1}
@attribute IPR011348 {0,1}
@attribute IPR011356 {0,1}
@attribute IPR011360 {0,1}
@attribute IPR011365 {0,1}
@attribute IPR011370 {0,1}
@attribute IPR011375 {0,1}
@attribute IPR011381 {0,1}
@attribute IPR011383 {0,1}
@attribute IPR011388 {0,1}
@attribute IPR011395 {0,1}
@attribute IPR011398 {0,1}
@attribute IPR011400 {0,1}
@attribute IPR011402 {0,1}
@attribute IPR011407 {0,1}
@attribute IPR011410 {0,1}
@attribute IPR011413 {0,1}
@attribute IPR011414 {0,1}
@attribute IPR011417 {0,1}
@attribute IPR011419 {0,1}
@attribute IPR011420 {0,1}
@attribute IPR011428 {0,1}
@attribute IPR011442 {0,1}
@attribute IPR011451 {0,1}
@attribute IPR011488 {0,1}
@attribute IPR011490 {0,1}
@attribute IPR011491 {0,1}
@attribute IPR011493 {0,1}
@attribute IPR011494 {0,1}
@attribute IPR011496 {0,1}
@attribute IPR011497 {0,1}
@attribute IPR011498 {0,1}
@attribute IPR011499 {0,1}
@attribute IPR011500 {0,1}
@attribute IPR011502 {0,1}
@attribute IPR011505 {0,1}
@attribute IPR011510 {0,1}
@attribute IPR011511 {0,1}
@attribute IPR011515 {0,1}
@attribute IPR011516 {0,1}
@attribute IPR011524 {0,1}
@attribute IPR011526 {0,1}
@attribute IPR011527 {0,1}
@attribute IPR011529 {0,1}
@attribute IPR011530 {0,1}
@attribute IPR011531 {0,1}
@attribute IPR011533 {0,1}
@attribute IPR011534 {0,1}
@attribute IPR011535 {0,1}
@attribute IPR011536 {0,1}
@attribute IPR011537 {0,1}
@attribute IPR011538 {0,1}
@attribute IPR011539 {0,1}
@attribute IPR011541 {0,1}
@attribute IPR011542 {0,1}
@attribute IPR011544 {0,1}
@attribute IPR011545 {0,1}
@attribute IPR011546 {0,1}
@attribute IPR011547 {0,1}
@attribute IPR011548 {0,1}
@attribute IPR011549 {0,1}
@attribute IPR011551 {0,1}
@attribute IPR011552 {0,1}
@attribute IPR011553 {0,1}
@attribute IPR011556 {0,1}
@attribute IPR011557 {0,1}
@attribute IPR011559 {0,1}
@attribute IPR011564 {0,1}
@attribute IPR011566 {0,1}
@attribute IPR011576 {0,1}
@attribute IPR011577 {0,1}
@attribute IPR011579 {0,1}
@attribute IPR011583 {0,1}
@attribute IPR011589 {0,1}
@attribute IPR011590 {0,1}
@attribute IPR011598 {0,1}
@attribute IPR011599 {0,1}
@attribute IPR011600 {0,1}
@attribute IPR011601 {0,1}
@attribute IPR011602 {0,1}
@attribute IPR011603 {0,1}
@attribute IPR011604 {0,1}
@attribute IPR011605 {0,1}
@attribute IPR011607 {0,1}
@attribute IPR011608 {0,1}
@attribute IPR011611 {0,1}
@attribute IPR011612 {0,1}
@attribute IPR011613 {0,1}
@attribute IPR011614 {0,1}
@attribute IPR011615 {0,1}
@attribute IPR011616 {0,1}
@attribute IPR011618 {0,1}
@attribute IPR011619 {0,1}
@attribute IPR011620 {0,1}
@attribute IPR011621 {0,1}
@attribute IPR011624 {0,1}
@attribute IPR011625 {0,1}
@attribute IPR011626 {0,1}
@attribute IPR011629 {0,1}
@attribute IPR011638 {0,1}
@attribute IPR011639 {0,1}
@attribute IPR011640 {0,1}
@attribute IPR011641 {0,1}
@attribute IPR011642 {0,1}
@attribute IPR011644 {0,1}
@attribute IPR011645 {0,1}
@attribute IPR011646 {0,1}
@attribute IPR011648 {0,1}
@attribute IPR011649 {0,1}
@attribute IPR011650 {0,1}
@attribute IPR011651 {0,1}
@attribute IPR011656 {0,1}
@attribute IPR011657 {0,1}
@attribute IPR011658 {0,1}
@attribute IPR011659 {0,1}
@attribute IPR011662 {0,1}
@attribute IPR011663 {0,1}
@attribute IPR011666 {0,1}
@attribute IPR011668 {0,1}
@attribute IPR011677 {0,1}
@attribute IPR011679 {0,1}
@attribute IPR011682 {0,1}
@attribute IPR011683 {0,1}
@attribute IPR011697 {0,1}
@attribute IPR011698 {0,1}
@attribute IPR011700 {0,1}
@attribute IPR011701 {0,1}
@attribute IPR011702 {0,1}
@attribute IPR011704 {0,1}
@attribute IPR011705 {0,1}
@attribute IPR011706 {0,1}
@attribute IPR011707 {0,1}
@attribute IPR011708 {0,1}
@attribute IPR011709 {0,1}
@attribute IPR011710 {0,1}
@attribute IPR011711 {0,1}
@attribute IPR011712 {0,1}
@attribute IPR011715 {0,1}
@attribute IPR011716 {0,1}
@attribute IPR011720 {0,1}
@attribute IPR011722 {0,1}
@attribute IPR011725 {0,1}
@attribute IPR011759 {0,1}
@attribute IPR011760 {0,1}
@attribute IPR011761 {0,1}
@attribute IPR011762 {0,1}
@attribute IPR011763 {0,1}
@attribute IPR011764 {0,1}
@attribute IPR011765 {0,1}
@attribute IPR011766 {0,1}
@attribute IPR011767 {0,1}
@attribute IPR011768 {0,1}
@attribute IPR011770 {0,1}
@attribute IPR011771 {0,1}
@attribute IPR011773 {0,1}
@attribute IPR011774 {0,1}
@attribute IPR011775 {0,1}
@attribute IPR011776 {0,1}
@attribute IPR011777 {0,1}
@attribute IPR011778 {0,1}
@attribute IPR011779 {0,1}
@attribute IPR011780 {0,1}
@attribute IPR011782 {0,1}
@attribute IPR011783 {0,1}
@attribute IPR011784 {0,1}
@attribute IPR011786 {0,1}
@attribute IPR011787 {0,1}
@attribute IPR011789 {0,1}
@attribute IPR011790 {0,1}
@attribute IPR011793 {0,1}
@attribute IPR011794 {0,1}
@attribute IPR011795 {0,1}
@attribute IPR011798 {0,1}
@attribute IPR011799 {0,1}
@attribute IPR011800 {0,1}
@attribute IPR011804 {0,1}
@attribute IPR011805 {0,1}
@attribute IPR011806 {0,1}
@attribute IPR011808 {0,1}
@attribute IPR011811 {0,1}
@attribute IPR011813 {0,1}
@attribute IPR011814 {0,1}
@attribute IPR011816 {0,1}
@attribute IPR011817 {0,1}
@attribute IPR011818 {0,1}
@attribute IPR011820 {0,1}
@attribute IPR011822 {0,1}
@attribute IPR011823 {0,1}
@attribute IPR011824 {0,1}
@attribute IPR011825 {0,1}
@attribute IPR011826 {0,1}
@attribute IPR011827 {0,1}
@attribute IPR011828 {0,1}
@attribute IPR011829 {0,1}
@attribute IPR011830 {0,1}
@attribute IPR011831 {0,1}
@attribute IPR011833 {0,1}
@attribute IPR011834 {0,1}
@attribute IPR011835 {0,1}
@attribute IPR011837 {0,1}
@attribute IPR011840 {0,1}
@attribute IPR011841 {0,1}
@attribute IPR011842 {0,1}
@attribute IPR011843 {0,1}
@attribute IPR011845 {0,1}
@attribute IPR011847 {0,1}
@attribute IPR011849 {0,1}
@attribute IPR011850 {0,1}
@attribute IPR011851 {0,1}
@attribute IPR011852 {0,1}
@attribute IPR011854 {0,1}
@attribute IPR011856 {0,1}
@attribute IPR011857 {0,1}
@attribute IPR011858 {0,1}
@attribute IPR011859 {0,1}
@attribute IPR011860 {0,1}
@attribute IPR011862 {0,1}
@attribute IPR011864 {0,1}
@attribute IPR011865 {0,1}
@attribute IPR011866 {0,1}
@attribute IPR011867 {0,1}
@attribute IPR011868 {0,1}
@attribute IPR011869 {0,1}
@attribute IPR011872 {0,1}
@attribute IPR011876 {0,1}
@attribute IPR011877 {0,1}
@attribute IPR011879 {0,1}
@attribute IPR011885 {0,1}
@attribute IPR011886 {0,1}
@attribute IPR011887 {0,1}
@attribute IPR011888 {0,1}
@attribute IPR011890 {0,1}
@attribute IPR011891 {0,1}
@attribute IPR011892 {0,1}
@attribute IPR011893 {0,1}
@attribute IPR011894 {0,1}
@attribute IPR011895 {0,1}
@attribute IPR011897 {0,1}
@attribute IPR011898 {0,1}
@attribute IPR011899 {0,1}
@attribute IPR011900 {0,1}
@attribute IPR011902 {0,1}
@attribute IPR011904 {0,1}
@attribute IPR011906 {0,1}
@attribute IPR011907 {0,1}
@attribute IPR011909 {0,1}
@attribute IPR011912 {0,1}
@attribute IPR011913 {0,1}
@attribute IPR011914 {0,1}
@attribute IPR011917 {0,1}
@attribute IPR011919 {0,1}
@attribute IPR011920 {0,1}
@attribute IPR011921 {0,1}
@attribute IPR011922 {0,1}
@attribute IPR011923 {0,1}
@attribute IPR011924 {0,1}
@attribute IPR011925 {0,1}
@attribute IPR011926 {0,1}
@attribute IPR011927 {0,1}
@attribute IPR011931 {0,1}
@attribute IPR011932 {0,1}
@attribute IPR011936 {0,1}
@attribute IPR011937 {0,1}
@attribute IPR011938 {0,1}
@attribute IPR011939 {0,1}
@attribute IPR011940 {0,1}
@attribute IPR011941 {0,1}
@attribute IPR011943 {0,1}
@attribute IPR011945 {0,1}
@attribute IPR011947 {0,1}
@attribute IPR011948 {0,1}
@attribute IPR011950 {0,1}
@attribute IPR011953 {0,1}
@attribute IPR011957 {0,1}
@attribute IPR011961 {0,1}
@attribute IPR011962 {0,1}
@attribute IPR011969 {0,1}
@attribute IPR011978 {0,1}
@attribute IPR011988 {0,1}
@attribute IPR011989 {0,1}
@attribute IPR011990 {0,1}
@attribute IPR011991 {0,1}
@attribute IPR011992 {0,1}
@attribute IPR011993 {0,1}
@attribute IPR011994 {0,1}
@attribute IPR011995 {0,1}
@attribute IPR011996 {0,1}
@attribute IPR012000 {0,1}
@attribute IPR012001 {0,1}
@attribute IPR012003 {0,1}
@attribute IPR012004 {0,1}
@attribute IPR012006 {0,1}
@attribute IPR012008 {0,1}
@attribute IPR012010 {0,1}
@attribute IPR012011 {0,1}
@attribute IPR012012 {0,1}
@attribute IPR012013 {0,1}
@attribute IPR012015 {0,1}
@attribute IPR012016 {0,1}
@attribute IPR012020 {0,1}
@attribute IPR012022 {0,1}
@attribute IPR012043 {0,1}
@attribute IPR012048 {0,1}
@attribute IPR012052 {0,1}
@attribute IPR012056 {0,1}
@attribute IPR012066 {0,1}
@attribute IPR012078 {0,1}
@attribute IPR012079 {0,1}
@attribute IPR012080 {0,1}
@attribute IPR012089 {0,1}
@attribute IPR012090 {0,1}
@attribute IPR012092 {0,1}
@attribute IPR012093 {0,1}
@attribute IPR012094 {0,1}
@attribute IPR012096 {0,1}
@attribute IPR012101 {0,1}
@attribute IPR012103 {0,1}
@attribute IPR012108 {0,1}
@attribute IPR012110 {0,1}
@attribute IPR012112 {0,1}
@attribute IPR012120 {0,1}
@attribute IPR012128 {0,1}
@attribute IPR012129 {0,1}
@attribute IPR012131 {0,1}
@attribute IPR012132 {0,1}
@attribute IPR012133 {0,1}
@attribute IPR012134 {0,1}
@attribute IPR012135 {0,1}
@attribute IPR012136 {0,1}
@attribute IPR012137 {0,1}
@attribute IPR012138 {0,1}
@attribute IPR012141 {0,1}
@attribute IPR012142 {0,1}
@attribute IPR012143 {0,1}
@attribute IPR012144 {0,1}
@attribute IPR012146 {0,1}
@attribute IPR012147 {0,1}
@attribute IPR012148 {0,1}
@attribute IPR012151 {0,1}
@attribute IPR012152 {0,1}
@attribute IPR012156 {0,1}
@attribute IPR012159 {0,1}
@attribute IPR012162 {0,1}
@attribute IPR012163 {0,1}
@attribute IPR012165 {0,1}
@attribute IPR012170 {0,1}
@attribute IPR012171 {0,1}
@attribute IPR012177 {0,1}
@attribute IPR012178 {0,1}
@attribute IPR012183 {0,1}
@attribute IPR012187 {0,1}
@attribute IPR012188 {0,1}
@attribute IPR012198 {0,1}
@attribute IPR012202 {0,1}
@attribute IPR012206 {0,1}
@attribute IPR012211 {0,1}
@attribute IPR012218 {0,1}
@attribute IPR012220 {0,1}
@attribute IPR012223 {0,1}
@attribute IPR012224 {0,1}
@attribute IPR012227 {0,1}
@attribute IPR012233 {0,1}
@attribute IPR012234 {0,1}
@attribute IPR012235 {0,1}
@attribute IPR012245 {0,1}
@attribute IPR012251 {0,1}
@attribute IPR012255 {0,1}
@attribute IPR012256 {0,1}
@attribute IPR012257 {0,1}
@attribute IPR012258 {0,1}
@attribute IPR012259 {0,1}
@attribute IPR012262 {0,1}
@attribute IPR012265 {0,1}
@attribute IPR012266 {0,1}
@attribute IPR012267 {0,1}
@attribute IPR012269 {0,1}
@attribute IPR012270 {0,1}
@attribute IPR012273 {0,1}
@attribute IPR012274 {0,1}
@attribute IPR012278 {0,1}
@attribute IPR012280 {0,1}
@attribute IPR012284 {0,1}
@attribute IPR012285 {0,1}
@attribute IPR012286 {0,1}
@attribute IPR012287 {0,1}
@attribute IPR012288 {0,1}
@attribute IPR012290 {0,1}
@attribute IPR012291 {0,1}
@attribute IPR012292 {0,1}
@attribute IPR012293 {0,1}
@attribute IPR012294 {0,1}
@attribute IPR012295 {0,1}
@attribute IPR012301 {0,1}
@attribute IPR012302 {0,1}
@attribute IPR012305 {0,1}
@attribute IPR012307 {0,1}
@attribute IPR012308 {0,1}
@attribute IPR012309 {0,1}
@attribute IPR012310 {0,1}
@attribute IPR012312 {0,1}
@attribute IPR012313 {0,1}
@attribute IPR012314 {0,1}
@attribute IPR012317 {0,1}
@attribute IPR012318 {0,1}
@attribute IPR012319 {0,1}
@attribute IPR012320 {0,1}
@attribute IPR012327 {0,1}
@attribute IPR012328 {0,1}
@attribute IPR012329 {0,1}
@attribute IPR012332 {0,1}
@attribute IPR012334 {0,1}
@attribute IPR012335 {0,1}
@attribute IPR012336 {0,1}
@attribute IPR012337 {0,1}
@attribute IPR012338 {0,1}
@attribute IPR012340 {0,1}
@attribute IPR012341 {0,1}
@attribute IPR012345 {0,1}
@attribute IPR012346 {0,1}
@attribute IPR012347 {0,1}
@attribute IPR012348 {0,1}
@attribute IPR012349 {0,1}
@attribute IPR012351 {0,1}
@attribute IPR012354 {0,1}
@attribute IPR012358 {0,1}
@attribute IPR012371 {0,1}
@attribute IPR012381 {0,1}
@attribute IPR012382 {0,1}
@attribute IPR012385 {0,1}
@attribute IPR012391 {0,1}
@attribute IPR012393 {0,1}
@attribute IPR012394 {0,1}
@attribute IPR012395 {0,1}
@attribute IPR012406 {0,1}
@attribute IPR012408 {0,1}
@attribute IPR012423 {0,1}
@attribute IPR012425 {0,1}
@attribute IPR012429 {0,1}
@attribute IPR012462 {0,1}
@attribute IPR012477 {0,1}
@attribute IPR012485 {0,1}
@attribute IPR012492 {0,1}
@attribute IPR012500 {0,1}
@attribute IPR012542 {0,1}
@attribute IPR012562 {0,1}
@attribute IPR012569 {0,1}
@attribute IPR012570 {0,1}
@attribute IPR012582 {0,1}
@attribute IPR012587 {0,1}
@attribute IPR012588 {0,1}
@attribute IPR012590 {0,1}
@attribute IPR012591 {0,1}
@attribute IPR012592 {0,1}
@attribute IPR012595 {0,1}
@attribute IPR012599 {0,1}
@attribute IPR012600 {0,1}
@attribute IPR012604 {0,1}
@attribute IPR012606 {0,1}
@attribute IPR012607 {0,1}
@attribute IPR012609 {0,1}
@attribute IPR012610 {0,1}
@attribute IPR012611 {0,1}
@attribute IPR012612 {0,1}
@attribute IPR012613 {0,1}
@attribute IPR012614 {0,1}
@attribute IPR012640 {0,1}
@attribute IPR012642 {0,1}
@attribute IPR012647 {0,1}
@attribute IPR012670 {0,1}
@attribute IPR012671 {0,1}
@attribute IPR012672 {0,1}
@attribute IPR012674 {0,1}
@attribute IPR012675 {0,1}
@attribute IPR012676 {0,1}
@attribute IPR012677 {0,1}
@attribute IPR012678 {0,1}
@attribute IPR012679 {0,1}
@attribute IPR012680 {0,1}
@attribute IPR012681 {0,1}
@attribute IPR012682 {0,1}
@attribute IPR012691 {0,1}
@attribute IPR012694 {0,1}
@attribute IPR012695 {0,1}
@attribute IPR012699 {0,1}
@attribute IPR012703 {0,1}
@attribute IPR012704 {0,1}
@attribute IPR012705 {0,1}
@attribute IPR012713 {0,1}
@attribute IPR012715 {0,1}
@attribute IPR012716 {0,1}
@attribute IPR012717 {0,1}
@attribute IPR012718 {0,1}
@attribute IPR012719 {0,1}
@attribute IPR012720 {0,1}
@attribute IPR012721 {0,1}
@attribute IPR012722 {0,1}
@attribute IPR012724 {0,1}
@attribute IPR012725 {0,1}
@attribute IPR012727 {0,1}
@attribute IPR012733 {0,1}
@attribute IPR012734 {0,1}
@attribute IPR012739 {0,1}
@attribute IPR012740 {0,1}
@attribute IPR012741 {0,1}
@attribute IPR012744 {0,1}
@attribute IPR012748 {0,1}
@attribute IPR012751 {0,1}
@attribute IPR012753 {0,1}
@attribute IPR012754 {0,1}
@attribute IPR012755 {0,1}
@attribute IPR012756 {0,1}
@attribute IPR012757 {0,1}
@attribute IPR012758 {0,1}
@attribute IPR012759 {0,1}
@attribute IPR012760 {0,1}
@attribute IPR012761 {0,1}
@attribute IPR012763 {0,1}
@attribute IPR012764 {0,1}
@attribute IPR012765 {0,1}
@attribute IPR012766 {0,1}
@attribute IPR012767 {0,1}
@attribute IPR012768 {0,1}
@attribute IPR012769 {0,1}
@attribute IPR012770 {0,1}
@attribute IPR012771 {0,1}
@attribute IPR012772 {0,1}
@attribute IPR012773 {0,1}
@attribute IPR012775 {0,1}
@attribute IPR012776 {0,1}
@attribute IPR012777 {0,1}
@attribute IPR012779 {0,1}
@attribute IPR012781 {0,1}
@attribute IPR012782 {0,1}
@attribute IPR012784 {0,1}
@attribute IPR012785 {0,1}
@attribute IPR012786 {0,1}
@attribute IPR012787 {0,1}
@attribute IPR012788 {0,1}
@attribute IPR012789 {0,1}
@attribute IPR012790 {0,1}
@attribute IPR012791 {0,1}
@attribute IPR012792 {0,1}
@attribute IPR012793 {0,1}
@attribute IPR012794 {0,1}
@attribute IPR012795 {0,1}
@attribute IPR012796 {0,1}
@attribute IPR012799 {0,1}
@attribute IPR012801 {0,1}
@attribute IPR012802 {0,1}
@attribute IPR012803 {0,1}
@attribute IPR012805 {0,1}
@attribute IPR012806 {0,1}
@attribute IPR012807 {0,1}
@attribute IPR012809 {0,1}
@attribute IPR012812 {0,1}
@attribute IPR012813 {0,1}
@attribute IPR012815 {0,1}
@attribute IPR012816 {0,1}
@attribute IPR012818 {0,1}
@attribute IPR012819 {0,1}
@attribute IPR012820 {0,1}
@attribute IPR012823 {0,1}
@attribute IPR012824 {0,1}
@attribute IPR012826 {0,1}
@attribute IPR012827 {0,1}
@attribute IPR012828 {0,1}
@attribute IPR012829 {0,1}
@attribute IPR012830 {0,1}
@attribute IPR012833 {0,1}
@attribute IPR012834 {0,1}
@attribute IPR012835 {0,1}
@attribute IPR012836 {0,1}
@attribute IPR012838 {0,1}
@attribute IPR012842 {0,1}
@attribute IPR012845 {0,1}
@attribute IPR012846 {0,1}
@attribute IPR012848 {0,1}
@attribute IPR012849 {0,1}
@attribute IPR012850 {0,1}
@attribute IPR012851 {0,1}
@attribute IPR012856 {0,1}
@attribute IPR012857 {0,1}
@attribute IPR012864 {0,1}
@attribute IPR012883 {0,1}
@attribute IPR012886 {0,1}
@attribute IPR012887 {0,1}
@attribute IPR012888 {0,1}
@attribute IPR012889 {0,1}
@attribute IPR012890 {0,1}
@attribute IPR012893 {0,1}
@attribute IPR012894 {0,1}
@attribute IPR012896 {0,1}
@attribute IPR012897 {0,1}
@attribute IPR012899 {0,1}
@attribute IPR012900 {0,1}
@attribute IPR012902 {0,1}
@attribute IPR012904 {0,1}
@attribute IPR012907 {0,1}
@attribute IPR012908 {0,1}
@attribute IPR012910 {0,1}
@attribute IPR012911 {0,1}
@attribute IPR012913 {0,1}
@attribute IPR012914 {0,1}
@attribute IPR012916 {0,1}
@attribute IPR012918 {0,1}
@attribute IPR012920 {0,1}
@attribute IPR012921 {0,1}
@attribute IPR012923 {0,1}
@attribute IPR012928 {0,1}
@attribute IPR012929 {0,1}
@attribute IPR012932 {0,1}
@attribute IPR012947 {0,1}
@attribute IPR012955 {0,1}
@attribute IPR012956 {0,1}
@attribute IPR012960 {0,1}
@attribute IPR012961 {0,1}
@attribute IPR012967 {0,1}
@attribute IPR012969 {0,1}
@attribute IPR012970 {0,1}
@attribute IPR012971 {0,1}
@attribute IPR012975 {0,1}
@attribute IPR012976 {0,1}
@attribute IPR012982 {0,1}
@attribute IPR012983 {0,1}
@attribute IPR012984 {0,1}
@attribute IPR012986 {0,1}
@attribute IPR012987 {0,1}
@attribute IPR012988 {0,1}
@attribute IPR012989 {0,1}
@attribute IPR012990 {0,1}
@attribute IPR012991 {0,1}
@attribute IPR012993 {0,1}
@attribute IPR012996 {0,1}
@attribute IPR012997 {0,1}
@attribute IPR012999 {0,1}
@attribute IPR013000 {0,1}
@attribute IPR013005 {0,1}
@attribute IPR013011 {0,1}
@attribute IPR013012 {0,1}
@attribute IPR013013 {0,1}
@attribute IPR013014 {0,1}
@attribute IPR013015 {0,1}
@attribute IPR013017 {0,1}
@attribute IPR013019 {0,1}
@attribute IPR013021 {0,1}
@attribute IPR013022 {0,1}
@attribute IPR013023 {0,1}
@attribute IPR013024 {0,1}
@attribute IPR013025 {0,1}
@attribute IPR013026 {0,1}
@attribute IPR013027 {0,1}
@attribute IPR013028 {0,1}
@attribute IPR013029 {0,1}
@attribute IPR013030 {0,1}
@attribute IPR013032 {0,1}
@attribute IPR013033 {0,1}
@attribute IPR013034 {0,1}
@attribute IPR013035 {0,1}
@attribute IPR013037 {0,1}
@attribute IPR013038 {0,1}
@attribute IPR013041 {0,1}
@attribute IPR013048 {0,1}
@attribute IPR013049 {0,1}
@attribute IPR013055 {0,1}
@attribute IPR013057 {0,1}
@attribute IPR013059 {0,1}
@attribute IPR013061 {0,1}
@attribute IPR013068 {0,1}
@attribute IPR013069 {0,1}
@attribute IPR013078 {0,1}
@attribute IPR013079 {0,1}
@attribute IPR013081 {0,1}
@attribute IPR013082 {0,1}
@attribute IPR013083 {0,1}
@attribute IPR013084 {0,1}
@attribute IPR013085 {0,1}
@attribute IPR013086 {0,1}
@attribute IPR013087 {0,1}
@attribute IPR013088 {0,1}
@attribute IPR013089 {0,1}
@attribute IPR013090 {0,1}
@attribute IPR013091 {0,1}
@attribute IPR013092 {0,1}
@attribute IPR013093 {0,1}
@attribute IPR013094 {0,1}
@attribute IPR013096 {0,1}
@attribute IPR013098 {0,1}
@attribute IPR013099 {0,1}
@attribute IPR013100 {0,1}
@attribute IPR013101 {0,1}
@attribute IPR013102 {0,1}
@attribute IPR013104 {0,1}
@attribute IPR013105 {0,1}
@attribute IPR013106 {0,1}
@attribute IPR013108 {0,1}
@attribute IPR013110 {0,1}
@attribute IPR013111 {0,1}
@attribute IPR013112 {0,1}
@attribute IPR013113 {0,1}
@attribute IPR013114 {0,1}
@attribute IPR013115 {0,1}
@attribute IPR013116 {0,1}
@attribute IPR013118 {0,1}
@attribute IPR013120 {0,1}
@attribute IPR013121 {0,1}
@attribute IPR013122 {0,1}
@attribute IPR013123 {0,1}
@attribute IPR013124 {0,1}
@attribute IPR013126 {0,1}
@attribute IPR013128 {0,1}
@attribute IPR013129 {0,1}
@attribute IPR013130 {0,1}
@attribute IPR013131 {0,1}
@attribute IPR013132 {0,1}
@attribute IPR013134 {0,1}
@attribute IPR013136 {0,1}
@attribute IPR013137 {0,1}
@attribute IPR013143 {0,1}
@attribute IPR013144 {0,1}
@attribute IPR013147 {0,1}
@attribute IPR013148 {0,1}
@attribute IPR013149 {0,1}
@attribute IPR013150 {0,1}
@attribute IPR013151 {0,1}
@attribute IPR013152 {0,1}
@attribute IPR013153 {0,1}
@attribute IPR013154 {0,1}
@attribute IPR013155 {0,1}
@attribute IPR013158 {0,1}
@attribute IPR013159 {0,1}
@attribute IPR013162 {0,1}
@attribute IPR013164 {0,1}
@attribute IPR013166 {0,1}
@attribute IPR013169 {0,1}
@attribute IPR013170 {0,1}
@attribute IPR013171 {0,1}
@attribute IPR013173 {0,1}
@attribute IPR013174 {0,1}
@attribute IPR013178 {0,1}
@attribute IPR013180 {0,1}
@attribute IPR013183 {0,1}
@attribute IPR013185 {0,1}
@attribute IPR013189 {0,1}
@attribute IPR013194 {0,1}
@attribute IPR013196 {0,1}
@attribute IPR013198 {0,1}
@attribute IPR013200 {0,1}
@attribute IPR013201 {0,1}
@attribute IPR013205 {0,1}
@attribute IPR013208 {0,1}
@attribute IPR013210 {0,1}
@attribute IPR013212 {0,1}
@attribute IPR013215 {0,1}
@attribute IPR013216 {0,1}
@attribute IPR013217 {0,1}
@attribute IPR013218 {0,1}
@attribute IPR013221 {0,1}
@attribute IPR013223 {0,1}
@attribute IPR013233 {0,1}
@attribute IPR013234 {0,1}
@attribute IPR013235 {0,1}
@attribute IPR013243 {0,1}
@attribute IPR013246 {0,1}
@attribute IPR013247 {0,1}
@attribute IPR013249 {0,1}
@attribute IPR013251 {0,1}
@attribute IPR013252 {0,1}
@attribute IPR013253 {0,1}
@attribute IPR013255 {0,1}
@attribute IPR013257 {0,1}
@attribute IPR013260 {0,1}
@attribute IPR013263 {0,1}
@attribute IPR013264 {0,1}
@attribute IPR013270 {0,1}
@attribute IPR013272 {0,1}
@attribute IPR013273 {0,1}
@attribute IPR013274 {0,1}
@attribute IPR013275 {0,1}
@attribute IPR013277 {0,1}
@attribute IPR013278 {0,1}
@attribute IPR013279 {0,1}
@attribute IPR013280 {0,1}
@attribute IPR013281 {0,1}
@attribute IPR013282 {0,1}
@attribute IPR013283 {0,1}
@attribute IPR013284 {0,1}
@attribute IPR013285 {0,1}
@attribute IPR013289 {0,1}
@attribute IPR013290 {0,1}
@attribute IPR013297 {0,1}
@attribute IPR013298 {0,1}
@attribute IPR013300 {0,1}
@attribute IPR013301 {0,1}
@attribute IPR013302 {0,1}
@attribute IPR013303 {0,1}
@attribute IPR013304 {0,1}
@attribute IPR013305 {0,1}
@attribute IPR013306 {0,1}
@attribute IPR013307 {0,1}
@attribute IPR013309 {0,1}
@attribute IPR013310 {0,1}
@attribute IPR013311 {0,1}
@attribute IPR013312 {0,1}
@attribute IPR013313 {0,1}
@attribute IPR013315 {0,1}
@attribute IPR013317 {0,1}
@attribute IPR013319 {0,1}
@attribute IPR013320 {0,1}
@attribute IPR013321 {0,1}
@attribute IPR013322 {0,1}
@attribute IPR013323 {0,1}
@attribute IPR013324 {0,1}
@attribute IPR013325 {0,1}
@attribute IPR013326 {0,1}
@attribute IPR013328 {0,1}
@attribute IPR013332 {0,1}
@attribute IPR013333 {0,1}
@attribute IPR013334 {0,1}
@attribute IPR013335 {0,1}
@attribute IPR013336 {0,1}
@attribute IPR013338 {0,1}
@attribute IPR013340 {0,1}
@attribute IPR013341 {0,1}
@attribute IPR013342 {0,1}
@attribute IPR013343 {0,1}
@attribute IPR013344 {0,1}
@attribute IPR013345 {0,1}
@attribute IPR013346 {0,1}
@attribute IPR013347 {0,1}
@attribute IPR013348 {0,1}
@attribute IPR013349 {0,1}
@attribute IPR013352 {0,1}
@attribute IPR013353 {0,1}
@attribute IPR013354 {0,1}
@attribute IPR013355 {0,1}
@attribute IPR013356 {0,1}
@attribute IPR013360 {0,1}
@attribute IPR013366 {0,1}
@attribute IPR013369 {0,1}
@attribute IPR013370 {0,1}
@attribute IPR013371 {0,1}
@attribute IPR013373 {0,1}
@attribute IPR013374 {0,1}
@attribute IPR013375 {0,1}
@attribute IPR013376 {0,1}
@attribute IPR013378 {0,1}
@attribute IPR013380 {0,1}
@attribute IPR013384 {0,1}
@attribute IPR013385 {0,1}
@attribute IPR013386 {0,1}
@attribute IPR013401 {0,1}
@attribute IPR013408 {0,1}
@attribute IPR013412 {0,1}
@attribute IPR013425 {0,1}
@attribute IPR013437 {0,1}
@attribute IPR013438 {0,1}
@attribute IPR013440 {0,1}
@attribute IPR013441 {0,1}
@attribute IPR013445 {0,1}
@attribute IPR013446 {0,1}
@attribute IPR013447 {0,1}
@attribute IPR013449 {0,1}
@attribute IPR013450 {0,1}
@attribute IPR013451 {0,1}
@attribute IPR013452 {0,1}
@attribute IPR013453 {0,1}
@attribute IPR013454 {0,1}
@attribute IPR013455 {0,1}
@attribute IPR013456 {0,1}
@attribute IPR013458 {0,1}
@attribute IPR013465 {0,1}
@attribute IPR013466 {0,1}
@attribute IPR013469 {0,1}
@attribute IPR013471 {0,1}
@attribute IPR013474 {0,1}
@attribute IPR013476 {0,1}
@attribute IPR013477 {0,1}
@attribute IPR013480 {0,1}
@attribute IPR013482 {0,1}
@attribute IPR013483 {0,1}
@attribute IPR013485 {0,1}
@attribute IPR013486 {0,1}
@attribute IPR013497 {0,1}
@attribute IPR013498 {0,1}
@attribute IPR013499 {0,1}
@attribute IPR013500 {0,1}
@attribute IPR013503 {0,1}
@attribute IPR013504 {0,1}
@attribute IPR013505 {0,1}
@attribute IPR013506 {0,1}
@attribute IPR013507 {0,1}
@attribute IPR013509 {0,1}
@attribute IPR013510 {0,1}
@attribute IPR013512 {0,1}
@attribute IPR013515 {0,1}
@attribute IPR013516 {0,1}
@attribute IPR013517 {0,1}
@attribute IPR013518 {0,1}
@attribute IPR013519 {0,1}
@attribute IPR013520 {0,1}
@attribute IPR013521 {0,1}
@attribute IPR013522 {0,1}
@attribute IPR013523 {0,1}
@attribute IPR013524 {0,1}
@attribute IPR013525 {0,1}
@attribute IPR013526 {0,1}
@attribute IPR013528 {0,1}
@attribute IPR013529 {0,1}
@attribute IPR013530 {0,1}
@attribute IPR013531 {0,1}
@attribute IPR013532 {0,1}
@attribute IPR013534 {0,1}
@attribute IPR013535 {0,1}
@attribute IPR013537 {0,1}
@attribute IPR013539 {0,1}
@attribute IPR013543 {0,1}
@attribute IPR013545 {0,1}
@attribute IPR013546 {0,1}
@attribute IPR013547 {0,1}
@attribute IPR013548 {0,1}
@attribute IPR013549 {0,1}
@attribute IPR013554 {0,1}
@attribute IPR013555 {0,1}
@attribute IPR013556 {0,1}
@attribute IPR013557 {0,1}
@attribute IPR013558 {0,1}
@attribute IPR013562 {0,1}
@attribute IPR013563 {0,1}
@attribute IPR013565 {0,1}
@attribute IPR013568 {0,1}
@attribute IPR013570 {0,1}
@attribute IPR013572 {0,1}
@attribute IPR013573 {0,1}
@attribute IPR013575 {0,1}
@attribute IPR013576 {0,1}
@attribute IPR013577 {0,1}
@attribute IPR013578 {0,1}
@attribute IPR013579 {0,1}
@attribute IPR013580 {0,1}
@attribute IPR013584 {0,1}
@attribute IPR013586 {0,1}
@attribute IPR013592 {0,1}
@attribute IPR013593 {0,1}
@attribute IPR013594 {0,1}
@attribute IPR013595 {0,1}
@attribute IPR013598 {0,1}
@attribute IPR013599 {0,1}
@attribute IPR013602 {0,1}
@attribute IPR013604 {0,1}
@attribute IPR013606 {0,1}
@attribute IPR013608 {0,1}
@attribute IPR013611 {0,1}
@attribute IPR013612 {0,1}
@attribute IPR013616 {0,1}
@attribute IPR013620 {0,1}
@attribute IPR013621 {0,1}
@attribute IPR013622 {0,1}
@attribute IPR013623 {0,1}
@attribute IPR013624 {0,1}
@attribute IPR013626 {0,1}
@attribute IPR013627 {0,1}
@attribute IPR013629 {0,1}
@attribute IPR013632 {0,1}
@attribute IPR013637 {0,1}
@attribute IPR013638 {0,1}
@attribute IPR013641 {0,1}
@attribute IPR013642 {0,1}
@attribute IPR013644 {0,1}
@attribute IPR013645 {0,1}
@attribute IPR013646 {0,1}
@attribute IPR013647 {0,1}
@attribute IPR013649 {0,1}
@attribute IPR013650 {0,1}
@attribute IPR013651 {0,1}
@attribute IPR013652 {0,1}
@attribute IPR013654 {0,1}
@attribute IPR013655 {0,1}
@attribute IPR013656 {0,1}
@attribute IPR013658 {0,1}
@attribute IPR013661 {0,1}
@attribute IPR013662 {0,1}
@attribute IPR013668 {0,1}
@attribute IPR013673 {0,1}
@attribute IPR013675 {0,1}
@attribute IPR013678 {0,1}
@attribute IPR013680 {0,1}
@attribute IPR013684 {0,1}
@attribute IPR013685 {0,1}
@attribute IPR013686 {0,1}
@attribute IPR013693 {0,1}
@attribute IPR013694 {0,1}
@attribute IPR013696 {0,1}
@attribute IPR013697 {0,1}
@attribute IPR013698 {0,1}
@attribute IPR013699 {0,1}
@attribute IPR013703 {0,1}
@attribute IPR013705 {0,1}
@attribute IPR013706 {0,1}
@attribute IPR013708 {0,1}
@attribute IPR013709 {0,1}
@attribute IPR013710 {0,1}
@attribute IPR013711 {0,1}
@attribute IPR013716 {0,1}
@attribute IPR013717 {0,1}
@attribute IPR013719 {0,1}
@attribute IPR013720 {0,1}
@attribute IPR013721 {0,1}
@attribute IPR013724 {0,1}
@attribute IPR013725 {0,1}
@attribute IPR013729 {0,1}
@attribute IPR013731 {0,1}
@attribute IPR013732 {0,1}
@attribute IPR013733 {0,1}
@attribute IPR013735 {0,1}
@attribute IPR013736 {0,1}
@attribute IPR013738 {0,1}
@attribute IPR013739 {0,1}
@attribute IPR013740 {0,1}
@attribute IPR013741 {0,1}
@attribute IPR013746 {0,1}
@attribute IPR013747 {0,1}
@attribute IPR013748 {0,1}
@attribute IPR013749 {0,1}
@attribute IPR013750 {0,1}
@attribute IPR013751 {0,1}
@attribute IPR013752 {0,1}
@attribute IPR013753 {0,1}
@attribute IPR013757 {0,1}
@attribute IPR013758 {0,1}
@attribute IPR013759 {0,1}
@attribute IPR013760 {0,1}
@attribute IPR013761 {0,1}
@attribute IPR013762 {0,1}
@attribute IPR013763 {0,1}
@attribute IPR013765 {0,1}
@attribute IPR013766 {0,1}
@attribute IPR013767 {0,1}
@attribute IPR013768 {0,1}
@attribute IPR013769 {0,1}
@attribute IPR013775 {0,1}
@attribute IPR013776 {0,1}
@attribute IPR013777 {0,1}
@attribute IPR013780 {0,1}
@attribute IPR013781 {0,1}
@attribute IPR013783 {0,1}
@attribute IPR013784 {0,1}
@attribute IPR013785 {0,1}
@attribute IPR013786 {0,1}
@attribute IPR013787 {0,1}
@attribute IPR013788 {0,1}
@attribute IPR013789 {0,1}
@attribute IPR013790 {0,1}
@attribute IPR013791 {0,1}
@attribute IPR013792 {0,1}
@attribute IPR013793 {0,1}
@attribute IPR013795 {0,1}
@attribute IPR013796 {0,1}
@attribute IPR013797 {0,1}
@attribute IPR013798 {0,1}
@attribute IPR013799 {0,1}
@attribute IPR013800 {0,1}
@attribute IPR013801 {0,1}
@attribute IPR013802 {0,1}
@attribute IPR013803 {0,1}
@attribute IPR013805 {0,1}
@attribute IPR013806 {0,1}
@attribute IPR013808 {0,1}
@attribute IPR013809 {0,1}
@attribute IPR013810 {0,1}
@attribute IPR013812 {0,1}
@attribute IPR013813 {0,1}
@attribute IPR013815 {0,1}
@attribute IPR013816 {0,1}
@attribute IPR013817 {0,1}
@attribute IPR013818 {0,1}
@attribute IPR013819 {0,1}
@attribute IPR013820 {0,1}
@attribute IPR013821 {0,1}
@attribute IPR013822 {0,1}
@attribute IPR013823 {0,1}
@attribute IPR013824 {0,1}
@attribute IPR013825 {0,1}
@attribute IPR013826 {0,1}
@attribute IPR013829 {0,1}
@attribute IPR013830 {0,1}
@attribute IPR013831 {0,1}
@attribute IPR013833 {0,1}
@attribute IPR013836 {0,1}
@attribute IPR013838 {0,1}
@attribute IPR013839 {0,1}
@attribute IPR013840 {0,1}
@attribute IPR013843 {0,1}
@attribute IPR013845 {0,1}
@attribute IPR013846 {0,1}
@attribute IPR013847 {0,1}
@attribute IPR013851 {0,1}
@attribute IPR013852 {0,1}
@attribute IPR013854 {0,1}
@attribute IPR013855 {0,1}
@attribute IPR013856 {0,1}
@attribute IPR013860 {0,1}
@attribute IPR013865 {0,1}
@attribute IPR013866 {0,1}
@attribute IPR013867 {0,1}
@attribute IPR013868 {0,1}
@attribute IPR013872 {0,1}
@attribute IPR013873 {0,1}
@attribute IPR013874 {0,1}
@attribute IPR013876 {0,1}
@attribute IPR013878 {0,1}
@attribute IPR013881 {0,1}
@attribute IPR013886 {0,1}
@attribute IPR013890 {0,1}
@attribute IPR013893 {0,1}
@attribute IPR013894 {0,1}
@attribute IPR013896 {0,1}
@attribute IPR013899 {0,1}
@attribute IPR013905 {0,1}
@attribute IPR013906 {0,1}
@attribute IPR013908 {0,1}
@attribute IPR013910 {0,1}
@attribute IPR013913 {0,1}
@attribute IPR013919 {0,1}
@attribute IPR013921 {0,1}
@attribute IPR013923 {0,1}
@attribute IPR013924 {0,1}
@attribute IPR013933 {0,1}
@attribute IPR013938 {0,1}
@attribute IPR013939 {0,1}
@attribute IPR013948 {0,1}
@attribute IPR013950 {0,1}
@attribute IPR013954 {0,1}
@attribute IPR013955 {0,1}
@attribute IPR013957 {0,1}
@attribute IPR013958 {0,1}
@attribute IPR013959 {0,1}
@attribute IPR013960 {0,1}
@attribute IPR013961 {0,1}
@attribute IPR013962 {0,1}
@attribute IPR013963 {0,1}
@attribute IPR013964 {0,1}
@attribute IPR013965 {0,1}
@attribute IPR013966 {0,1}
@attribute IPR013968 {0,1}
@attribute IPR013970 {0,1}
@attribute IPR013972 {0,1}
@attribute IPR013974 {0,1}
@attribute IPR013976 {0,1}
@attribute IPR013977 {0,1}
@attribute IPR013978 {0,1}
@attribute IPR013979 {0,1}
@attribute IPR013982 {0,1}
@attribute IPR013983 {0,1}
@attribute IPR013985 {0,1}
@attribute IPR013993 {0,1}
@attribute IPR013994 {0,1}
@attribute IPR013999 {0,1}
@attribute IPR014001 {0,1}
@attribute IPR014006 {0,1}
@attribute IPR014008 {0,1}
@attribute IPR014009 {0,1}
@attribute IPR014010 {0,1}
@attribute IPR014012 {0,1}
@attribute IPR014014 {0,1}
@attribute IPR014016 {0,1}
@attribute IPR014017 {0,1}
@attribute IPR014018 {0,1}
@attribute IPR014019 {0,1}
@attribute IPR014020 {0,1}
@attribute IPR014021 {0,1}
@attribute IPR014024 {0,1}
@attribute IPR014025 {0,1}
@attribute IPR014026 {0,1}
@attribute IPR014027 {0,1}
@attribute IPR014028 {0,1}
@attribute IPR014029 {0,1}
@attribute IPR014030 {0,1}
@attribute IPR014031 {0,1}
@attribute IPR014032 {0,1}
@attribute IPR014033 {0,1}
@attribute IPR014034 {0,1}
@attribute IPR014036 {0,1}
@attribute IPR014038 {0,1}
@attribute IPR014039 {0,1}
@attribute IPR014040 {0,1}
@attribute IPR014041 {0,1}
@attribute IPR014042 {0,1}
@attribute IPR014043 {0,1}
@attribute IPR014044 {0,1}
@attribute IPR014045 {0,1}
@attribute IPR014047 {0,1}
@attribute IPR014048 {0,1}
@attribute IPR014049 {0,1}
@attribute IPR014052 {0,1}
@attribute IPR014053 {0,1}
@attribute IPR014054 {0,1}
@attribute IPR014066 {0,1}
@attribute IPR014067 {0,1}
@attribute IPR014069 {0,1}
@attribute IPR014070 {0,1}
@attribute IPR014079 {0,1}
@attribute IPR014083 {0,1}
@attribute IPR014092 {0,1}
@attribute IPR014093 {0,1}
@attribute IPR014099 {0,1}
@attribute IPR014100 {0,1}
@attribute IPR014101 {0,1}
@attribute IPR014102 {0,1}
@attribute IPR014103 {0,1}
@attribute IPR014105 {0,1}
@attribute IPR014106 {0,1}
@attribute IPR014108 {0,1}
@attribute IPR014119 {0,1}
@attribute IPR014122 {0,1}
@attribute IPR014123 {0,1}
@attribute IPR014134 {0,1}
@attribute IPR014135 {0,1}
@attribute IPR014142 {0,1}
@attribute IPR014143 {0,1}
@attribute IPR014145 {0,1}
@attribute IPR014146 {0,1}
@attribute IPR014148 {0,1}
@attribute IPR014149 {0,1}
@attribute IPR014150 {0,1}
@attribute IPR014154 {0,1}
@attribute IPR014155 {0,1}
@attribute IPR014158 {0,1}
@attribute IPR014160 {0,1}
@attribute IPR014161 {0,1}
@attribute IPR014163 {0,1}
@attribute IPR014164 {0,1}
@attribute IPR014167 {0,1}
@attribute IPR014168 {0,1}
@attribute IPR014169 {0,1}
@attribute IPR014170 {0,1}
@attribute IPR014171 {0,1}
@attribute IPR014172 {0,1}
@attribute IPR014178 {0,1}
@attribute IPR014183 {0,1}
@attribute IPR014184 {0,1}
@attribute IPR014185 {0,1}
@attribute IPR014186 {0,1}
@attribute IPR014187 {0,1}
@attribute IPR014189 {0,1}
@attribute IPR014190 {0,1}
@attribute IPR014194 {0,1}
@attribute IPR014195 {0,1}
@attribute IPR014196 {0,1}
@attribute IPR014198 {0,1}
@attribute IPR014200 {0,1}
@attribute IPR014201 {0,1}
@attribute IPR014202 {0,1}
@attribute IPR014203 {0,1}
@attribute IPR014204 {0,1}
@attribute IPR014206 {0,1}
@attribute IPR014207 {0,1}
@attribute IPR014208 {0,1}
@attribute IPR014209 {0,1}
@attribute IPR014210 {0,1}
@attribute IPR014211 {0,1}
@attribute IPR014212 {0,1}
@attribute IPR014213 {0,1}
@attribute IPR014214 {0,1}
@attribute IPR014215 {0,1}
@attribute IPR014216 {0,1}
@attribute IPR014217 {0,1}
@attribute IPR014218 {0,1}
@attribute IPR014219 {0,1}
@attribute IPR014220 {0,1}
@attribute IPR014221 {0,1}
@attribute IPR014222 {0,1}
@attribute IPR014223 {0,1}
@attribute IPR014225 {0,1}
@attribute IPR014230 {0,1}
@attribute IPR014232 {0,1}
@attribute IPR014234 {0,1}
@attribute IPR014235 {0,1}
@attribute IPR014236 {0,1}
@attribute IPR014237 {0,1}
@attribute IPR014239 {0,1}
@attribute IPR014241 {0,1}
@attribute IPR014243 {0,1}
@attribute IPR014244 {0,1}
@attribute IPR014245 {0,1}
@attribute IPR014246 {0,1}
@attribute IPR014248 {0,1}
@attribute IPR014249 {0,1}
@attribute IPR014255 {0,1}
@attribute IPR014256 {0,1}
@attribute IPR014257 {0,1}
@attribute IPR014261 {0,1}
@attribute IPR014273 {0,1}
@attribute IPR014276 {0,1}
@attribute IPR014277 {0,1}
@attribute IPR014281 {0,1}
@attribute IPR014284 {0,1}
@attribute IPR014286 {0,1}
@attribute IPR014288 {0,1}
@attribute IPR014289 {0,1}
@attribute IPR014292 {0,1}
@attribute IPR014293 {0,1}
@attribute IPR014294 {0,1}
@attribute IPR014296 {0,1}
@attribute IPR014297 {0,1}
@attribute IPR014304 {0,1}
@attribute IPR014306 {0,1}
@attribute IPR014307 {0,1}
@attribute IPR014309 {0,1}
@attribute IPR014310 {0,1}
@attribute IPR014311 {0,1}
@attribute IPR014313 {0,1}
@attribute IPR014319 {0,1}
@attribute IPR014320 {0,1}
@attribute IPR014322 {0,1}
@attribute IPR014325 {0,1}
@attribute IPR014333 {0,1}
@attribute IPR014334 {0,1}
@attribute IPR014339 {0,1}
@attribute IPR014340 {0,1}
@attribute IPR014341 {0,1}
@attribute IPR014342 {0,1}
@attribute IPR014347 {0,1}
@attribute IPR014348 {0,1}
@attribute IPR014349 {0,1}
@attribute IPR014350 {0,1}
@attribute IPR014351 {0,1}
@attribute IPR014352 {0,1}
@attribute IPR014358 {0,1}
@attribute IPR014359 {0,1}
@attribute IPR014362 {0,1}
@attribute IPR014368 {0,1}
@attribute IPR014369 {0,1}
@attribute IPR014375 {0,1}
@attribute IPR014376 {0,1}
@attribute IPR014381 {0,1}
@attribute IPR014387 {0,1}
@attribute IPR014388 {0,1}
@attribute IPR014392 {0,1}
@attribute IPR014393 {0,1}
@attribute IPR014394 {0,1}
@attribute IPR014397 {0,1}
@attribute IPR014400 {0,1}
@attribute IPR014401 {0,1}
@attribute IPR014402 {0,1}
@attribute IPR014406 {0,1}
@attribute IPR014408 {0,1}
@attribute IPR014409 {0,1}
@attribute IPR014419 {0,1}
@attribute IPR014426 {0,1}
@attribute IPR014428 {0,1}
@attribute IPR014433 {0,1}
@attribute IPR014434 {0,1}
@attribute IPR014435 {0,1}
@attribute IPR014438 {0,1}
@attribute IPR014440 {0,1}
@attribute IPR014444 {0,1}
@attribute IPR014445 {0,1}
@attribute IPR014453 {0,1}
@attribute IPR014464 {0,1}
@attribute IPR014472 {0,1}
@attribute IPR014480 {0,1}
@attribute IPR014491 {0,1}
@attribute IPR014505 {0,1}
@attribute IPR014524 {0,1}
@attribute IPR014529 {0,1}
@attribute IPR014608 {0,1}
@attribute IPR014612 {0,1}
@attribute IPR014615 {0,1}
@attribute IPR014628 {0,1}
@attribute IPR014634 {0,1}
@attribute IPR014640 {0,1}
@attribute IPR014642 {0,1}
@attribute IPR014644 {0,1}
@attribute IPR014646 {0,1}
@attribute IPR014648 {0,1}
@attribute IPR014707 {0,1}
@attribute IPR014709 {0,1}
@attribute IPR014710 {0,1}
@attribute IPR014711 {0,1}
@attribute IPR014715 {0,1}
@attribute IPR014716 {0,1}
@attribute IPR014717 {0,1}
@attribute IPR014718 {0,1}
@attribute IPR014719 {0,1}
@attribute IPR014720 {0,1}
@attribute IPR014721 {0,1}
@attribute IPR014722 {0,1}
@attribute IPR014723 {0,1}
@attribute IPR014724 {0,1}
@attribute IPR014726 {0,1}
@attribute IPR014727 {0,1}
@attribute IPR014729 {0,1}
@attribute IPR014730 {0,1}
@attribute IPR014731 {0,1}
@attribute IPR014732 {0,1}
@attribute IPR014733 {0,1}
@attribute IPR014736 {0,1}
@attribute IPR014738 {0,1}
@attribute IPR014743 {0,1}
@attribute IPR014744 {0,1}
@attribute IPR014745 {0,1}
@attribute IPR014746 {0,1}
@attribute IPR014747 {0,1}
@attribute IPR014748 {0,1}
@attribute IPR014751 {0,1}
@attribute IPR014752 {0,1}
@attribute IPR014753 {0,1}
@attribute IPR014755 {0,1}
@attribute IPR014756 {0,1}
@attribute IPR014757 {0,1}
@attribute IPR014758 {0,1}
@attribute IPR014760 {0,1}
@attribute IPR014762 {0,1}
@attribute IPR014763 {0,1}
@attribute IPR014766 {0,1}
@attribute IPR014767 {0,1}
@attribute IPR014768 {0,1}
@attribute IPR014769 {0,1}
@attribute IPR014774 {0,1}
@attribute IPR014775 {0,1}
@attribute IPR014776 {0,1}
@attribute IPR014777 {0,1}
@attribute IPR014778 {0,1}
@attribute IPR014779 {0,1}
@attribute IPR014781 {0,1}
@attribute IPR014782 {0,1}
@attribute IPR014783 {0,1}
@attribute IPR014784 {0,1}
@attribute IPR014786 {0,1}
@attribute IPR014788 {0,1}
@attribute IPR014789 {0,1}
@attribute IPR014790 {0,1}
@attribute IPR014806 {0,1}
@attribute IPR014811 {0,1}
@attribute IPR014813 {0,1}
@attribute IPR014815 {0,1}
@attribute IPR014816 {0,1}
@attribute IPR014821 {0,1}
@attribute IPR014826 {0,1}
@attribute IPR014830 {0,1}
@attribute IPR014836 {0,1}
@attribute IPR014837 {0,1}
@attribute IPR014847 {0,1}
@attribute IPR014851 {0,1}
@attribute IPR014853 {0,1}
@attribute IPR014856 {0,1}
@attribute IPR014864 {0,1}
@attribute IPR014867 {0,1}
@attribute IPR014868 {0,1}
@attribute IPR014873 {0,1}
@attribute IPR014876 {0,1}
@attribute IPR014877 {0,1}
@attribute IPR014879 {0,1}
@attribute IPR014881 {0,1}
@attribute IPR014882 {0,1}
@attribute IPR014883 {0,1}
@attribute IPR014884 {0,1}
@attribute IPR014885 {0,1}
@attribute IPR014886 {0,1}
@attribute IPR014887 {0,1}
@attribute IPR014889 {0,1}
@attribute IPR014892 {0,1}
@attribute IPR014896 {0,1}
@attribute IPR014906 {0,1}
@attribute IPR014908 {0,1}
@attribute IPR014909 {0,1}
@attribute IPR014916 {0,1}
@attribute IPR014920 {0,1}
@attribute IPR014922 {0,1}
@attribute IPR014928 {0,1}
@attribute IPR014930 {0,1}
@attribute IPR014935 {0,1}
@attribute IPR014936 {0,1}
@attribute IPR014939 {0,1}
@attribute IPR014940 {0,1}
@attribute IPR014981 {0,1}
@attribute IPR014988 {0,1}
@attribute IPR015007 {0,1}
@attribute IPR015008 {0,1}
@attribute IPR015009 {0,1}
@attribute IPR015010 {0,1}
@attribute IPR015011 {0,1}
@attribute IPR015012 {0,1}
@attribute IPR015013 {0,1}
@attribute IPR015014 {0,1}
@attribute IPR015015 {0,1}
@attribute IPR015016 {0,1}
@attribute IPR015019 {0,1}
@attribute IPR015022 {0,1}
@attribute IPR015030 {0,1}
@attribute IPR015039 {0,1}
@attribute IPR015041 {0,1}
@attribute IPR015047 {0,1}
@attribute IPR015048 {0,1}
@attribute IPR015049 {0,1}
@attribute IPR015050 {0,1}
@attribute IPR015064 {0,1}
@attribute IPR015071 {0,1}
@attribute IPR015074 {0,1}
@attribute IPR015076 {0,1}
@attribute IPR015081 {0,1}
@attribute IPR015088 {0,1}
@attribute IPR015089 {0,1}
@attribute IPR015096 {0,1}
@attribute IPR015097 {0,1}
@attribute IPR015098 {0,1}
@attribute IPR015099 {0,1}
@attribute IPR015102 {0,1}
@attribute IPR015103 {0,1}
@attribute IPR015111 {0,1}
@attribute IPR015115 {0,1}
@attribute IPR015118 {0,1}
@attribute IPR015120 {0,1}
@attribute IPR015121 {0,1}
@attribute IPR015123 {0,1}
@attribute IPR015126 {0,1}
@attribute IPR015127 {0,1}
@attribute IPR015132 {0,1}
@attribute IPR015133 {0,1}
@attribute IPR015138 {0,1}
@attribute IPR015142 {0,1}
@attribute IPR015143 {0,1}
@attribute IPR015145 {0,1}
@attribute IPR015149 {0,1}
@attribute IPR015151 {0,1}
@attribute IPR015152 {0,1}
@attribute IPR015153 {0,1}
@attribute IPR015154 {0,1}
@attribute IPR015155 {0,1}
@attribute IPR015162 {0,1}
@attribute IPR015163 {0,1}
@attribute IPR015166 {0,1}
@attribute IPR015168 {0,1}
@attribute IPR015169 {0,1}
@attribute IPR015172 {0,1}
@attribute IPR015174 {0,1}
@attribute IPR015178 {0,1}
@attribute IPR015179 {0,1}
@attribute IPR015185 {0,1}
@attribute IPR015186 {0,1}
@attribute IPR015187 {0,1}
@attribute IPR015188 {0,1}
@attribute IPR015190 {0,1}
@attribute IPR015191 {0,1}
@attribute IPR015199 {0,1}
@attribute IPR015202 {0,1}
@attribute IPR015203 {0,1}
@attribute IPR015205 {0,1}
@attribute IPR015209 {0,1}
@attribute IPR015211 {0,1}
@attribute IPR015212 {0,1}
@attribute IPR015221 {0,1}
@attribute IPR015223 {0,1}
@attribute IPR015224 {0,1}
@attribute IPR015236 {0,1}
@attribute IPR015239 {0,1}
@attribute IPR015245 {0,1}
@attribute IPR015247 {0,1}
@attribute IPR015248 {0,1}
@attribute IPR015249 {0,1}
@attribute IPR015251 {0,1}
@attribute IPR015252 {0,1}
@attribute IPR015254 {0,1}
@attribute IPR015256 {0,1}
@attribute IPR015260 {0,1}
@attribute IPR015261 {0,1}
@attribute IPR015262 {0,1}
@attribute IPR015264 {0,1}
@attribute IPR015265 {0,1}
@attribute IPR015266 {0,1}
@attribute IPR015273 {0,1}
@attribute IPR015274 {0,1}
@attribute IPR015276 {0,1}
@attribute IPR015277 {0,1}
@attribute IPR015285 {0,1}
@attribute IPR015289 {0,1}
@attribute IPR015300 {0,1}
@attribute IPR015304 {0,1}
@attribute IPR015307 {0,1}
@attribute IPR015311 {0,1}
@attribute IPR015319 {0,1}
@attribute IPR015320 {0,1}
@attribute IPR015321 {0,1}
@attribute IPR015329 {0,1}
@attribute IPR015336 {0,1}
@attribute IPR015337 {0,1}
@attribute IPR015338 {0,1}
@attribute IPR015340 {0,1}
@attribute IPR015341 {0,1}
@attribute IPR015342 {0,1}
@attribute IPR015343 {0,1}
@attribute IPR015344 {0,1}
@attribute IPR015345 {0,1}
@attribute IPR015348 {0,1}
@attribute IPR015349 {0,1}
@attribute IPR015350 {0,1}
@attribute IPR015351 {0,1}
@attribute IPR015353 {0,1}
@attribute IPR015355 {0,1}
@attribute IPR015356 {0,1}
@attribute IPR015358 {0,1}
@attribute IPR015359 {0,1}
@attribute IPR015360 {0,1}
@attribute IPR015361 {0,1}
@attribute IPR015362 {0,1}
@attribute IPR015364 {0,1}
@attribute IPR015365 {0,1}
@attribute IPR015366 {0,1}
@attribute IPR015368 {0,1}
@attribute IPR015369 {0,1}
@attribute IPR015371 {0,1}
@attribute IPR015373 {0,1}
@attribute IPR015375 {0,1}
@attribute IPR015376 {0,1}
@attribute IPR015377 {0,1}
@attribute IPR015378 {0,1}
@attribute IPR015381 {0,1}
@attribute IPR015382 {0,1}
@attribute IPR015384 {0,1}
@attribute IPR015386 {0,1}
@attribute IPR015387 {0,1}
@attribute IPR015388 {0,1}
@attribute IPR015390 {0,1}
@attribute IPR015391 {0,1}
@attribute IPR015394 {0,1}
@attribute IPR015395 {0,1}
@attribute IPR015396 {0,1}
@attribute IPR015397 {0,1}
@attribute IPR015399 {0,1}
@attribute IPR015402 {0,1}
@attribute IPR015405 {0,1}
@attribute IPR015408 {0,1}
@attribute IPR015409 {0,1}
@attribute IPR015411 {0,1}
@attribute IPR015413 {0,1}
@attribute IPR015414 {0,1}
@attribute IPR015415 {0,1}
@attribute IPR015418 {0,1}
@attribute IPR015421 {0,1}
@attribute IPR015422 {0,1}
@attribute IPR015424 {0,1}
@attribute IPR015425 {0,1}
@attribute IPR015426 {0,1}
@attribute IPR015429 {0,1}
@attribute IPR015432 {0,1}
@attribute IPR015433 {0,1}
@attribute IPR015434 {0,1}
@attribute IPR015435 {0,1}
@attribute IPR015436 {0,1}
@attribute IPR015437 {0,1}
@attribute IPR015438 {0,1}
@attribute IPR015439 {0,1}
@attribute IPR015442 {0,1}
@attribute IPR015443 {0,1}
@attribute IPR015445 {0,1}
@attribute IPR015446 {0,1}
@attribute IPR015447 {0,1}
@attribute IPR015448 {0,1}
@attribute IPR015449 {0,1}
@attribute IPR015450 {0,1}
@attribute IPR015451 {0,1}
@attribute IPR015452 {0,1}
@attribute IPR015453 {0,1}
@attribute IPR015454 {0,1}
@attribute IPR015455 {0,1}
@attribute IPR015456 {0,1}
@attribute IPR015458 {0,1}
@attribute IPR015465 {0,1}
@attribute IPR015466 {0,1}
@attribute IPR015468 {0,1}
@attribute IPR015469 {0,1}
@attribute IPR015470 {0,1}
@attribute IPR015471 {0,1}
@attribute IPR015473 {0,1}
@attribute IPR015477 {0,1}
@attribute IPR015480 {0,1}
@attribute IPR015481 {0,1}
@attribute IPR015484 {0,1}
@attribute IPR015485 {0,1}
@attribute IPR015486 {0,1}
@attribute IPR015487 {0,1}
@attribute IPR015488 {0,1}
@attribute IPR015489 {0,1}
@attribute IPR015495 {0,1}
@attribute IPR015496 {0,1}
@attribute IPR015497 {0,1}
@attribute IPR015498 {0,1}
@attribute IPR015499 {0,1}
@attribute IPR015500 {0,1}
@attribute IPR015501 {0,1}
@attribute IPR015502 {0,1}
@attribute IPR015503 {0,1}
@attribute IPR015504 {0,1}
@attribute IPR015505 {0,1}
@attribute IPR015506 {0,1}
@attribute IPR015507 {0,1}
@attribute IPR015508 {0,1}
@attribute IPR015510 {0,1}
@attribute IPR015512 {0,1}
@attribute IPR015513 {0,1}
@attribute IPR015514 {0,1}
@attribute IPR015515 {0,1}
@attribute IPR015516 {0,1}
@attribute IPR015517 {0,1}
@attribute IPR015518 {0,1}
@attribute IPR015519 {0,1}
@attribute IPR015523 {0,1}
@attribute IPR015525 {0,1}
@attribute IPR015526 {0,1}
@attribute IPR015527 {0,1}
@attribute IPR015528 {0,1}
@attribute IPR015529 {0,1}
@attribute IPR015531 {0,1}
@attribute IPR015533 {0,1}
@attribute IPR015534 {0,1}
@attribute IPR015535 {0,1}
@attribute IPR015536 {0,1}
@attribute IPR015537 {0,1}
@attribute IPR015538 {0,1}
@attribute IPR015539 {0,1}
@attribute IPR015540 {0,1}
@attribute IPR015541 {0,1}
@attribute IPR015542 {0,1}
@attribute IPR015544 {0,1}
@attribute IPR015545 {0,1}
@attribute IPR015546 {0,1}
@attribute IPR015548 {0,1}
@attribute IPR015550 {0,1}
@attribute IPR015551 {0,1}
@attribute IPR015553 {0,1}
@attribute IPR015555 {0,1}
@attribute IPR015556 {0,1}
@attribute IPR015557 {0,1}
@attribute IPR015558 {0,1}
@attribute IPR015559 {0,1}
@attribute IPR015562 {0,1}
@attribute IPR015565 {0,1}
@attribute IPR015566 {0,1}
@attribute IPR015567 {0,1}
@attribute IPR015568 {0,1}
@attribute IPR015570 {0,1}
@attribute IPR015571 {0,1}
@attribute IPR015573 {0,1}
@attribute IPR015574 {0,1}
@attribute IPR015576 {0,1}
@attribute IPR015578 {0,1}
@attribute IPR015581 {0,1}
@attribute IPR015582 {0,1}
@attribute IPR015583 {0,1}
@attribute IPR015584 {0,1}
@attribute IPR015585 {0,1}
@attribute IPR015586 {0,1}
@attribute IPR015587 {0,1}
@attribute IPR015588 {0,1}
@attribute IPR015589 {0,1}
@attribute IPR015590 {0,1}
@attribute IPR015591 {0,1}
@attribute IPR015592 {0,1}
@attribute IPR015593 {0,1}
@attribute IPR015594 {0,1}
@attribute IPR015595 {0,1}
@attribute IPR015596 {0,1}
@attribute IPR015597 {0,1}
@attribute IPR015598 {0,1}
@attribute IPR015599 {0,1}
@attribute IPR015600 {0,1}
@attribute IPR015601 {0,1}
@attribute IPR015602 {0,1}
@attribute IPR015603 {0,1}
@attribute IPR015604 {0,1}
@attribute IPR015605 {0,1}
@attribute IPR015606 {0,1}
@attribute IPR015608 {0,1}
@attribute IPR015609 {0,1}
@attribute IPR015615 {0,1}
@attribute IPR015616 {0,1}
@attribute IPR015617 {0,1}
@attribute IPR015618 {0,1}
@attribute IPR015621 {0,1}
@attribute IPR015622 {0,1}
@attribute IPR015624 {0,1}
@attribute IPR015627 {0,1}
@attribute IPR015628 {0,1}
@attribute IPR015629 {0,1}
@attribute IPR015630 {0,1}
@attribute IPR015631 {0,1}
@attribute IPR015632 {0,1}
@attribute IPR015633 {0,1}
@attribute IPR015634 {0,1}
@attribute IPR015635 {0,1}
@attribute IPR015636 {0,1}
@attribute IPR015640 {0,1}
@attribute IPR015643 {0,1}
@attribute IPR015644 {0,1}
@attribute IPR015645 {0,1}
@attribute IPR015647 {0,1}
@attribute IPR015648 {0,1}
@attribute IPR015650 {0,1}
@attribute IPR015651 {0,1}
@attribute IPR015652 {0,1}
@attribute IPR015653 {0,1}
@attribute IPR015655 {0,1}
@attribute IPR015656 {0,1}
@attribute IPR015658 {0,1}
@attribute IPR015659 {0,1}
@attribute IPR015660 {0,1}
@attribute IPR015661 {0,1}
@attribute IPR015662 {0,1}
@attribute IPR015664 {0,1}
@attribute IPR015669 {0,1}
@attribute IPR015674 {0,1}
@attribute IPR015675 {0,1}
@attribute IPR015679 {0,1}
@attribute IPR015680 {0,1}
@attribute IPR015681 {0,1}
@attribute IPR015682 {0,1}
@attribute IPR015683 {0,1}
@attribute IPR015685 {0,1}
@attribute IPR015686 {0,1}
@attribute IPR015688 {0,1}
@attribute IPR015691 {0,1}
@attribute IPR015692 {0,1}
@attribute IPR015693 {0,1}
@attribute IPR015694 {0,1}
@attribute IPR015695 {0,1}
@attribute IPR015699 {0,1}
@attribute IPR015700 {0,1}
@attribute IPR015701 {0,1}
@attribute IPR015702 {0,1}
@attribute IPR015703 {0,1}
@attribute IPR015704 {0,1}
@attribute IPR015705 {0,1}
@attribute IPR015707 {0,1}
@attribute IPR015708 {0,1}
@attribute IPR015709 {0,1}
@attribute IPR015710 {0,1}
@attribute IPR015712 {0,1}
@attribute IPR015713 {0,1}
@attribute IPR015714 {0,1}
@attribute IPR015715 {0,1}
@attribute IPR015716 {0,1}
@attribute IPR015721 {0,1}
@attribute IPR015722 {0,1}
@attribute IPR015725 {0,1}
@attribute IPR015726 {0,1}
@attribute IPR015727 {0,1}
@attribute IPR015728 {0,1}
@attribute IPR015729 {0,1}
@attribute IPR015730 {0,1}
@attribute IPR015731 {0,1}
@attribute IPR015732 {0,1}
@attribute IPR015733 {0,1}
@attribute IPR015734 {0,1}
@attribute IPR015737 {0,1}
@attribute IPR015739 {0,1}
@attribute IPR015741 {0,1}
@attribute IPR015742 {0,1}
@attribute IPR015743 {0,1}
@attribute IPR015744 {0,1}
@attribute IPR015745 {0,1}
@attribute IPR015746 {0,1}
@attribute IPR015747 {0,1}
@attribute IPR015748 {0,1}
@attribute IPR015749 {0,1}
@attribute IPR015750 {0,1}
@attribute IPR015751 {0,1}
@attribute IPR015752 {0,1}
@attribute IPR015756 {0,1}
@attribute IPR015757 {0,1}
@attribute IPR015758 {0,1}
@attribute IPR015759 {0,1}
@attribute IPR015760 {0,1}
@attribute IPR015761 {0,1}
@attribute IPR015763 {0,1}
@attribute IPR015764 {0,1}
@attribute IPR015765 {0,1}
@attribute IPR015766 {0,1}
@attribute IPR015768 {0,1}
@attribute IPR015769 {0,1}
@attribute IPR015770 {0,1}
@attribute IPR015771 {0,1}
@attribute IPR015772 {0,1}
@attribute IPR015773 {0,1}
@attribute IPR015774 {0,1}
@attribute IPR015775 {0,1}
@attribute IPR015776 {0,1}
@attribute IPR015777 {0,1}
@attribute IPR015778 {0,1}
@attribute IPR015781 {0,1}
@attribute IPR015782 {0,1}
@attribute IPR015785 {0,1}
@attribute IPR015786 {0,1}
@attribute IPR015787 {0,1}
@attribute IPR015789 {0,1}
@attribute IPR015792 {0,1}
@attribute IPR015793 {0,1}
@attribute IPR015794 {0,1}
@attribute IPR015795 {0,1}
@attribute IPR015797 {0,1}
@attribute IPR015798 {0,1}
@attribute IPR015800 {0,1}
@attribute IPR015801 {0,1}
@attribute IPR015802 {0,1}
@attribute IPR015803 {0,1}
@attribute IPR015806 {0,1}
@attribute IPR015807 {0,1}
@attribute IPR015810 {0,1}
@attribute IPR015811 {0,1}
@attribute IPR015812 {0,1}
@attribute IPR015813 {0,1}
@attribute IPR015815 {0,1}
@attribute IPR015823 {0,1}
@attribute IPR015824 {0,1}
@attribute IPR015827 {0,1}
@attribute IPR015830 {0,1}
@attribute IPR015832 {0,1}
@attribute IPR015844 {0,1}
@attribute IPR015847 {0,1}
@attribute IPR015848 {0,1}
@attribute IPR015849 {0,1}
@attribute IPR015850 {0,1}
@attribute IPR015852 {0,1}
@attribute IPR015853 {0,1}
@attribute IPR015854 {0,1}
@attribute IPR015855 {0,1}
@attribute IPR015860 {0,1}
@attribute IPR015861 {0,1}
@attribute IPR015862 {0,1}
@attribute IPR015864 {0,1}
@attribute IPR015865 {0,1}
@attribute IPR015866 {0,1}
@attribute IPR015867 {0,1}
@attribute IPR015868 {0,1}
@attribute IPR015869 {0,1}
@attribute IPR015870 {0,1}
@attribute IPR015871 {0,1}
@attribute IPR015872 {0,1}
@attribute IPR015873 {0,1}
@attribute IPR015875 {0,1}
@attribute IPR015876 {0,1}
@attribute IPR015877 {0,1}
@attribute IPR015878 {0,1}
@attribute IPR015879 {0,1}
@attribute IPR015880 {0,1}
@attribute IPR015881 {0,1}
@attribute IPR015882 {0,1}
@attribute IPR015883 {0,1}
@attribute IPR015884 {0,1}
@attribute IPR015886 {0,1}
@attribute IPR015887 {0,1}
@attribute IPR015888 {0,1}
@attribute IPR015889 {0,1}
@attribute IPR015890 {0,1}
@attribute IPR015891 {0,1}
@attribute IPR015892 {0,1}
@attribute IPR015893 {0,1}
@attribute IPR015895 {0,1}
@attribute IPR015896 {0,1}
@attribute IPR015898 {0,1}
@attribute IPR015899 {0,1}
@attribute IPR015901 {0,1}
@attribute IPR015903 {0,1}
@attribute IPR015904 {0,1}
@attribute IPR015908 {0,1}
@attribute IPR015910 {0,1}
@attribute IPR015911 {0,1}
@attribute IPR015912 {0,1}
@attribute IPR015915 {0,1}
@attribute IPR015916 {0,1}
@attribute IPR015917 {0,1}
@attribute IPR015919 {0,1}
@attribute IPR015922 {0,1}
@attribute IPR015923 {0,1}
@attribute IPR015924 {0,1}
@attribute IPR015925 {0,1}
@attribute IPR015927 {0,1}
@attribute IPR015928 {0,1}
@attribute IPR015929 {0,1}
@attribute IPR015930 {0,1}
@attribute IPR015931 {0,1}
@attribute IPR015932 {0,1}
@attribute IPR015933 {0,1}
@attribute IPR015934 {0,1}
@attribute IPR015936 {0,1}
@attribute IPR015937 {0,1}
@attribute IPR015938 {0,1}
@attribute IPR015939 {0,1}
@attribute IPR015940 {0,1}
@attribute IPR015941 {0,1}
@attribute IPR015942 {0,1}
@attribute IPR015943 {0,1}
@attribute IPR015944 {0,1}
@attribute IPR015945 {0,1}
@attribute IPR015946 {0,1}
@attribute IPR015947 {0,1}
@attribute IPR015952 {0,1}
@attribute IPR015953 {0,1}
@attribute IPR015955 {0,1}
@attribute IPR015956 {0,1}
@attribute IPR015957 {0,1}
@attribute IPR015963 {0,1}
@attribute IPR015964 {0,1}
@attribute IPR015967 {0,1}
@attribute IPR015972 {0,1}
@attribute IPR015973 {0,1}
@attribute IPR015974 {0,1}
@attribute IPR015977 {0,1}
@attribute IPR015981 {0,1}
@attribute IPR015988 {0,1}
@attribute IPR015990 {0,1}
@attribute IPR015991 {0,1}
@attribute IPR015992 {0,1}
@attribute IPR015993 {0,1}
@attribute IPR015994 {0,1}
@attribute IPR015998 {0,1}
@attribute IPR015999 {0,1}
@attribute IPR016000 {0,1}
@attribute IPR016001 {0,1}
@attribute IPR016003 {0,1}
@attribute IPR016004 {0,1}
@attribute IPR016005 {0,1}
@attribute IPR016006 {0,1}
@attribute IPR016008 {0,1}
@attribute IPR016009 {0,1}
@attribute IPR016017 {0,1}
@attribute IPR016018 {0,1}
@attribute IPR016019 {0,1}
@attribute IPR016021 {0,1}
@attribute IPR016024 {0,1}
@attribute IPR016025 {0,1}
@attribute IPR016027 {0,1}
@attribute IPR016030 {0,1}
@attribute IPR016031 {0,1}
@attribute IPR016032 {0,1}
@attribute IPR016033 {0,1}
@attribute IPR016034 {0,1}
@attribute IPR016035 {0,1}
@attribute IPR016036 {0,1}
@attribute IPR016037 {0,1}
@attribute IPR016038 {0,1}
@attribute IPR016039 {0,1}
@attribute IPR016040 {0,1}
@attribute IPR016044 {0,1}
@attribute IPR016045 {0,1}
@attribute IPR016047 {0,1}
@attribute IPR016048 {0,1}
@attribute IPR016050 {0,1}
@attribute IPR016053 {0,1}
@attribute IPR016054 {0,1}
@attribute IPR016055 {0,1}
@attribute IPR016059 {0,1}
@attribute IPR016060 {0,1}
@attribute IPR016061 {0,1}
@attribute IPR016064 {0,1}
@attribute IPR016066 {0,1}
@attribute IPR016067 {0,1}
@attribute IPR016068 {0,1}
@attribute IPR016069 {0,1}
@attribute IPR016071 {0,1}
@attribute IPR016072 {0,1}
@attribute IPR016073 {0,1}
@attribute IPR016082 {0,1}
@attribute IPR016084 {0,1}
@attribute IPR016087 {0,1}
@attribute IPR016088 {0,1}
@attribute IPR016090 {0,1}
@attribute IPR016091 {0,1}
@attribute IPR016092 {0,1}
@attribute IPR016093 {0,1}
@attribute IPR016094 {0,1}
@attribute IPR016095 {0,1}
@attribute IPR016098 {0,1}
@attribute IPR016099 {0,1}
@attribute IPR016100 {0,1}
@attribute IPR016101 {0,1}
@attribute IPR016102 {0,1}
@attribute IPR016103 {0,1}
@attribute IPR016104 {0,1}
@attribute IPR016105 {0,1}
@attribute IPR016106 {0,1}
@attribute IPR016117 {0,1}
@attribute IPR016118 {0,1}
@attribute IPR016120 {0,1}
@attribute IPR016121 {0,1}
@attribute IPR016122 {0,1}
@attribute IPR016123 {0,1}
@attribute IPR016124 {0,1}
@attribute IPR016125 {0,1}
@attribute IPR016126 {0,1}
@attribute IPR016129 {0,1}
@attribute IPR016130 {0,1}
@attribute IPR016131 {0,1}
@attribute IPR016132 {0,1}
@attribute IPR016134 {0,1}
@attribute IPR016135 {0,1}
@attribute IPR016136 {0,1}
@attribute IPR016137 {0,1}
@attribute IPR016141 {0,1}
@attribute IPR016142 {0,1}
@attribute IPR016143 {0,1}
@attribute IPR016147 {0,1}
@attribute IPR016148 {0,1}
@attribute IPR016149 {0,1}
@attribute IPR016150 {0,1}
@attribute IPR016151 {0,1}
@attribute IPR016152 {0,1}
@attribute IPR016153 {0,1}
@attribute IPR016154 {0,1}
@attribute IPR016155 {0,1}
@attribute IPR016156 {0,1}
@attribute IPR016157 {0,1}
@attribute IPR016158 {0,1}
@attribute IPR016159 {0,1}
@attribute IPR016160 {0,1}
@attribute IPR016161 {0,1}
@attribute IPR016162 {0,1}
@attribute IPR016163 {0,1}
@attribute IPR016164 {0,1}
@attribute IPR016166 {0,1}
@attribute IPR016167 {0,1}
@attribute IPR016168 {0,1}
@attribute IPR016169 {0,1}
@attribute IPR016171 {0,1}
@attribute IPR016172 {0,1}
@attribute IPR016173 {0,1}
@attribute IPR016174 {0,1}
@attribute IPR016175 {0,1}
@attribute IPR016176 {0,1}
@attribute IPR016177 {0,1}
@attribute IPR016179 {0,1}
@attribute IPR016180 {0,1}
@attribute IPR016181 {0,1}
@attribute IPR016182 {0,1}
@attribute IPR016183 {0,1}
@attribute IPR016185 {0,1}
@attribute IPR016186 {0,1}
@attribute IPR016187 {0,1}
@attribute IPR016188 {0,1}
@attribute IPR016189 {0,1}
@attribute IPR016190 {0,1}
@attribute IPR016191 {0,1}
@attribute IPR016192 {0,1}
@attribute IPR016193 {0,1}
@attribute IPR016194 {0,1}
@attribute IPR016195 {0,1}
@attribute IPR016196 {0,1}
@attribute IPR016197 {0,1}
@attribute IPR016201 {0,1}
@attribute IPR016202 {0,1}
@attribute IPR016203 {0,1}
@attribute IPR016204 {0,1}
@attribute IPR016205 {0,1}
@attribute IPR016206 {0,1}
@attribute IPR016207 {0,1}
@attribute IPR016208 {0,1}
@attribute IPR016209 {0,1}
@attribute IPR016210 {0,1}
@attribute IPR016211 {0,1}
@attribute IPR016212 {0,1}
@attribute IPR016214 {0,1}
@attribute IPR016216 {0,1}
@attribute IPR016217 {0,1}
@attribute IPR016219 {0,1}
@attribute IPR016220 {0,1}
@attribute IPR016221 {0,1}
@attribute IPR016222 {0,1}
@attribute IPR016226 {0,1}
@attribute IPR016229 {0,1}
@attribute IPR016230 {0,1}
@attribute IPR016231 {0,1}
@attribute IPR016232 {0,1}
@attribute IPR016233 {0,1}
@attribute IPR016234 {0,1}
@attribute IPR016235 {0,1}
@attribute IPR016236 {0,1}
@attribute IPR016237 {0,1}
@attribute IPR016238 {0,1}
@attribute IPR016239 {0,1}
@attribute IPR016243 {0,1}
@attribute IPR016244 {0,1}
@attribute IPR016245 {0,1}
@attribute IPR016246 {0,1}
@attribute IPR016247 {0,1}
@attribute IPR016248 {0,1}
@attribute IPR016249 {0,1}
@attribute IPR016250 {0,1}
@attribute IPR016251 {0,1}
@attribute IPR016252 {0,1}
@attribute IPR016253 {0,1}
@attribute IPR016255 {0,1}
@attribute IPR016257 {0,1}
@attribute IPR016260 {0,1}
@attribute IPR016261 {0,1}
@attribute IPR016263 {0,1}
@attribute IPR016265 {0,1}
@attribute IPR016266 {0,1}
@attribute IPR016267 {0,1}
@attribute IPR016270 {0,1}
@attribute IPR016272 {0,1}
@attribute IPR016274 {0,1}
@attribute IPR016275 {0,1}
@attribute IPR016276 {0,1}
@attribute IPR016278 {0,1}
@attribute IPR016279 {0,1}
@attribute IPR016280 {0,1}
@attribute IPR016281 {0,1}
@attribute IPR016283 {0,1}
@attribute IPR016286 {0,1}
@attribute IPR016287 {0,1}
@attribute IPR016291 {0,1}
@attribute IPR016292 {0,1}
@attribute IPR016293 {0,1}
@attribute IPR016295 {0,1}
@attribute IPR016296 {0,1}
@attribute IPR016297 {0,1}
@attribute IPR016298 {0,1}
@attribute IPR016299 {0,1}
@attribute IPR016301 {0,1}
@attribute IPR016302 {0,1}
@attribute IPR016303 {0,1}
@attribute IPR016304 {0,1}
@attribute IPR016305 {0,1}
@attribute IPR016311 {0,1}
@attribute IPR016312 {0,1}
@attribute IPR016313 {0,1}
@attribute IPR016314 {0,1}
@attribute IPR016315 {0,1}
@attribute IPR016316 {0,1}
@attribute IPR016317 {0,1}
@attribute IPR016319 {0,1}
@attribute IPR016323 {0,1}
@attribute IPR016324 {0,1}
@attribute IPR016327 {0,1}
@attribute IPR016332 {0,1}
@attribute IPR016334 {0,1}
@attribute IPR016335 {0,1}
@attribute IPR016336 {0,1}
@attribute IPR016337 {0,1}
@attribute IPR016339 {0,1}
@attribute IPR016341 {0,1}
@attribute IPR016342 {0,1}
@attribute IPR016343 {0,1}
@attribute IPR016344 {0,1}
@attribute IPR016346 {0,1}
@attribute IPR016348 {0,1}
@attribute IPR016352 {0,1}
@attribute IPR016353 {0,1}
@attribute IPR016354 {0,1}
@attribute IPR016355 {0,1}
@attribute IPR016357 {0,1}
@attribute IPR016361 {0,1}
@attribute IPR016362 {0,1}
@attribute IPR016367 {0,1}
@attribute IPR016370 {0,1}
@attribute IPR016371 {0,1}
@attribute IPR016374 {0,1}
@attribute IPR016375 {0,1}
@attribute IPR016376 {0,1}
@attribute IPR016377 {0,1}
@attribute IPR016378 {0,1}
@attribute IPR016380 {0,1}
@attribute IPR016381 {0,1}
@attribute IPR016390 {0,1}
@attribute IPR016391 {0,1}
@attribute IPR016419 {0,1}
@attribute IPR016425 {0,1}
@attribute IPR016428 {0,1}
@attribute IPR016432 {0,1}
@attribute IPR016433 {0,1}
@attribute IPR016434 {0,1}
@attribute IPR016435 {0,1}
@attribute IPR016436 {0,1}
@attribute IPR016437 {0,1}
@attribute IPR016438 {0,1}
@attribute IPR016440 {0,1}
@attribute IPR016442 {0,1}
@attribute IPR016443 {0,1}
@attribute IPR016444 {0,1}
@attribute IPR016446 {0,1}
@attribute IPR016447 {0,1}
@attribute IPR016449 {0,1}
@attribute IPR016452 {0,1}
@attribute IPR016454 {0,1}
@attribute IPR016455 {0,1}
@attribute IPR016457 {0,1}
@attribute IPR016461 {0,1}
@attribute IPR016462 {0,1}
@attribute IPR016463 {0,1}
@attribute IPR016467 {0,1}
@attribute IPR016468 {0,1}
@attribute IPR016469 {0,1}
@attribute IPR016470 {0,1}
@attribute IPR016471 {0,1}
@attribute IPR016473 {0,1}
@attribute IPR016474 {0,1}
@attribute IPR016475 {0,1}
@attribute IPR016476 {0,1}
@attribute IPR016477 {0,1}
@attribute IPR016478 {0,1}
@attribute IPR016479 {0,1}
@attribute IPR016481 {0,1}
@attribute IPR016482 {0,1}
@attribute IPR016483 {0,1}
@attribute IPR016484 {0,1}
@attribute IPR016487 {0,1}
@attribute IPR016491 {0,1}
@attribute IPR016492 {0,1}
@attribute IPR016493 {0,1}
@attribute IPR016495 {0,1}
@attribute IPR016496 {0,1}
@attribute IPR016526 {0,1}
@attribute IPR016527 {0,1}
@attribute IPR016536 {0,1}
@attribute IPR016542 {0,1}
@attribute IPR016544 {0,1}
@attribute IPR016550 {0,1}
@attribute IPR016552 {0,1}
@attribute IPR016554 {0,1}
@attribute IPR016555 {0,1}
@attribute IPR016556 {0,1}
@attribute IPR016558 {0,1}
@attribute IPR016561 {0,1}
@attribute IPR016562 {0,1}
@attribute IPR016563 {0,1}
@attribute IPR016565 {0,1}
@attribute IPR016571 {0,1}
@attribute IPR016577 {0,1}
@attribute IPR016580 {0,1}
@attribute IPR016582 {0,1}
@attribute IPR016587 {0,1}
@attribute IPR016589 {0,1}
@attribute IPR016590 {0,1}
@attribute IPR016591 {0,1}
@attribute IPR016592 {0,1}
@attribute IPR016635 {0,1}
@attribute IPR016636 {0,1}
@attribute IPR016637 {0,1}
@attribute IPR016641 {0,1}
@attribute IPR016642 {0,1}
@attribute IPR016643 {0,1}
@attribute IPR016644 {0,1}
@attribute IPR016649 {0,1}
@attribute IPR016650 {0,1}
@attribute IPR016651 {0,1}
@attribute IPR016654 {0,1}
@attribute IPR016656 {0,1}
@attribute IPR016657 {0,1}
@attribute IPR016659 {0,1}
@attribute IPR016661 {0,1}
@attribute IPR016662 {0,1}
@attribute IPR016665 {0,1}
@attribute IPR016667 {0,1}
@attribute IPR016669 {0,1}
@attribute IPR016670 {0,1}
@attribute IPR016673 {0,1}
@attribute IPR016677 {0,1}
@attribute IPR016681 {0,1}
@attribute IPR016682 {0,1}
@attribute IPR016684 {0,1}
@attribute IPR016686 {0,1}
@attribute IPR016689 {0,1}
@attribute IPR016690 {0,1}
@attribute IPR016691 {0,1}
@attribute IPR016692 {0,1}
@attribute IPR016695 {0,1}
@attribute IPR016697 {0,1}
@attribute IPR016698 {0,1}
@attribute IPR016699 {0,1}
@attribute IPR016700 {0,1}
@attribute IPR016704 {0,1}
@attribute IPR016708 {0,1}
@attribute IPR016713 {0,1}
@attribute IPR016714 {0,1}
@attribute IPR016715 {0,1}
@attribute IPR016716 {0,1}
@attribute IPR016720 {0,1}
@attribute IPR016722 {0,1}
@attribute IPR016729 {0,1}
@attribute IPR016733 {0,1}
@attribute IPR016743 {0,1}
@attribute IPR016758 {0,1}
@attribute IPR016763 {0,1}
@attribute IPR016785 {0,1}
@attribute IPR016798 {0,1}
@attribute IPR016810 {0,1}
@attribute IPR016812 {0,1}
@attribute IPR016814 {0,1}
@attribute IPR016817 {0,1}
@attribute IPR016818 {0,1}
@attribute IPR016819 {0,1}
@attribute IPR016822 {0,1}
@attribute IPR016827 {0,1}
@attribute IPR016840 {0,1}
@attribute IPR016848 {0,1}
@attribute IPR016851 {0,1}
@attribute IPR016855 {0,1}
@attribute IPR016856 {0,1}
@attribute IPR016858 {0,1}
@attribute IPR016860 {0,1}
@attribute IPR016867 {0,1}
@attribute IPR016882 {0,1}
@attribute IPR016897 {0,1}
@attribute IPR016899 {0,1}
@attribute IPR016900 {0,1}
@attribute IPR016901 {0,1}
@attribute IPR016904 {0,1}
@attribute IPR016906 {0,1}
@attribute IPR016909 {0,1}
@attribute IPR016913 {0,1}
@attribute IPR016914 {0,1}
@attribute IPR016940 {0,1}
@attribute IPR016956 {0,1}
@attribute IPR016965 {0,1}
@attribute IPR016966 {0,1}
@attribute IPR016967 {0,1}
@attribute IPR016975 {0,1}
@attribute IPR017026 {0,1}
@attribute IPR017039 {0,1}
@attribute IPR017045 {0,1}
@attribute IPR017046 {0,1}
@attribute IPR017049 {0,1}
@attribute IPR017050 {0,1}
@attribute IPR017051 {0,1}
@attribute IPR017052 {0,1}
@attribute IPR017055 {0,1}
@attribute IPR017059 {0,1}
@attribute IPR017061 {0,1}
@attribute IPR017063 {0,1}
@attribute IPR017064 {0,1}
@attribute IPR017067 {0,1}
@attribute IPR017068 {0,1}
@attribute IPR017072 {0,1}
@attribute IPR017073 {0,1}
@attribute IPR017074 {0,1}
@attribute IPR017075 {0,1}
@attribute IPR017089 {0,1}
@attribute IPR017091 {0,1}
@attribute IPR017093 {0,1}
@attribute IPR017094 {0,1}
@attribute IPR017096 {0,1}
@attribute IPR017100 {0,1}
@attribute IPR017103 {0,1}
@attribute IPR017104 {0,1}
@attribute IPR017105 {0,1}
@attribute IPR017107 {0,1}
@attribute IPR017108 {0,1}
@attribute IPR017109 {0,1}
@attribute IPR017110 {0,1}
@attribute IPR017111 {0,1}
@attribute IPR017112 {0,1}
@attribute IPR017114 {0,1}
@attribute IPR017116 {0,1}
@attribute IPR017117 {0,1}
@attribute IPR017118 {0,1}
@attribute IPR017120 {0,1}
@attribute IPR017121 {0,1}
@attribute IPR017124 {0,1}
@attribute IPR017127 {0,1}
@attribute IPR017128 {0,1}
@attribute IPR017129 {0,1}
@attribute IPR017131 {0,1}
@attribute IPR017132 {0,1}
@attribute IPR017137 {0,1}
@attribute IPR017138 {0,1}
@attribute IPR017151 {0,1}
@attribute IPR017153 {0,1}
@attribute IPR017155 {0,1}
@attribute IPR017156 {0,1}
@attribute IPR017157 {0,1}
@attribute IPR017163 {0,1}
@attribute IPR017165 {0,1}
@attribute IPR017169 {0,1}
@attribute IPR017172 {0,1}
@attribute IPR017175 {0,1}
@attribute IPR017176 {0,1}
@attribute IPR017178 {0,1}
@attribute IPR017179 {0,1}
@attribute IPR017182 {0,1}
@attribute IPR017184 {0,1}
@attribute IPR017193 {0,1}
@attribute IPR017194 {0,1}
@attribute IPR017197 {0,1}
@attribute IPR017198 {0,1}
@attribute IPR017200 {0,1}
@attribute IPR017202 {0,1}
@attribute IPR017203 {0,1}
@attribute IPR017213 {0,1}
@attribute IPR017226 {0,1}
@attribute IPR017231 {0,1}
@attribute IPR017232 {0,1}
@attribute IPR017237 {0,1}
@attribute IPR017240 {0,1}
@attribute IPR017241 {0,1}
@attribute IPR017244 {0,1}
@attribute IPR017249 {0,1}
@attribute IPR017250 {0,1}
@attribute IPR017251 {0,1}
@attribute IPR017253 {0,1}
@attribute IPR017257 {0,1}
@attribute IPR017261 {0,1}
@attribute IPR017271 {0,1}
@attribute IPR017274 {0,1}
@attribute IPR017276 {0,1}
@attribute IPR017278 {0,1}
@attribute IPR017279 {0,1}
@attribute IPR017280 {0,1}
@attribute IPR017281 {0,1}
@attribute IPR017282 {0,1}
@attribute IPR017283 {0,1}
@attribute IPR017284 {0,1}
@attribute IPR017286 {0,1}
@attribute IPR017287 {0,1}
@attribute IPR017289 {0,1}
@attribute IPR017290 {0,1}
@attribute IPR017291 {0,1}
@attribute IPR017293 {0,1}
@attribute IPR017299 {0,1}
@attribute IPR017300 {0,1}
@attribute IPR017304 {0,1}
@attribute IPR017305 {0,1}
@attribute IPR017306 {0,1}
@attribute IPR017320 {0,1}
@attribute IPR017321 {0,1}
@attribute IPR017322 {0,1}
@attribute IPR017324 {0,1}
@attribute IPR017326 {0,1}
@attribute IPR017328 {0,1}
@attribute IPR017329 {0,1}
@attribute IPR017331 {0,1}
@attribute IPR017334 {0,1}
@attribute IPR017336 {0,1}
@attribute IPR017338 {0,1}
@attribute IPR017340 {0,1}
@attribute IPR017341 {0,1}
@attribute IPR017347 {0,1}
@attribute IPR017348 {0,1}
@attribute IPR017349 {0,1}
@attribute IPR017350 {0,1}
@attribute IPR017352 {0,1}
@attribute IPR017353 {0,1}
@attribute IPR017354 {0,1}
@attribute IPR017355 {0,1}
@attribute IPR017357 {0,1}
@attribute IPR017358 {0,1}
@attribute IPR017361 {0,1}
@attribute IPR017362 {0,1}
@attribute IPR017364 {0,1}
@attribute IPR017366 {0,1}
@attribute IPR017367 {0,1}
@attribute IPR017368 {0,1}
@attribute IPR017371 {0,1}
@attribute IPR017374 {0,1}
@attribute IPR017375 {0,1}
@attribute IPR017380 {0,1}
@attribute IPR017382 {0,1}
@attribute IPR017383 {0,1}
@attribute IPR017386 {0,1}
@attribute IPR017389 {0,1}
@attribute IPR017390 {0,1}
@attribute IPR017393 {0,1}
@attribute IPR017395 {0,1}
@attribute IPR017398 {0,1}
@attribute IPR017399 {0,1}
@attribute IPR017400 {0,1}
@attribute IPR017401 {0,1}
@attribute IPR017403 {0,1}
@attribute IPR017405 {0,1}
@attribute IPR017406 {0,1}
@attribute IPR017407 {0,1}
@attribute IPR017408 {0,1}
@attribute IPR017419 {0,1}
@attribute IPR017421 {0,1}
@attribute IPR017423 {0,1}
@attribute IPR017424 {0,1}
@attribute IPR017425 {0,1}
@attribute IPR017426 {0,1}
@attribute IPR017427 {0,1}
@attribute IPR017428 {0,1}
@attribute IPR017431 {0,1}
@attribute IPR017434 {0,1}
@attribute IPR017437 {0,1}
@attribute IPR017438 {0,1}
@attribute IPR017439 {0,1}
@attribute IPR017440 {0,1}
@attribute IPR017441 {0,1}
@attribute IPR017442 {0,1}
@attribute IPR017443 {0,1}
@attribute IPR017444 {0,1}
@attribute IPR017446 {0,1}
@attribute IPR017447 {0,1}
@attribute IPR017448 {0,1}
@attribute IPR017449 {0,1}
@attribute IPR017452 {0,1}
@attribute IPR017453 {0,1}
@attribute IPR017455 {0,1}
@attribute IPR017456 {0,1}
@attribute IPR017458 {0,1}
@attribute IPR017459 {0,1}
@attribute IPR017462 {0,1}
@attribute IPR017463 {0,1}
@attribute IPR017472 {0,1}
@attribute IPR017475 {0,1}
@attribute IPR017476 {0,1}
@attribute IPR017485 {0,1}
@attribute IPR017486 {0,1}
@attribute IPR017488 {0,1}
@attribute IPR017490 {0,1}
@attribute IPR017491 {0,1}
@attribute IPR017492 {0,1}
@attribute IPR017493 {0,1}
@attribute IPR017494 {0,1}
@attribute IPR017500 {0,1}
@attribute IPR017501 {0,1}
@attribute IPR017503 {0,1}
@attribute IPR017508 {0,1}
@attribute IPR017511 {0,1}
@attribute IPR017512 {0,1}
@attribute IPR017514 {0,1}
@attribute IPR017515 {0,1}
@attribute IPR017516 {0,1}
@attribute IPR017524 {0,1}
@attribute IPR017525 {0,1}
@attribute IPR017526 {0,1}
@attribute IPR017536 {0,1}
@attribute IPR017538 {0,1}
@attribute IPR017550 {0,1}
@attribute IPR017551 {0,1}
@attribute IPR017552 {0,1}
@attribute IPR017553 {0,1}
@attribute IPR017555 {0,1}
@attribute IPR017557 {0,1}
@attribute IPR017559 {0,1}
@attribute IPR017560 {0,1}
@attribute IPR017563 {0,1}
@attribute IPR017564 {0,1}
@attribute IPR017565 {0,1}
@attribute IPR017566 {0,1}
@attribute IPR017567 {0,1}
@attribute IPR017568 {0,1}
@attribute IPR017570 {0,1}
@attribute IPR017578 {0,1}
@attribute IPR017580 {0,1}
@attribute IPR017582 {0,1}
@attribute IPR017583 {0,1}
@attribute IPR017585 {0,1}
@attribute IPR017588 {0,1}
@attribute IPR017593 {0,1}
@attribute IPR017596 {0,1}
@attribute IPR017597 {0,1}
@attribute IPR017609 {0,1}
@attribute IPR017610 {0,1}
@attribute IPR017611 {0,1}
@attribute IPR017612 {0,1}
@attribute IPR017626 {0,1}
@attribute IPR017629 {0,1}
@attribute IPR017636 {0,1}
@attribute IPR017637 {0,1}
@attribute IPR017639 {0,1}
@attribute IPR017641 {0,1}
@attribute IPR017648 {0,1}
@attribute IPR017649 {0,1}
@attribute IPR017650 {0,1}
@attribute IPR017651 {0,1}
@attribute IPR017652 {0,1}
@attribute IPR017653 {0,1}
@attribute IPR017654 {0,1}
@attribute IPR017655 {0,1}
@attribute IPR017657 {0,1}
@attribute IPR017659 {0,1}
@attribute IPR017661 {0,1}
@attribute IPR017662 {0,1}
@attribute IPR017665 {0,1}
@attribute IPR017666 {0,1}
@attribute IPR017667 {0,1}
@attribute IPR017668 {0,1}
@attribute IPR017669 {0,1}
@attribute IPR017674 {0,1}
@attribute IPR017678 {0,1}
@attribute IPR017679 {0,1}
@attribute IPR017680 {0,1}
@attribute IPR017681 {0,1}
@attribute IPR017682 {0,1}
@attribute IPR017685 {0,1}
@attribute IPR017688 {0,1}
@attribute IPR017689 {0,1}
@attribute IPR017691 {0,1}
@attribute IPR017703 {0,1}
@attribute IPR017710 {0,1}
@attribute IPR017711 {0,1}
@attribute IPR017712 {0,1}
@attribute IPR017713 {0,1}
@attribute IPR017714 {0,1}
@attribute IPR017716 {0,1}
@attribute IPR017718 {0,1}
@attribute IPR017719 {0,1}
@attribute IPR017721 {0,1}
@attribute IPR017726 {0,1}
@attribute IPR017727 {0,1}
@attribute IPR017728 {0,1}
@attribute IPR017729 {0,1}
@attribute IPR017730 {0,1}
@attribute IPR017736 {0,1}
@attribute IPR017747 {0,1}
@attribute IPR017749 {0,1}
@attribute IPR017751 {0,1}
@attribute IPR017752 {0,1}
@attribute IPR017754 {0,1}
@attribute IPR017757 {0,1}
@attribute IPR017758 {0,1}
@attribute IPR017766 {0,1}
@attribute IPR017767 {0,1}
@attribute IPR017770 {0,1}
@attribute IPR017772 {0,1}
@attribute IPR017773 {0,1}
@attribute IPR017774 {0,1}
@attribute IPR017782 {0,1}
@attribute IPR017785 {0,1}
@attribute IPR017788 {0,1}
@attribute IPR017790 {0,1}
@attribute IPR017795 {0,1}
@attribute IPR017796 {0,1}
@attribute IPR017815 {0,1}
@attribute IPR017820 {0,1}
@attribute IPR017824 {0,1}
@attribute IPR017828 {0,1}
@attribute IPR017829 {0,1}
@attribute IPR017844 {0,1}
@attribute IPR017846 {0,1}
@attribute IPR017848 {0,1}
@attribute IPR017849 {0,1}
@attribute IPR017850 {0,1}
@attribute IPR017851 {0,1}
@attribute IPR017853 {0,1}
@attribute IPR017855 {0,1}
@attribute IPR017856 {0,1}
@attribute IPR017857 {0,1}
@attribute IPR017858 {0,1}
@attribute IPR017860 {0,1}
@attribute IPR017861 {0,1}
@attribute IPR017862 {0,1}
@attribute IPR017864 {0,1}
@attribute IPR017865 {0,1}
@attribute IPR017866 {0,1}
@attribute IPR017867 {0,1}
@attribute IPR017868 {0,1}
@attribute IPR017870 {0,1}
@attribute IPR017871 {0,1}
@attribute IPR017872 {0,1}
@attribute IPR017873 {0,1}
@attribute IPR017877 {0,1}
@attribute IPR017878 {0,1}
@attribute IPR017879 {0,1}
@attribute IPR017881 {0,1}
@attribute IPR017882 {0,1}
@attribute IPR017884 {0,1}
@attribute IPR017890 {0,1}
@attribute IPR017891 {0,1}
@attribute IPR017892 {0,1}
@attribute IPR017893 {0,1}
@attribute IPR017896 {0,1}
@attribute IPR017897 {0,1}
@attribute IPR017898 {0,1}
@attribute IPR017899 {0,1}
@attribute IPR017900 {0,1}
@attribute IPR017903 {0,1}
@attribute IPR017904 {0,1}
@attribute IPR017905 {0,1}
@attribute IPR017906 {0,1}
@attribute IPR017907 {0,1}
@attribute IPR017911 {0,1}
@attribute IPR017916 {0,1}
@attribute IPR017917 {0,1}
@attribute IPR017918 {0,1}
@attribute IPR017919 {0,1}
@attribute IPR017922 {0,1}
@attribute IPR017923 {0,1}
@attribute IPR017924 {0,1}
@attribute IPR017925 {0,1}
@attribute IPR017926 {0,1}
@attribute IPR017927 {0,1}
@attribute IPR017930 {0,1}
@attribute IPR017932 {0,1}
@attribute IPR017933 {0,1}
@attribute IPR017936 {0,1}
@attribute IPR017937 {0,1}
@attribute IPR017938 {0,1}
@attribute IPR017939 {0,1}
@attribute IPR017940 {0,1}
@attribute IPR017941 {0,1}
@attribute IPR017942 {0,1}
@attribute IPR017943 {0,1}
@attribute IPR017944 {0,1}
@attribute IPR017945 {0,1}
@attribute IPR017946 {0,1}
@attribute IPR017947 {0,1}
@attribute IPR017948 {0,1}
@attribute IPR017950 {0,1}
@attribute IPR017951 {0,1}
@attribute IPR017954 {0,1}
@attribute IPR017956 {0,1}
@attribute IPR017957 {0,1}
@attribute IPR017961 {0,1}
@attribute IPR017962 {0,1}
@attribute IPR017963 {0,1}
@attribute IPR017964 {0,1}
@attribute IPR017967 {0,1}
@attribute IPR017968 {0,1}
@attribute IPR017969 {0,1}
@attribute IPR017970 {0,1}
@attribute IPR017971 {0,1}
@attribute IPR017972 {0,1}
@attribute IPR017974 {0,1}
@attribute IPR017975 {0,1}
@attribute IPR017976 {0,1}
@attribute IPR017977 {0,1}
@attribute IPR017978 {0,1}
@attribute IPR017979 {0,1}
@attribute IPR017981 {0,1}
@attribute IPR017983 {0,1}
@attribute IPR017984 {0,1}
@attribute IPR017985 {0,1}
@attribute IPR017986 {0,1}
@attribute IPR017987 {0,1}
@attribute IPR017990 {0,1}
@attribute IPR017993 {0,1}
@attribute IPR017995 {0,1}
@attribute IPR017997 {0,1}
@attribute IPR017998 {0,1}
@attribute IPR018000 {0,1}
@attribute IPR018004 {0,1}
@attribute IPR018006 {0,1}
@attribute IPR018008 {0,1}
@attribute IPR018009 {0,1}
@attribute IPR018011 {0,1}
@attribute IPR018012 {0,1}
@attribute IPR018013 {0,1}
@attribute IPR018016 {0,1}
@attribute IPR018017 {0,1}
@attribute IPR018018 {0,1}
@attribute IPR018020 {0,1}
@attribute IPR018022 {0,1}
@attribute IPR018023 {0,1}
@attribute IPR018024 {0,1}
@attribute IPR018025 {0,1}
@attribute IPR018026 {0,1}
@attribute IPR018027 {0,1}
@attribute IPR018028 {0,1}
@attribute IPR018029 {0,1}
@attribute IPR018030 {0,1}
@attribute IPR018031 {0,1}
@attribute IPR018032 {0,1}
@attribute IPR018035 {0,1}
@attribute IPR018038 {0,1}
@attribute IPR018039 {0,1}
@attribute IPR018040 {0,1}
@attribute IPR018042 {0,1}
@attribute IPR018043 {0,1}
@attribute IPR018044 {0,1}
@attribute IPR018045 {0,1}
@attribute IPR018046 {0,1}
@attribute IPR018047 {0,1}
@attribute IPR018048 {0,1}
@attribute IPR018049 {0,1}
@attribute IPR018050 {0,1}
@attribute IPR018052 {0,1}
@attribute IPR018053 {0,1}
@attribute IPR018056 {0,1}
@attribute IPR018057 {0,1}
@attribute IPR018060 {0,1}
@attribute IPR018061 {0,1}
@attribute IPR018062 {0,1}
@attribute IPR018065 {0,1}
@attribute IPR018067 {0,1}
@attribute IPR018070 {0,1}
@attribute IPR018073 {0,1}
@attribute IPR018076 {0,1}
@attribute IPR018077 {0,1}
@attribute IPR018078 {0,1}
@attribute IPR018079 {0,1}
@attribute IPR018081 {0,1}
@attribute IPR018082 {0,1}
@attribute IPR018083 {0,1}
@attribute IPR018086 {0,1}
@attribute IPR018087 {0,1}
@attribute IPR018088 {0,1}
@attribute IPR018089 {0,1}
@attribute IPR018090 {0,1}
@attribute IPR018091 {0,1}
@attribute IPR018093 {0,1}
@attribute IPR018094 {0,1}
@attribute IPR018095 {0,1}
@attribute IPR018096 {0,1}
@attribute IPR018097 {0,1}
@attribute IPR018098 {0,1}
@attribute IPR018099 {0,1}
@attribute IPR018101 {0,1}
@attribute IPR018102 {0,1}
@attribute IPR018104 {0,1}
@attribute IPR018107 {0,1}
@attribute IPR018108 {0,1}
@attribute IPR018109 {0,1}
@attribute IPR018110 {0,1}
@attribute IPR018111 {0,1}
@attribute IPR018113 {0,1}
@attribute IPR018114 {0,1}
@attribute IPR018116 {0,1}
@attribute IPR018117 {0,1}
@attribute IPR018118 {0,1}
@attribute IPR018119 {0,1}
@attribute IPR018120 {0,1}
@attribute IPR018122 {0,1}
@attribute IPR018123 {0,1}
@attribute IPR018124 {0,1}
@attribute IPR018125 {0,1}
@attribute IPR018126 {0,1}
@attribute IPR018129 {0,1}
@attribute IPR018130 {0,1}
@attribute IPR018134 {0,1}
@attribute IPR018136 {0,1}
@attribute IPR018142 {0,1}
@attribute IPR018143 {0,1}
@attribute IPR018145 {0,1}
@attribute IPR018146 {0,1}
@attribute IPR018148 {0,1}
@attribute IPR018149 {0,1}
@attribute IPR018150 {0,1}
@attribute IPR018151 {0,1}
@attribute IPR018152 {0,1}
@attribute IPR018153 {0,1}
@attribute IPR018155 {0,1}
@attribute IPR018159 {0,1}
@attribute IPR018161 {0,1}
@attribute IPR018162 {0,1}
@attribute IPR018163 {0,1}
@attribute IPR018164 {0,1}
@attribute IPR018165 {0,1}
@attribute IPR018166 {0,1}
@attribute IPR018167 {0,1}
@attribute IPR018168 {0,1}
@attribute IPR018170 {0,1}
@attribute IPR018171 {0,1}
@attribute IPR018176 {0,1}
@attribute IPR018177 {0,1}
@attribute IPR018181 {0,1}
@attribute IPR018184 {0,1}
@attribute IPR018186 {0,1}
@attribute IPR018187 {0,1}
@attribute IPR018188 {0,1}
@attribute IPR018189 {0,1}
@attribute IPR018191 {0,1}
@attribute IPR018192 {0,1}
@attribute IPR018193 {0,1}
@attribute IPR018194 {0,1}
@attribute IPR018195 {0,1}
@attribute IPR018198 {0,1}
@attribute IPR018199 {0,1}
@attribute IPR018201 {0,1}
@attribute IPR018202 {0,1}
@attribute IPR018204 {0,1}
@attribute IPR018205 {0,1}
@attribute IPR018206 {0,1}
@attribute IPR018207 {0,1}
@attribute IPR018208 {0,1}
@attribute IPR018209 {0,1}
@attribute IPR018211 {0,1}
@attribute IPR018212 {0,1}
@attribute IPR018214 {0,1}
@attribute IPR018215 {0,1}
@attribute IPR018216 {0,1}
@attribute IPR018220 {0,1}
@attribute IPR018221 {0,1}
@attribute IPR018222 {0,1}
@attribute IPR018223 {0,1}
@attribute IPR018225 {0,1}
@attribute IPR018227 {0,1}
@attribute IPR018228 {0,1}
@attribute IPR018229 {0,1}
@attribute IPR018230 {0,1}
@attribute IPR018232 {0,1}
@attribute IPR018234 {0,1}
@attribute IPR018235 {0,1}
@attribute IPR018236 {0,1}
@attribute IPR018238 {0,1}
@attribute IPR018239 {0,1}
@attribute IPR018240 {0,1}
@attribute IPR018241 {0,1}
@attribute IPR018242 {0,1}
@attribute IPR018244 {0,1}
@attribute IPR018245 {0,1}
@attribute IPR018246 {0,1}
@attribute IPR018247 {0,1}
@attribute IPR018248 {0,1}
@attribute IPR018249 {0,1}
@attribute IPR018250 {0,1}
@attribute IPR018252 {0,1}
@attribute IPR018253 {0,1}
@attribute IPR018254 {0,1}
@attribute IPR018255 {0,1}
@attribute IPR018256 {0,1}
@attribute IPR018257 {0,1}
@attribute IPR018258 {0,1}
@attribute IPR018259 {0,1}
@attribute IPR018260 {0,1}
@attribute IPR018261 {0,1}
@attribute IPR018262 {0,1}
@attribute IPR018263 {0,1}
@attribute IPR018264 {0,1}
@attribute IPR018265 {0,1}
@attribute IPR018266 {0,1}
@attribute IPR018267 {0,1}
@attribute IPR018268 {0,1}
@attribute IPR018269 {0,1}
@attribute IPR018270 {0,1}
@attribute IPR018271 {0,1}
@attribute IPR018273 {0,1}
@attribute IPR018274 {0,1}
@attribute IPR018275 {0,1}
@attribute IPR018276 {0,1}
@attribute IPR018277 {0,1}
@attribute IPR018278 {0,1}
@attribute IPR018279 {0,1}
@attribute IPR018280 {0,1}
@attribute IPR018281 {0,1}
@attribute IPR018282 {0,1}
@attribute IPR018283 {0,1}
@attribute IPR018294 {0,1}
@attribute IPR018295 {0,1}
@attribute IPR018296 {0,1}
@attribute IPR018297 {0,1}
@attribute IPR018298 {0,1}
@attribute IPR018299 {0,1}
@attribute IPR018300 {0,1}
@attribute IPR018301 {0,1}
@attribute IPR018302 {0,1}
@attribute IPR018303 {0,1}
@attribute IPR018311 {0,1}
@attribute IPR018312 {0,1}
@attribute IPR018313 {0,1}
@attribute IPR018314 {0,1}
@attribute IPR018316 {0,1}
@attribute IPR018317 {0,1}
@attribute IPR018319 {0,1}
@attribute IPR018320 {0,1}
@attribute IPR018321 {0,1}
@attribute IPR018323 {0,1}
@attribute IPR018324 {0,1}
@attribute IPR018325 {0,1}
@attribute IPR018326 {0,1}
@attribute IPR018327 {0,1}
@attribute IPR018328 {0,1}
@attribute IPR018330 {0,1}
@attribute IPR018331 {0,1}
@attribute IPR018332 {0,1}
@attribute IPR018333 {0,1}
@attribute IPR018334 {0,1}
@attribute IPR018335 {0,1}
@attribute IPR018336 {0,1}
@attribute IPR018337 {0,1}
@attribute IPR018338 {0,1}
@attribute IPR018340 {0,1}
@attribute IPR018343 {0,1}
@attribute IPR018349 {0,1}
@attribute IPR018350 {0,1}
@attribute IPR018351 {0,1}
@attribute IPR018352 {0,1}
@attribute IPR018355 {0,1}
@attribute IPR018356 {0,1}
@attribute IPR018357 {0,1}
@attribute IPR018358 {0,1}
@attribute IPR018359 {0,1}
@attribute IPR018360 {0,1}
@attribute IPR018361 {0,1}
@attribute IPR018362 {0,1}
@attribute IPR018363 {0,1}
@attribute IPR018365 {0,1}
@attribute IPR018366 {0,1}
@attribute IPR018368 {0,1}
@attribute IPR018369 {0,1}
@attribute IPR018370 {0,1}
@attribute IPR018371 {0,1}
@attribute IPR018372 {0,1}
@attribute IPR018375 {0,1}
@attribute IPR018376 {0,1}
@attribute IPR018378 {0,1}
@attribute IPR018379 {0,1}
@attribute IPR018381 {0,1}
@attribute IPR018382 {0,1}
@attribute IPR018384 {0,1}
@attribute IPR018385 {0,1}
@attribute IPR018389 {0,1}
@attribute IPR018391 {0,1}
@attribute IPR018392 {0,1}
@attribute IPR018393 {0,1}
@attribute IPR018394 {0,1}
@attribute IPR018395 {0,1}
@attribute IPR018396 {0,1}
@attribute IPR018397 {0,1}
@attribute IPR018401 {0,1}
@attribute IPR018404 {0,1}
@attribute IPR018405 {0,1}
@attribute IPR018408 {0,1}
@attribute IPR018409 {0,1}
@attribute IPR018410 {0,1}
@attribute IPR018415 {0,1}
@attribute IPR018417 {0,1}
@attribute IPR018421 {0,1}
@attribute IPR018422 {0,1}
@attribute IPR018426 {0,1}
@attribute IPR018428 {0,1}
@attribute IPR018429 {0,1}
@attribute IPR018430 {0,1}
@attribute IPR018431 {0,1}
@attribute IPR018437 {0,1}
@attribute IPR018438 {0,1}
@attribute IPR018440 {0,1}
@attribute IPR018441 {0,1}
@attribute IPR018442 {0,1}
@attribute IPR018443 {0,1}
@attribute IPR018444 {0,1}
@attribute IPR018445 {0,1}
@attribute IPR018446 {0,1}
@attribute IPR018448 {0,1}
@attribute IPR018455 {0,1}
@attribute IPR018456 {0,1}
@attribute IPR018460 {0,1}
@attribute IPR018461 {0,1}
@attribute IPR018463 {0,1}
@attribute IPR018464 {0,1}
@attribute IPR018467 {0,1}
@attribute IPR018468 {0,1}
@attribute IPR018470 {0,1}
@attribute IPR018478 {0,1}
@attribute IPR018480 {0,1}
@attribute IPR018483 {0,1}
@attribute IPR018484 {0,1}
@attribute IPR018485 {0,1}
@attribute IPR018486 {0,1}
@attribute IPR018487 {0,1}
@attribute IPR018488 {0,1}
@attribute IPR018490 {0,1}
@attribute IPR018492 {0,1}
@attribute IPR018494 {0,1}
@attribute IPR018497 {0,1}
@attribute IPR018498 {0,1}
@attribute IPR018499 {0,1}
@attribute IPR018500 {0,1}
@attribute IPR018501 {0,1}
@attribute IPR018502 {0,1}
@attribute IPR018503 {0,1}
@attribute IPR018504 {0,1}
@attribute IPR018506 {0,1}
@attribute IPR018508 {0,1}
@attribute IPR018509 {0,1}
@attribute IPR018510 {0,1}
@attribute IPR018511 {0,1}
@attribute IPR018514 {0,1}
@attribute IPR018515 {0,1}
@attribute IPR018517 {0,1}
@attribute IPR018520 {0,1}
@attribute IPR018521 {0,1}
@attribute IPR018522 {0,1}
@attribute IPR018523 {0,1}
@attribute IPR018524 {0,1}
@attribute IPR018525 {0,1}
@attribute IPR018526 {0,1}
@attribute IPR018528 {0,1}
@attribute IPR018529 {0,1}
@attribute IPR018533 {0,1}
@attribute IPR018538 {0,1}
@attribute IPR018541 {0,1}
@attribute IPR018545 {0,1}
@attribute IPR018564 {0,1}
@attribute IPR018584 {0,1}
@attribute IPR018607 {0,1}
@attribute IPR018609 {0,1}
@attribute IPR018612 {0,1}
@attribute IPR018622 {0,1}
@attribute IPR018624 {0,1}
@attribute IPR018630 {0,1}
@attribute IPR018635 {0,1}
@attribute IPR018640 {0,1}
@attribute IPR018644 {0,1}
@attribute IPR018648 {0,1}
@attribute IPR018652 {0,1}
@attribute IPR018653 {0,1}
@attribute IPR018654 {0,1}
@attribute IPR018655 {0,1}
@attribute IPR018708 {0,1}
@attribute IPR018711 {0,1}
@attribute IPR018731 {0,1}
@attribute IPR018752 {0,1}
@attribute IPR018756 {0,1}
@attribute IPR018763 {0,1}
@attribute IPR018775 {0,1}
@attribute IPR018779 {0,1}
@attribute IPR018783 {0,1}
@attribute IPR018788 {0,1}
@attribute IPR018798 {0,1}
@attribute IPR018800 {0,1}
@attribute IPR018851 {0,1}
@attribute IPR018860 {0,1}
@attribute IPR018864 {0,1}
@attribute IPR018865 {0,1}
@attribute IPR018867 {0,1}
@attribute IPR018868 {0,1}
@attribute IPR018876 {0,1}
@attribute IPR018882 {0,1}
@attribute IPR018884 {0,1}
@attribute IPR018892 {0,1}
@attribute IPR018893 {0,1}
@attribute IPR018900 {0,1}
@attribute IPR018901 {0,1}
@attribute IPR018906 {0,1}
@attribute IPR018912 {0,1}
@attribute IPR018925 {0,1}
@attribute IPR018927 {0,1}
@attribute IPR018933 {0,1}
@attribute IPR018934 {0,1}
@attribute IPR018935 {0,1}
@attribute IPR018936 {0,1}
@attribute IPR018938 {0,1}
@attribute IPR018940 {0,1}
@attribute IPR018941 {0,1}
@attribute IPR018944 {0,1}
@attribute IPR018946 {0,1}
@attribute IPR018948 {0,1}
@attribute IPR018950 {0,1}
@attribute IPR018951 {0,1}
@attribute IPR018954 {0,1}
@attribute IPR018955 {0,1}
@attribute IPR018957 {0,1}
@attribute IPR018958 {0,1}
@attribute IPR018959 {0,1}
@attribute IPR018969 {0,1}
@attribute IPR018970 {0,1}
@attribute IPR018973 {0,1}
@attribute IPR018974 {0,1}
@attribute IPR018976 {0,1}
@attribute IPR018978 {0,1}
@attribute IPR018979 {0,1}
@attribute IPR018980 {0,1}
@attribute IPR018992 {0,1}
@attribute IPR018997 {0,1}
@attribute IPR018999 {0,1}
@attribute IPR019004 {0,1}
@attribute IPR019007 {0,1}
@attribute IPR019009 {0,1}
@attribute IPR019010 {0,1}
@attribute IPR019012 {0,1}
@attribute IPR019015 {0,1}
@attribute IPR019017 {0,1}
@attribute IPR019018 {0,1}
@attribute IPR019024 {0,1}
@attribute IPR019038 {0,1}
@attribute IPR019043 {0,1}
@attribute IPR019044 {0,1}
@attribute IPR019049 {0,1}
@attribute IPR019050 {0,1}
@attribute IPR019076 {0,1}
@attribute IPR019079 {0,1}
@attribute IPR019082 {0,1}
@attribute IPR019103 {0,1}
@attribute IPR019104 {0,1}
@attribute IPR019108 {0,1}
@attribute IPR019128 {0,1}
@attribute IPR019129 {0,1}
@attribute IPR019130 {0,1}
@attribute IPR019132 {0,1}
@attribute IPR019134 {0,1}
@attribute IPR019135 {0,1}
@attribute IPR019137 {0,1}
@attribute IPR019138 {0,1}
@attribute IPR019143 {0,1}
@attribute IPR019147 {0,1}
@attribute IPR019148 {0,1}
@attribute IPR019149 {0,1}
@attribute IPR019150 {0,1}
@attribute IPR019151 {0,1}
@attribute IPR019152 {0,1}
@attribute IPR019154 {0,1}
@attribute IPR019163 {0,1}
@attribute IPR019167 {0,1}
@attribute IPR019175 {0,1}
@attribute IPR019178 {0,1}
@attribute IPR019195 {0,1}
@attribute IPR019197 {0,1}
@attribute IPR019200 {0,1}
@attribute IPR019201 {0,1}
@attribute IPR019202 {0,1}
@attribute IPR019211 {0,1}
@attribute IPR019212 {0,1}
@attribute IPR019213 {0,1}
@attribute IPR019214 {0,1}
@attribute IPR019230 {0,1}
@attribute IPR019247 {0,1}
@attribute IPR019249 {0,1}
@attribute IPR019277 {0,1}
@attribute IPR019280 {0,1}
@attribute IPR019300 {0,1}
@attribute IPR019301 {0,1}
@attribute IPR019305 {0,1}
@attribute IPR019307 {0,1}
@attribute IPR019321 {0,1}
@attribute IPR019324 {0,1}
@attribute IPR019333 {0,1}
@attribute IPR019337 {0,1}
@attribute IPR019339 {0,1}
@attribute IPR019340 {0,1}
@attribute IPR019347 {0,1}
@attribute IPR019352 {0,1}
@attribute IPR019378 {0,1}
@attribute IPR019379 {0,1}
@attribute IPR019385 {0,1}
@attribute IPR019405 {0,1}
@attribute IPR019406 {0,1}
@attribute IPR019407 {0,1}
@attribute IPR019421 {0,1}
@attribute IPR019423 {0,1}
@attribute IPR019428 {0,1}
@attribute IPR019437 {0,1}
@attribute IPR019440 {0,1}
@attribute IPR019447 {0,1}
@attribute IPR019450 {0,1}
@attribute IPR019455 {0,1}
@attribute IPR019456 {0,1}
@attribute IPR019458 {0,1}
@attribute IPR019460 {0,1}
@attribute IPR019461 {0,1}
@attribute IPR019462 {0,1}
@attribute IPR019466 {0,1}
@attribute IPR019467 {0,1}
@attribute IPR019468 {0,1}
@attribute IPR019470 {0,1}
@attribute IPR019471 {0,1}
@attribute IPR019475 {0,1}
@attribute IPR019477 {0,1}
@attribute IPR019478 {0,1}
@attribute IPR019479 {0,1}
@attribute IPR019480 {0,1}
@attribute IPR019482 {0,1}
@attribute IPR019483 {0,1}
@attribute IPR019486 {0,1}
@attribute IPR019489 {0,1}
@attribute IPR019490 {0,1}
@attribute IPR019491 {0,1}
@attribute IPR019494 {0,1}
@attribute IPR019495 {0,1}
@attribute IPR019499 {0,1}
@attribute IPR019502 {0,1}
@attribute IPR019513 {0,1}
@attribute IPR019519 {0,1}
@attribute IPR019522 {0,1}
@attribute IPR019523 {0,1}
@attribute IPR019525 {0,1}
@attribute IPR019526 {0,1}
@attribute IPR019527 {0,1}
@attribute IPR019529 {0,1}
@attribute IPR019530 {0,1}
@attribute IPR019531 {0,1}
@attribute IPR019533 {0,1}
@attribute IPR019538 {0,1}
@attribute IPR019539 {0,1}
@attribute IPR019540 {0,1}
@attribute IPR019542 {0,1}
@attribute IPR019543 {0,1}
@attribute IPR019544 {0,1}
@attribute IPR019546 {0,1}
@attribute IPR019547 {0,1}
@attribute IPR019548 {0,1}
@attribute IPR019549 {0,1}
@attribute IPR019551 {0,1}
@attribute IPR019554 {0,1}
@attribute IPR019556 {0,1}
@attribute IPR019559 {0,1}
@attribute IPR019561 {0,1}
@attribute IPR019565 {0,1}
@attribute IPR019566 {0,1}
@attribute IPR019570 {0,1}
@attribute IPR019574 {0,1}
@attribute IPR019575 {0,1}
@attribute IPR019576 {0,1}
@attribute IPR019577 {0,1}
@attribute IPR019580 {0,1}
@attribute IPR019581 {0,1}
@attribute IPR019582 {0,1}
@attribute IPR019583 {0,1}
@attribute IPR019585 {0,1}
@attribute IPR019588 {0,1}
@attribute IPR019590 {0,1}
@attribute IPR019591 {0,1}
@attribute IPR019593 {0,1}
@attribute IPR019594 {0,1}
@attribute IPR019595 {0,1}
@attribute IPR019597 {0,1}
@attribute IPR019598 {0,1}
@attribute IPR019604 {0,1}
@attribute IPR019606 {0,1}
@attribute IPR019608 {0,1}
@attribute IPR019613 {0,1}
@attribute IPR019614 {0,1}
@attribute IPR019618 {0,1}
@attribute IPR019626 {0,1}
@attribute IPR019632 {0,1}
@attribute IPR019642 {0,1}
@attribute IPR019657 {0,1}
@attribute IPR019670 {0,1}
@attribute IPR019673 {0,1}
@attribute IPR019734 {0,1}
@attribute IPR019737 {0,1}
@attribute IPR019738 {0,1}
@attribute IPR019739 {0,1}
@attribute IPR019740 {0,1}
@attribute IPR019741 {0,1}
@attribute IPR019742 {0,1}
@attribute IPR019744 {0,1}
@attribute IPR019745 {0,1}
@attribute IPR019747 {0,1}
@attribute IPR019748 {0,1}
@attribute IPR019749 {0,1}
@attribute IPR019750 {0,1}
@attribute IPR019752 {0,1}
@attribute IPR019756 {0,1}
@attribute IPR019757 {0,1}
@attribute IPR019758 {0,1}
@attribute IPR019759 {0,1}
@attribute IPR019760 {0,1}
@attribute IPR019761 {0,1}
@attribute IPR019762 {0,1}
@attribute IPR019763 {0,1}
@attribute IPR019764 {0,1}
@attribute IPR019765 {0,1}
@attribute IPR019766 {0,1}
@attribute IPR019767 {0,1}
@attribute IPR019769 {0,1}
@attribute IPR019770 {0,1}
@attribute IPR019771 {0,1}
@attribute IPR019772 {0,1}
@attribute IPR019773 {0,1}
@attribute IPR019774 {0,1}
@attribute IPR019775 {0,1}
@attribute IPR019776 {0,1}
@attribute IPR019777 {0,1}
@attribute IPR019779 {0,1}
@attribute IPR019781 {0,1}
@attribute IPR019782 {0,1}
@attribute IPR019783 {0,1}
@attribute IPR019786 {0,1}
@attribute IPR019787 {0,1}
@attribute IPR019789 {0,1}
@attribute IPR019790 {0,1}
@attribute IPR019791 {0,1}
@attribute IPR019792 {0,1}
@attribute IPR019793 {0,1}
@attribute IPR019794 {0,1}
@attribute IPR019795 {0,1}
@attribute IPR019796 {0,1}
@attribute IPR019797 {0,1}
@attribute IPR019798 {0,1}
@attribute IPR019799 {0,1}
@attribute IPR019800 {0,1}
@attribute IPR019801 {0,1}
@attribute IPR019802 {0,1}
@attribute IPR019803 {0,1}
@attribute IPR019804 {0,1}
@attribute IPR019805 {0,1}
@attribute IPR019807 {0,1}
@attribute IPR019808 {0,1}
@attribute IPR019809 {0,1}
@attribute IPR019810 {0,1}
@attribute IPR019811 {0,1}
@attribute IPR019812 {0,1}
@attribute IPR019813 {0,1}
@attribute IPR019814 {0,1}
@attribute IPR019815 {0,1}
@attribute IPR019817 {0,1}
@attribute IPR019818 {0,1}
@attribute IPR019819 {0,1}
@attribute IPR019820 {0,1}
@attribute IPR019821 {0,1}
@attribute IPR019822 {0,1}
@attribute IPR019823 {0,1}
@attribute IPR019825 {0,1}
@attribute IPR019826 {0,1}
@attribute IPR019827 {0,1}
@attribute IPR019828 {0,1}
@attribute IPR019829 {0,1}
@attribute IPR019830 {0,1}
@attribute IPR019831 {0,1}
@attribute IPR019832 {0,1}
@attribute IPR019833 {0,1}
@attribute IPR019834 {0,1}
@attribute IPR019835 {0,1}
@attribute IPR019841 {0,1}
@attribute IPR019842 {0,1}
@attribute IPR019843 {0,1}
@attribute IPR019844 {0,1}
@attribute IPR019845 {0,1}
@attribute IPR019846 {0,1}
@attribute IPR019871 {0,1}
@attribute IPR019872 {0,1}
@attribute IPR019873 {0,1}
@attribute IPR019874 {0,1}
@attribute IPR019881 {0,1}
@attribute IPR019885 {0,1}
@attribute IPR019887 {0,1}
@attribute IPR019888 {0,1}
@attribute IPR019897 {0,1}
@attribute IPR019899 {0,1}
@attribute IPR019900 {0,1}
@attribute IPR019903 {0,1}
@attribute IPR019906 {0,1}
@attribute IPR019907 {0,1}
@attribute IPR019911 {0,1}
@attribute IPR019912 {0,1}
@attribute IPR019915 {0,1}
@attribute IPR019926 {0,1}
@attribute IPR019927 {0,1}
@attribute IPR019928 {0,1}
@attribute IPR019931 {0,1}
@attribute IPR019933 {0,1}
@attribute IPR019939 {0,1}
@attribute IPR019940 {0,1}
@attribute IPR019942 {0,1}
@attribute IPR019943 {0,1}
@attribute IPR019946 {0,1}
@attribute IPR019947 {0,1}
@attribute IPR019948 {0,1}
@attribute IPR019954 {0,1}
@attribute IPR019955 {0,1}
@attribute IPR019956 {0,1}
@attribute IPR019957 {0,1}
@attribute IPR019958 {0,1}
@attribute IPR019961 {0,1}
@attribute IPR019964 {0,1}
@attribute IPR019969 {0,1}
@attribute IPR019970 {0,1}
@attribute IPR019971 {0,1}
@attribute IPR019972 {0,1}
@attribute IPR019974 {0,1}
@attribute IPR019975 {0,1}
@attribute IPR019977 {0,1}
@attribute IPR019978 {0,1}
@attribute IPR019979 {0,1}
@attribute IPR019980 {0,1}
@attribute IPR019981 {0,1}
@attribute IPR019982 {0,1}
@attribute IPR019983 {0,1}
@attribute IPR019984 {0,1}
@attribute IPR019985 {0,1}
@attribute IPR019986 {0,1}
@attribute IPR019987 {0,1}
@attribute IPR019988 {0,1}
@attribute IPR019991 {0,1}
@attribute IPR019996 {0,1}
@attribute IPR019998 {0,1}
@attribute IPR019999 {0,1}
@attribute IPR020003 {0,1}
@attribute IPR020004 {0,1}
@attribute IPR020005 {0,1}
@attribute IPR020006 {0,1}
@attribute IPR020013 {0,1}
@attribute IPR020021 {0,1}
@attribute IPR020024 {0,1}
@attribute IPR020028 {0,1}
@attribute IPR020040 {0,1}
@attribute IPR020045 {0,1}
@attribute IPR020046 {0,1}
@attribute IPR020047 {0,1}
@attribute IPR020048 {0,1}
@attribute IPR020050 {0,1}
@attribute IPR020052 {0,1}
@attribute IPR020053 {0,1}
@attribute IPR020055 {0,1}
@attribute IPR020056 {0,1}
@attribute IPR020057 {0,1}
@attribute IPR020058 {0,1}
@attribute IPR020059 {0,1}
@attribute IPR020061 {0,1}
@attribute IPR020063 {0,1}
@attribute IPR020064 {0,1}
@attribute IPR020067 {0,1}
@attribute IPR020069 {0,1}
@attribute IPR020070 {0,1}
@attribute IPR020072 {0,1}
@attribute IPR020079 {0,1}
@attribute IPR020080 {0,1}
@attribute IPR020081 {0,1}
@attribute IPR020082 {0,1}
@attribute IPR020083 {0,1}
@attribute IPR020084 {0,1}
@attribute IPR020089 {0,1}
@attribute IPR020090 {0,1}
@attribute IPR020091 {0,1}
@attribute IPR020092 {0,1}
@attribute IPR020094 {0,1}
@attribute IPR020095 {0,1}
@attribute IPR020097 {0,1}
@attribute IPR020103 {0,1}
@attribute IPR020108 {0,1}
@attribute IPR020119 {0,1}
@attribute IPR020144 {0,1}
@attribute IPR020169 {0,1}
@attribute IPR020189 {0,1}
@attribute IPR020193 {0,1}
@attribute IPR020195 {0,1}
@attribute IPR020213 {0,1}
@attribute IPR020243 {0,1}
@attribute IPR020256 {0,1}
@attribute IPR020279 {0,1}
@attribute IPR020321 {0,1}
@attribute IPR020338 {0,1}
@attribute IPR020357 {0,1}
@attribute IPR020372 {0,1}
@attribute IPR020374 {0,1}
@attribute IPR020384 {0,1}
@attribute IPR020392 {0,1}
@attribute IPR020396 {0,1}
@attribute IPR020405 {0,1}
@attribute IPR020408 {0,1}
@attribute IPR020411 {0,1}
@attribute IPR020412 {0,1}
@attribute IPR020413 {0,1}
@attribute IPR020416 {0,1}
@attribute IPR020417 {0,1}
@attribute IPR020419 {0,1}
@attribute IPR020420 {0,1}
@attribute IPR020421 {0,1}
@attribute IPR020422 {0,1}
@attribute IPR020423 {0,1}
@attribute IPR020425 {0,1}
@attribute IPR020430 {0,1}
@attribute IPR020432 {0,1}
@attribute IPR020435 {0,1}
@attribute IPR020436 {0,1}
@attribute IPR020437 {0,1}
@attribute IPR020438 {0,1}
@attribute IPR020439 {0,1}
@attribute IPR020440 {0,1}
@attribute IPR020441 {0,1}
@attribute IPR020442 {0,1}
@attribute IPR020443 {0,1}
@attribute IPR020444 {0,1}
@attribute IPR020445 {0,1}
@attribute IPR020446 {0,1}
@attribute IPR020447 {0,1}
@attribute IPR020449 {0,1}
@attribute IPR020453 {0,1}
@attribute IPR020454 {0,1}
@attribute IPR020455 {0,1}
@attribute IPR020456 {0,1}
@attribute IPR020457 {0,1}
@attribute IPR020458 {0,1}
@attribute IPR020459 {0,1}
@attribute IPR020460 {0,1}
@attribute IPR020461 {0,1}
@attribute IPR020465 {0,1}
@attribute IPR020466 {0,1}
@attribute IPR020467 {0,1}
@attribute IPR020469 {0,1}
@attribute IPR020470 {0,1}
@attribute IPR020471 {0,1}
@attribute IPR020472 {0,1}
@attribute IPR020475 {0,1}
@attribute IPR020476 {0,1}
@attribute IPR020477 {0,1}
@attribute IPR020478 {0,1}
@attribute IPR020479 {0,1}
@attribute IPR020488 {0,1}
@attribute IPR020495 {0,1}
@attribute IPR020502 {0,1}
@attribute IPR020511 {0,1}
@attribute IPR020529 {0,1}
@attribute IPR020532 {0,1}
@attribute IPR020536 {0,1}
@attribute IPR020537 {0,1}
@attribute IPR020538 {0,1}
@attribute IPR020539 {0,1}
@attribute IPR020541 {0,1}
@attribute IPR020542 {0,1}
@attribute IPR020545 {0,1}
@attribute IPR020548 {0,1}
@attribute IPR020550 {0,1}
@attribute IPR020552 {0,1}
@attribute IPR020554 {0,1}
@attribute IPR020555 {0,1}
@attribute IPR020556 {0,1}
@attribute IPR020557 {0,1}
@attribute IPR020558 {0,1}
@attribute IPR020559 {0,1}
@attribute IPR020560 {0,1}
@attribute IPR020561 {0,1}
@attribute IPR020562 {0,1}
@attribute IPR020563 {0,1}
@attribute IPR020564 {0,1}
@attribute IPR020565 {0,1}
@attribute IPR020566 {0,1}
@attribute IPR020567 {0,1}
@attribute IPR020568 {0,1}
@attribute IPR020573 {0,1}
@attribute IPR020574 {0,1}
@attribute IPR020575 {0,1}
@attribute IPR020578 {0,1}
@attribute IPR020579 {0,1}
@attribute IPR020580 {0,1}
@attribute IPR020581 {0,1}
@attribute IPR020583 {0,1}
@attribute IPR020584 {0,1}
@attribute IPR020586 {0,1}
@attribute IPR020587 {0,1}
@attribute IPR020588 {0,1}
@attribute IPR020589 {0,1}
@attribute IPR020590 {0,1}
@attribute IPR020591 {0,1}
@attribute IPR020592 {0,1}
@attribute IPR020593 {0,1}
@attribute IPR020594 {0,1}
@attribute IPR020595 {0,1}
@attribute IPR020596 {0,1}
@attribute IPR020598 {0,1}
@attribute IPR020599 {0,1}
@attribute IPR020600 {0,1}
@attribute IPR020601 {0,1}
@attribute IPR020602 {0,1}
@attribute IPR020603 {0,1}
@attribute IPR020604 {0,1}
@attribute IPR020605 {0,1}
@attribute IPR020606 {0,1}
@attribute IPR020608 {0,1}
@attribute IPR020609 {0,1}
@attribute IPR020610 {0,1}
@attribute IPR020611 {0,1}
@attribute IPR020613 {0,1}
@attribute IPR020615 {0,1}
@attribute IPR020616 {0,1}
@attribute IPR020617 {0,1}
@attribute IPR020619 {0,1}
@attribute IPR020621 {0,1}
@attribute IPR020622 {0,1}
@attribute IPR020624 {0,1}
@attribute IPR020625 {0,1}
@attribute IPR020626 {0,1}
@attribute IPR020627 {0,1}
@attribute IPR020628 {0,1}
@attribute IPR020629 {0,1}
@attribute IPR020630 {0,1}
@attribute IPR020631 {0,1}
@attribute IPR020633 {0,1}
@attribute IPR020634 {0,1}
@attribute IPR020635 {0,1}
@attribute IPR020636 {0,1}
@attribute IPR020642 {0,1}
@attribute IPR020644 {0,1}
@attribute IPR020646 {0,1}
@attribute IPR020647 {0,1}
@attribute IPR020648 {0,1}
@attribute IPR020649 {0,1}
@attribute IPR020651 {0,1}
@attribute IPR020653 {0,1}
@attribute IPR020656 {0,1}
@attribute IPR020657 {0,1}
@attribute IPR020659 {0,1}
@attribute IPR020661 {0,1}
@attribute IPR020663 {0,1}
@attribute IPR020664 {0,1}
@attribute IPR020665 {0,1}
@attribute IPR020667 {0,1}
@attribute IPR020669 {0,1}
@attribute IPR020670 {0,1}
@attribute IPR020671 {0,1}
@attribute IPR020672 {0,1}
@attribute IPR020675 {0,1}
@attribute IPR020676 {0,1}
@attribute IPR020680 {0,1}
@attribute IPR020683 {0,1}
@attribute IPR020684 {0,1}
@attribute IPR020685 {0,1}
@attribute IPR020686 {0,1}
@attribute IPR020690 {0,1}
@attribute IPR020692 {0,1}
@attribute IPR020693 {0,1}
@attribute IPR020695 {0,1}
@attribute IPR020696 {0,1}
@attribute IPR020697 {0,1}
@attribute IPR020698 {0,1}
@attribute IPR020699 {0,1}
@attribute IPR020700 {0,1}
@attribute IPR020702 {0,1}
@attribute IPR020703 {0,1}
@attribute IPR020704 {0,1}
@attribute IPR020705 {0,1}
@attribute IPR020707 {0,1}
@attribute IPR020708 {0,1}
@attribute IPR020710 {0,1}
@attribute IPR020712 {0,1}
@attribute IPR020713 {0,1}
@attribute IPR020714 {0,1}
@attribute IPR020715 {0,1}
@attribute IPR020716 {0,1}
@attribute IPR020717 {0,1}
@attribute IPR020719 {0,1}
@attribute IPR020720 {0,1}
@attribute IPR020721 {0,1}
@attribute IPR020722 {0,1}
@attribute IPR020723 {0,1}
@attribute IPR020724 {0,1}
@attribute IPR020726 {0,1}
@attribute IPR020727 {0,1}
@attribute IPR020728 {0,1}
@attribute IPR020729 {0,1}
@attribute IPR020730 {0,1}
@attribute IPR020731 {0,1}
@attribute IPR020732 {0,1}
@attribute IPR020733 {0,1}
@attribute IPR020734 {0,1}
@attribute IPR020735 {0,1}
@attribute IPR020736 {0,1}
@attribute IPR020738 {0,1}
@attribute IPR020739 {0,1}
@attribute IPR020740 {0,1}
@attribute IPR020741 {0,1}
@attribute IPR020742 {0,1}
@attribute IPR020743 {0,1}
@attribute IPR020744 {0,1}
@attribute IPR020745 {0,1}
@attribute IPR020746 {0,1}
@attribute IPR020747 {0,1}
@attribute IPR020748 {0,1}
@attribute IPR020749 {0,1}
@attribute IPR020750 {0,1}
@attribute IPR020751 {0,1}
@attribute IPR020752 {0,1}
@attribute IPR020753 {0,1}
@attribute IPR020754 {0,1}
@attribute IPR020755 {0,1}
@attribute IPR020756 {0,1}
@attribute IPR020757 {0,1}
@attribute IPR020760 {0,1}
@attribute IPR020762 {0,1}
@attribute IPR020763 {0,1}
@attribute IPR020764 {0,1}
@attribute IPR020766 {0,1}
@attribute IPR020768 {0,1}
@attribute IPR020769 {0,1}
@attribute IPR020770 {0,1}
@attribute IPR020771 {0,1}
@attribute IPR020772 {0,1}
@attribute IPR020773 {0,1}
@attribute IPR020775 {0,1}
@attribute IPR020776 {0,1}
@attribute IPR020777 {0,1}
@attribute IPR020779 {0,1}
@attribute IPR020780 {0,1}
@attribute IPR020783 {0,1}
@attribute IPR020784 {0,1}
@attribute IPR020785 {0,1}
@attribute IPR020786 {0,1}
@attribute IPR020787 {0,1}
@attribute IPR020789 {0,1}
@attribute IPR020791 {0,1}
@attribute IPR020792 {0,1}
@attribute IPR020793 {0,1}
@attribute IPR020794 {0,1}
@attribute IPR020795 {0,1}
@attribute IPR020796 {0,1}
@attribute IPR020797 {0,1}
@attribute IPR020798 {0,1}
@attribute IPR020801 {0,1}
@attribute IPR020805 {0,1}
@attribute IPR020806 {0,1}
@attribute IPR020807 {0,1}
@attribute IPR020808 {0,1}
@attribute IPR020809 {0,1}
@attribute IPR020810 {0,1}
@attribute IPR020811 {0,1}
@attribute IPR020814 {0,1}
@attribute IPR020815 {0,1}
@attribute IPR020816 {0,1}
@attribute IPR020817 {0,1}
@attribute IPR020818 {0,1}
@attribute IPR020819 {0,1}
@attribute IPR020821 {0,1}
@attribute IPR020822 {0,1}
@attribute IPR020823 {0,1}
@attribute IPR020825 {0,1}
@attribute IPR020826 {0,1}
@attribute IPR020827 {0,1}
@attribute IPR020828 {0,1}
@attribute IPR020829 {0,1}
@attribute IPR020830 {0,1}
@attribute IPR020831 {0,1}
@attribute IPR020833 {0,1}
@attribute IPR020834 {0,1}
@attribute IPR020835 {0,1}
@attribute IPR020837 {0,1}
@attribute IPR020839 {0,1}
@attribute IPR020841 {0,1}
@attribute IPR020842 {0,1}
@attribute IPR020843 {0,1}
@attribute IPR020844 {0,1}
@attribute IPR020845 {0,1}
@attribute IPR020846 {0,1}
@attribute IPR020847 {0,1}
@attribute IPR020848 {0,1}
@attribute IPR020849 {0,1}
@attribute IPR020850 {0,1}
@attribute IPR020851 {0,1}
@attribute IPR020852 {0,1}
@attribute IPR020853 {0,1}
@attribute IPR020855 {0,1}
@attribute IPR020856 {0,1}
@attribute IPR020857 {0,1}
@attribute IPR020858 {0,1}
@attribute IPR020859 {0,1}
@attribute IPR020861 {0,1}
@attribute IPR020863 {0,1}
@attribute IPR020864 {0,1}
@attribute IPR020867 {0,1}
@attribute IPR020868 {0,1}
@attribute IPR020871 {0,1}
@attribute IPR020872 {0,1}
@attribute IPR020875 {0,1}
@attribute IPR020877 {0,1}
@attribute IPR020878 {0,1}
@attribute IPR020879 {0,1}
@attribute IPR020881 {0,1}
@attribute IPR020884 {0,1}
@attribute IPR020886 {0,1}
@attribute IPR020888 {0,1}
@attribute IPR020889 {0,1}
@attribute IPR020891 {0,1}
@attribute IPR020892 {0,1}
@attribute IPR020893 {0,1}
@attribute IPR020894 {0,1}
@attribute IPR020895 {0,1}
@attribute IPR020899 {0,1}
@attribute IPR020900 {0,1}
@attribute IPR020901 {0,1}
@attribute IPR020902 {0,1}
@attribute IPR020903 {0,1}
@attribute IPR020904 {0,1}
@attribute IPR020916 {0,1}
@attribute IPR020917 {0,1}
@attribute IPR020918 {0,1}
@attribute IPR020919 {0,1}
@attribute IPR020920 {0,1}
@attribute IPR020921 {0,1}
@attribute IPR020922 {0,1}
@attribute IPR020923 {0,1}
@attribute IPR020924 {0,1}
@attribute IPR020925 {0,1}
@attribute IPR020926 {0,1}
@attribute IPR020929 {0,1}
@attribute IPR020930 {0,1}
@attribute IPR020931 {0,1}
@attribute IPR020934 {0,1}
@attribute IPR020936 {0,1}
@attribute IPR020937 {0,1}
@attribute IPR020939 {0,1}
@attribute IPR020940 {0,1}
@attribute IPR020941 {0,1}
@attribute IPR020944 {0,1}
@attribute IPR020945 {0,1}
@attribute IPR020946 {0,1}
@attribute IPR020948 {0,1}
@attribute IPR020956 {0,1}
@attribute IPR020959 {0,1}
@attribute IPR020963 {0,1}
@attribute IPR020969 {0,1}
@attribute IPR020971 {0,1}
@attribute IPR020978 {0,1}
@attribute IPR020984 {0,1}
@attribute IPR020986 {0,1}
@attribute IPR020987 {0,1}
@attribute IPR020989 {0,1}
@attribute IPR020992 {0,1}
@attribute IPR020993 {0,1}
@attribute IPR020995 {0,1}
@attribute IPR021015 {0,1}
@attribute IPR021024 {0,1}
@attribute IPR021025 {0,1}
@attribute IPR021027 {0,1}
@attribute IPR021029 {0,1}
@attribute IPR021032 {0,1}
@attribute IPR021033 {0,1}
@attribute IPR021046 {0,1}
@attribute IPR021047 {0,1}
@attribute IPR021063 {0,1}
@attribute IPR021064 {0,1}
@attribute IPR021067 {0,1}
@attribute IPR021097 {0,1}
@attribute IPR021105 {0,1}
@attribute IPR021109 {0,1}
@attribute IPR021110 {0,1}
@attribute IPR021115 {0,1}
@attribute IPR021116 {0,1}
@attribute IPR021117 {0,1}
@attribute IPR021118 {0,1}
@attribute IPR021120 {0,1}
@attribute IPR021121 {0,1}
@attribute IPR021122 {0,1}
@attribute IPR021123 {0,1}
@attribute IPR021126 {0,1}
@attribute IPR021128 {0,1}
@attribute IPR021129 {0,1}
@attribute IPR021130 {0,1}
@attribute IPR021131 {0,1}
@attribute IPR021132 {0,1}
@attribute IPR021133 {0,1}
@attribute IPR021134 {0,1}
@attribute IPR021135 {0,1}
@attribute IPR021136 {0,1}
@attribute IPR021137 {0,1}
@attribute IPR021138 {0,1}
@attribute IPR021143 {0,1}
@attribute IPR021147 {0,1}
@attribute IPR021149 {0,1}
@attribute IPR021151 {0,1}
@attribute IPR021153 {0,1}
@attribute IPR021154 {0,1}
@attribute IPR021156 {0,1}
@attribute IPR021157 {0,1}
@attribute IPR021158 {0,1}
@attribute IPR021159 {0,1}
@attribute IPR021160 {0,1}
@attribute IPR021161 {0,1}
@attribute IPR021162 {0,1}
@attribute IPR021163 {0,1}
@attribute IPR021164 {0,1}
@attribute IPR021165 {0,1}
@attribute IPR021168 {0,1}
@attribute IPR021169 {0,1}
@attribute IPR021170 {0,1}
@attribute IPR021171 {0,1}
@attribute IPR021173 {0,1}
@attribute IPR021175 {0,1}
@attribute IPR021178 {0,1}
@attribute IPR021179 {0,1}
@attribute IPR021184 {0,1}
@attribute IPR021185 {0,1}
@attribute IPR021186 {0,1}
@attribute IPR021187 {0,1}
@attribute IPR021190 {0,1}
@attribute IPR021191 {0,1}
@attribute IPR021196 {0,1}
@attribute IPR021203 {0,1}
@attribute IPR021418 {0,1}
@attribute IPR021520 {0,1}
@attribute IPR021536 {0,1}
@attribute IPR021537 {0,1}
@attribute IPR021538 {0,1}
@attribute IPR021563 {0,1}
@attribute IPR021565 {0,1}
@attribute IPR021570 {0,1}
@attribute IPR021588 {0,1}
@attribute IPR021594 {0,1}
@attribute IPR021600 {0,1}
@attribute IPR021601 {0,1}
@attribute IPR021606 {0,1}
@attribute IPR021612 {0,1}
@attribute IPR021613 {0,1}
@attribute IPR021614 {0,1}
@attribute IPR021620 {0,1}
@attribute IPR021622 {0,1}
@attribute IPR021625 {0,1}
@attribute IPR021633 {0,1}
@attribute IPR021644 {0,1}
@attribute IPR021645 {0,1}
@attribute IPR021648 {0,1}
@attribute IPR021654 {0,1}
@attribute IPR021657 {0,1}
@attribute IPR021662 {0,1}
@attribute IPR021663 {0,1}
@attribute IPR021666 {0,1}
@attribute IPR021668 {0,1}
@attribute IPR021713 {0,1}
@attribute IPR021715 {0,1}
@attribute IPR021717 {0,1}
@attribute IPR021726 {0,1}
@attribute IPR021731 {0,1}
@attribute IPR021744 {0,1}
@attribute IPR021745 {0,1}
@attribute IPR021755 {0,1}
@attribute IPR021756 {0,1}
@attribute IPR021761 {0,1}
@attribute IPR021766 {0,1}
@attribute IPR021780 {0,1}
@attribute IPR021786 {0,1}
@attribute IPR021802 {0,1}
@attribute IPR021805 {0,1}
@attribute IPR021807 {0,1}
@attribute IPR021810 {0,1}
@attribute IPR021826 {0,1}
@attribute IPR021827 {0,1}
@attribute IPR021828 {0,1}
@attribute IPR021839 {0,1}
@attribute IPR021843 {0,1}
@attribute IPR021849 {0,1}
@attribute IPR021850 {0,1}
@attribute IPR021861 {0,1}
@attribute IPR021863 {0,1}
@attribute IPR021868 {0,1}
@attribute IPR021873 {0,1}
@attribute IPR021886 {0,1}
@attribute IPR021891 {0,1}
@attribute IPR021900 {0,1}
@attribute IPR021901 {0,1}
@attribute IPR021906 {0,1}
@attribute IPR021918 {0,1}
@attribute IPR021922 {0,1}
@attribute IPR021930 {0,1}
@attribute IPR021934 {0,1}
@attribute IPR021950 {0,1}
@attribute IPR021963 {0,1}
@attribute IPR021966 {0,1}
@attribute IPR021967 {0,1}
@attribute IPR021968 {0,1}
@attribute IPR021977 {0,1}
@attribute IPR021978 {0,1}
@attribute IPR021983 {0,1}
@attribute IPR021987 {0,1}
@attribute IPR021996 {0,1}
@attribute IPR021997 {0,1}
@attribute IPR022001 {0,1}
@attribute IPR022002 {0,1}
@attribute IPR022005 {0,1}
@attribute IPR022006 {0,1}
@attribute IPR022007 {0,1}
@attribute IPR022011 {0,1}
@attribute IPR022018 {0,1}
@attribute IPR022023 {0,1}
@attribute IPR022030 {0,1}
@attribute IPR022031 {0,1}
@attribute IPR022032 {0,1}
@attribute IPR022043 {0,1}
@attribute IPR022052 {0,1}
@attribute IPR022067 {0,1}
@attribute IPR022075 {0,1}
@attribute IPR022077 {0,1}
@attribute IPR022078 {0,1}
@attribute IPR022084 {0,1}
@attribute IPR022094 {0,1}
@attribute IPR022097 {0,1}
@attribute IPR022100 {0,1}
@attribute IPR022102 {0,1}
@attribute IPR022106 {0,1}
@attribute IPR022111 {0,1}
@attribute IPR022121 {0,1}
@attribute IPR022130 {0,1}
@attribute IPR022132 {0,1}
@attribute IPR022135 {0,1}
@attribute IPR022137 {0,1}
@attribute IPR022140 {0,1}
@attribute IPR022141 {0,1}
@attribute IPR022145 {0,1}
@attribute IPR022147 {0,1}
@attribute IPR022151 {0,1}
@attribute IPR022157 {0,1}
@attribute IPR022159 {0,1}
@attribute IPR022162 {0,1}
@attribute IPR022164 {0,1}
@attribute IPR022165 {0,1}
@attribute IPR022174 {0,1}
@attribute IPR022206 {0,1}
@attribute IPR022214 {0,1}
@attribute IPR022220 {0,1}
@attribute IPR022229 {0,1}
@attribute IPR022232 {0,1}
@attribute IPR022238 {0,1}
@attribute IPR022247 {0,1}
@attribute IPR022248 {0,1}
@attribute IPR022252 {0,1}
@attribute IPR022263 {0,1}
@attribute IPR022271 {0,1}
@attribute IPR022272 {0,1}
@attribute IPR022278 {0,1}
@attribute IPR022281 {0,1}
@attribute IPR022284 {0,1}
@attribute IPR022285 {0,1}
@attribute IPR022295 {0,1}
@attribute IPR022296 {0,1}
@attribute IPR022306 {0,1}
@attribute IPR022308 {0,1}
@attribute IPR022309 {0,1}
@attribute IPR022310 {0,1}
@attribute IPR022312 {0,1}
@attribute IPR022313 {0,1}
@attribute IPR022316 {0,1}
@attribute IPR022317 {0,1}
@attribute IPR022318 {0,1}
@attribute IPR022319 {0,1}
@attribute IPR022320 {0,1}
@attribute IPR022321 {0,1}
@attribute IPR022323 {0,1}
@attribute IPR022325 {0,1}
@attribute IPR022328 {0,1}
@attribute IPR022329 {0,1}
@attribute IPR022330 {0,1}
@attribute IPR022331 {0,1}
@attribute IPR022332 {0,1}
@attribute IPR022333 {0,1}
@attribute IPR022334 {0,1}
@attribute IPR022335 {0,1}
@attribute IPR022336 {0,1}
@attribute IPR022337 {0,1}
@attribute IPR022338 {0,1}
@attribute IPR022339 {0,1}
@attribute IPR022341 {0,1}
@attribute IPR022342 {0,1}
@attribute IPR022343 {0,1}
@attribute IPR022346 {0,1}
@attribute IPR022347 {0,1}
@attribute IPR022348 {0,1}
@attribute IPR022350 {0,1}
@attribute IPR022352 {0,1}
@attribute IPR022353 {0,1}
@attribute IPR022355 {0,1}
@attribute IPR022357 {0,1}
@attribute IPR022361 {0,1}
@attribute IPR022362 {0,1}
@attribute IPR022364 {0,1}
@attribute IPR022365 {0,1}
@attribute IPR022369 {0,1}
@attribute IPR022370 {0,1}
@attribute IPR022371 {0,1}
@attribute IPR022380 {0,1}
@attribute IPR022383 {0,1}
@attribute IPR022384 {0,1}
@attribute IPR022398 {0,1}
@attribute IPR022399 {0,1}
@attribute IPR022407 {0,1}
@attribute IPR022408 {0,1}
@attribute IPR022409 {0,1}
@attribute IPR022412 {0,1}
@attribute IPR022413 {0,1}
@attribute IPR022414 {0,1}
@attribute IPR022415 {0,1}
@attribute IPR022416 {0,1}
@attribute IPR022417 {0,1}
@attribute IPR022418 {0,1}
@attribute IPR022419 {0,1}
@attribute IPR022421 {0,1}
@attribute IPR022423 {0,1}
@attribute IPR022424 {0,1}
@attribute IPR022425 {0,1}
@attribute IPR022426 {0,1}
@attribute IPR022427 {0,1}
@attribute IPR022428 {0,1}
@attribute IPR022429 {0,1}
@attribute IPR022430 {0,1}
@attribute IPR022436 {0,1}
@attribute IPR022437 {0,1}
@attribute IPR022438 {0,1}
@attribute IPR022439 {0,1}
@attribute IPR022441 {0,1}
@attribute IPR022449 {0,1}
@attribute IPR022450 {0,1}
@attribute IPR022457 {0,1}
@attribute IPR022459 {0,1}
@attribute IPR022461 {0,1}
@attribute IPR022463 {0,1}
@attribute IPR022464 {0,1}
@attribute IPR022469 {0,1}
@attribute IPR022470 {0,1}
@attribute IPR022474 {0,1}
@attribute IPR022479 {0,1}
@attribute IPR022481 {0,1}
@attribute IPR022482 {0,1}
@attribute IPR022483 {0,1}
@attribute IPR022485 {0,1}
@attribute IPR022487 {0,1}
@attribute IPR022490 {0,1}
@attribute IPR022494 {0,1}
@attribute IPR022495 {0,1}
@attribute IPR022498 {0,1}
@attribute IPR022501 {0,1}
@attribute IPR022502 {0,1}
@attribute IPR022522 {0,1}
@attribute IPR022523 {0,1}
@attribute IPR022524 {0,1}
@attribute IPR022527 {0,1}
@attribute IPR022528 {0,1}
@attribute IPR022547 {0,1}
@attribute IPR022557 {0,1}
@attribute IPR022567 {0,1}
@attribute IPR022569 {0,1}
@attribute IPR022571 {0,1}
@attribute IPR022572 {0,1}
@attribute IPR022575 {0,1}
@attribute IPR022579 {0,1}
@attribute IPR022582 {0,1}
@attribute IPR022590 {0,1}
@attribute IPR022591 {0,1}
@attribute IPR022593 {0,1}
@attribute IPR022608 {0,1}
@attribute IPR022613 {0,1}
@attribute IPR022615 {0,1}
@attribute IPR022616 {0,1}
@attribute IPR022617 {0,1}
@attribute IPR022624 {0,1}
@attribute IPR022625 {0,1}
@attribute IPR022628 {0,1}
@attribute IPR022629 {0,1}
@attribute IPR022630 {0,1}
@attribute IPR022631 {0,1}
@attribute IPR022634 {0,1}
@attribute IPR022635 {0,1}
@attribute IPR022636 {0,1}
@attribute IPR022637 {0,1}
@attribute IPR022641 {0,1}
@attribute IPR022642 {0,1}
@attribute IPR022643 {0,1}
@attribute IPR022644 {0,1}
@attribute IPR022645 {0,1}
@attribute IPR022646 {0,1}
@attribute IPR022648 {0,1}
@attribute IPR022649 {0,1}
@attribute IPR022651 {0,1}
@attribute IPR022652 {0,1}
@attribute IPR022653 {0,1}
@attribute IPR022656 {0,1}
@attribute IPR022657 {0,1}
@attribute IPR022658 {0,1}
@attribute IPR022659 {0,1}
@attribute IPR022663 {0,1}
@attribute IPR022664 {0,1}
@attribute IPR022666 {0,1}
@attribute IPR022667 {0,1}
@attribute IPR022669 {0,1}
@attribute IPR022671 {0,1}
@attribute IPR022672 {0,1}
@attribute IPR022673 {0,1}
@attribute IPR022674 {0,1}
@attribute IPR022675 {0,1}
@attribute IPR022676 {0,1}
@attribute IPR022677 {0,1}
@attribute IPR022678 {0,1}
@attribute IPR022679 {0,1}
@attribute IPR022680 {0,1}
@attribute IPR022681 {0,1}
@attribute IPR022682 {0,1}
@attribute IPR022683 {0,1}
@attribute IPR022684 {0,1}
@attribute IPR022687 {0,1}
@attribute IPR022689 {0,1}
@attribute IPR022691 {0,1}
@attribute IPR022694 {0,1}
@attribute IPR022695 {0,1}
@attribute IPR022697 {0,1}
@attribute IPR022700 {0,1}
@attribute IPR022702 {0,1}
@attribute IPR022703 {0,1}
@attribute IPR022708 {0,1}
@attribute IPR022712 {0,1}
@attribute IPR022724 {0,1}
@attribute IPR022726 {0,1}
@attribute IPR022728 {0,1}
@attribute IPR022732 {0,1}
@attribute IPR022742 {0,1}
@attribute IPR022745 {0,1}
@attribute IPR022746 {0,1}
@attribute IPR022747 {0,1}
@attribute IPR022749 {0,1}
@attribute IPR022752 {0,1}
@attribute IPR022754 {0,1}
@attribute IPR022755 {0,1}
@attribute IPR022756 {0,1}
@attribute IPR022761 {0,1}
@attribute IPR022764 {0,1}
@attribute IPR022765 {0,1}
@attribute IPR022767 {0,1}
@attribute IPR022772 {0,1}
@attribute IPR022775 {0,1}
@attribute IPR022776 {0,1}
@attribute IPR022777 {0,1}
@attribute IPR022778 {0,1}
@attribute IPR022780 {0,1}
@attribute IPR022781 {0,1}
@attribute IPR022783 {0,1}
@attribute IPR022785 {0,1}
@attribute IPR022786 {0,1}
@attribute IPR022787 {0,1}
@attribute IPR022789 {0,1}
@attribute IPR022790 {0,1}
@attribute IPR022791 {0,1}
@attribute IPR022792 {0,1}
@attribute IPR022796 {0,1}
@attribute IPR022800 {0,1}
@attribute IPR022801 {0,1}
@attribute IPR022802 {0,1}
@attribute IPR022803 {0,1}
@attribute IPR022804 {0,1}
@attribute IPR022805 {0,1}
@attribute IPR022812 {0,1}
@attribute IPR022813 {0,1}
@attribute IPR022816 {0,1}
@attribute IPR022820 {0,1}
@attribute IPR022823 {0,1}
@attribute IPR022824 {0,1}
@attribute IPR022826 {0,1}
@attribute IPR022827 {0,1}
@attribute IPR022828 {0,1}
@attribute IPR022831 {0,1}
@attribute IPR022832 {0,1}
@attribute IPR022834 {0,1}
@attribute IPR022836 {0,1}
@attribute IPR022838 {0,1}
@attribute IPR022841 {0,1}
@attribute IPR022842 {0,1}
@attribute IPR022843 {0,1}
@attribute IPR022844 {0,1}
@attribute IPR022845 {0,1}
@attribute IPR022846 {0,1}
@attribute IPR022847 {0,1}
@attribute IPR022848 {0,1}
@attribute IPR022850 {0,1}
@attribute IPR022851 {0,1}
@attribute IPR022852 {0,1}
@attribute IPR022855 {0,1}
@attribute IPR022856 {0,1}
@attribute IPR022857 {0,1}
@attribute IPR022858 {0,1}
@attribute IPR022859 {0,1}
@attribute IPR022861 {0,1}
@attribute IPR022863 {0,1}
@attribute IPR022864 {0,1}
@attribute IPR022865 {0,1}
@attribute IPR022866 {0,1}
@attribute IPR022870 {0,1}
@attribute IPR022872 {0,1}
@attribute IPR022874 {0,1}
@attribute IPR022876 {0,1}
@attribute IPR022878 {0,1}
@attribute IPR022880 {0,1}
@attribute IPR022881 {0,1}
@attribute IPR022883 {0,1}
@attribute IPR022885 {0,1}
@attribute IPR022888 {0,1}
@attribute IPR022889 {0,1}
@attribute IPR022891 {0,1}
@attribute IPR022892 {0,1}
@attribute IPR022893 {0,1}
@attribute IPR022894 {0,1}
@attribute IPR022896 {0,1}
@attribute IPR022898 {0,1}
@attribute IPR022899 {0,1}
@attribute IPR022901 {0,1}
@attribute IPR022903 {0,1}
@attribute IPR022904 {0,1}
@attribute IPR022905 {0,1}
@attribute IPR022906 {0,1}
@attribute IPR022907 {0,1}
@attribute IPR022909 {0,1}
@attribute IPR022910 {0,1}
@attribute IPR022911 {0,1}
@attribute IPR022913 {0,1}
@attribute IPR022915 {0,1}
@attribute IPR022917 {0,1}
@attribute IPR022918 {0,1}
@attribute IPR022919 {0,1}
@attribute IPR022920 {0,1}
@attribute IPR022923 {0,1}
@attribute IPR022924 {0,1}
@attribute IPR022925 {0,1}
@attribute IPR022926 {0,1}
@attribute IPR022927 {0,1}
@attribute IPR022928 {0,1}
@attribute IPR022931 {0,1}
@attribute IPR022933 {0,1}
@attribute IPR022934 {0,1}
@attribute IPR022935 {0,1}
@attribute IPR022936 {0,1}
@attribute IPR022937 {0,1}
@attribute IPR022938 {0,1}
@attribute IPR022940 {0,1}
@attribute IPR022941 {0,1}
@attribute IPR022942 {0,1}
@attribute IPR022943 {0,1}
@attribute IPR022945 {0,1}
@attribute IPR022947 {0,1}
@attribute IPR022948 {0,1}
@attribute IPR022950 {0,1}
@attribute IPR022953 {0,1}
@attribute IPR022954 {0,1}
@attribute IPR022955 {0,1}
@attribute IPR022956 {0,1}
@attribute IPR022957 {0,1}
@attribute IPR022959 {0,1}
@attribute IPR022960 {0,1}
@attribute IPR022961 {0,1}
@attribute IPR022962 {0,1}
@attribute IPR022963 {0,1}
@attribute IPR022964 {0,1}
@attribute IPR022966 {0,1}
@attribute IPR022967 {0,1}
@attribute IPR022968 {0,1}
@attribute IPR022973 {0,1}
@attribute IPR022975 {0,1}
@attribute IPR022976 {0,1}
@attribute IPR022977 {0,1}
@attribute IPR022979 {0,1}
@attribute IPR022980 {0,1}
@attribute IPR022981 {0,1}
@attribute IPR022982 {0,1}
@attribute IPR022983 {0,1}
@attribute IPR022984 {0,1}
@attribute IPR022985 {0,1}
@attribute IPR022986 {0,1}
@attribute IPR022987 {0,1}
@attribute IPR022988 {0,1}
@attribute IPR022989 {0,1}
@attribute IPR022991 {0,1}
@attribute IPR022992 {0,1}
@attribute IPR022994 {0,1}
@attribute IPR022995 {0,1}
@attribute IPR022998 {0,1}
@attribute IPR022999 {0,1}
@attribute IPR023000 {0,1}
@attribute IPR023001 {0,1}
@attribute IPR023002 {0,1}
@attribute IPR023003 {0,1}
@attribute IPR023004 {0,1}
@attribute IPR023005 {0,1}
@attribute IPR023006 {0,1}
@attribute IPR023010 {0,1}
@attribute IPR023012 {0,1}
@attribute IPR023013 {0,1}
@attribute IPR023014 {0,1}
@attribute IPR023015 {0,1}
@attribute IPR023016 {0,1}
@attribute IPR023017 {0,1}
@attribute IPR023018 {0,1}
@attribute IPR023019 {0,1}
@attribute IPR023020 {0,1}
@attribute IPR023025 {0,1}
@attribute IPR023026 {0,1}
@attribute IPR023027 {0,1}
@attribute IPR023028 {0,1}
@attribute IPR023029 {0,1}
@attribute IPR023030 {0,1}
@attribute IPR023031 {0,1}
@attribute IPR023032 {0,1}
@attribute IPR023033 {0,1}
@attribute IPR023034 {0,1}
@attribute IPR023035 {0,1}
@attribute IPR023036 {0,1}
@attribute IPR023042 {0,1}
@attribute IPR023043 {0,1}
@attribute IPR023045 {0,1}
@attribute IPR023046 {0,1}
@attribute IPR023047 {0,1}
@attribute IPR023048 {0,1}
@attribute IPR023049 {0,1}
@attribute IPR023050 {0,1}
@attribute IPR023051 {0,1}
@attribute IPR023052 {0,1}
@attribute IPR023053 {0,1}
@attribute IPR023054 {0,1}
@attribute IPR023055 {0,1}
@attribute IPR023056 {0,1}
@attribute IPR023057 {0,1}
@attribute IPR023058 {0,1}
@attribute IPR023059 {0,1}
@attribute IPR023060 {0,1}
@attribute IPR023061 {0,1}
@attribute IPR023063 {0,1}
@attribute IPR023065 {0,1}
@attribute IPR023066 {0,1}
@attribute IPR023068 {0,1}
@attribute IPR023069 {0,1}
@attribute IPR023070 {0,1}
@attribute IPR023071 {0,1}
@attribute IPR023073 {0,1}
@attribute IPR023074 {0,1}
@attribute IPR023076 {0,1}
@attribute IPR023079 {0,1}
@attribute IPR023080 {0,1}
@attribute IPR023081 {0,1}
@attribute IPR023083 {0,1}
@attribute IPR023084 {0,1}
@attribute IPR023085 {0,1}
@attribute IPR023086 {0,1}
@attribute IPR023087 {0,1}
@attribute IPR023088 {0,1}
@attribute IPR023092 {0,1}
@attribute IPR023093 {0,1}
@attribute IPR023094 {0,1}
@attribute IPR023095 {0,1}
@attribute IPR023096 {0,1}
@attribute IPR023097 {0,1}
@attribute IPR023099 {0,1}
@attribute IPR023102 {0,1}
@attribute IPR023106 {0,1}
@attribute IPR023109 {0,1}
@attribute IPR023114 {0,1}
@attribute IPR023115 {0,1}
@attribute IPR023119 {0,1}
@attribute IPR023120 {0,1}
@attribute IPR023121 {0,1}
@attribute IPR023123 {0,1}
@attribute IPR023125 {0,1}
@attribute IPR023129 {0,1}
@attribute IPR023130 {0,1}
@attribute IPR023131 {0,1}
@attribute IPR023140 {0,1}
@attribute IPR023141 {0,1}
@attribute IPR023142 {0,1}
@attribute IPR023144 {0,1}
@attribute IPR023145 {0,1}
@attribute IPR023146 {0,1}
@attribute IPR023147 {0,1}
@attribute IPR023148 {0,1}
@attribute IPR023149 {0,1}
@attribute IPR023150 {0,1}
@attribute IPR023151 {0,1}
@attribute IPR023152 {0,1}
@attribute IPR023153 {0,1}
@attribute IPR023155 {0,1}
@attribute IPR023156 {0,1}
@attribute IPR023160 {0,1}
@attribute IPR023161 {0,1}
@attribute IPR023165 {0,1}
@attribute IPR023166 {0,1}
@attribute IPR023167 {0,1}
@attribute IPR023168 {0,1}
@attribute IPR023169 {0,1}
@attribute IPR023170 {0,1}
@attribute IPR023171 {0,1}
@attribute IPR023172 {0,1}
@attribute IPR023173 {0,1}
@attribute IPR023174 {0,1}
@attribute IPR023175 {0,1}
@attribute IPR023177 {0,1}
@attribute IPR023179 {0,1}
@attribute IPR023180 {0,1}
@attribute IPR023181 {0,1}
@attribute IPR023186 {0,1}
@attribute IPR023187 {0,1}
@attribute IPR023188 {0,1}
@attribute IPR023189 {0,1}
@attribute IPR023190 {0,1}
@attribute IPR023192 {0,1}
@attribute IPR023193 {0,1}
@attribute IPR023194 {0,1}
@attribute IPR023195 {0,1}
@attribute IPR023196 {0,1}
@attribute IPR023198 {0,1}
@attribute IPR023201 {0,1}
@attribute IPR023202 {0,1}
@attribute IPR023203 {0,1}
@attribute IPR023205 {0,1}
@attribute IPR023206 {0,1}
@attribute IPR023208 {0,1}
@attribute IPR023209 {0,1}
@attribute IPR023210 {0,1}
@attribute IPR023211 {0,1}
@attribute IPR023212 {0,1}
@attribute IPR023213 {0,1}
@attribute IPR023214 {0,1}
@attribute IPR023215 {0,1}
@attribute IPR023217 {0,1}
@attribute IPR023219 {0,1}
@attribute IPR023220 {0,1}
@attribute IPR023222 {0,1}
@attribute IPR023223 {0,1}
@attribute IPR023224 {0,1}
@attribute IPR023225 {0,1}
@attribute IPR023227 {0,1}
@attribute IPR023228 {0,1}
@attribute IPR023229 {0,1}
@attribute IPR023230 {0,1}
@attribute IPR023231 {0,1}
@attribute IPR023232 {0,1}
@attribute IPR023234 {0,1}
@attribute IPR023253 {0,1}
@attribute IPR023254 {0,1}
@attribute IPR023256 {0,1}
@attribute IPR023257 {0,1}
@attribute IPR023258 {0,1}
@attribute IPR023261 {0,1}
@attribute IPR023265 {0,1}
@attribute IPR023266 {0,1}
@attribute IPR023267 {0,1}
@attribute IPR023271 {0,1}
@attribute IPR023274 {0,1}
@attribute IPR023275 {0,1}
@attribute IPR023276 {0,1}
@attribute IPR023277 {0,1}
@attribute IPR023279 {0,1}
@attribute IPR023282 {0,1}
@attribute IPR023283 {0,1}
@attribute IPR023284 {0,1}
@attribute IPR023287 {0,1}
@attribute IPR023290 {0,1}
@attribute IPR023293 {0,1}
@attribute IPR023295 {0,1}
@attribute IPR023296 {0,1}
@attribute IPR023298 {0,1}
@attribute IPR023299 {0,1}
@attribute IPR023300 {0,1}
@attribute IPR023301 {0,1}
@attribute IPR023302 {0,1}
@attribute IPR023303 {0,1}
@attribute IPR023306 {0,1}
@attribute IPR023310 {0,1}
@attribute IPR023311 {0,1}
@attribute IPR023313 {0,1}
@attribute IPR023317 {0,1}

@data
% A1A756
{554 1,940 1,941 1,992 1,2781 1,6207 1,6208 1,9205 1,9567 1,11879 1}
% A1A759
{5745 1}
% A1A766
{2886 1,8679 1,8890 1,11125 1}
% A1A771
{5246 1,12808 1}
% A1A774
{2094 1,2095 1,2096 1,2116 1,3172 1,3800 1,3801 1,7410 1,7461 1,7889 1,8909 1,9573 1}
% A1A775
{1187 1,1429 1,1574 1,1581 1,3489 1}
% A1A777
{0 1,287 1,288 1,289 1,4453 1}
% A1A778
{1187 1,1350 1,3520 1,10146 1,12679 1,12817 1}
% A1A780
{0 1,364 1,365 1,373 1,2766 1,8334 1,10223 1,12505 1,12506 1}
% A1A785
{7996 1}
% A1A787
{2094 1,2120 1,2121 1,2783 1,12081 1}
% A1A788
{554 1,1152 1,1173 1,4580 1}
% A1A789
{0 1,364 1,410 1,6117 1,6118 1,6119 1,6120 1,7457 1,7474 1,9229 1}
% A1A790
{2237 1,11070 1}
% A1A792
{3098 1,9573 1,9574 1,9575 1,11142 1}
% A1A795
{4583 1}
% A1A798
{1187 1,1714 1,1715 1,1732 1,5199 1,5373 1}
% A1A799
{6825 1,12747 1}
% A1A7A0
{554 1,555 1,556 1,587 1,3400 1,8226 1,11899 1,11900 1,12802 1}
% A1A7A3
{5787 1,6858 1,12110 1}
% A1A7A9
{1979 1,2015 1,2016 1,2029 1,4647 1,4958 1,7416 1}
% A1A7B0
{554 1,940 1,941 1,971 1,2580 1,5995 1,11316 1,11317 1}
% A1A7B8
{2810 1,8463 1}
% A1A7B9
{1783 1,1864 1,1865 1,1885 1,2579 1,5056 1,8576 1,10158 1,10166 1}
% A1A7C0
{1783 1,1864 1,1865 1,1885 1,2892 1,5055 1,10161 1,10162 1,10165 1,10166 1,11100 1}
% A1A7C2
{554 1,644 1,725 1,728 1,2794 1,3605 1,5802 1,9181 1,9228 1}
% A1A7C7
{554 1,555 1,556 1,4138 1}
% A1A7D2
{554 1,940 1,1130 1,1134 1,2672 1,4486 1,11314 1}
% A1A7D5
{554 1,734 1,735 1,792 1,4976 1,6061 1,6710 1}
% A1A7D6
{2094 1,2138 1,2145 1,2160 1,2671 1,4888 1,5866 1,8938 1,10223 1}
% A1A7E1
{1187 1,1634 1,1635 1,5080 1,8175 1,10116 1,11879 1}
% A1A7E2
{7571 1}
% A1A7E3
{2316 1,4828 1,8068 1,8069 1,8076 1,9348 1,12138 1}
% A1A7E7
{0 1,500 1,501 1,506 1,2936 1,6049 1,9228 1,10120 1}
% A1A7G7
{554 1,863 1,864 1,868 1,2901 1}
% A1A7H7
{1783 1,1784 1,1785 1,1787 1,4325 1,7412 1}
% A1A7H9
{2094 1,2138 1,2145 1,2146 1,4616 1,5358 1,9573 1}
% A1A7I0
{554 1,555 1,621 1,624 1,4598 1,10091 1}
% A1A7J2
{5532 1}
% A1A7K0
{1979 1,2051 1,2063 1,2065 1,5219 1,5910 1,9820 1,9821 1,9822 1}
% A1A7K1
{3448 1,9580 1}
% A1A7K5
{1187 1,1350 1,1412 1,1420 1,2765 1,7650 1,11019 1}
% A1A7K6
{1187 1,1188 1,1326 1,1327 1,4546 1,6257 1,6485 1,12032 1,12869 1,12875 1}
% A1A7L0
{554 1,644 1,645 1,650 1,5795 1,7996 1,11249 1,12815 1}
% A1A7L1
{554 1,940 1,1086 1,1118 1,4144 1,4158 1,4546 1,6485 1,7645 1,9099 1,12869 1}
% A1A7L3
{3485 1,5822 1,11098 1,11892 1}
% A1A7L5
{554 1,940 1,1067 1,1074 1,2904 1,8365 1,10182 1}
% A1A7M1
{2315 1,7926 1,10476 1}
% A1A7M5
{554 1,644 1,645 1,654 1,3203 1,7704 1,7996 1,11249 1}
% A1A7M6
{554 1,734 1,735 1,770 1,4703 1}
% A1A7M7
{1187 1,1188 1,1248 1,1252 1,3128 1,8595 1,12625 1}
% A1A7M9
{2094 1,2185 1,2186 1,2188 1,2938 1,8328 1}
% A1A7N8
{2094 1,2095 1,2096 1,2103 1,3811 1,3813 1,4922 1,5107 1,6200 1,6696 1}
% A1A7Q3
{1187 1,1188 1,1228 1,1236 1,3077 1,10897 1}
% A1A7U2
{554 1,940 1,1086 1,1127 1,2962 1,10983 1,10984 1,10985 1,12614 1}
% A1A7U9
{554 1,734 1,829 1,840 1,2758 1}
% A1A7V0
{1187 1,1188 1,7853 1}
% A1A7V1
{7629 1}
% A1A7V3
{554 1,940 1,1054 1,1056 1,2904 1,2910 1,3915 1,5831 1,8225 1,10176 1,11638 1}
% A1A7V4
{0 1,307 1,308 1,325 1,2842 1,8508 1,9937 1,10296 1,10297 1,10298 1,11896 1}
% A1A831
{1187 1,1350 1,1351 1,1373 1,4949 1,6128 1,6129 1,6130 1,6131 1,7389 1,8004 1,9225 1,9251 1,9564 1,10914 1,12851 1,12853 1}
% A1A834
{1187 1,1188 1,1228 1,1230 1,2729 1,9423 1}
% A1A835
{0 1,1 1,2 1,3 1,64 1,3638 1,3820 1,8017 1,8903 1,8908 1,9420 1,10223 1}
% A1A859
{4671 1}
% A1A860
{554 1,940 1,941 1,1013 1,2612 1,12698 1}
% A1A863
{7592 1,9559 1}
% A1A875
{1979 1,4597 1}
% A1A876
{554 1,734 1,829 1,843 1,3975 1,5345 1}
% A1A883
{4674 1,5493 1}
% A1A890
{554 1,637 1,638 1,642 1,2881 1,5689 1,5690 1,5691 1,5692 1,7415 1,10170 1,12066 1}
% A1A897
{554 1,863 1,864 1,2556 1,6339 1}
% A1A8A5
{3000 1,5525 1,7331 1,7332 1}
% A1A8A6
{1187 1,1429 1,1486 1,1541 1,3517 1,11149 1}
% A1A8A7
{4534 1,5097 1,7876 1,8865 1,11524 1}
% A1A8B5
{1187 1,1714 1,1715 1,2291 1,6344 1,8928 1,12839 1}
% A1A8D5
{554 1,734 1,829 1,852 1,2758 1,5872 1}
% A1A8D7
{5037 1}
% A1A8D8
{2258 1,4528 1,6183 1,10184 1}
% A1A8D9
{3166 1,4535 1,11646 1,11879 1,11882 1}
% A1A8E1
{1783 1,1973 1,1974 1,1975 1,2880 1,11618 1}
% A1A8E2
{1187 1,1188 1,1189 1,3692 1,8866 1}
% A1A8G9
{554 1,1183 1,1184 1,3417 1,10824 1}
% A1A8H0
{2767 1,5475 1,8463 1}
% A1A8H1
{1187 1,1634 1,1677 1,1683 1,6720 1,8035 1}
% A1A8H2
{5688 1,8463 1,9591 1}
% A1A8H7
{1187 1,1634 1,1669 1,1673 1,6491 1,8041 1,10828 1}
% A1A8J0
{1187 1,1714 1,1715 1,5373 1,7705 1}
% A1A8J2
{2094 1,2095 1,2096 1,2104 1,7461 1,9573 1,9752 1,10085 1}
% A1A8J4
{0 1,449 1,450 1,461 1,1187 1,1634 1,1688 1,1706 1,2643 1,10223 1,11926 1,11927 1,12098 1}
% A1A8L2
{2094 1,2138 1,6317 1,8351 1}
% A1A8M2
{7779 1,10327 1,12082 1}
% A1A8P2
{554 1,940 1,1130 1,1140 1,4045 1,10808 1}
% A1A8P3
{554 1,940 1,1086 1,1121 1,5730 1}
% A1A8Q3
{554 1,1152 1,1153 1,1158 1,4596 1,6459 1,6684 1,9228 1}
% A1A8Q5
{554 1,644 1,645 1,670 1,2562 1,4915 1,11907 1}
% A1A8Q6
{6816 1}
% A1A8R4
{554 1,940 1,1086 1,1092 1,5357 1,5358 1,5547 1,9573 1}
% A1A8R6
{6832 1}
% A1A8R7
{2094 1,2095 1,2096 1,2115 1,3172 1,3800 1,3802 1,7410 1,7461 1,8909 1,9573 1}
% A1A8R9
{1187 1,1350 1,3520 1,10146 1,12678 1,12817 1}
% A1A8T7
{1187 1,1634 1,1710 1,1712 1,5143 1,6166 1,11225 1}
% A1A8U7
{2094 1,2095 1,2096 1,2106 1,2819 1,3172 1,5117 1,8020 1,9573 1,11755 1,11757 1,11758 1,11759 1,12604 1}
% A1A8W1
{1187 1,1714 1,1742 1,1745 1,3411 1,5926 1,6350 1,7147 1,11216 1,12839 1,12879 1,12880 1}
% A1A8W9
{5709 1,8171 1}
% A1A8X0
{1187 1,1350 1,1412 1,1783 1,1864 1,1933 1,1934 1,2339 1,7889 1,7980 1,8586 1,10130 1,10131 1}
% A1A8Z3
{554 1,863 1,864 1,900 1,4462 1}
% A1A8Z8
{1979 1,2051 1,2054 1,2055 1,3122 1,6015 1,8851 1}
% A1A900
{554 1,940 1,941 1,1007 1,2665 1,6207 1,6208 1,6210 1,9205 1,9567 1,11543 1,11594 1,11879 1,12672 1}
% A1A909
{1187 1,1188 1,1189 1,1202 1,8029 1,10172 1,11495 1,12462 1}
% A1A917
{554 1,1152 1,1153 1,1156 1,4016 1,6459 1,6684 1,7905 1,9228 1}
% A1A918
{554 1,644 1,645 1,692 1,3525 1,5281 1,5369 1,9820 1,9821 1,9822 1,12585 1}
% A1A921
{3335 1,3543 1,5348 1,6579 1,7444 1,9339 1,9351 1}
% A1A925
{4092 1,12729 1,12730 1}
% A1A936
{6163 1,12652 1}
% A1A944
{0 1,193 1,194 1,5479 1,6452 1}
% A1A947
{554 1,555 1,556 1,586 1,7777 1,10589 1}
% A1A970
{2541 1}
% A1A971
{2541 1}
% A1A986
{6081 1,6396 1,12711 1}
% A1A991
{5242 1,8326 1,9155 1,9253 1,9254 1}
% A1A998
{554 1,555 1,556 1,7775 1,8371 1}
% A1A9B1
{0 1,500 1,4911 1,7649 1,8119 1,10254 1,10255 1}
% A1A9B7
{1187 1,1714 1,1742 1,4445 1,4534 1,4705 1,10928 1,10951 1}
% A1A9B8
{4654 1,9565 1,12651 1}
% A1A9C8
{554 1,644 1,717 1,723 1,5198 1,10313 1}
% A1A9D6
{2094 1,2095 1,2096 1,2099 1,3811 1,3814 1,6200 1,7979 1,10112 1}
% A1A9E1
{8308 1,10327 1,12082 1}
% A1A9I4
{554 1,905 1,906 1,925 1,2322 1,4345 1,9820 1,9821 1,9822 1,11883 1,12356 1}
% A1A9I5
{554 1,863 1,864 1,871 1,3574 1,6260 1,9235 1,12823 1}
% A1A9I7
{554 1,940 1,1067 1,1070 1,4290 1,8466 1}
% A1A9J2
{554 1,940 1,941 1,952 1,4643 1}
% A1A9J9
{5744 1}
% A1A9K1
{6789 1,8492 1}
% A1A9L2
{0 1,193 1,238 1,241 1,8117 1,10227 1,11694 1}
% A1A9L8
{554 1,555 1,556 1,584 1,2357 1,3615 1,3796 1,4898 1,10675 1,11581 1}
% A1A9M5
{7553 1}
% A1A9M7
{5183 1}
% A1A9N3
{11361 1}
% A1A9N5
{8322 1,12608 1}
% A1A9N6
{554 1,555 1,556 1,3915 1,10176 1,11581 1}
% A1A9N7
{1187 1,1714 1,1715 1,1740 1,3438 1,10988 1,11831 1}
% A1A9Q7
{3314 1,4162 1,4255 1,7382 1,9955 1,11177 1}
% A1A9Q9
{7151 1,7674 1}
% A1A9T1
{0 1,1 1,2 1,99 1,101 1,6160 1,10223 1}
% A1A9U1
{9543 1}
% A1A9U5
{554 1,555 1,3998 1}
% A1A9U6
{6809 1,8004 1,9535 1,9590 1}
% A1A9U9
{3555 1,5923 1,8308 1,10327 1,12082 1}
% A1A9V1
{3417 1,12137 1}
% A1A9V4
{0 1,449 1,466 1,6108 1}
% A1A9V7
{1187 1,1634 1,1669 1,1672 1,3713 1,5279 1,6491 1}
% A1A9W0
{8308 1,10327 1,12082 1,12599 1}
% A1A9W2
{6804 1,8463 1}
% A1A9X5
{3431 1}
% A1A9Z2
{554 1,940 1,1067 1,1080 1,11071 1,11072 1}
% A1AA00
{554 1,940 1,941 1,1018 1,3962 1,8000 1,9385 1}
% A1AA01
{1187 1,1350 1,1351 1,1392 1,3418 1,10914 1,11641 1,12666 1}
% A1AA13
{554 1,940 1,941 1,1006 1,2599 1}
% A1AA20
{1187 1,1714 1,1742 1,1757 1,4445 1,4534 1,5969 1,7399 1,9133 1,10928 1,10933 1}
% A1AA21
{1187 1,1429 1,1430 1,1438 1,3063 1,4157 1,7710 1,8291 1}
% A1AA27
{554 1,1152 1,1153 1,5111 1,9573 1}
% A1AA28
{1187 1,1714 1,1715 1,2253 1,10080 1,11771 1,11845 1}
% A1AA51
{1187 1,1188 1,1244 1,1246 1,7314 1,10387 1}
% A1AA98
{5718 1}
% A1AAA0
{5717 1,6988 1,8837 1,10253 1}
% A1AAA3
{6969 1}
% A1AAA8
{4638 1,12641 1}
% A1AAA9
{5247 1}
% A1AAB0
{2546 1,7348 1,8463 1,9419 1}
% A1AAB4
{5506 1,6081 1,6169 1,10303 1}
% A1AAC5
{1187 1,1350 1,1351 1,1377 1,3343 1,7355 1,11160 1}
% A1AAD5
{554 1,940 1,941 1,961 1,5050 1,6208 1,9205 1,9567 1,11879 1}
% A1AAD7
{0 1,307 1,308 1,332 1,2422 1,4457 1,6168 1,10138 1,10139 1,10223 1,11148 1}
% A1AAD8
{2424 1,5015 1,5488 1}
% A1AAE2
{554 1,863 1,864 1,888 1,6222 1,6264 1,9228 1}
% A1AAF7
{4828 1,12704 1}
% A1AAH3
{554 1,940 1,1130 1,3399 1,12643 1}
% A1AAH9
{6060 1}
% A1AAN0
{1783 1,1864 1,1865 1,1879 1,3601 1,8042 1,9228 1,11140 1}
% A1AAN1
{1783 1,1864 1,1865 1,1879 1,3532 1,6469 1,6470 1,12716 1}
% A1AAQ4
{1187 1,1188 1,1224 1,1225 1,3511 1,4211 1,5090 1,8075 1,8357 1,8939 1,10212 1,12674 1,12675 1}
% A1AAT4
{6394 1,12196 1}
% A1AAV3
{3938 1}
% A1AAV5
{8043 1,8491 1,9573 1}
% A1AB46
{0 1,307 1,308 1,314 1,9937 1,10295 1,10296 1,10297 1,10298 1,10885 1}
% A1AB75
{0 1,1 1,2 1,77 1,3503 1,8574 1,8575 1,10129 1,10223 1}
% A1AB99
{554 1,555 1,556 1,577 1,8935 1,12793 1}
% A1ABA1
{0 1,1 1,2 1,89 1,7354 1,8884 1,8894 1,8996 1,10223 1}
% A1ABA7
{8308 1,10327 1,12082 1}
% A1ABA8
{4065 1}
% A1ABC7
{4708 1}
% A1ABE4
{2452 1}
% A1ABE5
{2452 1}
% A1ABF1
{0 1,449 1,450 1,458 1,3715 1,3833 1,10223 1,12121 1}
% A1ABG8
{1187 1,1634 1,1688 1,1703 1,3138 1,6313 1,6467 1}
% A1ABH2
{4577 1,8147 1}
% A1ABH3
{3202 1,6687 1,7737 1,10469 1,10941 1,10945 1}
% A1ABH4
{7440 1,7738 1,8233 1,8564 1,10941 1,10945 1,11553 1}
% A1ABH5
{4999 1,8154 1}
% A1ABH7
{4577 1,7970 1}
% A1ABI2
{2094 1,2095 1,2096 1,2097 1,3172 1,3804 1,3806 1,4164 1,9573 1}
% A1ABI3
{0 1,420 1,431 1,441 1,2635 1,7405 1,8251 1,8603 1,11562 1,11593 1}
% A1ABJ5
{1187 1,1188 1,1224 1,6046 1,6092 1,8595 1,9081 1}
% A1ABJ9
{2763 1,3415 1,7982 1}
% A1ABK4
{3941 1,12636 1}
% A1ABL7
{4681 1}
% A1ABL8
{554 1,1152 1,1153 1,1157 1,1783 1,1953 1,1954 1,1959 1,2322 1,7971 1,9820 1,9821 1,9822 1,11883 1}
% A1ABM9
{0 1,1 1,2 1,63 1,6168 1,9180 1,10223 1,12610 1,12622 1}
% A1ABN0
{1783 1,1864 1,1865 1,1867 1,3151 1,9228 1,11333 1}
% A1ABP2
{4709 1}
% A1ABP5
{1187 1,1714 1,1742 1,1759 1,4445 1,4534 1,10928 1}
% A1ABP7
{2544 1}
% A1ABQ0
{5909 1}
% A1ABQ2
{2094 1,2095 1,2096 1,2114 1,3811 1,3817 1,4882 1,4922 1,6200 1,8654 1,8655 1,8793 1,11115 1}
% A1ABR4
{3933 1,6562 1,12661 1}
% A1ABS1
{2094 1,2138 1,2139 1,2143 1,4592 1,9573 1,12365 1,12645 1}
% A1ABS3
{7776 1,8035 1}
% A1ABS5
{1187 1,1634 1,1635 1,1667 1,6601 1,10538 1}
% A1ABS6
{1187 1,1634 1,1677 1,1684 1,6625 1}
% A1ABS8
{554 1,644 1,645 1,648 1,6604 1,10313 1,10843 1}
% A1ABS9
{554 1,905 1,906 1,932 1,5216 1,5910 1,9820 1,9821 1,9822 1,10845 1}
% A1ABW3
{6506 1}
% A1ABX2
{2959 1}
% A1ABZ5
{1187 1,1429 1,1590 1,3523 1,12640 1}
% A1ABZ7
{10258 1}
% A1AC00
{554 1,555 1,556 1,3354 1,8011 1,11220 1,12863 1}
% A1AC19
{1187 1,1714 1,1742 1,4445 1,4534 1,10935 1}
% A1AC24
{1187 1,1188 1,1244 1,1246 1,3699 1,8595 1,11874 1}
% A1AC27
{2094 1,2095 1,2096 1,2100 1,3809 1,4899 1,5008 1,5009 1,5126 1,6200 1,8597 1,10212 1,11107 1,11110 1,11875 1}
% A1AC35
{5771 1}
% A1AC37
{2094 1,2095 1,2096 1,2107 1,3076 1,3172 1,5497 1,7341 1,7461 1,9573 1,10174 1}
% A1AC51
{7000 1}
% A1AC53
{554 1,734 1,735 1,760 1,3462 1,8701 1}
% A1AC64
{554 1,940 1,1130 1,1143 1,2502 1,5164 1}
% A1AC65
{2397 1,2491 1,2990 1,3543 1,4528 1,5334 1,7444 1,7989 1}
% A1AC77
{7270 1}
% A1AC86
{3315 1}
% A1ACA3
{1187 1,1188 1,1259 1,1294 1,6344 1,6346 1,8738 1,8928 1,12839 1}
% A1ACB2
{4091 1,10690 1}
% A1ACG4
{7804 1}
% A1ACI8
{554 1,734 1,829 1,839 1,4332 1,10909 1,12825 1}
% A1ACN1
{554 1,734 1,829 1,835 1,3125 1,8168 1,8882 1,9258 1,10113 1,11136 1,11918 1}
% A1ACN3
{554 1,905 1,906 1,937 1,3525 1,5369 1,5946 1,9820 1,9821 1,9822 1}
% A1ACN6
{1979 1,2015 1,2016 1,2021 1,6098 1,6099 1,8042 1,9228 1,12710 1}
% A1ACN7
{1783 1,1784 1,1846 1,5229 1,6098 1,8042 1,9228 1}
% A1ACS1
{1187 1,1634 1,1688 1,1692 1,7118 1,8457 1}
% A1ACT0
{2897 1,12583 1}
% A1ACT1
{2897 1}
% A1ACW2
{1783 1,1784 1,1830 1,1842 1,2710 1,8144 1,9228 1}
% A1ACX0
{554 1,940 1,941 1,999 1,2472 1}
% A1ACX1
{8235 1}
% A1ACX8
{2094 1,2095 1,2096 1,2098 1,3172 1,3948 1,5103 1,7461 1,8597 1,9573 1,9592 1,9816 1,10212 1}
% A1AD02
{5722 1,12667 1}
% A1AD04
{1187 1,1634 1,1688 1,1704 1,3664 1,6259 1,8917 1,10323 1,10324 1,12046 1}
% A1AD13
{1187 1,1634 1,1688 1,1693 1,3219 1,11161 1,11904 1}
% A1AD14
{1187 1,1188 1,1228 1,1230 1,2729 1,9423 1}
% A1AD18
{1187 1,1188 1,1237 1,1239 1,3387 1,8577 1,8827 1,11171 1}
% A1AD20
{1187 1,1350 1,1412 1,1419 1,3520 1,10146 1,12680 1,12817 1}
% A1AD29
{2912 1,7396 1,8419 1,8597 1,8923 1,9278 1,9568 1,9788 1,10212 1,11901 1}
% A1AD43
{6765 1}
% A1AD51
{4998 1,8597 1}
% A1AD59
{0 1,500 1,516 1,518 1,6299 1,6471 1,6472 1,6473 1,6583 1,7412 1,7651 1}
% A1AD63
{0 1,1 1,124 1,127 1,6230 1}
% A1AD94
{0 1,1 1,124 1,126 1,4770 1,7506 1}
% A1AD99
{1783 1,1864 1,1865 1,1907 1,3130 1,9004 1,9005 1,11083 1}
% A1ADA3
{1187 1,1714 1,1715 1,2253 1,10080 1,11771 1,11845 1}
% A1ADA5
{554 1,905 1,906 1,936 1,2633 1,9820 1,9821 1,9822 1,12596 1}
% A1ADA6
{554 1,940 1,1130 1,1142 1,2998 1,12601 1}
% A1ADA7
{0 1,1 1,2 1,71 1,554 1,555 1,621 1,625 1,3242 1,3854 1,5896 1,8019 1,10223 1,12211 1}
% A1ADB0
{12584 1}
% A1ADB3
{1783 1,1864 1,1865 1,1873 1,7728 1,9005 1}
% A1ADB5
{1783 1,1864 1,1933 1,1935 1,2246 1,12450 1}
% A1ADB6
{554 1,637 1,638 1,643 1,5057 1,8331 1,8470 1}
% A1ADC0
{1187 1,1188 1,1248 1,1249 1,3077 1,9054 1,9055 1}
% A1ADE4
{6752 1}
% A1ADG5
{2094 1,2185 1,2186 1,2188 1,2211 1,2487 1,8327 1}
% A1ADG7
{1979 1,2051 1,2068 1,2070 1,3168 1,11776 1,11777 1,11778 1,11779 1}
% A1ADG9
{0 1,1 1,2 1,66 1,6159 1,6160 1,10223 1,12127 1}
% A1ADH7
{1187 1,1429 1,1590 1,5451 1,7435 1}
% A1ADH8
{1783 1,1864 1,1916 1,1930 1,2497 1,11859 1}
% A1ADI8
{0 1,1 1,2 1,74 1,1783 1,1864 1,1865 1,1875 1,1979 1,1980 1,1988 1,1989 1,3409 1,6132 1,6187 1,6190 1,7354 1,8730 1,8996 1,10223 1}
% A1ADI9
{554 1,644 1,645 1,661 1,3686 1,8733 1,10221 1,10222 1,11911 1,11913 1,11914 1,11915 1,11916 1}
% A1ADP3
{1783 1,1936 1,1937 1,1942 1,2619 1,3532 1,8343 1}
% A1ADQ1
{554 1,1152 1,1173 1,1176 1,4580 1,10850 1}
% A1ADR4
{554 1,940 1,941 1,977 1,4704 1}
% A1ADR7
{2902 1,12740 1}
% A1ADS2
{2094 1,2095 1,2096 1,2105 1,2819 1,3172 1,5128 1,7352 1,9573 1,11757 1,11759 1,12011 1}
% A1ADS8
{2094 1,2191 1,2192 1,2194 1,3133 1,3355 1,4528 1,4918 1,4919 1,7989 1,8597 1,9271 1,9272 1,10212 1,11165 1}
% A1ADS9
{6811 1,8432 1}
% A1ADT0
{6836 1,12687 1}
% A1ADT5
{554 1,940 1,941 1,990 1,5206 1,9204 1}
% A1ADV0
{0 1,364 1,396 1,399 1,3062 1,11263 1}
% A1ADV4
{1783 1,1936 1,1937 1,1947 1,7528 1}
% A1ADX2
{1187 1,1714 1,1715 1,2253 1,5024 1,10080 1}
% A1ADX7
{1187 1,1634 1,1635 1,1642 1,3063 1,4157 1,6005 1,8291 1}
% A1ADY9
{8987 1,10899 1,11894 1,12606 1}
% A1ADZ1
{554 1,734 1,829 1,854 1,2758 1,5873 1}
% A1AE43
{2094 1,2138 1,2179 1,2181 1,2861 1,3104 1,3352 1,5295 1,6224 1,8309 1,9573 1,10960 1,12365 1,12665 1}
% A1AE45
{1187 1,1188 1,1219 1,1223 1,4639 1,5009 1,11884 1}
% A1AE52
{2094 1,2095 1,2096 1,2110 1,3811 1,4922 1,5118 1,6200 1,10087 1}
% A1AE53
{0 1,287 1,296 1,297 1,5177 1,7997 1,9228 1,10447 1}
% A1AE55
{554 1,555 1,556 1,5022 1,6459 1,6684 1}
% A1AE56
{554 1,940 1,1067 1,1077 1,3280 1,12703 1}
% A1AE61
{1187 1,1429 1,1430 1,1436 1,2744 1,7187 1,8184 1}
% A1AE64
{3314 1,5220 1,7456 1}
% A1AE65
{2430 1,8153 1,10249 1,10927 1}
% A1AE68
{2830 1,7762 1,8463 1}
% A1AE69
{554 1,555 1,556 1,3260 1,5023 1}
% A1AE82
{554 1,555 1,621 1,622 1,2928 1,9820 1,9821 1,9822 1,11639 1}
% A1AE93
{554 1,940 1,1130 1,1145 1,3964 1,5162 1,7170 1}
% A1AE95
{2992 1,4613 1,10212 1,12468 1}
% A1AE96
{4147 1,4839 1,5533 1,5793 1,7420 1,10175 1}
% A1AE97
{1187 1,1188 1,1248 1,1251 1,2867 1,2988 1,8426 1,9566 1}
% A1AEA8
{2959 1}
% A1AEA9
{2981 1,8078 1,11623 1}
% A1AED6
{3481 1,7396 1,11181 1}
% A1AED9
{4011 1,6996 1,7403 1,8018 1,8456 1}
% A1AEE5
{554 1,940 1,941 1,980 1,3930 1,10235 1,10762 1,10763 1}
% A1AEE9
{2221 1,11768 1}
% A1AEL9
{5082 1,12088 1}
% A1AEN2
{1783 1,1953 1,1954 1,1963 1,4684 1,8115 1}
% A1AEN7
{2094 1,2095 1,2096 1,2118 1,3815 1,4302 1,8793 1,11114 1,11115 1,11116 1,11117 1,12723 1}
% A1AEN8
{4666 1}
% A1AEP9
{3633 1,4203 1,4534 1,7446 1}
% A1AEQ0
{3077 1,4837 1,7151 1,10456 1}
% A1AEQ1
{0 1,300 1,301 1,3112 1,8832 1}
% A1AES5
{2482 1,5859 1,6911 1,6912 1,6980 1,6981 1,10286 1}
% A1AET7
{554 1,555 1,556 1,614 1,2649 1}
% A1AET8
{1187 1,1188 1,1259 1,1285 1,4097 1}
% A1AEU0
{1783 1,1967 1,1968 1,1970 1,4487 1,11866 1}
% A1AEU1
{554 1,940 1,1086 1,1120 1,3038 1,11207 1}
% A1AEU2
{6614 1,12758 1}
% A1AEU4
{554 1,940 1,941 1,982 1,4134 1}
% A1AEU5
{554 1,940 1,1086 1,1106 1,2725 1,4926 1,7403 1,7404 1,8342 1}
% A1AEU6
{554 1,940 1,1086 1,1106 1,3927 1,8346 1,9573 1}
% A1AEU8
{0 1,521 1,533 1,537 1,3927 1,5115 1,8356 1,9573 1}
% A1AEU9
{0 1,521 1,522 1,524 1,5474 1,6101 1,6102 1,8347 1}
% A1AEV0
{0 1,521 1,522 1,524 1,2937 1,3188 1,3378 1,4257 1,7151 1,7731 1,10961 1,10967 1,12810 1}
% A1AEW7
{1783 1,1864 1,1865 1,1872 1,2828 1,12053 1,12054 1,12055 1}
% A1AEW8
{2094 1,2138 1,2166 1,2174 1,2861 1,5084 1,10777 1,10960 1}
% A1AEX2
{554 1,555 1,556 1,3281 1,4079 1,7775 1,10212 1}
% A1AEY1
{0 1,500 1,501 1,503 1,10448 1,11904 1}
% A1AEY9
{1979 1,2015 1,2016 1,2026 1,4958 1,5871 1,7416 1,8768 1,8769 1,10132 1}
% A1AF39
{554 1,555 1,556 1,603 1,2460 1,12140 1}
% A1AF43
{4964 1,8176 1,8177 1}
% A1AF46
{8308 1,10327 1}
% A1AF47
{554 1,644 1,645 1,687 1,2094 1,2120 1,2121 1,2128 1,2783 1,3663 1,12081 1}
% A1AF79
{1979 1,2015 1,2036 1,2039 1,2253 1,8406 1,10080 1}
% A1AF88
{6226 1,10868 1}
% A1AF90
{6772 1,7185 1,10176 1}
% A1AF92
{0 1,420 1,442 1,443 1,4444 1,9820 1,9822 1,11885 1,11886 1}
% A1AF93
{4154 1,4201 1,8036 1,10775 1}
% A1AF99
{6967 1}
% A1AFA2
{1979 1,2015 1,2016 1,2031 1,5331 1,11951 1}
% A1AFB0
{554 1,940 1,1054 1,1059 1,3287 1,10094 1,10142 1,10147 1}
% A1AFB1
{0 1,307 1,308 1,334 1,6373 1,10223 1,12068 1,12069 1,12070 1,12071 1}
% A1AFC5
{1187 1,1634 1,1677 1,1679 1,5991 1,6079 1,12090 1}
% A1AFD0
{6461 1}
% A1AFD4
{4657 1}
% A1AFD5
{1187 1,1188 1,5535 1,6462 1,8595 1}
% A1AFD9
{4634 1,5536 1}
% A1AFE6
{554 1,555 1,556 1,595 1,4410 1}
% A1AFW3
{4638 1}
% A1AFW5
{4589 1}
% A1AFX0
{1783 1,1784 1,1859 1,1861 1,2475 1,10974 1}
% A1AFX4
{554 1,940 1,941 1,1086 1,3697 1,5357 1,5358 1,8267 1,8429 1,8430 1,9573 1,12720 1}
% A1AFX8
{554 1,940 1,1086 1,1095 1,1098 1,1187 1,1188 1,1259 1,1308 1,3991 1,4546 1,6485 1,8473 1}
% A1AFX9
{1187 1,1714 1,1715 1,1727 1,4692 1}
% A1AFY1
{554 1,644 1,645 1,658 1,4682 1}
% A1AFY6
{1187 1,1429 1,1590 1,1611 1,2803 1,10919 1,10920 1,12437 1}
% A1AFZ3
{554 1,905 1,906 1,933 1,5910 1,7712 1,9820 1,9821 1,9822 1,10884 1}
% A1AG02
{554 1,555 1,556 1,585 1,3615 1,6974 1,10672 1}
% A1AG06
{3576 1,12715 1}
% A1AG09
{1979 1,2015 1,2016 1,2018 1,4651 1,12813 1}
% A1AG28
{5259 1,11156 1}
% A1AG35
{1783 1,1784 1,1830 1,1835 1,5427 1,10091 1,10841 1}
% A1AG46
{1783 1,1784 1,1830 1,1842 1,2710 1,8144 1,9228 1}
% A1AG53
{4478 1,8176 1,8393 1}
% A1AG54
{3124 1,12751 1}
% A1AG59
{7405 1,8105 1}
% A1AG60
{2397 1,12693 1}
% A1AG69
{554 1,940 1,1086 1,1128 1,3051 1,4211 1,4875 1,4876 1,7420 1,8524 1,8597 1,10099 1,10100 1,10212 1,11084 1,11879 1,12675 1}
% A1AG70
{2589 1,5575 1,7452 1}
% A1AG72
{2354 1,10175 1,11753 1}
% A1AG73
{2310 1,2725 1,4926 1,5533 1,6555 1,7403 1,7448 1,9115 1,10053 1,12776 1}
% A1AG75
{4622 1}
% A1AG76
{2094 1,2138 1,2166 1,2177 1,3249 1,9573 1,11154 1}
% A1AG79
{1979 1,2051 1,2054 1,2056 1,5931 1,5932 1,5933 1,5934 1,5935 1,6325 1,10231 1,10236 1}
% A1AG86
{4147 1,5533 1,6106 1,6107 1,6182 1,9387 1}
% A1AG91
{554 1,863 1,864 1,899 1,3574 1,5861 1,9235 1}
% A1AGA6
{5594 1}
% A1AGB6
{554 1,940 1,941 1,1008 1,2599 1}
% A1AGB7
{1979 1,1980 1,1990 1,2007 1,6726 1,8042 1,9228 1}
% A1AGB9
{1783 1,1784 1,1846 1,1850 1,3727 1,5559 1,9228 1,11920 1,11921 1}
% A1AGC3
{2697 1,9567 1,11879 1,11881 1,12725 1}
% A1AGC4
{5917 1,5918 1}
% A1AGC9
{0 1,1 1,2 1,76 1,3043 1,3056 1,3275 1,7678 1,10179 1,10223 1,12407 1}
% A1AGD0
{3348 1,8463 1,12116 1,12117 1}
% A1AGF9
{554 1,555 1,556 1,5105 1,7825 1}
% A1AGG1
{3714 1,5638 1,7446 1,11820 1}
% A1AGH3
{0 1,1 1,2 1,48 1,6168 1,8180 1,9180 1,10223 1,12622 1}
% A1AGH4
{6105 1,10974 1}
% A1AGH6
{6818 1}
% A1AGH8
{1187 1,1634 1,1635 1,1661 1,2312 1}
% A1AGH9
{554 1,555 1,621 1,629 1,3273 1,3854 1,5896 1,5897 1,8019 1,9886 1}
% A1AGI0
{554 1,555 1,556 1,3354 1,5167 1,6073 1,11220 1,12863 1}
% A1AGI2
{3006 1,9684 1,11662 1}
% A1AGI5
{2500 1}
% A1AGI6
{554 1,940 1,1086 1,1119 1,7425 1,8124 1,8125 1,8126 1,8127 1,8336 1}
% A1AGI7
{3522 1,4164 1,5825 1,11060 1,12569 1}
% A1AGI8
{3563 1,11078 1,11726 1}
% A1AGI9
{3504 1,7980 1,11193 1,11725 1}
% A1AGJ1
{3015 1,5860 1,12187 1}
% A1AGJ2
{2771 1,5589 1,5828 1,9250 1,9566 1,9567 1,11132 1,11879 1}
% A1AGJ3
{5027 1,5699 1}
% A1AGJ4
{2663 1,3840 1,11692 1,11746 1}
% A1AGJ5
{2617 1}
% A1AGJ6
{3025 1,11195 1,12726 1}
% A1AGJ7
{3670 1,12133 1,12134 1,12571 1}
% A1AGJ8
{4347 1,5919 1,5920 1,7396 1,9569 1}
% A1AGJ9
{2342 1,5856 1,11719 1}
% A1AGK0
{2373 1,8597 1,10212 1,11724 1,11729 1}
% A1AGK1
{2273 1,10312 1,12047 1}
% A1AGK2
{3127 1,4839 1,4875 1,5820 1,7173 1,7420 1,10175 1,11203 1}
% A1AGK3
{2915 1,5840 1,11184 1}
% A1AGK4
{3728 1,5844 1,12136 1}
% A1AGK5
{3695 1,5960 1,7396 1,8597 1,9568 1,9571 1,10212 1,12507 1,12509 1,12510 1}
% A1AGK6
{3672 1,8818 1,9868 1}
% A1AGK7
{2597 1,7403 1,11697 1,11698 1}
% A1AGK8
{3473 1,5843 1,11192 1}
% A1AGM8
{2353 1,5833 1,11908 1}
% A1AGM9
{5808 1,6076 1,8597 1,10212 1}
% A1AGN0
{6697 1}
% A1AGN1
{4669 1,10780 1}
% A1AGN2
{554 1,1152 1,1153 1,4669 1,10781 1}
% A1AGN6
{4296 1,5317 1,6169 1,10223 1,12107 1}
% A1AGN7
{4583 1}
% A1AGP8
{8308 1,10327 1,12082 1}
% A1AGQ2
{0 1,364 1,365 1,389 1,554 1,555 1,556 1,562 1,1783 1,1973 1,1974 1,1978 1,2786 1,4218 1,6336 1,6337 1,9602 1,9603 1,10223 1,11518 1}
% A1AGR6
{1783 1,1864 1,1916 1,1929 1,4000 1,10220 1,10401 1}
% A1AGS9
{1783 1,1784 1,1785 1,1815 1,3072 1,7128 1,8839 1,10195 1}
% A1AGT8
{2430 1,2921 1,10878 1}
% A1AGU2
{2722 1,8462 1,8463 1,10215 1}
% A1AGU3
{2094 1,2191 1,2192 1,2196 1,2349 1,9234 1,9235 1,9238 1,10893 1,11981 1,11985 1}
% A1AGU8
{554 1,1152 1,1153 1,1154 1,3417 1}
% A1AGW2
{554 1,734 1,735 1,777 1,3089 1,8380 1,9093 1}
% A1AGW4
{1187 1,1350 1,1351 1,4946 1,6086 1,8381 1,9225 1,9226 1,9590 1,10914 1,12591 1}
% A1AGW5
{554 1,734 1,735 1,769 1,4946 1,6086 1,6087 1,6360 1,9224 1,9225 1,9226 1,9590 1,10914 1}
% A1AGY1
{1187 1,1714 1,1742 1,1751 1,4445 1,4534 1,7399 1,9133 1,10928 1,10956 1}
% A1AGY2
{2541 1}
% A1AGY3
{2541 1}
% A1AGY4
{6095 1,6097 1}
% A1AH17
{3680 1,7983 1,8990 1,9409 1,9628 1,12690 1}
% A1AH31
{11576 1}
% A1AH61
{1187 1,1350 1,1351 1,1377 1,3343 1,7355 1,11160 1}
% A1AH70
{3576 1,11080 1}
% A1AHA0
{2094 1,2095 1,2096 1,2102 1,3808 1,6199 1,7341 1,10173 1}
% A1AHA1
{2094 1,2095 1,2096 1,2102 1,3807 1,6199 1}
% A1AHB7
{0 1,1 1,2 1,10 1,4652 1}
% A1AHD0
{554 1,1183 1,1184 1,1185 1,5135 1,9820 1,9822 1,11223 1}
% A1AHE2
{0 1,1 1,111 1,112 1,2370 1,7156 1,8507 1,9228 1,12126 1}
% A1AHE5
{0 1,1 1,2 1,109 1,6133 1,6181 1,7354 1,8074 1,8996 1,10223 1}
% A1AHE6
{4604 1}
% A1AHE9
{1979 1,2051 1,2054 1,2055 1,6051 1,6145 1,8122 1,10911 1,10912 1}
% A1AHF3
{0 1,1 1,2 1,7 1,3638 1,3820 1,5208 1,8017 1,8903 1,8908 1,10223 1}
% A1AHF5
{1979 1,1980 1,1990 1,2000 1,3242 1,8428 1,10223 1}
% A1AHG8
{1187 1,1350 1,1412 1,1416 1,1783 1,1864 1,1933 1,1934 1,2321 1,2339 1,7889 1,7980 1,8586 1,10130 1,10131 1,11925 1}
% A1AHG9
{3167 1,7989 1,12111 1,12577 1}
% A1AHH1
{1187 1,1714 1,1715 1,1725 1,7118 1,7119 1}
% A1AHH4
{554 1,940 1,1086 1,1116 1,3051 1,3856 1,10099 1,11238 1,11879 1}
% A1AHH8
{2094 1,2191 1,2192 1,2194 1,4919 1,7989 1,8597 1,9271 1,9272 1,10212 1,11165 1,12129 1}
% A1AHI0
{554 1,940 1,1086 1,1119 1,4612 1,6134 1,8571 1}
% A1AHK2
{8308 1,10327 1,12082 1}
% A1AHK5
{1187 1,1634 1,1688 1,1695 1,6490 1,6491 1,8041 1}
% A1AHM0
{6081 1,6396 1,12712 1}
% A1AHM2
{3623 1,7388 1}
% A1AHM7
{1783 1,1864 1,1865 1,1899 1,3130 1,9004 1,9005 1,11083 1}
% A1AHN5
{3044 1,4428 1,11059 1}
% A1AHN8
{1187 1,1188 1,1248 1,1253 1,2262 1,9567 1,11858 1,11879 1}
% A1AHN9
{3377 1,11736 1}
% A1AHP3
{8308 1,10327 1,12082 1}
% A1AHQ2
{4326 1,12234 1}
% A1AHR2
{554 1,644 1,645 1,659 1,940 1,1086 1,1096 1,5927 1,5962 1,7996 1,11249 1}
% A1AHR4
{1187 1,1714 1,1742 1,1746 1,2324 1,2723 1,4534 1,4887 1,5837 1,11089 1,11738 1}
% A1AHS1
{3725 1,5047 1,11898 1}
% A1AHS4
{2094 1,2138 1,2139 1,2140 1,5200 1,6200 1}
% A1AHS6
{1187 1,1714 1,1742 1,4534 1,8310 1,12463 1}
% A1AHS7
{4713 1,12735 1}
% A1AHU3
{1783 1,1864 1,1865 1,1906 1,2582 1,5040 1,10158 1,11869 1}
% A1AHU6
{0 1,1 1,2 1,104 1,2535 1,7354 1,8828 1,8883 1,8996 1,9510 1,10223 1}
% A1AHU9
{1187 1,1714 1,1715 1,1731 1,4593 1}
% A1AHV0
{1187 1,1714 1,1769 1,1770 1,2616 1,3335 1,8238 1,9339 1,9345 1,9351 1}
% A1AHW2
{554 1,734 1,735 1,7631 1}
% A1AHW4
{554 1,734 1,735 1,5210 1,12761 1}
% A1AHX3
{4142 1,12115 1}
% A1AHX9
{3649 1,4894 1,7993 1,8001 1,8441 1,9214 1,12774 1}
% A1AHZ7
{554 1,555 1,556 1,575 1,3981 1,6270 1,8934 1}
% A1AI22
{554 1,555 1,556 1,4832 1}
% A1AI24
{4916 1,7754 1,8000 1}
% A1AI26
{4809 1,11303 1}
% A1AI30
{1783 1,1784 1,1785 1,4099 1,7405 1}
% A1AI32
{554 1,644 1,645 1,661 1,3686 1,8732 1,10221 1,10222 1,11911 1,11913 1,11914 1,11915 1,11916 1}
% A1AI34
{1187 1,1429 1,1443 1,1449 1,2862 1,2967 1,12593 1}
% A1AI47
{4147 1,11732 1}
% A1AI48
{6754 1}
% A1AI63
{5241 1,10599 1}
% A1AI64
{1187 1,1188 1,4626 1}
% A1AI70
{6383 1}
% A1AI75
{4668 1}
% A1AI79
{1783 1,1784 1,1830 1,1834 1,3094 1,9042 1}
% A1AI80
{1979 1,2015 1,2016 1,2020 1,7538 1,8827 1}
% A1AI81
{554 1,940 1,941 1,998 1,2580 1,9043 1,11316 1,11317 1}
% A1AI82
{4381 1,7446 1,8566 1,9559 1,11050 1,11052 1,11827 1}
% A1AI83
{4381 1,7446 1,8035 1,8566 1,11050 1,11052 1,11827 1}
% A1AI84
{5248 1,7835 1}
% A1AI91
{3939 1}
% A1AI95
{1979 1,2015 1,2016 1,2017 1,2632 1,9228 1,12095 1,12624 1}
% A1AIA6
{4534 1,4775 1,5100 1,8865 1,11524 1}
% A1AIC1
{0 1,142 1,143 1,150 1,151 1,2704 1,3592 1,7770 1,11634 1,11635 1}
% A1AID4
{1783 1,1784 1,1785 1,1801 1,10091 1,11097 1,12191 1,12573 1}
% A1AID7
{554 1,940 1,1054 1,1062 1,2904 1,5239 1}
% A1AID8
{1783 1,1936 1,1948 1,1949 1,2431 1,4212 1,7365 1,7438 1,11868 1,12548 1}
% A1AIE2
{0 1,482 1,483 1,484 1,3112 1,4886 1,8832 1,10291 1,12671 1}
% A1AIE7
{554 1,555 1,556 1,597 1,7775 1,8404 1}
% A1AIE8
{2550 1,7680 1,7943 1,7944 1,8781 1}
% A1AIF2
{554 1,940 1,941 1,989 1,5160 1,6113 1}
% A1AIF7
{3436 1,3844 1,12677 1}
% A1AIF9
{554 1,940 1,1086 1,1119 1,6637 1,6638 1,6890 1,6891 1,6892 1,6893 1,7763 1,9570 1,10018 1,11510 1}
% A1AIG0
{554 1,940 1,1086 1,1119 1,2678 1,6438 1,6616 1,6626 1,6627 1,6629 1,8690 1}
% A1AIG4
{554 1,863 1,864 1,876 1,4627 1,9228 1,12696 1}
% A1AIG6
{6810 1}
% A1AIG7
{1187 1,1714 1,1715 1,1724 1,2253 1,9794 1,9795 1,10080 1,11771 1,12644 1}
% A1AIG8
{1783 1,1784 1,1785 1,1806 1,2366 1,6331 1}
% A1AIG9
{1187 1,1188 1,1237 1,1243 1,6872 1}
% A1AIH7
{554 1,555 1,621 1,627 1,1187 1,1634 1,1688 1,1690 1,4021 1,8265 1,9333 1,10324 1}
% A1AII3
{554 1,644 1,645 1,691 1,5815 1}
% A1AII6
{554 1,940 1,1026 1,1047 1,1187 1,1188 1,1259 1,7824 1}
% A1AIJ2
{1187 1,1429 1,1443 1,1447 1,5586 1,12809 1}
% A1AIK3
{1979 1,2015 1,2016 1,2033 1,3351 1,11130 1,12769 1}
% A1AIK9
{7539 1,12145 1}
% A1AIL4
{4326 1}
% A1AIL6
{1783 1,1784 1,1846 1,1857 1,6806 1}
% A1AIL7
{554 1,863 1,864 1,2556 1,6340 1}
% A1AIL8
{554 1,644 1,645 1,658 1,3663 1,12358 1}
% A1AIM0
{1187 1,1429 1,1486 1,1538 1,6202 1,6203 1,6204 1,8039 1,8463 1,10157 1,11606 1}
% A1AIQ8
{3397 1,9383 1,11147 1,11690 1}
% A1AIR1
{0 1,500 1,507 1,509 1,4386 1,8016 1,10821 1}
% A1AJ51
{3470 1,3880 1,11260 1}
% A1AJ55
{2912 1,7396 1,8333 1,8597 1,8923 1,9278 1,9568 1,9788 1,10212 1,11901 1}
% A1AJ76
{3645 1,4535 1,9072 1,9567 1,9594 1,9595 1,9613 1,11879 1,11947 1}
% A1AJ77
{554 1,863 1,864 1,903 1,3979 1,11022 1}
% A1AJ78
{2991 1,5428 1,7947 1}
% A1AJ82
{2094 1,2138 1,2166 1,2176 1,2954 1,11151 1}
% A1AJ83
{2830 1,8463 1}
% A1AJ96
{2895 1,8463 1,9363 1,11248 1}
% A1AJA2
{1979 1,1980 1,1990 1,2001 1,5154 1,8577 1,8827 1}
% A1AJA3
{1979 1,1980 1,1990 1,2003 1,3094 1}
% A1AJA5
{2548 1,9563 1,12056 1,12057 1}
% A1AJA6
{2477 1,8597 1,10212 1}
% A1AJA7
{2360 1,7426 1,11763 1,11764 1,11897 1}
% A1AJC0
{6839 1,8581 1,11691 1}
% A1AJD7
{1187 1,1188 1,1259 1,1262 1,2289 1,11862 1}
% A1AJD9
{6550 1,12797 1}
% A1AJE9
{4084 1,11860 1,11861 1}
% A1AJF0
{554 1,555 1,630 1,631 1,3635 1,6150 1,6151 1,6152 1}
% A1AJF5
{1187 1,1634 1,1677 1,1686 1,4330 1,4717 1}
% A1AJG3
{1187 1,1429 1,1430 1,1431 1,2744 1,7174 1,8184 1,12727 1}
% A1AJI8
{1783 1,1864 1,1865 1,1904 1,5209 1,8827 1}
% A1AJN5
{12123 1}
% A1AJP2
{554 1,555 1,556 1,583 1,3615 1,6974 1,9165 1}
% A1AJU2
{2725 1,4926 1,5144 1,5533 1,7403 1,7422 1}
% A1AJU8
{1783 1,1784 1,1830 1,1841 1,4146 1,8181 1,9228 1}
% A1AJV0
{1979 1,2051 1,2054 1,2061 1,6145 1,7647 1,10911 1,10912 1}
% A1AJV3
{554 1,940 1,1086 1,1123 1,4915 1,5156 1,5470 1,11526 1}
% A1AJW2
{2754 1,7948 1,9000 1}
% A1AJW4
{1979 1,2051 1,2054 1,2055 1,3122 1,8851 1,12762 1}
% A7ZH92
{554 1,940 1,941 1,992 1,2781 1,6207 1,6208 1,9205 1,9567 1,11879 1}
% A7ZH96
{5745 1}
% A7ZHA4
{2886 1,8679 1,8890 1,11125 1}
% A7ZHA5
{3096 1,3314 1,4162 1,4255 1,7382 1,8678 1,9955 1,11177 1}
% A7ZHA6
{5246 1,12808 1}
% A7ZHB2
{3965 1}
% A7ZHB5
{2094 1,2095 1,2096 1,2116 1,3172 1,3800 1,3801 1,7410 1,7461 1,7889 1,8909 1,9573 1}
% A7ZHB6
{1187 1,1429 1,1574 1,1581 1,3489 1}
% A7ZHB8
{0 1,287 1,288 1,289 1,4453 1}
% A7ZHB9
{1187 1,1350 1,3520 1,10146 1,12679 1,12817 1}
% A7ZHC0
{0 1,364 1,365 1,373 1,2766 1,8334 1,10223 1,12505 1,12506 1}
% A7ZHC6
{7996 1}
% A7ZHC8
{2094 1,2120 1,2121 1,2783 1,12081 1}
% A7ZHC9
{554 1,1152 1,1173 1,4580 1}
% A7ZHD0
{0 1,364 1,410 1,6117 1,6118 1,6119 1,6120 1,7457 1,7474 1,9229 1}
% A7ZHD1
{2237 1,11070 1}
% A7ZHD4
{2231 1,8548 1,9573 1,9574 1}
% A7ZHD5
{3098 1,9573 1,9574 1,9575 1,11142 1}
% A7ZHD9
{4583 1}
% A7ZHE0
{4296 1,5317 1,6080 1,6169 1,10223 1}
% A7ZHE2
{1187 1,1714 1,1715 1,1732 1,5199 1,5373 1}
% A7ZHE3
{6825 1,12747 1}
% A7ZHE4
{554 1,555 1,556 1,587 1,3400 1,8226 1,11899 1,11900 1,12802 1}
% A7ZHE5
{0 1,1 1,2 1,52 1,5553 1}
% A7ZHF3
{1979 1,2015 1,2016 1,2029 1,4647 1,4958 1,7416 1}
% A7ZHF4
{554 1,940 1,941 1,971 1,2580 1,5995 1,11316 1,11317 1}
% A7ZHG3
{1783 1,1864 1,1865 1,1885 1,2579 1,5056 1,8576 1,10158 1,10166 1}
% A7ZHG4
{1783 1,1864 1,1865 1,1885 1,2892 1,5055 1,10161 1,10162 1,10165 1,10166 1,11100 1}
% A7ZHG6
{554 1,644 1,725 1,728 1,2794 1,3605 1,5802 1,9181 1,9228 1}
% A7ZHH2
{4449 1,11905 1}
% A7ZHH3
{554 1,555 1,556 1,4138 1}
% A7ZHH8
{554 1,940 1,1130 1,1134 1,2672 1,4486 1,11314 1}
% A7ZHI1
{554 1,734 1,735 1,792 1,4976 1,6061 1,6710 1}
% A7ZHI2
{2094 1,2138 1,2145 1,2160 1,2671 1,4888 1,5866 1,8938 1,10223 1}
% A7ZHI7
{1187 1,1634 1,1635 1,5080 1,8175 1,10116 1,11879 1}
% A7ZHI9
{2316 1,4828 1,8068 1,8069 1,8076 1,9348 1,12138 1}
% A7ZHJ2
{5746 1,8860 1}
% A7ZHJ5
{0 1,500 1,501 1,506 1,2936 1,6049 1,9228 1,10120 1}
% A7ZHK8
{7146 1}
% A7ZHK9
{1783 1,1784 1,1785 1,1817 1,4694 1,7511 1,10237 1}
% A7ZHL0
{554 1,863 1,864 1,868 1,2901 1}
% A7ZHM0
{1783 1,1784 1,1785 1,1787 1,4325 1,7412 1}
% A7ZHM3
{2094 1,2138 1,2145 1,2146 1,4616 1,5358 1,9573 1}
% A7ZHM4
{554 1,555 1,621 1,624 1,4598 1,10091 1}
% A7ZHN7
{5532 1}
% A7ZHP6
{1979 1,2051 1,2063 1,2065 1,5219 1,5910 1,9820 1,9821 1,9822 1}
% A7ZHP7
{3448 1,9580 1}
% A7ZHQ1
{1187 1,1350 1,1412 1,1420 1,2765 1,7650 1,11019 1}
% A7ZHQ2
{1187 1,1188 1,1326 1,1327 1,4546 1,6257 1,6485 1,12032 1,12869 1,12875 1}
% A7ZHQ6
{554 1,644 1,645 1,650 1,5795 1,7996 1,11249 1,12815 1}
% A7ZHQ7
{554 1,940 1,1086 1,1118 1,4144 1,4158 1,4546 1,6485 1,7645 1,9099 1,12869 1}
% A7ZHQ9
{3485 1,5822 1,11098 1,11892 1}
% A7ZHR0
{2493 1,3454 1,7447 1,9365 1,11077 1}
% A7ZHR1
{554 1,940 1,1067 1,1074 1,2904 1,8365 1,10182 1}
% A7ZHR2
{4002 1,10196 1}
% A7ZHR7
{2315 1,7926 1,10476 1}
% A7ZHS0
{1783 1,1864 1,1865 1,7672 1,8881 1}
% A7ZHS1
{554 1,644 1,645 1,654 1,3203 1,7704 1,7996 1,11249 1}
% A7ZHS2
{554 1,734 1,735 1,770 1,4703 1}
% A7ZHS3
{1187 1,1188 1,1248 1,1252 1,3128 1,8595 1,12625 1}
% A7ZHS5
{2094 1,2185 1,2186 1,2188 1,2938 1,8328 1}
% A7ZHT6
{2094 1,2095 1,2096 1,2103 1,3811 1,3813 1,4922 1,5107 1,6200 1,6696 1}
% A7ZHU8
{1187 1,1188 1,1228 1,1236 1,3077 1,10897 1}
% A7ZHV1
{1187 1,1188 1,1248 1,1252 1,3687 1,8595 1,12621 1}
% A7ZHZ2
{554 1,940 1,1086 1,1127 1,2962 1,10983 1,10984 1,10985 1,12614 1}
% A7ZHZ7
{554 1,734 1,829 1,840 1,2758 1}
% A7ZHZ8
{1187 1,1188 1,7853 1}
% A7ZHZ9
{7629 1}
% A7ZI01
{554 1,940 1,1054 1,1056 1,2904 1,2910 1,3915 1,5831 1,8225 1,10176 1,11638 1}
% A7ZI02
{0 1,307 1,308 1,325 1,2842 1,8508 1,9937 1,10296 1,10297 1,10298 1,11896 1}
% A7ZI30
{2511 1}
% A7ZI50
{0 1,1 1,128 1,129 1,2306 1,6986 1,8228 1,8506 1}
% A7ZI51
{0 1,307 1,308 1,335 1,8128 1,9937 1,10295 1,10296 1,10297 1,10298 1}
% A7ZI52
{3333 1,7446 1,8053 1,10137 1,10889 1}
% A7ZI88
{1783 1,1864 1,1865 1,1868 1,4608 1,7055 1,7982 1}
% A7ZI91
{1187 1,1350 1,1351 1,1373 1,4949 1,6128 1,6129 1,6130 1,6131 1,7389 1,8004 1,9225 1,9251 1,9564 1,10914 1,12851 1,12853 1}
% A7ZI95
{0 1,166 1,167 1,171 1,4941 1}
% A7ZI97
{1783 1,1864 1,1865 1,1905 1,3942 1,8107 1}
% A7ZI98
{0 1,307 1,308 1,309 1,2553 1,4411 1,9824 1,10223 1}
% A7ZI99
{1783 1,1784 1,1846 1,1855 1,2794 1,8618 1,9228 1,10836 1}
% A7ZIA3
{1187 1,1188 1,1228 1,1230 1,2729 1,9423 1}
% A7ZIA4
{0 1,1 1,2 1,3 1,64 1,3638 1,3820 1,8017 1,8903 1,8908 1,9420 1,10223 1}
% A7ZID6
{4671 1}
% A7ZID7
{554 1,940 1,941 1,1013 1,2612 1,12698 1}
% A7ZIE0
{7592 1,9559 1}
% A7ZIE2
{6826 1}
% A7ZIF6
{1187 1,1188 1,1308 1,1312 1,6803 1}
% A7ZIF7
{1979 1,4597 1}
% A7ZIF8
{554 1,734 1,829 1,843 1,3975 1,5345 1}
% A7ZIG6
{4674 1,5493 1}
% A7ZIG9
{6073 1,8264 1}
% A7ZIH3
{554 1,637 1,638 1,642 1,2881 1,5689 1,5690 1,5691 1,5692 1,7415 1,10170 1,12066 1}
% A7ZIH5
{1187 1,1188 1,1219 1,1223 1,4646 1}
% A7ZII0
{6862 1}
% A7ZII5
{554 1,863 1,864 1,2556 1,6339 1}
% A7ZIJ4
{3000 1,5525 1,7331 1,7332 1}
% A7ZIJ5
{1187 1,1429 1,1486 1,1541 1,3517 1,11149 1}
% A7ZIJ6
{4534 1,5097 1,7876 1,8865 1,11524 1}
% A7ZIK4
{1187 1,1714 1,1715 1,2291 1,6344 1,8928 1,12839 1}
% A7ZIM8
{554 1,734 1,829 1,852 1,2758 1,5872 1}
% A7ZIN1
{5037 1}
% A7ZIN2
{2258 1,4528 1,6183 1,10184 1}
% A7ZIN3
{3166 1,4535 1,11646 1,11879 1,11882 1}
% A7ZIN4
{554 1,940 1,1067 1,1076 1,2770 1,6255 1,6982 1}
% A7ZIN5
{1783 1,1973 1,1974 1,1975 1,2880 1,11618 1}
% A7ZIN6
{1187 1,1188 1,1189 1,3692 1,8866 1}
% A7ZIR0
{554 1,1183 1,1184 1,3417 1,10824 1}
% A7ZIR2
{1187 1,1634 1,1677 1,1683 1,6720 1,8035 1}
% A7ZIR8
{1187 1,1634 1,1669 1,1673 1,6491 1,8041 1,10828 1}
% A7ZIT3
{1187 1,1714 1,1715 1,5373 1,7705 1}
% A7ZIT5
{2094 1,2095 1,2096 1,2104 1,7461 1,9573 1,9752 1,10085 1}
% A7ZIT8
{0 1,449 1,450 1,461 1,1187 1,1634 1,1688 1,1706 1,2643 1,10223 1,11926 1,11927 1,12098 1}
% A7ZIW5
{2094 1,2138 1,6317 1,8351 1}
% A7ZIX5
{7779 1,10327 1,12082 1}
% A7ZIZ9
{554 1,940 1,1130 1,1140 1,4045 1,10808 1}
% A7ZJ00
{554 1,940 1,1086 1,1121 1,5730 1}
% A7ZJ12
{4590 1}
% A7ZJ15
{554 1,1152 1,1153 1,1158 1,4596 1,6459 1,6684 1,9228 1}
% A7ZJ18
{554 1,644 1,645 1,670 1,2562 1,4915 1,11907 1}
% A7ZJ19
{6816 1}
% A7ZJ28
{554 1,940 1,1086 1,1092 1,5357 1,5358 1,5547 1,9573 1}
% A7ZJ30
{6832 1}
% A7ZJ31
{2094 1,2095 1,2096 1,2115 1,3172 1,3800 1,3802 1,7410 1,7461 1,8909 1,9573 1}
% A7ZJ42
{1187 1,1350 1,3520 1,10146 1,12678 1,12817 1}
% A7ZJ60
{1187 1,1634 1,1710 1,1712 1,5143 1,6166 1,11225 1}
% A7ZJ63
{2094 1,2095 1,2096 1,2106 1,2819 1,3172 1,5117 1,8020 1,9573 1,11755 1,11757 1,11758 1,11759 1,12604 1}
% A7ZJ79
{1187 1,1714 1,1742 1,1745 1,4688 1}
% A7ZJ80
{1187 1,1714 1,1742 1,1745 1,3411 1,5926 1,6350 1,7147 1,11216 1,12839 1,12879 1,12880 1}
% A7ZJ81
{1187 1,1714 1,1742 1,1745 1,5205 1}
% A7ZJ94
{5709 1,8171 1}
% A7ZJ95
{1187 1,1350 1,1412 1,1783 1,1864 1,1933 1,1934 1,2339 1,7889 1,7980 1,8586 1,10130 1,10131 1}
% A7ZJA8
{2094 1,2120 1,2121 1,2135 1,5906 1,5908 1,8326 1,9154 1,9253 1,9254 1,10257 1,10924 1}
% A7ZJC2
{6682 1,8296 1,9413 1,10172 1}
% A7ZJC5
{554 1,863 1,864 1,900 1,4462 1}
% A7ZJD0
{1979 1,2051 1,2054 1,2055 1,3122 1,6015 1,8851 1}
% A7ZJD2
{554 1,940 1,941 1,1007 1,2665 1,6207 1,6208 1,6210 1,9205 1,9567 1,11543 1,11594 1,11879 1,12672 1}
% A7ZJE2
{1187 1,1188 1,1189 1,1202 1,8029 1,10172 1,11495 1,12462 1}
% A7ZJG7
{1187 1,1188 1,1244 1,1246 1,7314 1,10387 1}
% A7ZJI4
{554 1,1152 1,1153 1,1156 1,4016 1,6459 1,6684 1,7905 1,9228 1}
% A7ZJI5
{554 1,644 1,645 1,692 1,3525 1,5281 1,5369 1,9820 1,9821 1,9822 1,12585 1}
% A7ZJI8
{3335 1,3543 1,5348 1,6579 1,7444 1,9339 1,9351 1}
% A7ZJJ0
{2448 1,6459 1,6684 1,7845 1,9061 1,9228 1}
% A7ZJJ2
{4092 1,12729 1,12730 1}
% A7ZJK6
{6163 1,12652 1}
% A7ZJL8
{0 1,193 1,194 1,5479 1,6452 1}
% A7ZJM2
{554 1,555 1,556 1,586 1,7777 1,10589 1}
% A7ZJR5
{6081 1,6396 1,12711 1}
% A7ZJS0
{5242 1,8326 1,9155 1,9253 1,9254 1}
% A7ZJS7
{554 1,555 1,556 1,7775 1,8371 1}
% A7ZJU2
{0 1,500 1,4911 1,7649 1,8119 1,10254 1,10255 1}
% A7ZJU9
{4654 1,9565 1,12651 1}
% A7ZJV1
{5011 1,6201 1,8597 1,10212 1,12675 1}
% A7ZJV2
{554 1,644 1,717 1,723 1,5198 1,10313 1}
% A7ZJW0
{5158 1,11226 1}
% A7ZJW2
{2094 1,2095 1,2096 1,2099 1,3811 1,3814 1,6200 1,7979 1,10112 1}
% A7ZJW9
{5923 1,8308 1,10327 1,12082 1}
% A7ZJZ6
{554 1,905 1,906 1,925 1,2322 1,4345 1,9820 1,9821 1,9822 1,11883 1,12356 1}
% A7ZJZ7
{554 1,863 1,864 1,871 1,3574 1,6260 1,9235 1,12823 1}
% A7ZJZ9
{554 1,940 1,1067 1,1070 1,4290 1,8466 1}
% A7ZK01
{2277 1,5811 1,7987 1,12058 1}
% A7ZK04
{554 1,940 1,941 1,952 1,4643 1}
% A7ZK06
{5785 1}
% A7ZK07
{554 1,940 1,1086 1,1104 1,4390 1,5129 1}
% A7ZK12
{5744 1}
% A7ZK14
{6789 1,8492 1}
% A7ZK21
{2094 1,2095 1,2096 1,2111 1,3809 1,5008 1,5009 1,5124 1,6200 1,8597 1,10212 1,11107 1}
% A7ZK22
{554 1,734 1,829 1,832 1,3984 1,6359 1,6706 1,10188 1}
% A7ZK27
{0 1,193 1,238 1,241 1,8117 1,10227 1,11694 1}
% A7ZK52
{554 1,555 1,556 1,584 1,2357 1,3615 1,3796 1,4898 1,10675 1,11581 1}
% A7ZK57
{1783 1,1864 1,1865 1,1900 1,2724 1,7671 1,8881 1}
% A7ZK59
{7553 1}
% A7ZK62
{5183 1}
% A7ZK67
{1783 1,1864 1,1916 1,1924 1,5007 1,8265 1,11105 1}
% A7ZK68
{11361 1}
% A7ZK71
{554 1,555 1,556 1,3915 1,10176 1,11581 1}
% A7ZKA2
{7456 1,12143 1,12750 1}
% A7ZKA5
{3314 1,4162 1,4255 1,7382 1,9955 1,11177 1}
% A7ZKA9
{7151 1,7674 1}
% A7ZKF0
{554 1,555 1,3998 1}
% A7ZKF2
{6809 1,8004 1,9535 1,9590 1}
% A7ZKF6
{3555 1,8308 1,10327 1,12082 1}
% A7ZKF9
{3417 1,12137 1}
% A7ZKG4
{0 1,449 1,466 1,6108 1}
% A7ZKG7
{1187 1,1634 1,1669 1,1672 1,3713 1,5279 1,6491 1}
% A7ZKH0
{8308 1,10327 1,12082 1,12599 1}
% A7ZKH2
{6804 1,8463 1}
% A7ZKI4
{2547 1}
% A7ZKI5
{3431 1}
% A7ZKJ7
{4344 1,6176 1,6177 1,7462 1}
% A7ZKK1
{554 1,940 1,1067 1,1080 1,11071 1,11072 1}
% A7ZKL0
{554 1,940 1,941 1,1018 1,3962 1,8000 1,9385 1}
% A7ZKL1
{1187 1,1350 1,1351 1,1392 1,3418 1,10914 1,11641 1,12666 1}
% A7ZKL2
{7334 1,12689 1}
% A7ZKM3
{554 1,940 1,941 1,1006 1,2599 1}
% A7ZKR7
{1187 1,1429 1,1430 1,1438 1,3063 1,4157 1,7710 1,8291 1}
% A7ZKS2
{6813 1}
% A7ZKS3
{554 1,1152 1,1153 1,5111 1,9573 1}
% A7ZKS4
{1187 1,1714 1,1715 1,2253 1,10080 1,11771 1,11845 1}
% A7ZKU5
{5718 1}
% A7ZKU7
{5717 1,6988 1,8837 1,10253 1}
% A7ZKV0
{6969 1}
% A7ZKV2
{5601 1,7138 1}
% A7ZKV7
{5247 1}
% A7ZKV8
{2546 1,7348 1,8463 1,9419 1}
% A7ZKW0
{0 1,420 1,446 1,447 1,6108 1,12757 1}
% A7ZKW2
{5506 1,6081 1,6169 1,10303 1}
% A7ZKW9
{1187 1,1350 1,1351 1,1377 1,3343 1,7355 1,11160 1}
% A7ZKX7
{1187 1,1188 1,1189 1,1200 1,3113 1,11122 1}
% A7ZKY2
{554 1,940 1,941 1,961 1,5050 1,6208 1,9205 1,9567 1,11879 1}
% A7ZKY3
{5159 1}
% A7ZKY4
{0 1,307 1,308 1,332 1,2422 1,4457 1,6168 1,10138 1,10139 1,10223 1,11148 1}
% A7ZKY5
{2424 1,5015 1,5488 1}
% A7ZKY9
{554 1,863 1,864 1,888 1,6222 1,6264 1,9228 1}
% A7ZL06
{4828 1,12704 1}
% A7ZL19
{6773 1}
% A7ZL20
{554 1,940 1,1130 1,3399 1,12643 1}
% A7ZL35
{6060 1}
% A7ZL78
{1783 1,1864 1,1865 1,1879 1,3601 1,8042 1,9228 1,11140 1}
% A7ZL79
{1783 1,1864 1,1865 1,1879 1,3532 1,6469 1,6470 1,12716 1}
% A7ZL97
{1187 1,1634 1,1688 1,1696 1,2820 1}
% A7ZLA2
{1783 1,1784 1,1785 1,1796 1,3410 1,8042 1,9228 1,9576 1,11067 1}
% A7ZLA9
{1187 1,1188 1,1224 1,1225 1,3511 1,4211 1,5090 1,8075 1,8357 1,8939 1,10212 1,12674 1,12675 1}
% A7ZLF1
{6394 1,12196 1}
% A7ZLH2
{3938 1}
% A7ZLH4
{8043 1,8491 1,9573 1}
% A7ZLK8
{0 1,500 1,4583 1,12732 1}
% A7ZLN7
{0 1,307 1,308 1,314 1,9937 1,10295 1,10296 1,10297 1,10298 1,10885 1}
% A7ZLQ4
{1979 1,2015 1,2034 1,5013 1,9503 1,10691 1}
% A7ZLS1
{0 1,1 1,2 1,77 1,3503 1,8574 1,8575 1,10129 1,10223 1}
% A7ZLW9
{554 1,940 1,941 1,2580 1,11316 1,11317 1}
% A7ZLX0
{6748 1,8463 1}
% A7ZLX1
{4445 1,4534 1}
% A7ZLX3
{}
% A7ZLX4
{1783 1,1784 1,1830 1,4146 1,9228 1}
% A7ZLX5
{554 1,555 1,556 1,577 1,8935 1,12793 1}
% A7ZLX7
{0 1,1 1,2 1,89 1,7354 1,8884 1,8894 1,8996 1,10223 1}
% A7ZLY4
{8308 1,10327 1,12082 1}
% A7ZLY5
{4065 1}
% A7ZM41
{4708 1}
% A7ZM51
{3448 1,9580 1}
% A7ZM58
{2452 1}
% A7ZM59
{2452 1}
% A7ZM66
{0 1,449 1,450 1,458 1,3715 1,3833 1,10223 1,12121 1}
% A7ZM70
{7328 1}
% A7ZM83
{1187 1,1634 1,1688 1,1703 1,3138 1,6313 1,6467 1}
% A7ZM87
{4577 1,8147 1}
% A7ZM88
{3202 1,6687 1,7737 1,10469 1,10941 1,10945 1}
% A7ZM89
{7440 1,7738 1,8233 1,8564 1,10941 1,10945 1,11553 1}
% A7ZM90
{4999 1,8154 1}
% A7ZM92
{4577 1,7970 1}
% A7ZM99
{2094 1,2095 1,2096 1,2097 1,3172 1,3804 1,3806 1,4164 1,9573 1}
% A7ZMA0
{0 1,420 1,431 1,441 1,2635 1,7405 1,8251 1,8603 1,11562 1,11593 1}
% A7ZMA4
{2757 1,8463 1,12752 1,12818 1}
% A7ZMB5
{1187 1,1188 1,1224 1,6046 1,6092 1,8595 1,9081 1}
% A7ZMC4
{2763 1,3415 1,7982 1}
% A7ZMC9
{3941 1,12636 1}
% A7ZME4
{4681 1}
% A7ZME5
{554 1,1152 1,1153 1,1157 1,1783 1,1953 1,1954 1,1959 1,2322 1,7971 1,9820 1,9821 1,9822 1,11883 1}
% A7ZMF7
{0 1,1 1,2 1,63 1,6168 1,9180 1,10223 1,12610 1,12622 1}
% A7ZMF8
{1783 1,1864 1,1865 1,1867 1,3151 1,9228 1,11333 1}
% A7ZMH3
{4709 1}
% A7ZMH7
{1187 1,1714 1,1742 1,1759 1,4445 1,4534 1,10928 1}
% A7ZMH9
{2544 1}
% A7ZMI0
{2277 1,5810 1,7987 1,12058 1}
% A7ZMI2
{2094 1,2095 1,2096 1,2109 1,3816 1,4943 1,5130 1,6200 1,7979 1,12635 1}
% A7ZMI4
{5909 1}
% A7ZMI6
{2094 1,2095 1,2096 1,2114 1,3811 1,3817 1,4882 1,4922 1,6200 1,8654 1,8655 1,8793 1,11115 1}
% A7ZMK0
{3933 1,6562 1,12661 1}
% A7ZMK7
{2094 1,2138 1,2139 1,2143 1,4592 1,9573 1,12365 1,12645 1}
% A7ZMK9
{7776 1,8035 1}
% A7ZML2
{1187 1,1634 1,1635 1,1667 1,6601 1,10538 1}
% A7ZML3
{1187 1,1634 1,1677 1,1684 1,6625 1}
% A7ZML4
{0 1,307 1,308 1,333 1,9937 1,10295 1,10296 1,10297 1,10298 1,10842 1}
% A7ZML5
{554 1,644 1,645 1,648 1,6604 1,10313 1,10843 1}
% A7ZML6
{554 1,905 1,906 1,932 1,5216 1,5910 1,9820 1,9821 1,9822 1,10845 1}
% A7ZMN3
{554 1,940 1,1147 1,1150 1,2683 1,5137 1,7945 1,10319 1,12745 1}
% A7ZMP8
{0 1,521 1,533 1,535 1,3963 1,8040 1}
% A7ZMQ4
{6506 1}
% A7ZMR9
{2959 1}
% A7ZMT4
{5606 1}
% A7ZMV2
{1187 1,1429 1,1590 1,3523 1,12640 1}
% A7ZMV4
{10258 1}
% A7ZMV8
{554 1,555 1,556 1,3354 1,8011 1,11220 1,12863 1}
% A7ZMY7
{1187 1,1188 1,1244 1,1246 1,3699 1,8595 1,11874 1}
% A7ZMZ0
{2094 1,2095 1,2096 1,2100 1,3809 1,4899 1,5008 1,5009 1,5126 1,6200 1,8597 1,10212 1,11107 1,11110 1,11875 1}
% A7ZN00
{5771 1}
% A7ZN02
{2094 1,2095 1,2096 1,2107 1,3076 1,3172 1,5497 1,7341 1,7461 1,9573 1,10174 1}
% A7ZN19
{7000 1}
% A7ZN22
{554 1,734 1,735 1,760 1,3462 1,8701 1}
% A7ZN37
{2397 1,2491 1,2990 1,3543 1,4528 1,5334 1,7444 1,7989 1}
% A7ZN52
{7270 1}
% A7ZN60
{3315 1}
% A7ZN77
{1187 1,1188 1,1259 1,1294 1,6344 1,6346 1,8738 1,8928 1,12839 1}
% A7ZN88
{4091 1,10690 1}
% A7ZNE5
{7804 1}
% A7ZNF5
{554 1,734 1,829 1,839 1,4332 1,10909 1,12825 1}
% A7ZNH9
{6819 1}
% A7ZNJ1
{554 1,734 1,829 1,835 1,3125 1,8168 1,8882 1,9258 1,10113 1,11136 1,11918 1}
% A7ZNJ3
{554 1,905 1,906 1,937 1,3525 1,5369 1,5946 1,9820 1,9821 1,9822 1}
% A7ZNJ6
{1979 1,2015 1,2016 1,2021 1,6098 1,6099 1,8042 1,9228 1,12710 1}
% A7ZNJ7
{1783 1,1784 1,1846 1,5229 1,6098 1,8042 1,9228 1}
% A7ZNN9
{1187 1,1634 1,1688 1,1692 1,7861 1,8457 1}
% A7ZNP7
{6163 1,12579 1}
% A7ZNP8
{2897 1,12583 1}
% A7ZNP9
{2897 1}
% A7ZNR5
{1783 1,1784 1,1830 1,1842 1,2710 1,8144 1,9228 1}
% A7ZNS3
{554 1,940 1,941 1,999 1,2472 1}
% A7ZNT3
{2094 1,2095 1,2096 1,2098 1,3172 1,3948 1,5103 1,7461 1,8597 1,9573 1,9592 1,9816 1,10212 1}
% A7ZNW3
{5722 1,12667 1}
% A7ZNW5
{1187 1,1634 1,1688 1,1704 1,3664 1,6259 1,8917 1,10323 1,10324 1,12046 1}
% A7ZNX6
{1187 1,1634 1,1688 1,1693 1,3219 1,11161 1,11904 1}
% A7ZNX7
{1187 1,1188 1,1228 1,1230 1,2729 1,9423 1}
% A7ZNY3
{1187 1,1188 1,1237 1,1239 1,3387 1,8577 1,8827 1,11171 1}
% A7ZNY5
{1187 1,1350 1,1412 1,1419 1,3520 1,10146 1,12680 1,12817 1}
% A7ZNZ5
{2912 1,7396 1,8419 1,8597 1,8923 1,9278 1,9568 1,9788 1,10212 1,11901 1}
% A7ZP09
{8020 1,11754 1,11755 1}
% A7ZP10
{6765 1}
% A7ZP12
{7617 1,12829 1}
% A7ZP19
{4998 1,8597 1}
% A7ZP28
{0 1,500 1,516 1,518 1,6299 1,6471 1,6472 1,6473 1,6583 1,7412 1,7651 1}
% A7ZP31
{5790 1,12760 1,12820 1}
% A7ZP32
{0 1,1 1,124 1,127 1,6230 1}
% A7ZP50
{554 1,555 1,556 1,610 1,7755 1,8935 1}
% A7ZP63
{0 1,1 1,124 1,126 1,4770 1,7506 1}
% A7ZP69
{1187 1,1714 1,1715 1,2253 1,10080 1,11771 1,11845 1}
% A7ZP71
{554 1,905 1,906 1,936 1,2633 1,9820 1,9821 1,9822 1,12596 1}
% A7ZP72
{554 1,940 1,1130 1,1142 1,2998 1,12601 1}
% A7ZP73
{0 1,1 1,2 1,71 1,554 1,555 1,621 1,625 1,3242 1,3854 1,5896 1,8019 1,10223 1,12211 1}
% A7ZP76
{2610 1,12616 1}
% A7ZP77
{12584 1}
% A7ZP80
{1783 1,1864 1,1865 1,1873 1,7728 1,9005 1}
% A7ZP82
{1783 1,1864 1,1933 1,1935 1,2246 1,12450 1}
% A7ZP83
{554 1,637 1,638 1,643 1,5057 1,8331 1,8470 1}
% A7ZP87
{1187 1,1188 1,1248 1,1249 1,3077 1,9054 1,9055 1}
% A7ZPA8
{5749 1,12789 1,12790 1}
% A7ZPA9
{6752 1}
% A7ZPD1
{2094 1,2185 1,2186 1,2188 1,2211 1,2487 1,8327 1}
% A7ZPD3
{1979 1,2051 1,2068 1,2070 1,3168 1,11776 1,11777 1,11778 1,11779 1}
% A7ZPD6
{0 1,1 1,2 1,66 1,6159 1,6160 1,10223 1,12127 1}
% A7ZPE4
{1187 1,1429 1,1590 1,5451 1,7435 1}
% A7ZPE5
{1783 1,1864 1,1916 1,1930 1,2497 1,11859 1}
% A7ZPF8
{0 1,1 1,2 1,74 1,1783 1,1864 1,1865 1,1875 1,1979 1,1980 1,1988 1,1989 1,3409 1,6132 1,6187 1,6190 1,7354 1,8730 1,8996 1,10223 1}
% A7ZPF9
{554 1,644 1,645 1,661 1,3686 1,8733 1,10221 1,10222 1,11911 1,11913 1,11914 1,11915 1,11916 1}
% A7ZPH2
{1783 1,1936 1,1937 1,1942 1,2619 1,3532 1,8343 1}
% A7ZPI2
{554 1,1152 1,1173 1,1176 1,4580 1,10850 1}
% A7ZPJ8
{554 1,940 1,941 1,977 1,4704 1}
% A7ZPK2
{2902 1,12740 1}
% A7ZPK7
{2094 1,2095 1,2096 1,2105 1,2819 1,3172 1,5128 1,7352 1,9573 1,11757 1,11759 1,12011 1}
% A7ZPL2
{2094 1,2191 1,2192 1,2194 1,3133 1,3355 1,4528 1,4918 1,4919 1,7989 1,8597 1,9271 1,9272 1,10212 1,11165 1}
% A7ZPL3
{6811 1,8432 1}
% A7ZPL4
{6836 1,12687 1}
% A7ZPL9
{554 1,940 1,941 1,990 1,5206 1,9204 1}
% A7ZPN6
{0 1,364 1,396 1,399 1,3062 1,11263 1}
% A7ZPP0
{1783 1,1936 1,1937 1,1947 1,7528 1}
% A7ZPR0
{1187 1,1714 1,1715 1,2253 1,5024 1,10080 1}
% A7ZPR5
{1187 1,1634 1,1635 1,1642 1,3063 1,4157 1,6005 1,8291 1}
% A7ZPS1
{2094 1,2138 1,2145 1,2158 1,3325 1,9254 1,11163 1}
% A7ZPS4
{1783 1,1864 1,1865 1,1897 1,3727 1,5558 1,9228 1,11920 1,11921 1}
% A7ZPT9
{8987 1,10899 1,11894 1,12606 1}
% A7ZPU1
{554 1,734 1,829 1,854 1,2758 1,5873 1}
% A7ZPU2
{2094 1,2138 1,2162 1,2163 1,2683 1,5290 1,7945 1,10319 1}
% A7ZPV1
{2094 1,2138 1,2179 1,2181 1,2861 1,3104 1,3352 1,5295 1,6224 1,8309 1,9573 1,10960 1,12365 1,12665 1}
% A7ZPV4
{4147 1,5533 1,6106 1,10175 1,10485 1}
% A7ZPV7
{2094 1,2095 1,2096 1,2110 1,3811 1,4922 1,5118 1,6200 1,10087 1}
% A7ZPV8
{0 1,287 1,296 1,297 1,5177 1,7997 1,9228 1,10447 1}
% A7ZPW0
{554 1,555 1,556 1,5022 1,6459 1,6684 1}
% A7ZPW1
{554 1,940 1,1067 1,1077 1,3280 1,12703 1}
% A7ZPW6
{1187 1,1429 1,1430 1,1436 1,2744 1,7187 1,8184 1}
% A7ZPW9
{2886 1,7757 1,8890 1,11125 1}
% A7ZPX0
{3314 1,5220 1,7456 1}
% A7ZPX4
{554 1,1152 1,1153 1,1157 1,2322 1,7760 1,9820 1,9821 1,9822 1,10464 1,11883 1}
% A7ZPX5
{2830 1,7762 1,8463 1}
% A7ZPY2
{0 1,193 1,208 1,212 1,2453 1}
% A7ZPY3
{10970 1}
% A7ZPY5
{0 1,300 1,301 1,304 1,3112 1,4886 1,8832 1,10291 1}
% A7ZPZ4
{554 1,555 1,621 1,622 1,2928 1,9820 1,9821 1,9822 1,11639 1}
% A7ZQ07
{554 1,940 1,1130 1,1145 1,3964 1,5162 1,7170 1}
% A7ZQ09
{2992 1,4613 1,10212 1,12468 1}
% A7ZQ10
{4147 1,4839 1,5533 1,5793 1,7420 1,10175 1}
% A7ZQ11
{1187 1,1188 1,1248 1,1251 1,2867 1,2988 1,8426 1,9566 1}
% A7ZQ23
{2959 1}
% A7ZQ24
{2981 1,8078 1,11623 1}
% A7ZQ46
{3481 1,7396 1,11181 1}
% A7ZQ47
{554 1,555 1,556 1,593 1,3993 1,10205 1,12792 1}
% A7ZQ48
{4011 1,6996 1,7403 1,8018 1,8456 1}
% A7ZQ49
{2399 1,11895 1}
% A7ZQ54
{2690 1,7414 1,9246 1}
% A7ZQ55
{554 1,940 1,941 1,980 1,3930 1,10235 1,10762 1,10763 1}
% A7ZQ58
{5598 1}
% A7ZQ60
{2221 1,11768 1}
% A7ZQA5
{5082 1,12088 1}
% A7ZQC0
{1783 1,1953 1,1954 1,1963 1,4684 1,8115 1}
% A7ZQC1
{2094 1,2138 1,2145 1,2152 1,6315 1,6769 1}
% A7ZQC4
{4637 1}
% A7ZQC5
{2094 1,2095 1,2096 1,2118 1,3815 1,4302 1,8793 1,11114 1,11115 1,11116 1,11117 1,12723 1}
% A7ZQC7
{4666 1}
% A7ZQC8
{4534 1,9216 1,11888 1,11890 1,11891 1}
% A7ZQD8
{3633 1,4203 1,4534 1,7446 1}
% A7ZQD9
{3077 1,4837 1,7151 1,10456 1}
% A7ZQE0
{0 1,300 1,301 1,3112 1,8832 1}
% A7ZQH3
{2482 1,5859 1,6911 1,6912 1,6980 1,6981 1,10286 1}
% A7ZQI7
{554 1,555 1,556 1,614 1,2649 1}
% A7ZQI8
{1187 1,1188 1,1259 1,1285 1,4097 1}
% A7ZQJ0
{1783 1,1967 1,1968 1,1970 1,4487 1,11866 1}
% A7ZQJ1
{554 1,940 1,1086 1,1120 1,3038 1,11207 1}
% A7ZQJ2
{6614 1,12758 1}
% A7ZQJ4
{554 1,940 1,941 1,982 1,4134 1}
% A7ZQJ5
{554 1,940 1,1086 1,1106 1,2725 1,4926 1,7403 1,7404 1,8342 1}
% A7ZQJ6
{554 1,940 1,1086 1,1106 1,3927 1,8346 1,9573 1}
% A7ZQK5
{0 1,521 1,533 1,537 1,3927 1,5115 1,8356 1,9573 1}
% A7ZQK6
{0 1,521 1,522 1,524 1,5474 1,6101 1,6102 1,8347 1}
% A7ZQK7
{0 1,521 1,522 1,524 1,2937 1,3188 1,3378 1,4257 1,7151 1,7731 1,10961 1,10967 1,12810 1}
% A7ZQM2
{1783 1,1864 1,1865 1,1872 1,2828 1,12053 1,12054 1,12055 1}
% A7ZQM3
{2094 1,2138 1,2166 1,2174 1,2861 1,5084 1,10777 1,10960 1}
% A7ZQN7
{0 1,500 1,501 1,503 1,10448 1,11904 1}
% A7ZQP6
{1979 1,2015 1,2016 1,2026 1,4958 1,5871 1,7416 1,8768 1,8769 1,10132 1}
% A7ZQT3
{554 1,555 1,556 1,603 1,2460 1,12140 1}
% A7ZQT6
{1187 1,1714 1,1715 1,2253 1,10080 1,11771 1,11845 1,12646 1}
% A7ZQT7
{4964 1,8176 1,8177 1}
% A7ZQU1
{8308 1,10327 1}
% A7ZQU2
{554 1,644 1,645 1,687 1,2094 1,2120 1,2121 1,2128 1,2783 1,3663 1,12081 1}
% A7ZQV1
{1979 1,2015 1,2016 1,2022 1,6606 1,8035 1,12179 1}
% A7ZQZ8
{1979 1,2015 1,2036 1,2039 1,2253 1,8406 1,10080 1}
% A7ZR07
{6226 1,10868 1}
% A7ZR09
{6772 1,7185 1,10176 1}
% A7ZR12
{0 1,420 1,442 1,443 1,4444 1,9820 1,9822 1,11885 1,11886 1}
% A7ZR13
{4154 1,4201 1,8036 1,10775 1}
% A7ZR14
{554 1,555 1,621 1,623 1,6226 1,6227 1,9330 1,12628 1}
% A7ZR19
{8459 1}
% A7ZR20
{6967 1}
% A7ZR23
{1979 1,2015 1,2016 1,2031 1,5331 1,11951 1}
% A7ZR24
{2767 1,5475 1,8463 1,10864 1}
% A7ZR34
{554 1,940 1,1054 1,1059 1,3287 1,10094 1,10142 1,10147 1}
% A7ZR35
{0 1,307 1,308 1,334 1,6373 1,10223 1,12068 1,12069 1,12070 1,12071 1}
% A7ZR59
{1187 1,1634 1,1677 1,1679 1,5991 1,6079 1,12090 1}
% A7ZR64
{554 1,863 1,864 1,893 1,3671 1,12482 1,12483 1,12484 1,12485 1,12488 1}
% A7ZR67
{6461 1}
% A7ZR71
{4657 1}
% A7ZR72
{1187 1,1188 1,5535 1,6462 1,8595 1}
% A7ZR85
{554 1,555 1,556 1,595 1,4410 1}
% A7ZRS2
{4589 1}
% A7ZRS4
{1783 1,1784 1,1859 1,1861 1,2475 1,10974 1}
% A7ZRT3
{554 1,940 1,941 1,1086 1,3697 1,5357 1,5358 1,8267 1,8429 1,8430 1,9573 1,12720 1}
% A7ZRT7
{554 1,940 1,1086 1,1095 1,1098 1,1187 1,1188 1,1259 1,1308 1,3991 1,4546 1,6485 1,8473 1}
% A7ZRT8
{1187 1,1714 1,1715 1,1727 1,4692 1}
% A7ZRU0
{554 1,644 1,645 1,658 1,4682 1}
% A7ZRU6
{1187 1,1429 1,1590 1,1611 1,2803 1,10919 1,10920 1,12437 1}
% A7ZRU7
{3521 1,11201 1}
% A7ZRV6
{554 1,905 1,906 1,933 1,5910 1,7712 1,9820 1,9821 1,9822 1,10884 1}
% A7ZRW7
{554 1,555 1,556 1,585 1,3615 1,6974 1,10672 1}
% A7ZRX6
{1979 1,2015 1,2016 1,2018 1,4651 1,12813 1}
% A7ZS06
{5259 1,11156 1}
% A7ZS18
{1783 1,1784 1,1830 1,1835 1,5427 1,10091 1,10841 1}
% A7ZS33
{1783 1,1784 1,1830 1,1842 1,2710 1,8144 1,9228 1}
% A7ZS44
{4478 1,8176 1,8393 1}
% A7ZS45
{3124 1,12751 1}
% A7ZS49
{7405 1,8105 1}
% A7ZS50
{2397 1,12693 1}
% A7ZS61
{554 1,940 1,1086 1,1128 1,3051 1,4211 1,4875 1,4876 1,7420 1,8524 1,8597 1,10099 1,10100 1,10212 1,11084 1,11879 1,12675 1}
% A7ZS62
{2589 1,5575 1,7452 1}
% A7ZS64
{2354 1,10175 1,11753 1}
% A7ZS65
{2310 1,2725 1,4926 1,5533 1,6555 1,7403 1,7448 1,9115 1,10053 1,12776 1}
% A7ZS68
{4622 1}
% A7ZS69
{2094 1,2138 1,2166 1,2177 1,3249 1,9573 1,11154 1}
% A7ZS72
{1979 1,2051 1,2054 1,2056 1,5931 1,5932 1,5933 1,5934 1,5935 1,6325 1,10231 1,10236 1}
% A7ZS79
{4147 1,5533 1,6106 1,6107 1,6182 1,9387 1}
% A7ZS81
{3359 1,11185 1}
% A7ZS83
{3434 1,11182 1}
% A7ZS86
{554 1,863 1,864 1,899 1,3574 1,5861 1,9235 1}
% A7ZSA4
{5594 1}
% A7ZSB5
{554 1,940 1,941 1,1008 1,2599 1}
% A7ZSB6
{1979 1,1980 1,1990 1,2007 1,6726 1,8042 1,9228 1}
% A7ZSB7
{5297 1,5923 1,8308 1,10327 1,12082 1}
% A7ZSB8
{1783 1,1784 1,1846 1,1850 1,3727 1,5559 1,9228 1,11920 1,11921 1}
% A7ZSC4
{2697 1,9567 1,11879 1,11881 1,12725 1}
% A7ZSC5
{5917 1,5918 1}
% A7ZSD0
{0 1,1 1,2 1,76 1,3043 1,3056 1,3275 1,7678 1,10179 1,10223 1,12407 1}
% A7ZSD1
{3348 1,8463 1,12116 1,12117 1}
% A7ZSF3
{554 1,555 1,556 1,5105 1,7825 1}
% A7ZSF6
{3714 1,5638 1,7446 1,11820 1}
% A7ZSH0
{0 1,1 1,2 1,48 1,6168 1,8180 1,9180 1,10223 1,12622 1}
% A7ZSH1
{6105 1,10974 1}
% A7ZSH3
{6818 1}
% A7ZSH6
{554 1,555 1,621 1,629 1,3273 1,3854 1,5896 1,5897 1,8019 1,9886 1}
% A7ZSH7
{554 1,555 1,556 1,3354 1,5167 1,6073 1,11220 1,12863 1}
% A7ZSH9
{3006 1,9684 1,11662 1}
% A7ZSI3
{2500 1}
% A7ZSI4
[truncated: 616,725 more chars]
