# Supplementary material for: EnzML: multi-label prediction of enzyme classes using InterPro signatures
Source: BMC Bioinformatics. 2012 Apr 25;13:61. doi: 10.1186/1471-2105-13-61 (PMC3483700; doi:10.1186/1471-2105-13-61)
Supplement: Addtional file 10 — Methods comparison: data files in Mulan ARFF format. The compressed file methods_comparison_arff_data.tar.gz contains the Mulan ARFF and XML files used for jackknife evaluation on the full proteomes of E. Coli, B. Aphidicola, M. Pneumoniae, P. Falciparum, Haemophilus influenzae and Mycoplasma genitalium. [file 1471-2105-13-61-S10.gz › methods_comparison_arff_data/h_influenzae.xml]

<!-- Start time: 20110824_132036_097 -->
<!-- From database: s0454273data -->
<!-- Using query:  ( SELECT distinct e.ancestor FROM swisskegg_ec k join swissprot_species t on t.uniprot = k.uniprot join ec_ancestors_no0_nodash e on e.ec = k.ec where t.species not like  'Haemophilus influenzae%'   ) UNION ALL ( SELECT distinct e.ancestor FROM swisskegg_ec k join swissprot_species t on t.uniprot = k.uniprot join ec_ancestors_no0_nodash e on e.ec = k.ec where t.species like 'Haemophilus influenzae%'   )  -->
<!-- Number of EC: 2201 -->
<labels xmlns="http://mulan.sourceforge.net/labels"><label name="1.-.-.-"><label name="1.1.-.-"><label name="1.1.1.-"><label name="1.1.1.1"></label><label name="1.1.1.10"></label><label name="1.1.1.100"></label><label name="1.1.1.102"></label><label name="1.1.1.103"></label><label name="1.1.1.105"></label><label name="1.1.1.11"></label><label name="1.1.1.130"></label><label name="1.1.1.132"></label><label name="1.1.1.133"></label><label name="1.1.1.14"></label><label name="1.1.1.140"></label><label name="1.1.1.141"></label><label name="1.1.1.145"></label><label name="1.1.1.146"></label><label name="1.1.1.149"></label><label name="1.1.1.153"></label><label name="1.1.1.154"></label><label name="1.1.1.157"></label><label name="1.1.1.158"></label><label name="1.1.1.159"></label><label name="1.1.1.169"></label><label name="1.1.1.17"></label><label name="1.1.1.170"></label><label name="1.1.1.178"></label><label name="1.1.1.179"></label><label name="1.1.1.18"></label><label name="1.1.1.181"></label><label name="1.1.1.184"></label><label name="1.1.1.188"></label><label name="1.1.1.189"></label><label name="1.1.1.193"></label><label name="1.1.1.195"></label><label name="1.1.1.197"></label><label name="1.1.1.2"></label><label name="1.1.1.205"></label><label name="1.1.1.21"></label><label name="1.1.1.211"></label><label name="1.1.1.213"></label><label name="1.1.1.215"></label><label name="1.1.1.219"></label><label name="1.1.1.22"></label><label name="1.1.1.225"></label><label name="1.1.1.23"></label><label name="1.1.1.24"></label><label name="1.1.1.25"></label><label name="1.1.1.251"></label><label name="1.1.1.26"></label><label name="1.1.1.261"></label><label name="1.1.1.262"></label><label name="1.1.1.263"></label><label name="1.1.1.264"></label><label name="1.1.1.267"></label><label name="1.1.1.27"></label><label name="1.1.1.270"></label><label name="1.1.1.271"></label><label name="1.1.1.272"></label><label name="1.1.1.274"></label><label name="1.1.1.276"></label><label name="1.1.1.28"></label><label name="1.1.1.282"></label><label name="1.1.1.284"></label><label name="1.1.1.288"></label><label name="1.1.1.290"></label><label name="1.1.1.294"></label><label name="1.1.1.295"></label><label name="1.1.1.3"></label><label name="1.1.1.30"></label><label name="1.1.1.305"></label><label name="1.1.1.31"></label><label name="1.1.1.34"></label><label name="1.1.1.35"></label><label name="1.1.1.36"></label><label name="1.1.1.37"></label><label name="1.1.1.38"></label><label name="1.1.1.39"></label><label name="1.1.1.40"></label><label name="1.1.1.41"></label><label name="1.1.1.42"></label><label name="1.1.1.44"></label><label name="1.1.1.45"></label><label name="1.1.1.47"></label><label name="1.1.1.49"></label><label name="1.1.1.50"></label><label name="1.1.1.53"></label><label name="1.1.1.57"></label><label name="1.1.1.58"></label><label name="1.1.1.6"></label><label name="1.1.1.60"></label><label name="1.1.1.62"></label><label name="1.1.1.63"></label><label name="1.1.1.64"></label><label name="1.1.1.65"></label><label name="1.1.1.67"></label><label name="1.1.1.69"></label><label name="1.1.1.77"></label><label name="1.1.1.79"></label><label name="1.1.1.8"></label><label name="1.1.1.81"></label><label name="1.1.1.83"></label><label name="1.1.1.85"></label><label name="1.1.1.86"></label><label name="1.1.1.87"></label><label name="1.1.1.88"></label><label name="1.1.1.9"></label><label name="1.1.1.93"></label><label name="1.1.1.94"></label><label name="1.1.1.95"></label></label><label name="1.1.2.-"><label name="1.1.2.3"></label><label name="1.1.2.4"></label><label name="1.1.2.8"></label></label><label name="1.1.3.-"><label name="1.1.3.15"></label><label name="1.1.3.21"></label><label name="1.1.3.37"></label><label name="1.1.3.41"></label><label name="1.1.3.8"></label><label name="1.1.3.9"></label></label><label name="1.1.4.-"><label name="1.1.4.1"></label></label><label name="1.1.5.-"><label name="1.1.5.2"></label><label name="1.1.5.3"></label><label name="1.1.5.4"></label></label><label name="1.1.99.-"><label name="1.1.99.1"></label><label name="1.1.99.2"></label><label name="1.1.99.24"></label><label name="1.1.99.25"></label><label name="1.1.99.28"></label></label></label><label name="1.10.-.-"><label name="1.10.2.-"><label name="1.10.2.2"></label></label><label name="1.10.3.-"></label><label name="1.10.99.-"><label name="1.10.99.1"></label><label name="1.10.99.2"></label><label name="1.10.99.3"></label></label></label><label name="1.11.-.-"><label name="1.11.1.-"><label name="1.11.1.1"></label><label name="1.11.1.10"></label><label name="1.11.1.11"></label><label name="1.11.1.12"></label><label name="1.11.1.15"></label><label name="1.11.1.5"></label><label name="1.11.1.6"></label><label name="1.11.1.7"></label><label name="1.11.1.8"></label><label name="1.11.1.9"></label></label></label><label name="1.12.-.-"><label name="1.12.1.-"><label name="1.12.1.2"></label></label><label name="1.12.5.-"><label name="1.12.5.1"></label></label><label name="1.12.7.-"><label name="1.12.7.2"></label></label><label name="1.12.98.-"><label name="1.12.98.1"></label><label name="1.12.98.2"></label></label><label name="1.12.99.-"><label name="1.12.99.6"></label></label></label><label name="1.13.-.-"><label name="1.13.11.-"><label name="1.13.11.1"></label><label name="1.13.11.11"></label><label name="1.13.11.12"></label><label name="1.13.11.16"></label><label name="1.13.11.19"></label><label name="1.13.11.20"></label><label name="1.13.11.24"></label><label name="1.13.11.27"></label><label name="1.13.11.3"></label><label name="1.13.11.31"></label><label name="1.13.11.33"></label><label name="1.13.11.34"></label><label name="1.13.11.39"></label><label name="1.13.11.5"></label><label name="1.13.11.51"></label><label name="1.13.11.52"></label><label name="1.13.11.53"></label><label name="1.13.11.54"></label><label name="1.13.11.6"></label></label><label name="1.13.12.-"><label name="1.13.12.14"></label><label name="1.13.12.16"></label><label name="1.13.12.3"></label></label><label name="1.13.99.-"><label name="1.13.99.1"></label></label></label><label name="1.14.-.-"><label name="1.14.11.-"><label name="1.14.11.1"></label><label name="1.14.11.13"></label><label name="1.14.11.15"></label><label name="1.14.11.16"></label><label name="1.14.11.17"></label><label name="1.14.11.18"></label><label name="1.14.11.19"></label><label name="1.14.11.2"></label><label name="1.14.11.23"></label><label name="1.14.11.27"></label><label name="1.14.11.4"></label><label name="1.14.11.8"></label><label name="1.14.11.9"></label></label><label name="1.14.12.-"><label name="1.14.12.10"></label><label name="1.14.12.17"></label><label name="1.14.12.18"></label><label name="1.14.12.19"></label><label name="1.14.12.20"></label></label><label name="1.14.13.-"><label name="1.14.13.100"></label><label name="1.14.13.11"></label><label name="1.14.13.13"></label><label name="1.14.13.15"></label><label name="1.14.13.17"></label><label name="1.14.13.2"></label><label name="1.14.13.20"></label><label name="1.14.13.21"></label><label name="1.14.13.25"></label><label name="1.14.13.30"></label><label name="1.14.13.39"></label><label name="1.14.13.41"></label><label name="1.14.13.70"></label><label name="1.14.13.72"></label><label name="1.14.13.78"></label><label name="1.14.13.79"></label><label name="1.14.13.8"></label><label name="1.14.13.81"></label><label name="1.14.13.9"></label><label name="1.14.13.93"></label><label name="1.14.13.95"></label><label name="1.14.13.98"></label><label name="1.14.13.99"></label></label><label name="1.14.14.-"><label name="1.14.14.1"></label><label name="1.14.14.3"></label><label name="1.14.14.5"></label></label><label name="1.14.15.-"><label name="1.14.15.3"></label><label name="1.14.15.4"></label><label name="1.14.15.5"></label><label name="1.14.15.6"></label><label name="1.14.15.7"></label></label><label name="1.14.16.-"><label name="1.14.16.1"></label><label name="1.14.16.2"></label><label name="1.14.16.4"></label></label><label name="1.14.17.-"><label name="1.14.17.1"></label><label name="1.14.17.3"></label><label name="1.14.17.4"></label></label><label name="1.14.18.-"><label name="1.14.18.1"></label><label name="1.14.18.2"></label></label><label name="1.14.19.-"><label name="1.14.19.1"></label><label name="1.14.19.2"></label><label name="1.14.19.3"></label></label><label name="1.14.21.-"><label name="1.14.21.6"></label></label><label name="1.14.99.-"><label name="1.14.99.1"></label><label name="1.14.99.10"></label><label name="1.14.99.22"></label><label name="1.14.99.29"></label><label name="1.14.99.3"></label><label name="1.14.99.30"></label><label name="1.14.99.36"></label><label name="1.14.99.38"></label><label name="1.14.99.7"></label><label name="1.14.99.9"></label></label></label><label name="1.15.-.-"><label name="1.15.1.-"><label name="1.15.1.1"></label><label name="1.15.1.2"></label></label></label><label name="1.16.-.-"><label name="1.16.1.-"><label name="1.16.1.1"></label><label name="1.16.1.3"></label><label name="1.16.1.8"></label></label><label name="1.16.3.-"><label name="1.16.3.1"></label></label></label><label name="1.17.-.-"><label name="1.17.1.-"><label name="1.17.1.2"></label><label name="1.17.1.4"></label></label><label name="1.17.3.-"><label name="1.17.3.2"></label></label><label name="1.17.4.-"><label name="1.17.4.1"></label><label name="1.17.4.2"></label></label><label name="1.17.7.-"><label name="1.17.7.1"></label></label><label name="1.17.99.-"><label name="1.17.99.3"></label></label></label><label name="1.18.-.-"><label name="1.18.1.-"><label name="1.18.1.1"></label><label name="1.18.1.2"></label><label name="1.18.1.3"></label></label><label name="1.18.6.-"><label name="1.18.6.1"></label></label></label><label name="1.2.-.-"><label name="1.2.1.-"><label name="1.2.1.10"></label><label name="1.2.1.11"></label><label name="1.2.1.12"></label><label name="1.2.1.13"></label><label name="1.2.1.16"></label><label name="1.2.1.19"></label><label name="1.2.1.2"></label><label name="1.2.1.21"></label><label name="1.2.1.22"></label><label name="1.2.1.24"></label><label name="1.2.1.27"></label><label name="1.2.1.3"></label><label name="1.2.1.31"></label><label name="1.2.1.36"></label><label name="1.2.1.38"></label><label name="1.2.1.39"></label><label name="1.2.1.41"></label><label name="1.2.1.46"></label><label name="1.2.1.47"></label><label name="1.2.1.5"></label><label name="1.2.1.50"></label><label name="1.2.1.59"></label><label name="1.2.1.68"></label><label name="1.2.1.70"></label><label name="1.2.1.71"></label><label name="1.2.1.72"></label><label name="1.2.1.8"></label><label name="1.2.1.9"></label></label><label name="1.2.3.-"><label name="1.2.3.1"></label><label name="1.2.3.14"></label><label name="1.2.3.3"></label></label><label name="1.2.4.-"><label name="1.2.4.1"></label><label name="1.2.4.2"></label><label name="1.2.4.4"></label></label><label name="1.2.7.-"><label name="1.2.7.1"></label><label name="1.2.7.3"></label><label name="1.2.7.5"></label><label name="1.2.7.7"></label><label name="1.2.7.8"></label></label><label name="1.2.99.-"><label name="1.2.99.2"></label><label name="1.2.99.5"></label></label></label><label name="1.20.-.-"><label name="1.20.4.-"><label name="1.20.4.1"></label></label><label name="1.20.98.-"><label name="1.20.98.1"></label></label></label><label name="1.21.-.-"><label name="1.21.4.-"><label name="1.21.4.2"></label><label name="1.21.4.3"></label><label name="1.21.4.4"></label></label></label><label name="1.3.-.-"><label name="1.3.1.-"><label name="1.3.1.12"></label><label name="1.3.1.13"></label><label name="1.3.1.2"></label><label name="1.3.1.20"></label><label name="1.3.1.21"></label><label name="1.3.1.24"></label><label name="1.3.1.25"></label><label name="1.3.1.26"></label><label name="1.3.1.28"></label><label name="1.3.1.3"></label><label name="1.3.1.32"></label><label name="1.3.1.33"></label><label name="1.3.1.34"></label><label name="1.3.1.38"></label><label name="1.3.1.42"></label><label name="1.3.1.43"></label><label name="1.3.1.48"></label><label name="1.3.1.54"></label><label name="1.3.1.56"></label><label name="1.3.1.58"></label><label name="1.3.1.70"></label><label name="1.3.1.71"></label><label name="1.3.1.74"></label><label name="1.3.1.76"></label><label name="1.3.1.77"></label><label name="1.3.1.80"></label><label name="1.3.1.83"></label><label name="1.3.1.9"></label></label><label name="1.3.2.-"><label name="1.3.2.3"></label></label><label name="1.3.3.-"><label name="1.3.3.1"></label><label name="1.3.3.11"></label><label name="1.3.3.3"></label><label name="1.3.3.4"></label><label name="1.3.3.6"></label></label><label name="1.3.5.-"><label name="1.3.5.1"></label><label name="1.3.5.2"></label></label><label name="1.3.7.-"><label name="1.3.7.2"></label><label name="1.3.7.3"></label><label name="1.3.7.4"></label><label name="1.3.7.5"></label></label><label name="1.3.99.-"><label name="1.3.99.1"></label><label name="1.3.99.10"></label><label name="1.3.99.13"></label><label name="1.3.99.2"></label><label name="1.3.99.22"></label><label name="1.3.99.23"></label><label name="1.3.99.3"></label><label name="1.3.99.5"></label><label name="1.3.99.7"></label></label></label><label name="1.4.-.-"><label name="1.4.1.-"><label name="1.4.1.1"></label><label name="1.4.1.13"></label><label name="1.4.1.14"></label><label name="1.4.1.16"></label><label name="1.4.1.2"></label><label name="1.4.1.21"></label><label name="1.4.1.3"></label><label name="1.4.1.4"></label><label name="1.4.1.9"></label></label><label name="1.4.3.-"><label name="1.4.3.1"></label><label name="1.4.3.13"></label><label name="1.4.3.16"></label><label name="1.4.3.19"></label><label name="1.4.3.2"></label><label name="1.4.3.21"></label><label name="1.4.3.22"></label><label name="1.4.3.3"></label><label name="1.4.3.4"></label><label name="1.4.3.5"></label></label><label name="1.4.4.-"><label name="1.4.4.2"></label></label><label name="1.4.7.-"><label name="1.4.7.1"></label></label><label name="1.4.99.-"><label name="1.4.99.1"></label><label name="1.4.99.3"></label></label></label><label name="1.5.-.-"><label name="1.5.1.-"><label name="1.5.1.10"></label><label name="1.5.1.12"></label><label name="1.5.1.15"></label><label name="1.5.1.2"></label><label name="1.5.1.20"></label><label name="1.5.1.24"></label><label name="1.5.1.29"></label><label name="1.5.1.3"></label><label name="1.5.1.30"></label><label name="1.5.1.34"></label><label name="1.5.1.5"></label><label name="1.5.1.6"></label><label name="1.5.1.7"></label><label name="1.5.1.8"></label><label name="1.5.1.9"></label></label><label name="1.5.3.-"><label name="1.5.3.1"></label><label name="1.5.3.13"></label><label name="1.5.3.14"></label><label name="1.5.3.16"></label><label name="1.5.3.17"></label><label name="1.5.3.7"></label></label><label name="1.5.5.-"><label name="1.5.5.1"></label></label><label name="1.5.99.-"><label name="1.5.99.1"></label><label name="1.5.99.11"></label><label name="1.5.99.12"></label><label name="1.5.99.2"></label><label name="1.5.99.8"></label><label name="1.5.99.9"></label></label></label><label name="1.6.-.-"><label name="1.6.1.-"><label name="1.6.1.1"></label><label name="1.6.1.2"></label></label><label name="1.6.2.-"><label name="1.6.2.2"></label><label name="1.6.2.4"></label></label><label name="1.6.3.-"><label name="1.6.3.1"></label></label><label name="1.6.5.-"><label name="1.6.5.2"></label><label name="1.6.5.3"></label><label name="1.6.5.4"></label><label name="1.6.5.5"></label></label><label name="1.6.99.-"><label name="1.6.99.1"></label><label name="1.6.99.3"></label><label name="1.6.99.5"></label></label></label><label name="1.7.-.-"><label name="1.7.1.-"><label name="1.7.1.1"></label><label name="1.7.1.13"></label><label name="1.7.1.3"></label><label name="1.7.1.4"></label><label name="1.7.1.7"></label></label><label name="1.7.2.-"><label name="1.7.2.1"></label><label name="1.7.2.2"></label><label name="1.7.2.3"></label></label><label name="1.7.3.-"><label name="1.7.3.3"></label><label name="1.7.3.4"></label></label><label name="1.7.7.-"><label name="1.7.7.1"></label></label><label name="1.7.99.-"><label name="1.7.99.1"></label><label name="1.7.99.4"></label><label name="1.7.99.6"></label><label name="1.7.99.7"></label></label></label><label name="1.8.-.-"><label name="1.8.1.-"><label name="1.8.1.14"></label><label name="1.8.1.2"></label><label name="1.8.1.4"></label><label name="1.8.1.7"></label><label name="1.8.1.8"></label><label name="1.8.1.9"></label></label><label name="1.8.3.-"><label name="1.8.3.1"></label><label name="1.8.3.2"></label><label name="1.8.3.5"></label></label><label name="1.8.4.-"><label name="1.8.4.11"></label><label name="1.8.4.12"></label><label name="1.8.4.2"></label><label name="1.8.4.8"></label><label name="1.8.4.9"></label></label><label name="1.8.7.-"><label name="1.8.7.1"></label></label><label name="1.8.98.-"><label name="1.8.98.1"></label><label name="1.8.98.2"></label></label><label name="1.8.99.-"><label name="1.8.99.3"></label></label></label><label name="1.9.-.-"><label name="1.9.3.-"><label name="1.9.3.1"></label></label></label><label name="1.97.-.-"><label name="1.97.1.-"><label name="1.97.1.10"></label><label name="1.97.1.11"></label><label name="1.97.1.4"></label></label></label></label><label name="2.-.-.-"><label name="2.1.-.-"><label name="2.1.1.-"><label name="2.1.1.1"></label><label name="2.1.1.10"></label><label name="2.1.1.100"></label><label name="2.1.1.103"></label><label name="2.1.1.104"></label><label name="2.1.1.107"></label><label name="2.1.1.11"></label><label name="2.1.1.113"></label><label name="2.1.1.114"></label><label name="2.1.1.12"></label><label name="2.1.1.125"></label><label name="2.1.1.127"></label><label name="2.1.1.13"></label><label name="2.1.1.130"></label><label name="2.1.1.131"></label><label name="2.1.1.132"></label><label name="2.1.1.133"></label><label name="2.1.1.137"></label><label name="2.1.1.14"></label><label name="2.1.1.143"></label><label name="2.1.1.144"></label><label name="2.1.1.148"></label><label name="2.1.1.151"></label><label name="2.1.1.16"></label><label name="2.1.1.17"></label><label name="2.1.1.171"></label><label name="2.1.1.172"></label><label name="2.1.1.173"></label><label name="2.1.1.174"></label><label name="2.1.1.181"></label><label name="2.1.1.182"></label><label name="2.1.1.183"></label><label name="2.1.1.184"></label><label name="2.1.1.2"></label><label name="2.1.1.20"></label><label name="2.1.1.28"></label><label name="2.1.1.31"></label><label name="2.1.1.32"></label><label name="2.1.1.33"></label><label name="2.1.1.34"></label><label name="2.1.1.35"></label><label name="2.1.1.36"></label><label name="2.1.1.37"></label><label name="2.1.1.4"></label><label name="2.1.1.41"></label><label name="2.1.1.43"></label><label name="2.1.1.45"></label><label name="2.1.1.49"></label><label name="2.1.1.5"></label><label name="2.1.1.56"></label><label name="2.1.1.6"></label><label name="2.1.1.62"></label><label name="2.1.1.63"></label><label name="2.1.1.64"></label><label name="2.1.1.67"></label><label name="2.1.1.72"></label><label name="2.1.1.76"></label><label name="2.1.1.77"></label><label name="2.1.1.79"></label><label name="2.1.1.8"></label><label name="2.1.1.80"></label><label name="2.1.1.86"></label><label name="2.1.1.95"></label><label name="2.1.1.98"></label></label><label name="2.1.2.-"><label name="2.1.2.1"></label><label name="2.1.2.10"></label><label name="2.1.2.11"></label><label name="2.1.2.13"></label><label name="2.1.2.2"></label><label name="2.1.2.3"></label><label name="2.1.2.5"></label><label name="2.1.2.9"></label></label><label name="2.1.3.-"><label name="2.1.3.2"></label><label name="2.1.3.3"></label><label name="2.1.3.6"></label><label name="2.1.3.9"></label></label><label name="2.1.4.-"><label name="2.1.4.1"></label></label></label><label name="2.2.-.-"><label name="2.2.1.-"><label name="2.2.1.1"></label><label name="2.2.1.2"></label><label name="2.2.1.6"></label><label name="2.2.1.7"></label><label name="2.2.1.9"></label></label></label><label name="2.3.-.-"><label name="2.3.1.-"><label name="2.3.1.1"></label><label name="2.3.1.101"></label><label name="2.3.1.109"></label><label name="2.3.1.111"></label><label name="2.3.1.117"></label><label name="2.3.1.118"></label><label name="2.3.1.12"></label><label name="2.3.1.128"></label><label name="2.3.1.129"></label><label name="2.3.1.13"></label><label name="2.3.1.135"></label><label name="2.3.1.137"></label><label name="2.3.1.15"></label><label name="2.3.1.157"></label><label name="2.3.1.158"></label><label name="2.3.1.16"></label><label name="2.3.1.164"></label><label name="2.3.1.168"></label><label name="2.3.1.174"></label><label name="2.3.1.176"></label><label name="2.3.1.178"></label><label name="2.3.1.179"></label><label name="2.3.1.18"></label><label name="2.3.1.180"></label><label name="2.3.1.181"></label><label name="2.3.1.182"></label><label name="2.3.1.183"></label><label name="2.3.1.184"></label><label name="2.3.1.19"></label><label name="2.3.1.20"></label><label name="2.3.1.21"></label><label name="2.3.1.23"></label><label name="2.3.1.26"></label><label name="2.3.1.28"></label><label name="2.3.1.29"></label><label name="2.3.1.30"></label><label name="2.3.1.31"></label><label name="2.3.1.35"></label><label name="2.3.1.37"></label><label name="2.3.1.39"></label><label name="2.3.1.4"></label><label name="2.3.1.40"></label><label name="2.3.1.41"></label><label name="2.3.1.42"></label><label name="2.3.1.43"></label><label name="2.3.1.46"></label><label name="2.3.1.47"></label><label name="2.3.1.48"></label><label name="2.3.1.5"></label><label name="2.3.1.50"></label><label name="2.3.1.51"></label><label name="2.3.1.54"></label><label name="2.3.1.57"></label><label name="2.3.1.6"></label><label name="2.3.1.61"></label><label name="2.3.1.65"></label><label name="2.3.1.67"></label><label name="2.3.1.7"></label><label name="2.3.1.74"></label><label name="2.3.1.78"></label><label name="2.3.1.79"></label><label name="2.3.1.8"></label><label name="2.3.1.85"></label><label name="2.3.1.86"></label><label name="2.3.1.87"></label><label name="2.3.1.88"></label><label name="2.3.1.89"></label><label name="2.3.1.9"></label><label name="2.3.1.91"></label><label name="2.3.1.95"></label><label name="2.3.1.97"></label></label><label name="2.3.2.-"><label name="2.3.2.13"></label><label name="2.3.2.2"></label><label name="2.3.2.3"></label><label name="2.3.2.4"></label><label name="2.3.2.5"></label><label name="2.3.2.6"></label><label name="2.3.2.8"></label></label><label name="2.3.3.-"><label name="2.3.3.1"></label><label name="2.3.3.10"></label><label name="2.3.3.13"></label><label name="2.3.3.14"></label><label name="2.3.3.15"></label><label name="2.3.3.5"></label><label name="2.3.3.8"></label><label name="2.3.3.9"></label></label></label><label name="2.4.-.-"><label name="2.4.1.-"><label name="2.4.1.1"></label><label name="2.4.1.10"></label><label name="2.4.1.101"></label><label name="2.4.1.102"></label><label name="2.4.1.109"></label><label name="2.4.1.11"></label><label name="2.4.1.117"></label><label name="2.4.1.119"></label><label name="2.4.1.12"></label><label name="2.4.1.121"></label><label name="2.4.1.122"></label><label name="2.4.1.129"></label><label name="2.4.1.13"></label><label name="2.4.1.130"></label><label name="2.4.1.133"></label><label name="2.4.1.134"></label><label name="2.4.1.135"></label><label name="2.4.1.14"></label><label name="2.4.1.141"></label><label name="2.4.1.142"></label><label name="2.4.1.143"></label><label name="2.4.1.144"></label><label name="2.4.1.145"></label><label name="2.4.1.149"></label><label name="2.4.1.15"></label><label name="2.4.1.150"></label><label name="2.4.1.155"></label><label name="2.4.1.159"></label><label name="2.4.1.16"></label><label name="2.4.1.17"></label><label name="2.4.1.173"></label><label name="2.4.1.174"></label><label name="2.4.1.175"></label><label name="2.4.1.18"></label><label name="2.4.1.182"></label><label name="2.4.1.183"></label><label name="2.4.1.186"></label><label name="2.4.1.187"></label><label name="2.4.1.195"></label><label name="2.4.1.198"></label><label name="2.4.1.207"></label><label name="2.4.1.21"></label><label name="2.4.1.212"></label><label name="2.4.1.213"></label><label name="2.4.1.214"></label><label name="2.4.1.215"></label><label name="2.4.1.216"></label><label name="2.4.1.217"></label><label name="2.4.1.218"></label><label name="2.4.1.22"></label><label name="2.4.1.221"></label><label name="2.4.1.222"></label><label name="2.4.1.223"></label><label name="2.4.1.224"></label><label name="2.4.1.225"></label><label name="2.4.1.226"></label><label name="2.4.1.227"></label><label name="2.4.1.228"></label><label name="2.4.1.229"></label><label name="2.4.1.230"></label><label name="2.4.1.232"></label><label name="2.4.1.241"></label><label name="2.4.1.242"></label><label name="2.4.1.244"></label><label name="2.4.1.25"></label><label name="2.4.1.32"></label><label name="2.4.1.34"></label><label name="2.4.1.37"></label><label name="2.4.1.38"></label><label name="2.4.1.40"></label><label name="2.4.1.41"></label><label name="2.4.1.44"></label><label name="2.4.1.45"></label><label name="2.4.1.46"></label><label name="2.4.1.5"></label><label name="2.4.1.50"></label><label name="2.4.1.52"></label><label name="2.4.1.56"></label><label name="2.4.1.57"></label><label name="2.4.1.58"></label><label name="2.4.1.62"></label><label name="2.4.1.65"></label><label name="2.4.1.68"></label><label name="2.4.1.69"></label><label name="2.4.1.7"></label><label name="2.4.1.79"></label><label name="2.4.1.80"></label><label name="2.4.1.83"></label><label name="2.4.1.85"></label><label name="2.4.1.87"></label><label name="2.4.1.88"></label><label name="2.4.1.90"></label><label name="2.4.1.92"></label></label><label name="2.4.2.-"><label name="2.4.2.1"></label><label name="2.4.2.10"></label><label name="2.4.2.11"></label><label name="2.4.2.12"></label><label name="2.4.2.14"></label><label name="2.4.2.17"></label><label name="2.4.2.18"></label><label name="2.4.2.19"></label><label name="2.4.2.2"></label><label name="2.4.2.21"></label><label name="2.4.2.22"></label><label name="2.4.2.26"></label><label name="2.4.2.28"></label><label name="2.4.2.29"></label><label name="2.4.2.3"></label><label name="2.4.2.30"></label><label name="2.4.2.31"></label><label name="2.4.2.36"></label><label name="2.4.2.38"></label><label name="2.4.2.39"></label><label name="2.4.2.4"></label><label name="2.4.2.6"></label><label name="2.4.2.7"></label><label name="2.4.2.8"></label><label name="2.4.2.9"></label></label><label name="2.4.99.-"><label name="2.4.99.1"></label><label name="2.4.99.3"></label><label name="2.4.99.4"></label><label name="2.4.99.6"></label><label name="2.4.99.7"></label><label name="2.4.99.8"></label><label name="2.4.99.9"></label></label></label><label name="2.5.-.-"><label name="2.5.1.-"><label name="2.5.1.1"></label><label name="2.5.1.10"></label><label name="2.5.1.15"></label><label name="2.5.1.16"></label><label name="2.5.1.17"></label><label name="2.5.1.18"></label><label name="2.5.1.19"></label><label name="2.5.1.21"></label><label name="2.5.1.22"></label><label name="2.5.1.26"></label><label name="2.5.1.29"></label><label name="2.5.1.3"></label><label name="2.5.1.30"></label><label name="2.5.1.31"></label><label name="2.5.1.32"></label><label name="2.5.1.34"></label><label name="2.5.1.43"></label><label name="2.5.1.44"></label><label name="2.5.1.46"></label><label name="2.5.1.47"></label><label name="2.5.1.48"></label><label name="2.5.1.49"></label><label name="2.5.1.54"></label><label name="2.5.1.55"></label><label name="2.5.1.56"></label><label name="2.5.1.57"></label><label name="2.5.1.58"></label><label name="2.5.1.59"></label><label name="2.5.1.6"></label><label name="2.5.1.60"></label><label name="2.5.1.61"></label><label name="2.5.1.62"></label><label name="2.5.1.65"></label><label name="2.5.1.68"></label><label name="2.5.1.7"></label><label name="2.5.1.72"></label><label name="2.5.1.73"></label><label name="2.5.1.74"></label><label name="2.5.1.75"></label><label name="2.5.1.9"></label></label></label><label name="2.6.-.-"><label name="2.6.1.-"><label name="2.6.1.1"></label><label name="2.6.1.11"></label><label name="2.6.1.13"></label><label name="2.6.1.16"></label><label name="2.6.1.17"></label><label name="2.6.1.19"></label><label name="2.6.1.2"></label><label name="2.6.1.21"></label><label name="2.6.1.22"></label><label name="2.6.1.36"></label><label name="2.6.1.37"></label><label name="2.6.1.39"></label><label name="2.6.1.40"></label><label name="2.6.1.42"></label><label name="2.6.1.44"></label><label name="2.6.1.45"></label><label name="2.6.1.5"></label><label name="2.6.1.51"></label><label name="2.6.1.52"></label><label name="2.6.1.57"></label><label name="2.6.1.62"></label><label name="2.6.1.64"></label><label name="2.6.1.66"></label><label name="2.6.1.7"></label><label name="2.6.1.76"></label><label name="2.6.1.81"></label><label name="2.6.1.82"></label><label name="2.6.1.83"></label><label name="2.6.1.85"></label><label name="2.6.1.87"></label><label name="2.6.1.9"></label></label><label name="2.6.99.-"><label name="2.6.99.2"></label></label></label><label name="2.7.-.-"><label name="2.7.1.-"><label name="2.7.1.1"></label><label name="2.7.1.100"></label><label name="2.7.1.105"></label><label name="2.7.1.106"></label><label name="2.7.1.107"></label><label name="2.7.1.108"></label><label name="2.7.1.11"></label><label name="2.7.1.113"></label><label name="2.7.1.12"></label><label name="2.7.1.127"></label><label name="2.7.1.130"></label><label name="2.7.1.134"></label><label name="2.7.1.137"></label><label name="2.7.1.138"></label><label name="2.7.1.14"></label><label name="2.7.1.144"></label><label name="2.7.1.145"></label><label name="2.7.1.146"></label><label name="2.7.1.147"></label><label name="2.7.1.148"></label><label name="2.7.1.149"></label><label name="2.7.1.15"></label><label name="2.7.1.150"></label><label name="2.7.1.151"></label><label name="2.7.1.153"></label><label name="2.7.1.154"></label><label name="2.7.1.156"></label><label name="2.7.1.158"></label><label name="2.7.1.159"></label><label name="2.7.1.16"></label><label name="2.7.1.160"></label><label name="2.7.1.161"></label><label name="2.7.1.164"></label><label name="2.7.1.17"></label><label name="2.7.1.19"></label><label name="2.7.1.2"></label><label name="2.7.1.20"></label><label name="2.7.1.21"></label><label name="2.7.1.23"></label><label name="2.7.1.24"></label><label name="2.7.1.25"></label><label name="2.7.1.26"></label><label name="2.7.1.29"></label><label name="2.7.1.3"></label><label name="2.7.1.30"></label><label name="2.7.1.31"></label><label name="2.7.1.32"></label><label name="2.7.1.33"></label><label name="2.7.1.35"></label><label name="2.7.1.36"></label><label name="2.7.1.39"></label><label name="2.7.1.4"></label><label name="2.7.1.40"></label><label name="2.7.1.45"></label><label name="2.7.1.48"></label><label name="2.7.1.49"></label><label name="2.7.1.5"></label><label name="2.7.1.50"></label><label name="2.7.1.51"></label><label name="2.7.1.52"></label><label name="2.7.1.53"></label><label name="2.7.1.55"></label><label name="2.7.1.56"></label><label name="2.7.1.58"></label><label name="2.7.1.59"></label><label name="2.7.1.6"></label><label name="2.7.1.60"></label><label name="2.7.1.63"></label><label name="2.7.1.67"></label><label name="2.7.1.68"></label><label name="2.7.1.69"></label><label name="2.7.1.71"></label><label name="2.7.1.73"></label><label name="2.7.1.74"></label><label name="2.7.1.78"></label><label name="2.7.1.82"></label><label name="2.7.1.89"></label><label name="2.7.1.91"></label><label name="2.7.1.92"></label><label name="2.7.1.94"></label><label name="2.7.1.95"></label></label><label name="2.7.10.-"><label name="2.7.10.1"></label><label name="2.7.10.2"></label></label><label name="2.7.11.-"><label name="2.7.11.1"></label><label name="2.7.11.10"></label><label name="2.7.11.11"></label><label name="2.7.11.12"></label><label name="2.7.11.13"></label><label name="2.7.11.14"></label><label name="2.7.11.15"></label><label name="2.7.11.16"></label><label name="2.7.11.17"></label><label name="2.7.11.18"></label><label name="2.7.11.19"></label><label name="2.7.11.2"></label><label name="2.7.11.20"></label><label name="2.7.11.21"></label><label name="2.7.11.22"></label><label name="2.7.11.24"></label><label name="2.7.11.25"></label><label name="2.7.11.26"></label><label name="2.7.11.30"></label><label name="2.7.11.4"></label><label name="2.7.11.5"></label><label name="2.7.11.8"></label></label><label name="2.7.12.-"><label name="2.7.12.1"></label><label name="2.7.12.2"></label></label><label name="2.7.13.-"><label name="2.7.13.3"></label></label><label name="2.7.2.-"><label name="2.7.2.1"></label><label name="2.7.2.11"></label><label name="2.7.2.15"></label><label name="2.7.2.2"></label><label name="2.7.2.3"></label><label name="2.7.2.4"></label><label name="2.7.2.7"></label><label name="2.7.2.8"></label></label><label name="2.7.3.-"><label name="2.7.3.2"></label><label name="2.7.3.3"></label><label name="2.7.3.9"></label></label><label name="2.7.4.-"><label name="2.7.4.1"></label><label name="2.7.4.10"></label><label name="2.7.4.14"></label><label name="2.7.4.16"></label><label name="2.7.4.2"></label><label name="2.7.4.21"></label><label name="2.7.4.22"></label><label name="2.7.4.24"></label><label name="2.7.4.3"></label><label name="2.7.4.6"></label><label name="2.7.4.7"></label><label name="2.7.4.8"></label><label name="2.7.4.9"></label></label><label name="2.7.6.-"><label name="2.7.6.1"></label><label name="2.7.6.2"></label><label name="2.7.6.3"></label><label name="2.7.6.5"></label></label><label name="2.7.7.-"><label name="2.7.7.1"></label><label name="2.7.7.12"></label><label name="2.7.7.13"></label><label name="2.7.7.14"></label><label name="2.7.7.15"></label><label name="2.7.7.18"></label><label name="2.7.7.19"></label><label name="2.7.7.2"></label><label name="2.7.7.21"></label><label name="2.7.7.23"></label><label name="2.7.7.24"></label><label name="2.7.7.25"></label><label name="2.7.7.27"></label><label name="2.7.7.3"></label><label name="2.7.7.30"></label><label name="2.7.7.31"></label><label name="2.7.7.33"></label><label name="2.7.7.38"></label><label name="2.7.7.39"></label><label name="2.7.7.4"></label><label name="2.7.7.41"></label><label name="2.7.7.42"></label><label name="2.7.7.43"></label><label name="2.7.7.47"></label><label name="2.7.7.48"></label><label name="2.7.7.49"></label><label name="2.7.7.50"></label><label name="2.7.7.52"></label><label name="2.7.7.53"></label><label name="2.7.7.56"></label><label name="2.7.7.58"></label><label name="2.7.7.59"></label><label name="2.7.7.6"></label><label name="2.7.7.60"></label><label name="2.7.7.61"></label><label name="2.7.7.62"></label><label name="2.7.7.63"></label><label name="2.7.7.64"></label><label name="2.7.7.65"></label><label name="2.7.7.66"></label><label name="2.7.7.7"></label><label name="2.7.7.8"></label><label name="2.7.7.9"></label></label><label name="2.7.8.-"><label name="2.7.8.1"></label><label name="2.7.8.11"></label><label name="2.7.8.12"></label><label name="2.7.8.13"></label><label name="2.7.8.15"></label><label name="2.7.8.17"></label><label name="2.7.8.2"></label><label name="2.7.8.20"></label><label name="2.7.8.24"></label><label name="2.7.8.25"></label><label name="2.7.8.27"></label><label name="2.7.8.30"></label><label name="2.7.8.5"></label><label name="2.7.8.6"></label><label name="2.7.8.7"></label><label name="2.7.8.8"></label></label><label name="2.7.9.-"><label name="2.7.9.1"></label><label name="2.7.9.2"></label><label name="2.7.9.3"></label><label name="2.7.9.4"></label></label></label><label name="2.8.-.-"><label name="2.8.1.-"><label name="2.8.1.1"></label><label name="2.8.1.2"></label><label name="2.8.1.6"></label><label name="2.8.1.7"></label><label name="2.8.1.8"></label></label><label name="2.8.2.-"><label name="2.8.2.1"></label><label name="2.8.2.11"></label><label name="2.8.2.14"></label><label name="2.8.2.17"></label><label name="2.8.2.2"></label><label name="2.8.2.20"></label><label name="2.8.2.21"></label><label name="2.8.2.23"></label><label name="2.8.2.29"></label><label name="2.8.2.30"></label><label name="2.8.2.33"></label><label name="2.8.2.4"></label><label name="2.8.2.5"></label></label><label name="2.8.3.-"><label name="2.8.3.10"></label><label name="2.8.3.12"></label><label name="2.8.3.16"></label><label name="2.8.3.5"></label><label name="2.8.3.6"></label><label name="2.8.3.8"></label><label name="2.8.3.9"></label></label><label name="2.8.4.-"><label name="2.8.4.1"></label></label></label><label name="2.9.-.-"><label name="2.9.1.-"><label name="2.9.1.1"></label><label name="2.9.1.2"></label></label></label></label><label name="3.-.-.-"><label name="3.1.-.-"><label name="3.1.1.-"><label name="3.1.1.1"></label><label name="3.1.1.11"></label><label name="3.1.1.13"></label><label name="3.1.1.14"></label><label name="3.1.1.17"></label><label name="3.1.1.2"></label><label name="3.1.1.20"></label><label name="3.1.1.22"></label><label name="3.1.1.23"></label><label name="3.1.1.24"></label><label name="3.1.1.29"></label><label name="3.1.1.3"></label><label name="3.1.1.31"></label><label name="3.1.1.32"></label><label name="3.1.1.34"></label><label name="3.1.1.4"></label><label name="3.1.1.41"></label><label name="3.1.1.45"></label><label name="3.1.1.47"></label><label name="3.1.1.5"></label><label name="3.1.1.53"></label><label name="3.1.1.61"></label><label name="3.1.1.7"></label><label name="3.1.1.73"></label><label name="3.1.1.74"></label><label name="3.1.1.77"></label><label name="3.1.1.79"></label><label name="3.1.1.8"></label><label name="3.1.1.82"></label></label><label name="3.1.11.-"><label name="3.1.11.1"></label><label name="3.1.11.2"></label><label name="3.1.11.5"></label><label name="3.1.11.6"></label></label><label name="3.1.13.-"><label name="3.1.13.1"></label><label name="3.1.13.4"></label><label name="3.1.13.5"></label></label><label name="3.1.2.-"><label name="3.1.2.1"></label><label name="3.1.2.12"></label><label name="3.1.2.14"></label><label name="3.1.2.2"></label><label name="3.1.2.22"></label><label name="3.1.2.27"></label><label name="3.1.2.4"></label><label name="3.1.2.6"></label></label><label name="3.1.21.-"><label name="3.1.21.1"></label><label name="3.1.21.2"></label><label name="3.1.21.3"></label><label name="3.1.21.4"></label><label name="3.1.21.5"></label><label name="3.1.21.7"></label></label><label name="3.1.22.-"><label name="3.1.22.1"></label><label name="3.1.22.4"></label></label><label name="3.1.25.-"></label><label name="3.1.26.-"><label name="3.1.26.11"></label><label name="3.1.26.12"></label><label name="3.1.26.3"></label><label name="3.1.26.4"></label><label name="3.1.26.5"></label></label><label name="3.1.27.-"><label name="3.1.27.1"></label><label name="3.1.27.5"></label><label name="3.1.27.6"></label><label name="3.1.27.9"></label></label><label name="3.1.3.-"><label name="3.1.3.1"></label><label name="3.1.3.10"></label><label name="3.1.3.11"></label><label name="3.1.3.12"></label><label name="3.1.3.13"></label><label name="3.1.3.15"></label><label name="3.1.3.16"></label><label name="3.1.3.18"></label><label name="3.1.3.2"></label><label name="3.1.3.23"></label><label name="3.1.3.25"></label><label name="3.1.3.26"></label><label name="3.1.3.27"></label><label name="3.1.3.29"></label><label name="3.1.3.3"></label><label name="3.1.3.32"></label><label name="3.1.3.33"></label><label name="3.1.3.36"></label><label name="3.1.3.37"></label><label name="3.1.3.4"></label><label name="3.1.3.41"></label><label name="3.1.3.43"></label><label name="3.1.3.45"></label><label name="3.1.3.46"></label><label name="3.1.3.48"></label><label name="3.1.3.5"></label><label name="3.1.3.56"></label><label name="3.1.3.57"></label><label name="3.1.3.6"></label><label name="3.1.3.62"></label><label name="3.1.3.66"></label><label name="3.1.3.67"></label><label name="3.1.3.69"></label><label name="3.1.3.7"></label><label name="3.1.3.70"></label><label name="3.1.3.71"></label><label name="3.1.3.73"></label><label name="3.1.3.74"></label><label name="3.1.3.75"></label><label name="3.1.3.77"></label><label name="3.1.3.78"></label><label name="3.1.3.79"></label><label name="3.1.3.8"></label><label name="3.1.3.9"></label></label><label name="3.1.30.-"><label name="3.1.30.1"></label></label><label name="3.1.31.-"><label name="3.1.31.1"></label></label><label name="3.1.4.-"><label name="3.1.4.1"></label><label name="3.1.4.11"></label><label name="3.1.4.12"></label><label name="3.1.4.14"></label><label name="3.1.4.16"></label><label name="3.1.4.17"></label><label name="3.1.4.3"></label><label name="3.1.4.35"></label><label name="3.1.4.37"></label><label name="3.1.4.39"></label><label name="3.1.4.4"></label><label name="3.1.4.43"></label><label name="3.1.4.45"></label><label name="3.1.4.46"></label><label name="3.1.4.50"></label><label name="3.1.4.52"></label><label name="3.1.4.53"></label></label><label name="3.1.5.-"><label name="3.1.5.1"></label></label><label name="3.1.6.-"><label name="3.1.6.1"></label><label name="3.1.6.12"></label><label name="3.1.6.13"></label><label name="3.1.6.14"></label><label name="3.1.6.2"></label><label name="3.1.6.4"></label><label name="3.1.6.6"></label><label name="3.1.6.8"></label></label><label name="3.1.7.-"><label name="3.1.7.2"></label></label><label name="3.1.8.-"><label name="3.1.8.1"></label></label></label><label name="3.10.-.-"><label name="3.10.1.-"><label name="3.10.1.1"></label></label></label><label name="3.11.-.-"><label name="3.11.1.-"><label name="3.11.1.1"></label></label></label><label name="3.13.-.-"><label name="3.13.1.-"><label name="3.13.1.1"></label></label></label><label name="3.2.-.-"><label name="3.2.1.-"><label name="3.2.1.1"></label><label name="3.2.1.10"></label><label name="3.2.1.101"></label><label name="3.2.1.106"></label><label name="3.2.1.108"></label><label name="3.2.1.11"></label><label name="3.2.1.113"></label><label name="3.2.1.114"></label><label name="3.2.1.122"></label><label name="3.2.1.132"></label><label name="3.2.1.139"></label><label name="3.2.1.14"></label><label name="3.2.1.141"></label><label name="3.2.1.143"></label><label name="3.2.1.15"></label><label name="3.2.1.17"></label><label name="3.2.1.18"></label><label name="3.2.1.2"></label><label name="3.2.1.20"></label><label name="3.2.1.21"></label><label name="3.2.1.22"></label><label name="3.2.1.23"></label><label name="3.2.1.24"></label><label name="3.2.1.25"></label><label name="3.2.1.26"></label><label name="3.2.1.28"></label><label name="3.2.1.3"></label><label name="3.2.1.31"></label><label name="3.2.1.33"></label><label name="3.2.1.35"></label><label name="3.2.1.37"></label><label name="3.2.1.39"></label><label name="3.2.1.4"></label><label name="3.2.1.41"></label><label name="3.2.1.45"></label><label name="3.2.1.46"></label><label name="3.2.1.48"></label><label name="3.2.1.49"></label><label name="3.2.1.50"></label><label name="3.2.1.51"></label><label name="3.2.1.52"></label><label name="3.2.1.55"></label><label name="3.2.1.58"></label><label name="3.2.1.59"></label><label name="3.2.1.62"></label><label name="3.2.1.67"></label><label name="3.2.1.70"></label><label name="3.2.1.76"></label><label name="3.2.1.78"></label><label name="3.2.1.8"></label><label name="3.2.1.80"></label><label name="3.2.1.81"></label><label name="3.2.1.84"></label><label name="3.2.1.85"></label><label name="3.2.1.86"></label><label name="3.2.1.89"></label><label name="3.2.1.91"></label><label name="3.2.1.93"></label><label name="3.2.1.96"></label><label name="3.2.1.99"></label></label><label name="3.2.2.-"><label name="3.2.2.19"></label><label name="3.2.2.20"></label><label name="3.2.2.21"></label><label name="3.2.2.23"></label><label name="3.2.2.4"></label><label name="3.2.2.5"></label><label name="3.2.2.8"></label><label name="3.2.2.9"></label></label></label><label name="3.3.-.-"><label name="3.3.1.-"><label name="3.3.1.1"></label></label><label name="3.3.2.-"><label name="3.3.2.1"></label><label name="3.3.2.10"></label><label name="3.3.2.6"></label><label name="3.3.2.9"></label></label></label><label name="3.4.-.-"><label name="3.4.11.-"><label name="3.4.11.1"></label><label name="3.4.11.18"></label><label name="3.4.11.19"></label><label name="3.4.11.2"></label><label name="3.4.11.21"></label><label name="3.4.11.23"></label><label name="3.4.11.3"></label><label name="3.4.11.4"></label><label name="3.4.11.5"></label><label name="3.4.11.6"></label><label name="3.4.11.7"></label><label name="3.4.11.9"></label></label><label name="3.4.13.-"><label name="3.4.13.18"></label><label name="3.4.13.19"></label><label name="3.4.13.20"></label><label name="3.4.13.21"></label><label name="3.4.13.3"></label><label name="3.4.13.9"></label></label><label name="3.4.14.-"><label name="3.4.14.1"></label><label name="3.4.14.10"></label><label name="3.4.14.11"></label><label name="3.4.14.2"></label><label name="3.4.14.4"></label><label name="3.4.14.5"></label><label name="3.4.14.9"></label></label><label name="3.4.15.-"><label name="3.4.15.1"></label><label name="3.4.15.5"></label><label name="3.4.15.6"></label></label><label name="3.4.16.-"><label name="3.4.16.2"></label><label name="3.4.16.4"></label><label name="3.4.16.5"></label><label name="3.4.16.6"></label></label><label name="3.4.17.-"><label name="3.4.17.1"></label><label name="3.4.17.10"></label><label name="3.4.17.12"></label><label name="3.4.17.15"></label><label name="3.4.17.2"></label><label name="3.4.17.20"></label><label name="3.4.17.21"></label><label name="3.4.17.22"></label><label name="3.4.17.3"></label></label><label name="3.4.18.-"><label name="3.4.18.1"></label></label><label name="3.4.19.-"><label name="3.4.19.1"></label><label name="3.4.19.12"></label><label name="3.4.19.3"></label><label name="3.4.19.5"></label><label name="3.4.19.6"></label><label name="3.4.19.9"></label></label><label name="3.4.21.-"><label name="3.4.21.1"></label><label name="3.4.21.10"></label><label name="3.4.21.102"></label><label name="3.4.21.104"></label><label name="3.4.21.105"></label><label name="3.4.21.108"></label><label name="3.4.21.109"></label><label name="3.4.21.110"></label><label name="3.4.21.112"></label><label name="3.4.21.116"></label><label name="3.4.21.117"></label><label name="3.4.21.118"></label><label name="3.4.21.19"></label><label name="3.4.21.2"></label><label name="3.4.21.20"></label><label name="3.4.21.21"></label><label name="3.4.21.22"></label><label name="3.4.21.26"></label><label name="3.4.21.27"></label><label name="3.4.21.34"></label><label name="3.4.21.35"></label><label name="3.4.21.36"></label><label name="3.4.21.37"></label><label name="3.4.21.38"></label><label name="3.4.21.39"></label><label name="3.4.21.4"></label><label name="3.4.21.41"></label><label name="3.4.21.42"></label><label name="3.4.21.43"></label><label name="3.4.21.45"></label><label name="3.4.21.46"></label><label name="3.4.21.47"></label><label name="3.4.21.5"></label><label name="3.4.21.53"></label><label name="3.4.21.54"></label><label name="3.4.21.59"></label><label name="3.4.21.6"></label><label name="3.4.21.62"></label><label name="3.4.21.68"></label><label name="3.4.21.69"></label><label name="3.4.21.7"></label><label name="3.4.21.70"></label><label name="3.4.21.71"></label><label name="3.4.21.72"></label><label name="3.4.21.73"></label><label name="3.4.21.75"></label><label name="3.4.21.76"></label><label name="3.4.21.77"></label><label name="3.4.21.78"></label><label name="3.4.21.79"></label><label name="3.4.21.83"></label><label name="3.4.21.88"></label><label name="3.4.21.89"></label><label name="3.4.21.9"></label><label name="3.4.21.92"></label><label name="3.4.21.93"></label><label name="3.4.21.94"></label><label name="3.4.21.96"></label></label><label name="3.4.22.-"><label name="3.4.22.1"></label><label name="3.4.22.10"></label><label name="3.4.22.15"></label><label name="3.4.22.16"></label><label name="3.4.22.27"></label><label name="3.4.22.34"></label><label name="3.4.22.36"></label><label name="3.4.22.37"></label><label name="3.4.22.38"></label><label name="3.4.22.40"></label><label name="3.4.22.41"></label><label name="3.4.22.42"></label><label name="3.4.22.43"></label><label name="3.4.22.48"></label><label name="3.4.22.49"></label><label name="3.4.22.52"></label><label name="3.4.22.53"></label><label name="3.4.22.54"></label><label name="3.4.22.55"></label><label name="3.4.22.56"></label><label name="3.4.22.57"></label><label name="3.4.22.58"></label><label name="3.4.22.59"></label><label name="3.4.22.60"></label><label name="3.4.22.61"></label><label name="3.4.22.62"></label><label name="3.4.22.63"></label><label name="3.4.22.64"></label></label><label name="3.4.23.-"><label name="3.4.23.1"></label><label name="3.4.23.15"></label><label name="3.4.23.18"></label><label name="3.4.23.25"></label><label name="3.4.23.3"></label><label name="3.4.23.34"></label><label name="3.4.23.36"></label><label name="3.4.23.38"></label><label name="3.4.23.4"></label><label name="3.4.23.43"></label><label name="3.4.23.45"></label><label name="3.4.23.46"></label><label name="3.4.23.48"></label><label name="3.4.23.49"></label><label name="3.4.23.5"></label></label><label name="3.4.24.-"><label name="3.4.24.11"></label><label name="3.4.24.13"></label><label name="3.4.24.14"></label><label name="3.4.24.15"></label><label name="3.4.24.16"></label><label name="3.4.24.17"></label><label name="3.4.24.18"></label><label name="3.4.24.19"></label><label name="3.4.24.21"></label><label name="3.4.24.22"></label><label name="3.4.24.23"></label><label name="3.4.24.24"></label><label name="3.4.24.26"></label><label name="3.4.24.28"></label><label name="3.4.24.3"></label><label name="3.4.24.30"></label><label name="3.4.24.34"></label><label name="3.4.24.35"></label><label name="3.4.24.55"></label><label name="3.4.24.56"></label><label name="3.4.24.57"></label><label name="3.4.24.59"></label><label name="3.4.24.61"></label><label name="3.4.24.64"></label><label name="3.4.24.65"></label><label name="3.4.24.68"></label><label name="3.4.24.69"></label><label name="3.4.24.7"></label><label name="3.4.24.70"></label><label name="3.4.24.71"></label><label name="3.4.24.75"></label><label name="3.4.24.77"></label><label name="3.4.24.78"></label><label name="3.4.24.79"></label><label name="3.4.24.80"></label><label name="3.4.24.81"></label><label name="3.4.24.82"></label><label name="3.4.24.83"></label><label name="3.4.24.84"></label><label name="3.4.24.85"></label><label name="3.4.24.86"></label></label><label name="3.4.25.-"><label name="3.4.25.1"></label></label></label><label name="3.5.-.-"><label name="3.5.1.-"><label name="3.5.1.1"></label><label name="3.5.1.10"></label><label name="3.5.1.12"></label><label name="3.5.1.14"></label><label name="3.5.1.15"></label><label name="3.5.1.16"></label><label name="3.5.1.18"></label><label name="3.5.1.19"></label><label name="3.5.1.2"></label><label name="3.5.1.23"></label><label name="3.5.1.24"></label><label name="3.5.1.25"></label><label name="3.5.1.26"></label><label name="3.5.1.28"></label><label name="3.5.1.3"></label><label name="3.5.1.32"></label><label name="3.5.1.38"></label><label name="3.5.1.4"></label><label name="3.5.1.44"></label><label name="3.5.1.47"></label><label name="3.5.1.49"></label><label name="3.5.1.5"></label><label name="3.5.1.52"></label><label name="3.5.1.6"></label><label name="3.5.1.78"></label><label name="3.5.1.88"></label><label name="3.5.1.89"></label><label name="3.5.1.9"></label><label name="3.5.1.90"></label><label name="3.5.1.92"></label><label name="3.5.1.94"></label><label name="3.5.1.96"></label><label name="3.5.1.98"></label></label><label name="3.5.2.-"><label name="3.5.2.17"></label><label name="3.5.2.2"></label><label name="3.5.2.3"></label><label name="3.5.2.5"></label><label name="3.5.2.6"></label><label name="3.5.2.7"></label><label name="3.5.2.9"></label></label><label name="3.5.3.-"><label name="3.5.3.1"></label><label name="3.5.3.11"></label><label name="3.5.3.12"></label><label name="3.5.3.15"></label><label name="3.5.3.18"></label><label name="3.5.3.19"></label><label name="3.5.3.23"></label><label name="3.5.3.4"></label><label name="3.5.3.6"></label><label name="3.5.3.8"></label></label><label name="3.5.4.-"><label name="3.5.4.1"></label><label name="3.5.4.10"></label><label name="3.5.4.12"></label><label name="3.5.4.13"></label><label name="3.5.4.16"></label><label name="3.5.4.19"></label><label name="3.5.4.2"></label><label name="3.5.4.25"></label><label name="3.5.4.26"></label><label name="3.5.4.27"></label><label name="3.5.4.28"></label><label name="3.5.4.29"></label><label name="3.5.4.3"></label><label name="3.5.4.30"></label><label name="3.5.4.4"></label><label name="3.5.4.5"></label><label name="3.5.4.6"></label><label name="3.5.4.9"></label></label><label name="3.5.5.-"><label name="3.5.5.1"></label><label name="3.5.5.4"></label></label><label name="3.5.99.-"><label name="3.5.99.2"></label><label name="3.5.99.6"></label><label name="3.5.99.7"></label></label></label><label name="3.6.-.-"><label name="3.6.1.-"><label name="3.6.1.1"></label><label name="3.6.1.10"></label><label name="3.6.1.11"></label><label name="3.6.1.13"></label><label name="3.6.1.15"></label><label name="3.6.1.16"></label><label name="3.6.1.17"></label><label name="3.6.1.19"></label><label name="3.6.1.22"></label><label name="3.6.1.23"></label><label name="3.6.1.26"></label><label name="3.6.1.27"></label><label name="3.6.1.28"></label><label name="3.6.1.29"></label><label name="3.6.1.31"></label><label name="3.6.1.40"></label><label name="3.6.1.41"></label><label name="3.6.1.42"></label><label name="3.6.1.43"></label><label name="3.6.1.45"></label><label name="3.6.1.5"></label><label name="3.6.1.52"></label><label name="3.6.1.53"></label><label name="3.6.1.6"></label><label name="3.6.1.7"></label><label name="3.6.1.9"></label></label><label name="3.6.3.-"><label name="3.6.3.1"></label><label name="3.6.3.10"></label><label name="3.6.3.12"></label><label name="3.6.3.14"></label><label name="3.6.3.16"></label><label name="3.6.3.17"></label><label name="3.6.3.19"></label><label name="3.6.3.2"></label><label name="3.6.3.20"></label><label name="3.6.3.25"></label><label name="3.6.3.27"></label><label name="3.6.3.29"></label><label name="3.6.3.3"></label><label name="3.6.3.30"></label><label name="3.6.3.31"></label><label name="3.6.3.32"></label><label name="3.6.3.33"></label><label name="3.6.3.34"></label><label name="3.6.3.4"></label><label name="3.6.3.40"></label><label name="3.6.3.41"></label><label name="3.6.3.49"></label><label name="3.6.3.5"></label><label name="3.6.3.6"></label><label name="3.6.3.8"></label><label name="3.6.3.9"></label></label><label name="3.6.4.-"><label name="3.6.4.13"></label><label name="3.6.4.3"></label><label name="3.6.4.6"></label></label><label name="3.6.5.-"><label name="3.6.5.5"></label></label></label><label name="3.7.-.-"><label name="3.7.1.-"><label name="3.7.1.2"></label><label name="3.7.1.3"></label><label name="3.7.1.8"></label></label></label><label name="3.8.-.-"><label name="3.8.1.-"><label name="3.8.1.5"></label></label></label></label><label name="4.-.-.-"><label name="4.1.-.-"><label name="4.1.1.-"><label name="4.1.1.1"></label><label name="4.1.1.11"></label><label name="4.1.1.15"></label><label name="4.1.1.17"></label><label name="4.1.1.18"></label><label name="4.1.1.19"></label><label name="4.1.1.2"></label><label name="4.1.1.20"></label><label name="4.1.1.21"></label><label name="4.1.1.22"></label><label name="4.1.1.23"></label><label name="4.1.1.25"></label><label name="4.1.1.28"></label><label name="4.1.1.29"></label><label name="4.1.1.3"></label><label name="4.1.1.31"></label><label name="4.1.1.32"></label><label name="4.1.1.33"></label><label name="4.1.1.35"></label><label name="4.1.1.36"></label><label name="4.1.1.37"></label><label name="4.1.1.39"></label><label name="4.1.1.4"></label><label name="4.1.1.41"></label><label name="4.1.1.44"></label><label name="4.1.1.45"></label><label name="4.1.1.46"></label><label name="4.1.1.47"></label><label name="4.1.1.48"></label><label name="4.1.1.49"></label><label name="4.1.1.5"></label><label name="4.1.1.50"></label><label name="4.1.1.65"></label><label name="4.1.1.7"></label><label name="4.1.1.70"></label><label name="4.1.1.71"></label><label name="4.1.1.73"></label><label name="4.1.1.79"></label><label name="4.1.1.8"></label><label name="4.1.1.81"></label><label name="4.1.1.84"></label><label name="4.1.1.85"></label><label name="4.1.1.86"></label><label name="4.1.1.9"></label></label><label name="4.1.2.-"><label name="4.1.2.13"></label><label name="4.1.2.14"></label><label name="4.1.2.17"></label><label name="4.1.2.19"></label><label name="4.1.2.20"></label><label name="4.1.2.21"></label><label name="4.1.2.22"></label><label name="4.1.2.25"></label><label name="4.1.2.27"></label><label name="4.1.2.29"></label><label name="4.1.2.4"></label><label name="4.1.2.40"></label><label name="4.1.2.43"></label><label name="4.1.2.5"></label><label name="4.1.2.8"></label></label><label name="4.1.3.-"><label name="4.1.3.1"></label><label name="4.1.3.16"></label><label name="4.1.3.27"></label><label name="4.1.3.3"></label><label name="4.1.3.30"></label><label name="4.1.3.34"></label><label name="4.1.3.36"></label><label name="4.1.3.38"></label><label name="4.1.3.39"></label><label name="4.1.3.4"></label><label name="4.1.3.40"></label><label name="4.1.3.6"></label></label><label name="4.1.99.-"><label name="4.1.99.1"></label><label name="4.1.99.12"></label><label name="4.1.99.2"></label><label name="4.1.99.3"></label></label></label><label name="4.2.-.-"><label name="4.2.1.-"><label name="4.2.1.1"></label><label name="4.2.1.10"></label><label name="4.2.1.104"></label><label name="4.2.1.107"></label><label name="4.2.1.108"></label><label name="4.2.1.109"></label><label name="4.2.1.11"></label><label name="4.2.1.113"></label><label name="4.2.1.12"></label><label name="4.2.1.17"></label><label name="4.2.1.18"></label><label name="4.2.1.19"></label><label name="4.2.1.2"></label><label name="4.2.1.20"></label><label name="4.2.1.22"></label><label name="4.2.1.24"></label><label name="4.2.1.28"></label><label name="4.2.1.3"></label><label name="4.2.1.32"></label><label name="4.2.1.33"></label><label name="4.2.1.35"></label><label name="4.2.1.36"></label><label name="4.2.1.40"></label><label name="4.2.1.41"></label><label name="4.2.1.42"></label><label name="4.2.1.44"></label><label name="4.2.1.45"></label><label name="4.2.1.46"></label><label name="4.2.1.47"></label><label name="4.2.1.49"></label><label name="4.2.1.51"></label><label name="4.2.1.52"></label><label name="4.2.1.55"></label><label name="4.2.1.6"></label><label name="4.2.1.60"></label><label name="4.2.1.7"></label><label name="4.2.1.75"></label><label name="4.2.1.79"></label><label name="4.2.1.8"></label><label name="4.2.1.80"></label><label name="4.2.1.9"></label><label name="4.2.1.90"></label><label name="4.2.1.92"></label><label name="4.2.1.96"></label></label><label name="4.2.2.-"><label name="4.2.2.1"></label><label name="4.2.2.10"></label><label name="4.2.2.2"></label><label name="4.2.2.3"></label><label name="4.2.2.6"></label></label><label name="4.2.3.-"><label name="4.2.3.1"></label><label name="4.2.3.12"></label><label name="4.2.3.15"></label><label name="4.2.3.19"></label><label name="4.2.3.22"></label><label name="4.2.3.28"></label><label name="4.2.3.29"></label><label name="4.2.3.3"></label><label name="4.2.3.30"></label><label name="4.2.3.33"></label><label name="4.2.3.35"></label><label name="4.2.3.37"></label><label name="4.2.3.4"></label><label name="4.2.3.5"></label><label name="4.2.3.6"></label><label name="4.2.3.8"></label></label><label name="4.2.99.-"><label name="4.2.99.18"></label><label name="4.2.99.20"></label></label></label><label name="4.3.-.-"><label name="4.3.1.-"><label name="4.3.1.1"></label><label name="4.3.1.12"></label><label name="4.3.1.15"></label><label name="4.3.1.17"></label><label name="4.3.1.18"></label><label name="4.3.1.19"></label><label name="4.3.1.24"></label><label name="4.3.1.3"></label><label name="4.3.1.4"></label><label name="4.3.1.7"></label></label><label name="4.3.2.-"><label name="4.3.2.1"></label><label name="4.3.2.2"></label></label><label name="4.3.3.-"><label name="4.3.3.2"></label></label></label><label name="4.4.-.-"><label name="4.4.1.-"><label name="4.4.1.1"></label><label name="4.4.1.13"></label><label name="4.4.1.14"></label><label name="4.4.1.15"></label><label name="4.4.1.16"></label><label name="4.4.1.17"></label><label name="4.4.1.19"></label><label name="4.4.1.20"></label><label name="4.4.1.21"></label><label name="4.4.1.22"></label><label name="4.4.1.5"></label><label name="4.4.1.8"></label></label></label><label name="4.6.-.-"><label name="4.6.1.-"><label name="4.6.1.1"></label><label name="4.6.1.12"></label><label name="4.6.1.13"></label><label name="4.6.1.2"></label></label></label><label name="4.99.-.-"><label name="4.99.1.-"><label name="4.99.1.1"></label><label name="4.99.1.2"></label><label name="4.99.1.3"></label><label name="4.99.1.4"></label></label></label></label><label name="5.-.-.-"><label name="5.1.-.-"><label name="5.1.1.-"><label name="5.1.1.1"></label><label name="5.1.1.18"></label><label name="5.1.1.3"></label><label name="5.1.1.4"></label><label name="5.1.1.7"></label><label name="5.1.1.8"></label></label><label name="5.1.2.-"><label name="5.1.2.3"></label></label><label name="5.1.3.-"><label name="5.1.3.1"></label><label name="5.1.3.10"></label><label name="5.1.3.12"></label><label name="5.1.3.13"></label><label name="5.1.3.14"></label><label name="5.1.3.15"></label><label name="5.1.3.18"></label><label name="5.1.3.19"></label><label name="5.1.3.2"></label><label name="5.1.3.20"></label><label name="5.1.3.22"></label><label name="5.1.3.3"></label><label name="5.1.3.4"></label><label name="5.1.3.5"></label><label name="5.1.3.6"></label><label name="5.1.3.8"></label><label name="5.1.3.9"></label></label><label name="5.1.99.-"><label name="5.1.99.1"></label><label name="5.1.99.4"></label></label></label><label name="5.2.-.-"><label name="5.2.1.-"><label name="5.2.1.2"></label><label name="5.2.1.8"></label></label></label><label name="5.3.-.-"><label name="5.3.1.-"><label name="5.3.1.1"></label><label name="5.3.1.12"></label><label name="5.3.1.13"></label><label name="5.3.1.14"></label><label name="5.3.1.16"></label><label name="5.3.1.17"></label><label name="5.3.1.22"></label><label name="5.3.1.23"></label><label name="5.3.1.24"></label><label name="5.3.1.25"></label><label name="5.3.1.26"></label><label name="5.3.1.27"></label><label name="5.3.1.4"></label><label name="5.3.1.5"></label><label name="5.3.1.6"></label><label name="5.3.1.8"></label><label name="5.3.1.9"></label></label><label name="5.3.2.-"><label name="5.3.2.1"></label></label><label name="5.3.3.-"><label name="5.3.3.1"></label><label name="5.3.3.12"></label><label name="5.3.3.2"></label><label name="5.3.3.4"></label><label name="5.3.3.5"></label><label name="5.3.3.8"></label></label><label name="5.3.4.-"><label name="5.3.4.1"></label></label><label name="5.3.99.-"><label name="5.3.99.2"></label><label name="5.3.99.3"></label><label name="5.3.99.4"></label><label name="5.3.99.5"></label><label name="5.3.99.6"></label></label></label><label name="5.4.-.-"><label name="5.4.1.-"><label name="5.4.1.2"></label></label><label name="5.4.2.-"><label name="5.4.2.1"></label><label name="5.4.2.10"></label><label name="5.4.2.2"></label><label name="5.4.2.3"></label><label name="5.4.2.4"></label><label name="5.4.2.6"></label><label name="5.4.2.7"></label><label name="5.4.2.8"></label></label><label name="5.4.3.-"><label name="5.4.3.2"></label><label name="5.4.3.8"></label></label><label name="5.4.4.-"><label name="5.4.4.2"></label></label><label name="5.4.99.-"><label name="5.4.99.1"></label><label name="5.4.99.12"></label><label name="5.4.99.15"></label><label name="5.4.99.17"></label><label name="5.4.99.18"></label><label name="5.4.99.2"></label><label name="5.4.99.5"></label><label name="5.4.99.7"></label><label name="5.4.99.8"></label><label name="5.4.99.9"></label></label></label><label name="5.5.-.-"><label name="5.5.1.-"><label name="5.5.1.1"></label><label name="5.5.1.13"></label><label name="5.5.1.14"></label><label name="5.5.1.2"></label><label name="5.5.1.4"></label><label name="5.5.1.5"></label><label name="5.5.1.6"></label><label name="5.5.1.7"></label><label name="5.5.1.9"></label></label></label><label name="5.99.-.-"><label name="5.99.1.-"><label name="5.99.1.2"></label><label name="5.99.1.3"></label></label></label></label><label name="6.-.-.-"><label name="6.1.-.-"><label name="6.1.1.-"><label name="6.1.1.1"></label><label name="6.1.1.10"></label><label name="6.1.1.11"></label><label name="6.1.1.12"></label><label name="6.1.1.13"></label><label name="6.1.1.14"></label><label name="6.1.1.15"></label><label name="6.1.1.16"></label><label name="6.1.1.17"></label><label name="6.1.1.18"></label><label name="6.1.1.19"></label><label name="6.1.1.2"></label><label name="6.1.1.20"></label><label name="6.1.1.21"></label><label name="6.1.1.22"></label><label name="6.1.1.26"></label><label name="6.1.1.27"></label><label name="6.1.1.3"></label><label name="6.1.1.4"></label><label name="6.1.1.5"></label><label name="6.1.1.6"></label><label name="6.1.1.7"></label><label name="6.1.1.9"></label></label></label><label name="6.2.-.-"><label name="6.2.1.-"><label name="6.2.1.1"></label><label name="6.2.1.12"></label><label name="6.2.1.14"></label><label name="6.2.1.16"></label><label name="6.2.1.17"></label><label name="6.2.1.2"></label><label name="6.2.1.20"></label><label name="6.2.1.22"></label><label name="6.2.1.26"></label><label name="6.2.1.27"></label><label name="6.2.1.3"></label><label name="6.2.1.30"></label><label name="6.2.1.4"></label><label name="6.2.1.5"></label><label name="6.2.1.7"></label><label name="6.2.1.9"></label></label></label><label name="6.3.-.-"><label name="6.3.1.-"><label name="6.3.1.1"></label><label name="6.3.1.11"></label><label name="6.3.1.2"></label><label name="6.3.1.5"></label><label name="6.3.1.8"></label></label><label name="6.3.2.-"><label name="6.3.2.1"></label><label name="6.3.2.10"></label><label name="6.3.2.12"></label><label name="6.3.2.13"></label><label name="6.3.2.17"></label><label name="6.3.2.19"></label><label name="6.3.2.2"></label><label name="6.3.2.25"></label><label name="6.3.2.26"></label><label name="6.3.2.3"></label><label name="6.3.2.4"></label><label name="6.3.2.5"></label><label name="6.3.2.6"></label><label name="6.3.2.7"></label><label name="6.3.2.8"></label><label name="6.3.2.9"></label></label><label name="6.3.3.-"><label name="6.3.3.1"></label><label name="6.3.3.2"></label><label name="6.3.3.3"></label></label><label name="6.3.4.-"><label name="6.3.4.10"></label><label name="6.3.4.11"></label><label name="6.3.4.13"></label><label name="6.3.4.14"></label><label name="6.3.4.15"></label><label name="6.3.4.16"></label><label name="6.3.4.18"></label><label name="6.3.4.2"></label><label name="6.3.4.3"></label><label name="6.3.4.4"></label><label name="6.3.4.5"></label><label name="6.3.4.9"></label></label><label name="6.3.5.-"><label name="6.3.5.1"></label><label name="6.3.5.2"></label><label name="6.3.5.3"></label><label name="6.3.5.4"></label><label name="6.3.5.5"></label></label></label><label name="6.4.-.-"><label name="6.4.1.-"><label name="6.4.1.1"></label><label name="6.4.1.2"></label><label name="6.4.1.3"></label><label name="6.4.1.4"></label></label></label><label name="6.5.-.-"><label name="6.5.1.-"><label name="6.5.1.1"></label><label name="6.5.1.2"></label><label name="6.5.1.3"></label><label name="6.5.1.4"></label></label></label><label name="6.6.-.-"><label name="6.6.1.-"><label name="6.6.1.1"></label><label name="6.6.1.2"></label></label></label></label></labels><!-- End time: 20110824_132036_097 -->
