# Supplementary material for: EnzML: multi-label prediction of enzyme classes using InterPro signatures
Source: BMC Bioinformatics. 2012 Apr 25;13:61. doi: 10.1186/1471-2105-13-61 (PMC3483700; doi:10.1186/1471-2105-13-61)
Supplement: Addtional file 11 — SwissProtKEGG data in comma separated format. The compressed file swissprot_join_kegg_csv_data.tar.gz includes comma separated files containing: the list of all Uniprot accession numbers in the SwissProtKEGG set and their (1) EC numbers (swissprot_kegg_proteins_ec.csv), (2) species (swissprot_kegg_species.csv), (3) InterPro signatures identifiers (swissprot_kegg_interpro.csv), (4) InterPro sets (swissprot_kegg_interproset.csv, signatures identifiers separated by a double dash). It also contains all the jackknife (train-test) evaluation results used to compare EnzML with other methods in Additional file 1 (as methods_comparison_all_evaluation_results.csv). [file 1471-2105-13-61-S11.gz]

Archive with 6 entries (5 files):
- methods_comparison_csv_data/swissprot_kegg_proteins_species.csv
- methods_comparison_csv_data/swissprot_kegg_proteins_interpro.csv
- methods_comparison_csv_data/swissprot_kegg_proteins_interprosets.csv
- methods_comparison_csv_data/aphidicola_coli_pneumoniae_all_evaluation_results.csv
- methods_comparison_csv_data/swissprot_kegg_proteins_ec.csv
- methods_comparison_csv_data
