# Supplementary material for: EnzML: multi-label prediction of enzyme classes using InterPro signatures
Source: BMC Bioinformatics. 2012 Apr 25;13:61. doi: 10.1186/1471-2105-13-61 (PMC3483700; doi:10.1186/1471-2105-13-61)
Supplement: Addtional file 11 — SwissProtKEGG data in comma separated format. The compressed file swissprot_join_kegg_csv_data.tar.gz includes comma separated files containing: the list of all Uniprot accession numbers in the SwissProtKEGG set and their (1) EC numbers (swissprot_kegg_proteins_ec.csv), (2) species (swissprot_kegg_species.csv), (3) InterPro signatures identifiers (swissprot_kegg_interpro.csv), (4) InterPro sets (swissprot_kegg_interproset.csv, signatures identifiers separated by a double dash). It also contains all the jackknife (train-test) evaluation results used to compare EnzML with other methods in Additional file 1 (as methods_comparison_all_evaluation_results.csv). [file 1471-2105-13-61-S11.gz › methods_comparison_csv_data/swissprot_kegg_proteins_species.csv]

uniprot_ac	domain	species
A0A4W3	bacteria	Geobacter sulfurreducens
A0A8J8	vertebrates	Canis familiaris
A0AAS4	vertebrates	Sus scrofa
A0AEI7	bacteria	Listeria welshimeri serovar 6b (strain ATCC 35897 / DSM 20650 / SLCC5334)
A0AEJ1	bacteria	Listeria welshimeri serovar 6b (strain ATCC 35897 / DSM 20650 / SLCC5334)
A0AEM0	bacteria	Listeria welshimeri serovar 6b (strain ATCC 35897 / DSM 20650 / SLCC5334)
A0AEM1	bacteria	Listeria welshimeri serovar 6b (strain ATCC 35897 / DSM 20650 / SLCC5334)
A0AEM3	bacteria	Listeria welshimeri serovar 6b (strain ATCC 35897 / DSM 20650 / SLCC5334)
A0AEN0	bacteria	Listeria welshimeri serovar 6b (strain ATCC 35897 / DSM 20650 / SLCC5334)
A0AEN2	bacteria	Listeria welshimeri serovar 6b (strain ATCC 35897 / DSM 20650 / SLCC5334)
A0AEY3	bacteria	Listeria welshimeri serovar 6b (strain ATCC 35897 / DSM 20650 / SLCC5334)
A0AEZ3	bacteria	Listeria welshimeri serovar 6b (strain ATCC 35897 / DSM 20650 / SLCC5334)
A0AEZ5	bacteria	Listeria welshimeri serovar 6b (strain ATCC 35897 / DSM 20650 / SLCC5334)
A0AEZ6	bacteria	Listeria welshimeri serovar 6b (strain ATCC 35897 / DSM 20650 / SLCC5334)
A0AF03	bacteria	Listeria welshimeri serovar 6b (strain ATCC 35897 / DSM 20650 / SLCC5334)
A0AF11	bacteria	Listeria welshimeri serovar 6b (strain ATCC 35897 / DSM 20650 / SLCC5334)
A0AF20	bacteria	Listeria welshimeri serovar 6b (strain ATCC 35897 / DSM 20650 / SLCC5334)
A0AF21	bacteria	Listeria welshimeri serovar 6b (strain ATCC 35897 / DSM 20650 / SLCC5334)
A0AF28	bacteria	Listeria welshimeri serovar 6b (strain ATCC 35897 / DSM 20650 / SLCC5334)
A0AF31	bacteria	Listeria welshimeri serovar 6b (strain ATCC 35897 / DSM 20650 / SLCC5334)
A0AF38	bacteria	Listeria welshimeri serovar 6b (strain ATCC 35897 / DSM 20650 / SLCC5334)
A0AF43	bacteria	Listeria welshimeri serovar 6b (strain ATCC 35897 / DSM 20650 / SLCC5334)
A0AF47	bacteria	Listeria welshimeri serovar 6b (strain ATCC 35897 / DSM 20650 / SLCC5334)
A0AF48	bacteria	Listeria welshimeri serovar 6b (strain ATCC 35897 / DSM 20650 / SLCC5334)
A0AF49	bacteria	Listeria welshimeri serovar 6b (strain ATCC 35897 / DSM 20650 / SLCC5334)
A0AF50	bacteria	Listeria welshimeri serovar 6b (strain ATCC 35897 / DSM 20650 / SLCC5334)
A0AF63	bacteria	Listeria welshimeri serovar 6b (strain ATCC 35897 / DSM 20650 / SLCC5334)
A0AF64	bacteria	Listeria welshimeri serovar 6b (strain ATCC 35897 / DSM 20650 / SLCC5334)
A0AF79	bacteria	Listeria welshimeri serovar 6b (strain ATCC 35897 / DSM 20650 / SLCC5334)
A0AFC3	bacteria	Listeria welshimeri serovar 6b (strain ATCC 35897 / DSM 20650 / SLCC5334)
A0AFC5	bacteria	Listeria welshimeri serovar 6b (strain ATCC 35897 / DSM 20650 / SLCC5334)
A0AFI3	bacteria	Listeria welshimeri serovar 6b (strain ATCC 35897 / DSM 20650 / SLCC5334)
A0AFQ9	bacteria	Listeria welshimeri serovar 6b (strain ATCC 35897 / DSM 20650 / SLCC5334)
A0AFR1	bacteria	Listeria welshimeri serovar 6b (strain ATCC 35897 / DSM 20650 / SLCC5334)
A0AFT6	bacteria	Listeria welshimeri serovar 6b (strain ATCC 35897 / DSM 20650 / SLCC5334)
A0AFU3	bacteria	Listeria welshimeri serovar 6b (strain ATCC 35897 / DSM 20650 / SLCC5334)
A0AFU8	bacteria	Listeria welshimeri serovar 6b (strain ATCC 35897 / DSM 20650 / SLCC5334)
A0AFY0	bacteria	Listeria welshimeri serovar 6b (strain ATCC 35897 / DSM 20650 / SLCC5334)
A0AG13	bacteria	Listeria welshimeri serovar 6b (strain ATCC 35897 / DSM 20650 / SLCC5334)
A0AG14	bacteria	Listeria welshimeri serovar 6b (strain ATCC 35897 / DSM 20650 / SLCC5334)
A0AG15	bacteria	Listeria welshimeri serovar 6b (strain ATCC 35897 / DSM 20650 / SLCC5334)
A0AG16	bacteria	Listeria welshimeri serovar 6b (strain ATCC 35897 / DSM 20650 / SLCC5334)
A0AG17	bacteria	Listeria welshimeri serovar 6b (strain ATCC 35897 / DSM 20650 / SLCC5334)
A0AG18	bacteria	Listeria welshimeri serovar 6b (strain ATCC 35897 / DSM 20650 / SLCC5334)
A0AG20	bacteria	Listeria welshimeri serovar 6b (strain ATCC 35897 / DSM 20650 / SLCC5334)
A0AG21	bacteria	Listeria welshimeri serovar 6b (strain ATCC 35897 / DSM 20650 / SLCC5334)
A0AG36	bacteria	Listeria welshimeri serovar 6b (strain ATCC 35897 / DSM 20650 / SLCC5334)
A0AGP9	bacteria	Listeria welshimeri serovar 6b (strain ATCC 35897 / DSM 20650 / SLCC5334)
A0AGV7	bacteria	Listeria welshimeri serovar 6b (strain ATCC 35897 / DSM 20650 / SLCC5334)
A0AGW6	bacteria	Listeria welshimeri serovar 6b (strain ATCC 35897 / DSM 20650 / SLCC5334)
A0AGY4	bacteria	Listeria welshimeri serovar 6b (strain ATCC 35897 / DSM 20650 / SLCC5334)
A0AH03	bacteria	Listeria welshimeri serovar 6b (strain ATCC 35897 / DSM 20650 / SLCC5334)
A0AH04	bacteria	Listeria welshimeri serovar 6b (strain ATCC 35897 / DSM 20650 / SLCC5334)
A0AH12	bacteria	Listeria welshimeri serovar 6b (strain ATCC 35897 / DSM 20650 / SLCC5334)
A0AH18	bacteria	Listeria welshimeri serovar 6b (strain ATCC 35897 / DSM 20650 / SLCC5334)
A0AH37	bacteria	Listeria welshimeri serovar 6b (strain ATCC 35897 / DSM 20650 / SLCC5334)
A0AH75	bacteria	Listeria welshimeri serovar 6b (strain ATCC 35897 / DSM 20650 / SLCC5334)
A0AH81	bacteria	Listeria welshimeri serovar 6b (strain ATCC 35897 / DSM 20650 / SLCC5334)
A0AH90	bacteria	Listeria welshimeri serovar 6b (strain ATCC 35897 / DSM 20650 / SLCC5334)
A0AH92	bacteria	Listeria welshimeri serovar 6b (strain ATCC 35897 / DSM 20650 / SLCC5334)
A0AHA7	bacteria	Listeria welshimeri serovar 6b (strain ATCC 35897 / DSM 20650 / SLCC5334)
A0AHD1	bacteria	Listeria welshimeri serovar 6b (strain ATCC 35897 / DSM 20650 / SLCC5334)
A0AHD2	bacteria	Listeria welshimeri serovar 6b (strain ATCC 35897 / DSM 20650 / SLCC5334)
A0AHF9	bacteria	Listeria welshimeri serovar 6b (strain ATCC 35897 / DSM 20650 / SLCC5334)
A0AHG0	bacteria	Listeria welshimeri serovar 6b (strain ATCC 35897 / DSM 20650 / SLCC5334)
A0AHG3	bacteria	Listeria welshimeri serovar 6b (strain ATCC 35897 / DSM 20650 / SLCC5334)
A0AHK4	bacteria	Listeria welshimeri serovar 6b (strain ATCC 35897 / DSM 20650 / SLCC5334)
A0AHK7	bacteria	Listeria welshimeri serovar 6b (strain ATCC 35897 / DSM 20650 / SLCC5334)
A0AHS0	bacteria	Listeria welshimeri serovar 6b (strain ATCC 35897 / DSM 20650 / SLCC5334)
A0AHW2	bacteria	Listeria welshimeri serovar 6b (strain ATCC 35897 / DSM 20650 / SLCC5334)
A0AHX3	bacteria	Listeria welshimeri serovar 6b (strain ATCC 35897 / DSM 20650 / SLCC5334)
A0AHX5	bacteria	Listeria welshimeri serovar 6b (strain ATCC 35897 / DSM 20650 / SLCC5334)
A0AHX8	bacteria	Listeria welshimeri serovar 6b (strain ATCC 35897 / DSM 20650 / SLCC5334)
A0AHX9	bacteria	Listeria welshimeri serovar 6b (strain ATCC 35897 / DSM 20650 / SLCC5334)
A0AI64	bacteria	Listeria welshimeri serovar 6b (strain ATCC 35897 / DSM 20650 / SLCC5334)
A0AI65	bacteria	Listeria welshimeri serovar 6b (strain ATCC 35897 / DSM 20650 / SLCC5334)
A0AI70	bacteria	Listeria welshimeri serovar 6b (strain ATCC 35897 / DSM 20650 / SLCC5334)
A0AI71	bacteria	Listeria welshimeri serovar 6b (strain ATCC 35897 / DSM 20650 / SLCC5334)
A0AI76	bacteria	Listeria welshimeri serovar 6b (strain ATCC 35897 / DSM 20650 / SLCC5334)
A0AI80	bacteria	Listeria welshimeri serovar 6b (strain ATCC 35897 / DSM 20650 / SLCC5334)
A0AI81	bacteria	Listeria welshimeri serovar 6b (strain ATCC 35897 / DSM 20650 / SLCC5334)
A0AI82	bacteria	Listeria welshimeri serovar 6b (strain ATCC 35897 / DSM 20650 / SLCC5334)
A0AI83	bacteria	Listeria welshimeri serovar 6b (strain ATCC 35897 / DSM 20650 / SLCC5334)
A0AI91	bacteria	Listeria welshimeri serovar 6b (strain ATCC 35897 / DSM 20650 / SLCC5334)
A0AI95	bacteria	Listeria welshimeri serovar 6b (strain ATCC 35897 / DSM 20650 / SLCC5334)
A0AIA3	bacteria	Listeria welshimeri serovar 6b (strain ATCC 35897 / DSM 20650 / SLCC5334)
A0AIA7	bacteria	Listeria welshimeri serovar 6b (strain ATCC 35897 / DSM 20650 / SLCC5334)
A0AIB4	bacteria	Listeria welshimeri serovar 6b (strain ATCC 35897 / DSM 20650 / SLCC5334)
A0AIB5	bacteria	Listeria welshimeri serovar 6b (strain ATCC 35897 / DSM 20650 / SLCC5334)
A0AIB8	bacteria	Listeria welshimeri serovar 6b (strain ATCC 35897 / DSM 20650 / SLCC5334)
A0AIC0	bacteria	Listeria welshimeri serovar 6b (strain ATCC 35897 / DSM 20650 / SLCC5334)
A0AIC1	bacteria	Listeria welshimeri serovar 6b (strain ATCC 35897 / DSM 20650 / SLCC5334)
A0AIC2	bacteria	Listeria welshimeri serovar 6b (strain ATCC 35897 / DSM 20650 / SLCC5334)
A0AIC6	bacteria	Listeria welshimeri serovar 6b (strain ATCC 35897 / DSM 20650 / SLCC5334)
A0AIC8	bacteria	Listeria welshimeri serovar 6b (strain ATCC 35897 / DSM 20650 / SLCC5334)
A0AID1	bacteria	Listeria welshimeri serovar 6b (strain ATCC 35897 / DSM 20650 / SLCC5334)
A0AID2	bacteria	Listeria welshimeri serovar 6b (strain ATCC 35897 / DSM 20650 / SLCC5334)
A0AID6	bacteria	Listeria welshimeri serovar 6b (strain ATCC 35897 / DSM 20650 / SLCC5334)
A0AIE9	bacteria	Listeria welshimeri serovar 6b (strain ATCC 35897 / DSM 20650 / SLCC5334)
A0AIF0	bacteria	Listeria welshimeri serovar 6b (strain ATCC 35897 / DSM 20650 / SLCC5334)
A0AIF1	bacteria	Listeria welshimeri serovar 6b (strain ATCC 35897 / DSM 20650 / SLCC5334)
A0AIF6	bacteria	Listeria welshimeri serovar 6b (strain ATCC 35897 / DSM 20650 / SLCC5334)
A0AIG0	bacteria	Listeria welshimeri serovar 6b (strain ATCC 35897 / DSM 20650 / SLCC5334)
A0AIG1	bacteria	Listeria welshimeri serovar 6b (strain ATCC 35897 / DSM 20650 / SLCC5334)
A0AIG2	bacteria	Listeria welshimeri serovar 6b (strain ATCC 35897 / DSM 20650 / SLCC5334)
A0AIG3	bacteria	Listeria welshimeri serovar 6b (strain ATCC 35897 / DSM 20650 / SLCC5334)
A0AIG6	bacteria	Listeria welshimeri serovar 6b (strain ATCC 35897 / DSM 20650 / SLCC5334)
A0AIG8	bacteria	Listeria welshimeri serovar 6b (strain ATCC 35897 / DSM 20650 / SLCC5334)
A0AIH1	bacteria	Listeria welshimeri serovar 6b (strain ATCC 35897 / DSM 20650 / SLCC5334)
A0AII3	bacteria	Listeria welshimeri serovar 6b (strain ATCC 35897 / DSM 20650 / SLCC5334)
A0AII5	bacteria	Listeria welshimeri serovar 6b (strain ATCC 35897 / DSM 20650 / SLCC5334)
A0AII6	bacteria	Listeria welshimeri serovar 6b (strain ATCC 35897 / DSM 20650 / SLCC5334)
A0AIJ9	bacteria	Listeria welshimeri serovar 6b (strain ATCC 35897 / DSM 20650 / SLCC5334)
A0AIK0	bacteria	Listeria welshimeri serovar 6b (strain ATCC 35897 / DSM 20650 / SLCC5334)
A0AIK5	bacteria	Listeria welshimeri serovar 6b (strain ATCC 35897 / DSM 20650 / SLCC5334)
A0AIK6	bacteria	Listeria welshimeri serovar 6b (strain ATCC 35897 / DSM 20650 / SLCC5334)
A0AIM3	bacteria	Listeria welshimeri serovar 6b (strain ATCC 35897 / DSM 20650 / SLCC5334)
A0AIM7	bacteria	Listeria welshimeri serovar 6b (strain ATCC 35897 / DSM 20650 / SLCC5334)
A0AIN8	bacteria	Listeria welshimeri serovar 6b (strain ATCC 35897 / DSM 20650 / SLCC5334)
A0AIQ0	bacteria	Listeria welshimeri serovar 6b (strain ATCC 35897 / DSM 20650 / SLCC5334)
A0AIQ1	bacteria	Listeria welshimeri serovar 6b (strain ATCC 35897 / DSM 20650 / SLCC5334)
A0AIQ7	bacteria	Listeria welshimeri serovar 6b (strain ATCC 35897 / DSM 20650 / SLCC5334)
A0AIQ9	bacteria	Listeria welshimeri serovar 6b (strain ATCC 35897 / DSM 20650 / SLCC5334)
A0AIR0	bacteria	Listeria welshimeri serovar 6b (strain ATCC 35897 / DSM 20650 / SLCC5334)
A0AIR1	bacteria	Listeria welshimeri serovar 6b (strain ATCC 35897 / DSM 20650 / SLCC5334)
A0AIR3	bacteria	Listeria welshimeri serovar 6b (strain ATCC 35897 / DSM 20650 / SLCC5334)
A0AIS0	bacteria	Listeria welshimeri serovar 6b (strain ATCC 35897 / DSM 20650 / SLCC5334)
A0AIS2	bacteria	Listeria welshimeri serovar 6b (strain ATCC 35897 / DSM 20650 / SLCC5334)
A0AIS3	bacteria	Listeria welshimeri serovar 6b (strain ATCC 35897 / DSM 20650 / SLCC5334)
A0AIS4	bacteria	Listeria welshimeri serovar 6b (strain ATCC 35897 / DSM 20650 / SLCC5334)
A0AIS5	bacteria	Listeria welshimeri serovar 6b (strain ATCC 35897 / DSM 20650 / SLCC5334)
A0AIS6	bacteria	Listeria welshimeri serovar 6b (strain ATCC 35897 / DSM 20650 / SLCC5334)
A0AIS9	bacteria	Listeria welshimeri serovar 6b (strain ATCC 35897 / DSM 20650 / SLCC5334)
A0AIT7	bacteria	Listeria welshimeri serovar 6b (strain ATCC 35897 / DSM 20650 / SLCC5334)
A0AIU3	bacteria	Listeria welshimeri serovar 6b (strain ATCC 35897 / DSM 20650 / SLCC5334)
A0AIU5	bacteria	Listeria welshimeri serovar 6b (strain ATCC 35897 / DSM 20650 / SLCC5334)
A0AIU6	bacteria	Listeria welshimeri serovar 6b (strain ATCC 35897 / DSM 20650 / SLCC5334)
A0AIV3	bacteria	Listeria welshimeri serovar 6b (strain ATCC 35897 / DSM 20650 / SLCC5334)
A0AIW1	bacteria	Listeria welshimeri serovar 6b (strain ATCC 35897 / DSM 20650 / SLCC5334)
A0AIW8	bacteria	Listeria welshimeri serovar 6b (strain ATCC 35897 / DSM 20650 / SLCC5334)
A0AIX1	bacteria	Listeria welshimeri serovar 6b (strain ATCC 35897 / DSM 20650 / SLCC5334)
A0AIX3	bacteria	Listeria welshimeri serovar 6b (strain ATCC 35897 / DSM 20650 / SLCC5334)
A0AIX9	bacteria	Listeria welshimeri serovar 6b (strain ATCC 35897 / DSM 20650 / SLCC5334)
A0AIY0	bacteria	Listeria welshimeri serovar 6b (strain ATCC 35897 / DSM 20650 / SLCC5334)
A0AIY6	bacteria	Listeria welshimeri serovar 6b (strain ATCC 35897 / DSM 20650 / SLCC5334)
A0AIY7	bacteria	Listeria welshimeri serovar 6b (strain ATCC 35897 / DSM 20650 / SLCC5334)
A0AIY9	bacteria	Listeria welshimeri serovar 6b (strain ATCC 35897 / DSM 20650 / SLCC5334)
A0AIZ1	bacteria	Listeria welshimeri serovar 6b (strain ATCC 35897 / DSM 20650 / SLCC5334)
A0AIZ4	bacteria	Listeria welshimeri serovar 6b (strain ATCC 35897 / DSM 20650 / SLCC5334)
A0AIZ8	bacteria	Listeria welshimeri serovar 6b (strain ATCC 35897 / DSM 20650 / SLCC5334)
A0AJ02	bacteria	Listeria welshimeri serovar 6b (strain ATCC 35897 / DSM 20650 / SLCC5334)
A0AJ05	bacteria	Listeria welshimeri serovar 6b (strain ATCC 35897 / DSM 20650 / SLCC5334)
A0AJ06	bacteria	Listeria welshimeri serovar 6b (strain ATCC 35897 / DSM 20650 / SLCC5334)
A0AJ07	bacteria	Listeria welshimeri serovar 6b (strain ATCC 35897 / DSM 20650 / SLCC5334)
A0AJ08	bacteria	Listeria welshimeri serovar 6b (strain ATCC 35897 / DSM 20650 / SLCC5334)
A0AJ11	bacteria	Listeria welshimeri serovar 6b (strain ATCC 35897 / DSM 20650 / SLCC5334)
A0AJ20	bacteria	Listeria welshimeri serovar 6b (strain ATCC 35897 / DSM 20650 / SLCC5334)
A0AJ21	bacteria	Listeria welshimeri serovar 6b (strain ATCC 35897 / DSM 20650 / SLCC5334)
A0AJ22	bacteria	Listeria welshimeri serovar 6b (strain ATCC 35897 / DSM 20650 / SLCC5334)
A0AJ38	bacteria	Listeria welshimeri serovar 6b (strain ATCC 35897 / DSM 20650 / SLCC5334)
A0AJ40	bacteria	Listeria welshimeri serovar 6b (strain ATCC 35897 / DSM 20650 / SLCC5334)
A0AJ43	bacteria	Listeria welshimeri serovar 6b (strain ATCC 35897 / DSM 20650 / SLCC5334)
A0AJ45	bacteria	Listeria welshimeri serovar 6b (strain ATCC 35897 / DSM 20650 / SLCC5334)
A0AJ48	bacteria	Listeria welshimeri serovar 6b (strain ATCC 35897 / DSM 20650 / SLCC5334)
A0AJ57	bacteria	Listeria welshimeri serovar 6b (strain ATCC 35897 / DSM 20650 / SLCC5334)
A0AJ67	bacteria	Listeria welshimeri serovar 6b (strain ATCC 35897 / DSM 20650 / SLCC5334)
A0AJ79	bacteria	Listeria welshimeri serovar 6b (strain ATCC 35897 / DSM 20650 / SLCC5334)
A0AJ80	bacteria	Listeria welshimeri serovar 6b (strain ATCC 35897 / DSM 20650 / SLCC5334)
A0AJ81	bacteria	Listeria welshimeri serovar 6b (strain ATCC 35897 / DSM 20650 / SLCC5334)
A0AJ82	bacteria	Listeria welshimeri serovar 6b (strain ATCC 35897 / DSM 20650 / SLCC5334)
A0AJ83	bacteria	Listeria welshimeri serovar 6b (strain ATCC 35897 / DSM 20650 / SLCC5334)
A0AJB0	bacteria	Listeria welshimeri serovar 6b (strain ATCC 35897 / DSM 20650 / SLCC5334)
A0AJB1	bacteria	Listeria welshimeri serovar 6b (strain ATCC 35897 / DSM 20650 / SLCC5334)
A0AJB5	bacteria	Listeria welshimeri serovar 6b (strain ATCC 35897 / DSM 20650 / SLCC5334)
A0AJB9	bacteria	Listeria welshimeri serovar 6b (strain ATCC 35897 / DSM 20650 / SLCC5334)
A0AJC4	bacteria	Listeria welshimeri serovar 6b (strain ATCC 35897 / DSM 20650 / SLCC5334)
A0AJC9	bacteria	Listeria welshimeri serovar 6b (strain ATCC 35897 / DSM 20650 / SLCC5334)
A0AJD5	bacteria	Listeria welshimeri serovar 6b (strain ATCC 35897 / DSM 20650 / SLCC5334)
A0AJD9	bacteria	Listeria welshimeri serovar 6b (strain ATCC 35897 / DSM 20650 / SLCC5334)
A0AJE1	bacteria	Listeria welshimeri serovar 6b (strain ATCC 35897 / DSM 20650 / SLCC5334)
A0AJE7	bacteria	Listeria welshimeri serovar 6b (strain ATCC 35897 / DSM 20650 / SLCC5334)
A0AJJ5	bacteria	Listeria welshimeri serovar 6b (strain ATCC 35897 / DSM 20650 / SLCC5334)
A0AJL1	bacteria	Listeria welshimeri serovar 6b (strain ATCC 35897 / DSM 20650 / SLCC5334)
A0AJL9	bacteria	Listeria welshimeri serovar 6b (strain ATCC 35897 / DSM 20650 / SLCC5334)
A0AJM1	bacteria	Listeria welshimeri serovar 6b (strain ATCC 35897 / DSM 20650 / SLCC5334)
A0AJM3	bacteria	Listeria welshimeri serovar 6b (strain ATCC 35897 / DSM 20650 / SLCC5334)
A0AJM4	bacteria	Listeria welshimeri serovar 6b (strain ATCC 35897 / DSM 20650 / SLCC5334)
A0AJM6	bacteria	Listeria welshimeri serovar 6b (strain ATCC 35897 / DSM 20650 / SLCC5334)
A0AJN4	bacteria	Listeria welshimeri serovar 6b (strain ATCC 35897 / DSM 20650 / SLCC5334)
A0AJP1	bacteria	Listeria welshimeri serovar 6b (strain ATCC 35897 / DSM 20650 / SLCC5334)
A0AJP5	bacteria	Listeria welshimeri serovar 6b (strain ATCC 35897 / DSM 20650 / SLCC5334)
A0AJP7	bacteria	Listeria welshimeri serovar 6b (strain ATCC 35897 / DSM 20650 / SLCC5334)
A0AJP8	bacteria	Listeria welshimeri serovar 6b (strain ATCC 35897 / DSM 20650 / SLCC5334)
A0AJQ2	bacteria	Listeria welshimeri serovar 6b (strain ATCC 35897 / DSM 20650 / SLCC5334)
A0AJQ7	bacteria	Listeria welshimeri serovar 6b (strain ATCC 35897 / DSM 20650 / SLCC5334)
A0AJR0	bacteria	Listeria welshimeri serovar 6b (strain ATCC 35897 / DSM 20650 / SLCC5334)
A0AJR1	bacteria	Listeria welshimeri serovar 6b (strain ATCC 35897 / DSM 20650 / SLCC5334)
A0AJS1	bacteria	Listeria welshimeri serovar 6b (strain ATCC 35897 / DSM 20650 / SLCC5334)
A0AJS6	bacteria	Listeria welshimeri serovar 6b (strain ATCC 35897 / DSM 20650 / SLCC5334)
A0AJS8	bacteria	Listeria welshimeri serovar 6b (strain ATCC 35897 / DSM 20650 / SLCC5334)
A0AJT1	bacteria	Listeria welshimeri serovar 6b (strain ATCC 35897 / DSM 20650 / SLCC5334)
A0AJT7	bacteria	Listeria welshimeri serovar 6b (strain ATCC 35897 / DSM 20650 / SLCC5334)
A0AJT8	bacteria	Listeria welshimeri serovar 6b (strain ATCC 35897 / DSM 20650 / SLCC5334)
A0AJT9	bacteria	Listeria welshimeri serovar 6b (strain ATCC 35897 / DSM 20650 / SLCC5334)
A0AJU0	bacteria	Listeria welshimeri serovar 6b (strain ATCC 35897 / DSM 20650 / SLCC5334)
A0AJU2	bacteria	Listeria welshimeri serovar 6b (strain ATCC 35897 / DSM 20650 / SLCC5334)
A0AJU3	bacteria	Listeria welshimeri serovar 6b (strain ATCC 35897 / DSM 20650 / SLCC5334)
A0AJU5	bacteria	Listeria welshimeri serovar 6b (strain ATCC 35897 / DSM 20650 / SLCC5334)
A0AJU9	bacteria	Listeria welshimeri serovar 6b (strain ATCC 35897 / DSM 20650 / SLCC5334)
A0AJW1	bacteria	Listeria welshimeri serovar 6b (strain ATCC 35897 / DSM 20650 / SLCC5334)
A0AJW4	bacteria	Listeria welshimeri serovar 6b (strain ATCC 35897 / DSM 20650 / SLCC5334)
A0AJW5	bacteria	Listeria welshimeri serovar 6b (strain ATCC 35897 / DSM 20650 / SLCC5334)
A0AJY0	bacteria	Listeria welshimeri serovar 6b (strain ATCC 35897 / DSM 20650 / SLCC5334)
A0AJY2	bacteria	Listeria welshimeri serovar 6b (strain ATCC 35897 / DSM 20650 / SLCC5334)
A0AJY7	bacteria	Listeria welshimeri serovar 6b (strain ATCC 35897 / DSM 20650 / SLCC5334)
A0AJZ0	bacteria	Listeria welshimeri serovar 6b (strain ATCC 35897 / DSM 20650 / SLCC5334)
A0AK01	bacteria	Listeria welshimeri serovar 6b (strain ATCC 35897 / DSM 20650 / SLCC5334)
A0AK05	bacteria	Listeria welshimeri serovar 6b (strain ATCC 35897 / DSM 20650 / SLCC5334)
A0AK06	bacteria	Listeria welshimeri serovar 6b (strain ATCC 35897 / DSM 20650 / SLCC5334)
A0AK07	bacteria	Listeria welshimeri serovar 6b (strain ATCC 35897 / DSM 20650 / SLCC5334)
A0AK10	bacteria	Listeria welshimeri serovar 6b (strain ATCC 35897 / DSM 20650 / SLCC5334)
A0AK11	bacteria	Listeria welshimeri serovar 6b (strain ATCC 35897 / DSM 20650 / SLCC5334)
A0AK12	bacteria	Listeria welshimeri serovar 6b (strain ATCC 35897 / DSM 20650 / SLCC5334)
A0AK35	bacteria	Listeria welshimeri serovar 6b (strain ATCC 35897 / DSM 20650 / SLCC5334)
A0AK37	bacteria	Listeria welshimeri serovar 6b (strain ATCC 35897 / DSM 20650 / SLCC5334)
A0AK39	bacteria	Listeria welshimeri serovar 6b (strain ATCC 35897 / DSM 20650 / SLCC5334)
A0AK40	bacteria	Listeria welshimeri serovar 6b (strain ATCC 35897 / DSM 20650 / SLCC5334)
A0AK41	bacteria	Listeria welshimeri serovar 6b (strain ATCC 35897 / DSM 20650 / SLCC5334)
A0AK43	bacteria	Listeria welshimeri serovar 6b (strain ATCC 35897 / DSM 20650 / SLCC5334)
A0AK45	bacteria	Listeria welshimeri serovar 6b (strain ATCC 35897 / DSM 20650 / SLCC5334)
A0AK48	bacteria	Listeria welshimeri serovar 6b (strain ATCC 35897 / DSM 20650 / SLCC5334)
A0AK49	bacteria	Listeria welshimeri serovar 6b (strain ATCC 35897 / DSM 20650 / SLCC5334)
A0AK51	bacteria	Listeria welshimeri serovar 6b (strain ATCC 35897 / DSM 20650 / SLCC5334)
A0AK62	bacteria	Listeria welshimeri serovar 6b (strain ATCC 35897 / DSM 20650 / SLCC5334)
A0AK63	bacteria	Listeria welshimeri serovar 6b (strain ATCC 35897 / DSM 20650 / SLCC5334)
A0AK66	bacteria	Listeria welshimeri serovar 6b (strain ATCC 35897 / DSM 20650 / SLCC5334)
A0AK80	bacteria	Listeria welshimeri serovar 6b (strain ATCC 35897 / DSM 20650 / SLCC5334)
A0AK82	bacteria	Listeria welshimeri serovar 6b (strain ATCC 35897 / DSM 20650 / SLCC5334)
A0AK88	bacteria	Listeria welshimeri serovar 6b (strain ATCC 35897 / DSM 20650 / SLCC5334)
A0AK91	bacteria	Listeria welshimeri serovar 6b (strain ATCC 35897 / DSM 20650 / SLCC5334)
A0AK92	bacteria	Listeria welshimeri serovar 6b (strain ATCC 35897 / DSM 20650 / SLCC5334)
A0AK94	bacteria	Listeria welshimeri serovar 6b (strain ATCC 35897 / DSM 20650 / SLCC5334)
A0AK95	bacteria	Listeria welshimeri serovar 6b (strain ATCC 35897 / DSM 20650 / SLCC5334)
A0AKA1	bacteria	Listeria welshimeri serovar 6b (strain ATCC 35897 / DSM 20650 / SLCC5334)
A0AKC4	bacteria	Listeria welshimeri serovar 6b (strain ATCC 35897 / DSM 20650 / SLCC5334)
A0AKC5	bacteria	Listeria welshimeri serovar 6b (strain ATCC 35897 / DSM 20650 / SLCC5334)
A0AKD0	bacteria	Listeria welshimeri serovar 6b (strain ATCC 35897 / DSM 20650 / SLCC5334)
A0AKD5	bacteria	Listeria welshimeri serovar 6b (strain ATCC 35897 / DSM 20650 / SLCC5334)
A0AKD7	bacteria	Listeria welshimeri serovar 6b (strain ATCC 35897 / DSM 20650 / SLCC5334)
A0AKE1	bacteria	Listeria welshimeri serovar 6b (strain ATCC 35897 / DSM 20650 / SLCC5334)
A0AKE2	bacteria	Listeria welshimeri serovar 6b (strain ATCC 35897 / DSM 20650 / SLCC5334)
A0AKE7	bacteria	Listeria welshimeri serovar 6b (strain ATCC 35897 / DSM 20650 / SLCC5334)
A0AKF8	bacteria	Listeria welshimeri serovar 6b (strain ATCC 35897 / DSM 20650 / SLCC5334)
A0AKG3	bacteria	Listeria welshimeri serovar 6b (strain ATCC 35897 / DSM 20650 / SLCC5334)
A0AKH0	bacteria	Listeria welshimeri serovar 6b (strain ATCC 35897 / DSM 20650 / SLCC5334)
A0AKH5	bacteria	Listeria welshimeri serovar 6b (strain ATCC 35897 / DSM 20650 / SLCC5334)
A0AKH6	bacteria	Listeria welshimeri serovar 6b (strain ATCC 35897 / DSM 20650 / SLCC5334)
A0AKH9	bacteria	Listeria welshimeri serovar 6b (strain ATCC 35897 / DSM 20650 / SLCC5334)
A0AKI2	bacteria	Listeria welshimeri serovar 6b (strain ATCC 35897 / DSM 20650 / SLCC5334)
A0AKJ7	bacteria	Listeria welshimeri serovar 6b (strain ATCC 35897 / DSM 20650 / SLCC5334)
A0AKJ8	bacteria	Listeria welshimeri serovar 6b (strain ATCC 35897 / DSM 20650 / SLCC5334)
A0AKK8	bacteria	Listeria welshimeri serovar 6b (strain ATCC 35897 / DSM 20650 / SLCC5334)
A0AKK9	bacteria	Listeria welshimeri serovar 6b (strain ATCC 35897 / DSM 20650 / SLCC5334)
A0AKL8	bacteria	Listeria welshimeri serovar 6b (strain ATCC 35897 / DSM 20650 / SLCC5334)
A0AKM3	bacteria	Listeria welshimeri serovar 6b (strain ATCC 35897 / DSM 20650 / SLCC5334)
A0AKV8	bacteria	Listeria welshimeri serovar 6b (strain ATCC 35897 / DSM 20650 / SLCC5334)
A0AKW5	bacteria	Listeria welshimeri serovar 6b (strain ATCC 35897 / DSM 20650 / SLCC5334)
A0AL52	bacteria	Listeria welshimeri serovar 6b (strain ATCC 35897 / DSM 20650 / SLCC5334)
A0ALA8	bacteria	Listeria welshimeri serovar 6b (strain ATCC 35897 / DSM 20650 / SLCC5334)
A0ALD2	bacteria	Listeria welshimeri serovar 6b (strain ATCC 35897 / DSM 20650 / SLCC5334)
A0ALD9	bacteria	Listeria welshimeri serovar 6b (strain ATCC 35897 / DSM 20650 / SLCC5334)
A0ALE0	bacteria	Listeria welshimeri serovar 6b (strain ATCC 35897 / DSM 20650 / SLCC5334)
A0ALE2	bacteria	Listeria welshimeri serovar 6b (strain ATCC 35897 / DSM 20650 / SLCC5334)
A0ALF6	bacteria	Listeria welshimeri serovar 6b (strain ATCC 35897 / DSM 20650 / SLCC5334)
A0ALF8	bacteria	Listeria welshimeri serovar 6b (strain ATCC 35897 / DSM 20650 / SLCC5334)
A0ALG5	bacteria	Listeria welshimeri serovar 6b (strain ATCC 35897 / DSM 20650 / SLCC5334)
A0ALG7	bacteria	Listeria welshimeri serovar 6b (strain ATCC 35897 / DSM 20650 / SLCC5334)
A0ALI7	bacteria	Listeria welshimeri serovar 6b (strain ATCC 35897 / DSM 20650 / SLCC5334)
A0ALJ4	bacteria	Listeria welshimeri serovar 6b (strain ATCC 35897 / DSM 20650 / SLCC5334)
A0ALK8	bacteria	Listeria welshimeri serovar 6b (strain ATCC 35897 / DSM 20650 / SLCC5334)
A0ALL3	bacteria	Listeria welshimeri serovar 6b (strain ATCC 35897 / DSM 20650 / SLCC5334)
A0ALL5	bacteria	Listeria welshimeri serovar 6b (strain ATCC 35897 / DSM 20650 / SLCC5334)
A0ALM3	bacteria	Listeria welshimeri serovar 6b (strain ATCC 35897 / DSM 20650 / SLCC5334)
A0ALM4	bacteria	Listeria welshimeri serovar 6b (strain ATCC 35897 / DSM 20650 / SLCC5334)
A0ALM8	bacteria	Listeria welshimeri serovar 6b (strain ATCC 35897 / DSM 20650 / SLCC5334)
A0ALN0	bacteria	Listeria welshimeri serovar 6b (strain ATCC 35897 / DSM 20650 / SLCC5334)
A0ALN3	bacteria	Listeria welshimeri serovar 6b (strain ATCC 35897 / DSM 20650 / SLCC5334)
A0ALP7	bacteria	Listeria welshimeri serovar 6b (strain ATCC 35897 / DSM 20650 / SLCC5334)
A0ALT2	bacteria	Listeria welshimeri serovar 6b (strain ATCC 35897 / DSM 20650 / SLCC5334)
A0ALT3	bacteria	Listeria welshimeri serovar 6b (strain ATCC 35897 / DSM 20650 / SLCC5334)
A0ALT4	bacteria	Listeria welshimeri serovar 6b (strain ATCC 35897 / DSM 20650 / SLCC5334)
A0ALU1	bacteria	Listeria welshimeri serovar 6b (strain ATCC 35897 / DSM 20650 / SLCC5334)
A0ALU2	bacteria	Listeria welshimeri serovar 6b (strain ATCC 35897 / DSM 20650 / SLCC5334)
A0ALU3	bacteria	Listeria welshimeri serovar 6b (strain ATCC 35897 / DSM 20650 / SLCC5334)
A0ALU4	bacteria	Listeria welshimeri serovar 6b (strain ATCC 35897 / DSM 20650 / SLCC5334)
A0ALU5	bacteria	Listeria welshimeri serovar 6b (strain ATCC 35897 / DSM 20650 / SLCC5334)
A0ALU6	bacteria	Listeria welshimeri serovar 6b (strain ATCC 35897 / DSM 20650 / SLCC5334)
A0ALU7	bacteria	Listeria welshimeri serovar 6b (strain ATCC 35897 / DSM 20650 / SLCC5334)
A0ALU9	bacteria	Listeria welshimeri serovar 6b (strain ATCC 35897 / DSM 20650 / SLCC5334)
A0ALV0	bacteria	Listeria welshimeri serovar 6b (strain ATCC 35897 / DSM 20650 / SLCC5334)
A0ALV1	bacteria	Listeria welshimeri serovar 6b (strain ATCC 35897 / DSM 20650 / SLCC5334)
A0ALV2	bacteria	Listeria welshimeri serovar 6b (strain ATCC 35897 / DSM 20650 / SLCC5334)
A0ALV3	bacteria	Listeria welshimeri serovar 6b (strain ATCC 35897 / DSM 20650 / SLCC5334)
A0ALV4	bacteria	Listeria welshimeri serovar 6b (strain ATCC 35897 / DSM 20650 / SLCC5334)
A0ALV5	bacteria	Listeria welshimeri serovar 6b (strain ATCC 35897 / DSM 20650 / SLCC5334)
A0ALV6	bacteria	Listeria welshimeri serovar 6b (strain ATCC 35897 / DSM 20650 / SLCC5334)
A0ALV7	bacteria	Listeria welshimeri serovar 6b (strain ATCC 35897 / DSM 20650 / SLCC5334)
A0ALV8	bacteria	Listeria welshimeri serovar 6b (strain ATCC 35897 / DSM 20650 / SLCC5334)
A0ALV9	bacteria	Listeria welshimeri serovar 6b (strain ATCC 35897 / DSM 20650 / SLCC5334)
A0ALW0	bacteria	Listeria welshimeri serovar 6b (strain ATCC 35897 / DSM 20650 / SLCC5334)
A0ALW1	bacteria	Listeria welshimeri serovar 6b (strain ATCC 35897 / DSM 20650 / SLCC5334)
A0ALW2	bacteria	Listeria welshimeri serovar 6b (strain ATCC 35897 / DSM 20650 / SLCC5334)
A0ALW3	bacteria	Listeria welshimeri serovar 6b (strain ATCC 35897 / DSM 20650 / SLCC5334)
A0ALW4	bacteria	Listeria welshimeri serovar 6b (strain ATCC 35897 / DSM 20650 / SLCC5334)
A0ALW5	bacteria	Listeria welshimeri serovar 6b (strain ATCC 35897 / DSM 20650 / SLCC5334)
A0ALW6	bacteria	Listeria welshimeri serovar 6b (strain ATCC 35897 / DSM 20650 / SLCC5334)
A0ALW7	bacteria	Listeria welshimeri serovar 6b (strain ATCC 35897 / DSM 20650 / SLCC5334)
A0ALW8	bacteria	Listeria welshimeri serovar 6b (strain ATCC 35897 / DSM 20650 / SLCC5334)
A0ALW9	bacteria	Listeria welshimeri serovar 6b (strain ATCC 35897 / DSM 20650 / SLCC5334)
A0ALZ0	bacteria	Listeria welshimeri serovar 6b (strain ATCC 35897 / DSM 20650 / SLCC5334)
A0ALZ1	bacteria	Listeria welshimeri serovar 6b (strain ATCC 35897 / DSM 20650 / SLCC5334)
A0AM15	bacteria	Listeria welshimeri serovar 6b (strain ATCC 35897 / DSM 20650 / SLCC5334)
A0AM16	bacteria	Listeria welshimeri serovar 6b (strain ATCC 35897 / DSM 20650 / SLCC5334)
A0AM17	bacteria	Listeria welshimeri serovar 6b (strain ATCC 35897 / DSM 20650 / SLCC5334)
A0AM28	bacteria	Listeria welshimeri serovar 6b (strain ATCC 35897 / DSM 20650 / SLCC5334)
A0AM39	bacteria	Listeria welshimeri serovar 6b (strain ATCC 35897 / DSM 20650 / SLCC5334)
A0AM40	bacteria	Listeria welshimeri serovar 6b (strain ATCC 35897 / DSM 20650 / SLCC5334)
A0AM81	bacteria	Listeria welshimeri serovar 6b (strain ATCC 35897 / DSM 20650 / SLCC5334)
A0AMA3	bacteria	Listeria welshimeri serovar 6b (strain ATCC 35897 / DSM 20650 / SLCC5334)
A0AMC3	bacteria	Listeria welshimeri serovar 6b (strain ATCC 35897 / DSM 20650 / SLCC5334)
A0AMC4	bacteria	Listeria welshimeri serovar 6b (strain ATCC 35897 / DSM 20650 / SLCC5334)
A0AMD1	bacteria	Listeria welshimeri serovar 6b (strain ATCC 35897 / DSM 20650 / SLCC5334)
A0AMG4	bacteria	Listeria welshimeri serovar 6b (strain ATCC 35897 / DSM 20650 / SLCC5334)
A0AMG5	bacteria	Listeria welshimeri serovar 6b (strain ATCC 35897 / DSM 20650 / SLCC5334)
A0AVK6	vertebrates	Homo sapiens
A0AW23	bacteria	Arthrobacter sp. (strain FB24)
A0AWV9	bacteria	Arthrobacter sp. (strain FB24)
A0AWY9	bacteria	Burkholderia cenocepacia (strain HI2424)
A0AXI7	bacteria	Burkholderia cenocepacia (strain HI2424)
A0AXK2	bacteria	Burkholderia cenocepacia (strain HI2424)
A0AXR0	bacteria	Burkholderia cenocepacia (strain HI2424)
A0AXY5	bacteria	Burkholderia cenocepacia (strain HI2424)
A0AYH4	bacteria	Burkholderia cenocepacia (strain HI2424)
A0AYX8	bacteria	Burkholderia cenocepacia (strain HI2424)
A0AYY8	bacteria	Burkholderia cenocepacia (strain HI2424)
A0AYZ0	bacteria	Burkholderia cenocepacia (strain HI2424)
A0AYZ2	bacteria	Burkholderia cenocepacia (strain HI2424)
A0AZ43	bacteria	Burkholderia cenocepacia (strain HI2424)
A0AZ60	bacteria	Burkholderia cenocepacia (strain HI2424)
A0AZ67	bacteria	Burkholderia cenocepacia (strain HI2424)
A0AZ71	bacteria	Burkholderia cenocepacia (strain HI2424)
A0AZQ0	bacteria	Burkholderia cenocepacia (strain HI2424)
A0B0M1	bacteria	Burkholderia cenocepacia (strain HI2424)
A0B0V3	bacteria	Burkholderia cenocepacia (strain HI2424)
A0B137	bacteria	Burkholderia cenocepacia (strain HI2424)
A0B1L8	bacteria	Burkholderia cenocepacia (strain HI2424)
A0B1M7	bacteria	Burkholderia cenocepacia (strain HI2424)
A0B212	bacteria	Burkholderia cenocepacia (strain HI2424)
A0B297	bacteria	Burkholderia cenocepacia (strain HI2424)
A0B2F5	bacteria	Burkholderia cenocepacia (strain HI2424)
A0B2F6	bacteria	Burkholderia cenocepacia (strain HI2424)
A0B2F7	bacteria	Burkholderia cenocepacia (strain HI2424)
A0B2Q6	bacteria	Burkholderia cenocepacia (strain HI2424)
A0B2Y5	bacteria	Burkholderia cenocepacia (strain HI2424)
A0B2Z3	bacteria	Burkholderia cenocepacia (strain HI2424)
A0B3Q5	bacteria	Burkholderia cenocepacia (strain HI2424)
A0B3W7	bacteria	Burkholderia cenocepacia (strain HI2424)
A0B3Z7	bacteria	Burkholderia cenocepacia (strain HI2424)
A0B459	bacteria	Burkholderia cenocepacia (strain HI2424)
A0B466	bacteria	Burkholderia cenocepacia (strain HI2424)
A0B471	bacteria	Burkholderia cenocepacia (strain HI2424)
A0B532	archaea	Methanosaeta thermophila (strain DSM 6194 / PT)
A0B533	archaea	Methanosaeta thermophila (strain DSM 6194 / PT)
A0B555	archaea	Methanosaeta thermophila (strain DSM 6194 / PT)
A0B560	archaea	Methanosaeta thermophila (strain DSM 6194 / PT)
A0B562	archaea	Methanosaeta thermophila (strain DSM 6194 / PT)
A0B563	archaea	Methanosaeta thermophila (strain DSM 6194 / PT)
A0B577	archaea	Methanosaeta thermophila (strain DSM 6194 / PT)
A0B5A7	archaea	Methanosaeta thermophila (strain DSM 6194 / PT)
A0B5B1	archaea	Methanosaeta thermophila (strain DSM 6194 / PT)
A0B5C6	archaea	Methanosaeta thermophila (strain DSM 6194 / PT)
A0B5C7	archaea	Methanosaeta thermophila (strain DSM 6194 / PT)
A0B5D0	archaea	Methanosaeta thermophila (strain DSM 6194 / PT)
A0B5E0	archaea	Methanosaeta thermophila (strain DSM 6194 / PT)
A0B5E6	archaea	Methanosaeta thermophila (strain DSM 6194 / PT)
A0B5E9	archaea	Methanosaeta thermophila (strain DSM 6194 / PT)
A0B5H8	archaea	Methanosaeta thermophila (strain DSM 6194 / PT)
A0B5I7	archaea	Methanosaeta thermophila (strain DSM 6194 / PT)
A0B5J1	archaea	Methanosaeta thermophila (strain DSM 6194 / PT)
A0B5K5	archaea	Methanosaeta thermophila (strain DSM 6194 / PT)
A0B5K9	archaea	Methanosaeta thermophila (strain DSM 6194 / PT)
A0B5N0	archaea	Methanosaeta thermophila (strain DSM 6194 / PT)
A0B5N2	archaea	Methanosaeta thermophila (strain DSM 6194 / PT)
A0B5P0	archaea	Methanosaeta thermophila (strain DSM 6194 / PT)
A0B5P3	archaea	Methanosaeta thermophila (strain DSM 6194 / PT)
A0B5P4	archaea	Methanosaeta thermophila (strain DSM 6194 / PT)
A0B5P5	archaea	Methanosaeta thermophila (strain DSM 6194 / PT)
A0B5Q5	archaea	Methanosaeta thermophila (strain DSM 6194 / PT)
A0B5S0	archaea	Methanosaeta thermophila (strain DSM 6194 / PT)
A0B5T8	archaea	Methanosaeta thermophila (strain DSM 6194 / PT)
A0B5U4	archaea	Methanosaeta thermophila (strain DSM 6194 / PT)
A0B5U7	archaea	Methanosaeta thermophila (strain DSM 6194 / PT)
A0B601	archaea	Methanosaeta thermophila (strain DSM 6194 / PT)
A0B603	archaea	Methanosaeta thermophila (strain DSM 6194 / PT)
A0B632	archaea	Methanosaeta thermophila (strain DSM 6194 / PT)
A0B635	archaea	Methanosaeta thermophila (strain DSM 6194 / PT)
A0B638	archaea	Methanosaeta thermophila (strain DSM 6194 / PT)
A0B645	archaea	Methanosaeta thermophila (strain DSM 6194 / PT)
A0B688	archaea	Methanosaeta thermophila (strain DSM 6194 / PT)
A0B6C1	archaea	Methanosaeta thermophila (strain DSM 6194 / PT)
A0B6C9	archaea	Methanosaeta thermophila (strain DSM 6194 / PT)
A0B6D7	archaea	Methanosaeta thermophila (strain DSM 6194 / PT)
A0B6E1	archaea	Methanosaeta thermophila (strain DSM 6194 / PT)
A0B6E5	archaea	Methanosaeta thermophila (strain DSM 6194 / PT)
A0B6E6	archaea	Methanosaeta thermophila (strain DSM 6194 / PT)
A0B6E7	archaea	Methanosaeta thermophila (strain DSM 6194 / PT)
A0B6E8	archaea	Methanosaeta thermophila (strain DSM 6194 / PT)
A0B6F6	archaea	Methanosaeta thermophila (strain DSM 6194 / PT)
A0B6F9	archaea	Methanosaeta thermophila (strain DSM 6194 / PT)
A0B6I9	archaea	Methanosaeta thermophila (strain DSM 6194 / PT)
A0B6K7	archaea	Methanosaeta thermophila (strain DSM 6194 / PT)
A0B6L2	archaea	Methanosaeta thermophila (strain DSM 6194 / PT)
A0B6X3	archaea	Methanosaeta thermophila (strain DSM 6194 / PT)
A0B6X8	archaea	Methanosaeta thermophila (strain DSM 6194 / PT)
A0B6Y9	archaea	Methanosaeta thermophila (strain DSM 6194 / PT)
A0B742	archaea	Methanosaeta thermophila (strain DSM 6194 / PT)
A0B747	archaea	Methanosaeta thermophila (strain DSM 6194 / PT)
A0B796	archaea	Methanosaeta thermophila (strain DSM 6194 / PT)
A0B7B7	archaea	Methanosaeta thermophila (strain DSM 6194 / PT)
A0B7C2	archaea	Methanosaeta thermophila (strain DSM 6194 / PT)
A0B7D7	archaea	Methanosaeta thermophila (strain DSM 6194 / PT)
A0B7E1	archaea	Methanosaeta thermophila (strain DSM 6194 / PT)
A0B7E8	archaea	Methanosaeta thermophila (strain DSM 6194 / PT)
A0B7F2	archaea	Methanosaeta thermophila (strain DSM 6194 / PT)
A0B7F9	archaea	Methanosaeta thermophila (strain DSM 6194 / PT)
A0B7H6	archaea	Methanosaeta thermophila (strain DSM 6194 / PT)
A0B7K2	archaea	Methanosaeta thermophila (strain DSM 6194 / PT)
A0B7N4	archaea	Methanosaeta thermophila (strain DSM 6194 / PT)
A0B7P3	archaea	Methanosaeta thermophila (strain DSM 6194 / PT)
A0B7Q2	archaea	Methanosaeta thermophila (strain DSM 6194 / PT)
A0B7U9	archaea	Methanosaeta thermophila (strain DSM 6194 / PT)
A0B7V0	archaea	Methanosaeta thermophila (strain DSM 6194 / PT)
A0B7V4	archaea	Methanosaeta thermophila (strain DSM 6194 / PT)
A0B7W4	archaea	Methanosaeta thermophila (strain DSM 6194 / PT)
A0B7Y8	archaea	Methanosaeta thermophila (strain DSM 6194 / PT)
A0B7Z0	archaea	Methanosaeta thermophila (strain DSM 6194 / PT)
A0B879	archaea	Methanosaeta thermophila (strain DSM 6194 / PT)
A0B885	archaea	Methanosaeta thermophila (strain DSM 6194 / PT)
A0B886	archaea	Methanosaeta thermophila (strain DSM 6194 / PT)
A0B8B0	archaea	Methanosaeta thermophila (strain DSM 6194 / PT)
A0B8B3	archaea	Methanosaeta thermophila (strain DSM 6194 / PT)
A0B8D4	archaea	Methanosaeta thermophila (strain DSM 6194 / PT)
A0B8J2	archaea	Methanosaeta thermophila (strain DSM 6194 / PT)
A0B8J6	archaea	Methanosaeta thermophila (strain DSM 6194 / PT)
A0B8J7	archaea	Methanosaeta thermophila (strain DSM 6194 / PT)
A0B8K5	archaea	Methanosaeta thermophila (strain DSM 6194 / PT)
A0B8K9	archaea	Methanosaeta thermophila (strain DSM 6194 / PT)
A0B8L1	archaea	Methanosaeta thermophila (strain DSM 6194 / PT)
A0B8L2	archaea	Methanosaeta thermophila (strain DSM 6194 / PT)
A0B8M6	archaea	Methanosaeta thermophila (strain DSM 6194 / PT)
A0B8N3	archaea	Methanosaeta thermophila (strain DSM 6194 / PT)
A0B8P7	archaea	Methanosaeta thermophila (strain DSM 6194 / PT)
A0B8Q1	archaea	Methanosaeta thermophila (strain DSM 6194 / PT)
A0B8Q6	archaea	Methanosaeta thermophila (strain DSM 6194 / PT)
A0B8Q8	archaea	Methanosaeta thermophila (strain DSM 6194 / PT)
A0B8S7	archaea	Methanosaeta thermophila (strain DSM 6194 / PT)
A0B8S8	archaea	Methanosaeta thermophila (strain DSM 6194 / PT)
A0B8S9	archaea	Methanosaeta thermophila (strain DSM 6194 / PT)
A0B8V5	archaea	Methanosaeta thermophila (strain DSM 6194 / PT)
A0B8V8	archaea	Methanosaeta thermophila (strain DSM 6194 / PT)
A0B8W0	archaea	Methanosaeta thermophila (strain DSM 6194 / PT)
A0B922	archaea	Methanosaeta thermophila (strain DSM 6194 / PT)
A0B923	archaea	Methanosaeta thermophila (strain DSM 6194 / PT)
A0B966	archaea	Methanosaeta thermophila (strain DSM 6194 / PT)
A0B976	archaea	Methanosaeta thermophila (strain DSM 6194 / PT)
A0B977	archaea	Methanosaeta thermophila (strain DSM 6194 / PT)
A0B993	archaea	Methanosaeta thermophila (strain DSM 6194 / PT)
A0B999	archaea	Methanosaeta thermophila (strain DSM 6194 / PT)
A0B9A2	archaea	Methanosaeta thermophila (strain DSM 6194 / PT)
A0B9D8	archaea	Methanosaeta thermophila (strain DSM 6194 / PT)
A0B9G1	archaea	Methanosaeta thermophila (strain DSM 6194 / PT)
A0B9G7	archaea	Methanosaeta thermophila (strain DSM 6194 / PT)
A0B9K2	archaea	Methanosaeta thermophila (strain DSM 6194 / PT)
A0B9L1	archaea	Methanosaeta thermophila (strain DSM 6194 / PT)
A0B9L2	archaea	Methanosaeta thermophila (strain DSM 6194 / PT)
A0B9L3	archaea	Methanosaeta thermophila (strain DSM 6194 / PT)
A0B9M9	archaea	Methanosaeta thermophila (strain DSM 6194 / PT)
A0B9N3	archaea	Methanosaeta thermophila (strain DSM 6194 / PT)
A0B9N7	archaea	Methanosaeta thermophila (strain DSM 6194 / PT)
A0B9P3	archaea	Methanosaeta thermophila (strain DSM 6194 / PT)
A0B9P8	archaea	Methanosaeta thermophila (strain DSM 6194 / PT)
A0B9S8	archaea	Methanosaeta thermophila (strain DSM 6194 / PT)
A0B9U1	archaea	Methanosaeta thermophila (strain DSM 6194 / PT)
A0B9U5	archaea	Methanosaeta thermophila (strain DSM 6194 / PT)
A0B9U9	archaea	Methanosaeta thermophila (strain DSM 6194 / PT)
A0B9V0	archaea	Methanosaeta thermophila (strain DSM 6194 / PT)
A0B9V1	archaea	Methanosaeta thermophila (strain DSM 6194 / PT)
A0B9V4	archaea	Methanosaeta thermophila (strain DSM 6194 / PT)
A0B9V5	archaea	Methanosaeta thermophila (strain DSM 6194 / PT)
A0B9V9	archaea	Methanosaeta thermophila (strain DSM 6194 / PT)
A0B9W0	archaea	Methanosaeta thermophila (strain DSM 6194 / PT)
A0B9W3	archaea	Methanosaeta thermophila (strain DSM 6194 / PT)
A0B9W4	archaea	Methanosaeta thermophila (strain DSM 6194 / PT)
A0B9W5	archaea	Methanosaeta thermophila (strain DSM 6194 / PT)
A0B9W6	archaea	Methanosaeta thermophila (strain DSM 6194 / PT)
A0B9W7	archaea	Methanosaeta thermophila (strain DSM 6194 / PT)
A0B9W9	archaea	Methanosaeta thermophila (strain DSM 6194 / PT)
A0B9X0	archaea	Methanosaeta thermophila (strain DSM 6194 / PT)
A0B9X4	archaea	Methanosaeta thermophila (strain DSM 6194 / PT)
A0BD73	invertebrates	Paramecium tetraurelia
A0BD92	invertebrates	Paramecium tetraurelia
A0CCD2	invertebrates	Paramecium tetraurelia
A0CEY2	invertebrates	Paramecium tetraurelia
A0CNL9	invertebrates	Paramecium tetraurelia
A0CUB5	invertebrates	Paramecium tetraurelia
A0DSB3	invertebrates	Paramecium tetraurelia
A0FI79	vertebrates	Pan troglodytes
A0FIN4	vertebrates	Sus scrofa
A0FKG7	vertebrates	Sus scrofa
A0JC51	vertebrates	Xenopus laevis
A0JM20	vertebrates	Xenopus tropicalis
A0JM41	vertebrates	Xenopus tropicalis
A0JM51	vertebrates	Xenopus tropicalis
A0JMA6	vertebrates	Xenopus tropicalis
A0JMD0	vertebrates	Danio rerio
A0JMD4	vertebrates	Danio rerio
A0JMF8	vertebrates	Danio rerio
A0JMK9	vertebrates	Danio rerio
A0JMT0	vertebrates	Xenopus laevis
A0JMV4	vertebrates	Xenopus laevis
A0JMZ3	vertebrates	Xenopus laevis
A0JMZ4	vertebrates	Xenopus laevis
A0JN27	vertebrates	Rattus norvegicus
A0JN40	vertebrates	Bos taurus
A0JN51	vertebrates	Bos taurus
A0JN52	vertebrates	Bos taurus
A0JN54	vertebrates	Bos taurus
A0JN86	vertebrates	Bos taurus
A0JNB0	vertebrates	Bos taurus
A0JNB1	vertebrates	Bos taurus
A0JNB3	vertebrates	Bos taurus
A0JNC0	vertebrates	Bos taurus
A0JNC1	vertebrates	Bos taurus
A0JNC4	vertebrates	Bos taurus
A0JND2	vertebrates	Bos taurus
A0JND9	vertebrates	Bos taurus
A0JNE3	vertebrates	Bos taurus
A0JNH9	vertebrates	Bos taurus
A0JNI4	vertebrates	Bos taurus
A0JNI5	vertebrates	Bos taurus
A0JNJ5	vertebrates	Bos taurus
A0JNK3	vertebrates	Bos taurus
A0JNL5	vertebrates	Bos taurus
A0JNM1	vertebrates	Bos taurus
A0JNM6	vertebrates	Bos taurus
A0JNU3	vertebrates	Mus musculus
A0JP85	vertebrates	Xenopus tropicalis
A0JP86	vertebrates	Xenopus tropicalis
A0JPB1	vertebrates	Xenopus tropicalis
A0JPB4	vertebrates	Xenopus tropicalis
A0JPH3	vertebrates	Xenopus laevis
A0JPK3	vertebrates	Rattus norvegicus
A0JPL0	vertebrates	Rattus norvegicus
A0JPM9	vertebrates	Rattus norvegicus
A0JPN1	vertebrates	Rattus norvegicus
A0JPP7	vertebrates	Rattus norvegicus
A0JPQ4	vertebrates	Rattus norvegicus
A0JQT5	bacteria	Arthrobacter sp. (strain FB24)
A0JQW8	bacteria	Arthrobacter sp. (strain FB24)
A0JR24	bacteria	Arthrobacter sp. (strain FB24)
A0JR38	bacteria	Arthrobacter sp. (strain FB24)
A0JR71	bacteria	Arthrobacter sp. (strain FB24)
A0JR91	bacteria	Arthrobacter sp. (strain FB24)
A0JRF5	bacteria	Arthrobacter sp. (strain FB24)
A0JRH2	bacteria	Arthrobacter sp. (strain FB24)
A0JRH3	bacteria	Arthrobacter sp. (strain FB24)
A0JRH4	bacteria	Arthrobacter sp. (strain FB24)
A0JRH5	bacteria	Arthrobacter sp. (strain FB24)
A0JRH6	bacteria	Arthrobacter sp. (strain FB24)
A0JRH8	bacteria	Arthrobacter sp. (strain FB24)
A0JSA1	bacteria	Arthrobacter sp. (strain FB24)
A0JSD3	bacteria	Arthrobacter sp. (strain FB24)
A0JSM6	bacteria	Arthrobacter sp. (strain FB24)
A0JSP6	bacteria	Arthrobacter sp. (strain FB24)
A0JSU9	bacteria	Arthrobacter sp. (strain FB24)
A0JSV8	bacteria	Arthrobacter sp. (strain FB24)
A0JT07	bacteria	Arthrobacter sp. (strain FB24)
A0JT43	bacteria	Arthrobacter sp. (strain FB24)
A0JT53	bacteria	Arthrobacter sp. (strain FB24)
A0JTA3	bacteria	Arthrobacter sp. (strain FB24)
A0JTE5	bacteria	Arthrobacter sp. (strain FB24)
A0JTZ0	bacteria	Arthrobacter sp. (strain FB24)
A0JU21	bacteria	Arthrobacter sp. (strain FB24)
A0JU87	bacteria	Arthrobacter sp. (strain FB24)
A0JU88	bacteria	Arthrobacter sp. (strain FB24)
A0JU94	bacteria	Arthrobacter sp. (strain FB24)
A0JUH2	bacteria	Arthrobacter sp. (strain FB24)
A0JUI7	bacteria	Arthrobacter sp. (strain FB24)
A0JUP1	bacteria	Arthrobacter sp. (strain FB24)
A0JUP2	bacteria	Arthrobacter sp. (strain FB24)
A0JUP3	bacteria	Arthrobacter sp. (strain FB24)
A0JUP4	bacteria	Arthrobacter sp. (strain FB24)
A0JUS3	bacteria	Arthrobacter sp. (strain FB24)
A0JUS8	bacteria	Arthrobacter sp. (strain FB24)
A0JUT1	bacteria	Arthrobacter sp. (strain FB24)
A0JUT7	bacteria	Arthrobacter sp. (strain FB24)
A0JUU0	bacteria	Arthrobacter sp. (strain FB24)
A0JUU1	bacteria	Arthrobacter sp. (strain FB24)
A0JUV5	bacteria	Arthrobacter sp. (strain FB24)
A0JUV7	bacteria	Arthrobacter sp. (strain FB24)
A0JUV8	bacteria	Arthrobacter sp. (strain FB24)
A0JUY4	bacteria	Arthrobacter sp. (strain FB24)
A0JUY7	bacteria	Arthrobacter sp. (strain FB24)
A0JUZ2	bacteria	Arthrobacter sp. (strain FB24)
A0JUZ5	bacteria	Arthrobacter sp. (strain FB24)
A0JUZ7	bacteria	Arthrobacter sp. (strain FB24)
A0JV02	bacteria	Arthrobacter sp. (strain FB24)
A0JV03	bacteria	Arthrobacter sp. (strain FB24)
A0JV20	bacteria	Arthrobacter sp. (strain FB24)
A0JV22	bacteria	Arthrobacter sp. (strain FB24)
A0JV26	bacteria	Arthrobacter sp. (strain FB24)
A0JV33	bacteria	Arthrobacter sp. (strain FB24)
A0JV85	bacteria	Arthrobacter sp. (strain FB24)
A0JV86	bacteria	Arthrobacter sp. (strain FB24)
A0JV91	bacteria	Arthrobacter sp. (strain FB24)
A0JV94	bacteria	Arthrobacter sp. (strain FB24)
A0JV95	bacteria	Arthrobacter sp. (strain FB24)
A0JVA0	bacteria	Arthrobacter sp. (strain FB24)
A0JVB0	bacteria	Arthrobacter sp. (strain FB24)
A0JVB5	bacteria	Arthrobacter sp. (strain FB24)
A0JVC9	bacteria	Arthrobacter sp. (strain FB24)
A0JVG9	bacteria	Arthrobacter sp. (strain FB24)
A0JVJ5	bacteria	Arthrobacter sp. (strain FB24)
A0JVK3	bacteria	Arthrobacter sp. (strain FB24)
A0JVK4	bacteria	Arthrobacter sp. (strain FB24)
A0JVK5	bacteria	Arthrobacter sp. (strain FB24)
A0JVK7	bacteria	Arthrobacter sp. (strain FB24)
A0JVL1	bacteria	Arthrobacter sp. (strain FB24)
A0JWN0	bacteria	Arthrobacter sp. (strain FB24)
A0JWP2	bacteria	Arthrobacter sp. (strain FB24)
A0JWP3	bacteria	Arthrobacter sp. (strain FB24)
A0JWP5	bacteria	Arthrobacter sp. (strain FB24)
A0JWP8	bacteria	Arthrobacter sp. (strain FB24)
A0JWQ6	bacteria	Arthrobacter sp. (strain FB24)
A0JWQ8	bacteria	Arthrobacter sp. (strain FB24)
A0JWT7	bacteria	Arthrobacter sp. (strain FB24)
A0JWV0	bacteria	Arthrobacter sp. (strain FB24)
A0JWX7	bacteria	Arthrobacter sp. (strain FB24)
A0JWY3	bacteria	Arthrobacter sp. (strain FB24)
A0JWY5	bacteria	Arthrobacter sp. (strain FB24)
A0JWY6	bacteria	Arthrobacter sp. (strain FB24)
A0JWY7	bacteria	Arthrobacter sp. (strain FB24)
A0JX18	bacteria	Arthrobacter sp. (strain FB24)
A0JX36	bacteria	Arthrobacter sp. (strain FB24)
A0JX46	bacteria	Arthrobacter sp. (strain FB24)
A0JX52	bacteria	Arthrobacter sp. (strain FB24)
A0JX57	bacteria	Arthrobacter sp. (strain FB24)
A0JX72	bacteria	Arthrobacter sp. (strain FB24)
A0JX76	bacteria	Arthrobacter sp. (strain FB24)
A0JX79	bacteria	Arthrobacter sp. (strain FB24)
A0JX80	bacteria	Arthrobacter sp. (strain FB24)
A0JX82	bacteria	Arthrobacter sp. (strain FB24)
A0JX84	bacteria	Arthrobacter sp. (strain FB24)
A0JX88	bacteria	Arthrobacter sp. (strain FB24)
A0JX91	bacteria	Arthrobacter sp. (strain FB24)
A0JXA1	bacteria	Arthrobacter sp. (strain FB24)
A0JXB3	bacteria	Arthrobacter sp. (strain FB24)
A0JXB5	bacteria	Arthrobacter sp. (strain FB24)
A0JXC7	bacteria	Arthrobacter sp. (strain FB24)
A0JXJ4	bacteria	Arthrobacter sp. (strain FB24)
A0JXJ8	bacteria	Arthrobacter sp. (strain FB24)
A0JXJ9	bacteria	Arthrobacter sp. (strain FB24)
A0JXK0	bacteria	Arthrobacter sp. (strain FB24)
A0JXL2	bacteria	Arthrobacter sp. (strain FB24)
A0JXL5	bacteria	Arthrobacter sp. (strain FB24)
A0JXN9	bacteria	Arthrobacter sp. (strain FB24)
A0JXQ4	bacteria	Arthrobacter sp. (strain FB24)
A0JXS7	bacteria	Arthrobacter sp. (strain FB24)
A0JXT3	bacteria	Arthrobacter sp. (strain FB24)
A0JXT5	bacteria	Arthrobacter sp. (strain FB24)
A0JXT8	bacteria	Arthrobacter sp. (strain FB24)
A0JXT9	bacteria	Arthrobacter sp. (strain FB24)
A0JXU0	bacteria	Arthrobacter sp. (strain FB24)
A0JXW1	bacteria	Arthrobacter sp. (strain FB24)
A0JXW3	bacteria	Arthrobacter sp. (strain FB24)
A0JXX3	bacteria	Arthrobacter sp. (strain FB24)
A0JXX7	bacteria	Arthrobacter sp. (strain FB24)
A0JXX8	bacteria	Arthrobacter sp. (strain FB24)
A0JXY5	bacteria	Arthrobacter sp. (strain FB24)
A0JXZ6	bacteria	Arthrobacter sp. (strain FB24)
A0JXZ9	bacteria	Arthrobacter sp. (strain FB24)
A0JY49	bacteria	Arthrobacter sp. (strain FB24)
A0JY58	bacteria	Arthrobacter sp. (strain FB24)
A0JY64	bacteria	Arthrobacter sp. (strain FB24)
A0JY66	bacteria	Arthrobacter sp. (strain FB24)
A0JY78	bacteria	Arthrobacter sp. (strain FB24)
A0JYC1	bacteria	Arthrobacter sp. (strain FB24)
A0JYC5	bacteria	Arthrobacter sp. (strain FB24)
A0JYG5	bacteria	Arthrobacter sp. (strain FB24)
A0JYI6	bacteria	Arthrobacter sp. (strain FB24)
A0JYK8	bacteria	Arthrobacter sp. (strain FB24)
A0JYM2	bacteria	Arthrobacter sp. (strain FB24)
A0JYN1	bacteria	Arthrobacter sp. (strain FB24)
A0JYN2	bacteria	Arthrobacter sp. (strain FB24)
A0JYP1	bacteria	Arthrobacter sp. (strain FB24)
A0JYU5	bacteria	Arthrobacter sp. (strain FB24)
A0JYZ5	bacteria	Arthrobacter sp. (strain FB24)
A0JYZ6	bacteria	Arthrobacter sp. (strain FB24)
A0JZ00	bacteria	Arthrobacter sp. (strain FB24)
A0JZ01	bacteria	Arthrobacter sp. (strain FB24)
A0JZ10	bacteria	Arthrobacter sp. (strain FB24)
A0JZ20	bacteria	Arthrobacter sp. (strain FB24)
A0JZ25	bacteria	Arthrobacter sp. (strain FB24)
A0JZ26	bacteria	Arthrobacter sp. (strain FB24)
A0JZ27	bacteria	Arthrobacter sp. (strain FB24)
A0JZ48	bacteria	Arthrobacter sp. (strain FB24)
A0JZ49	bacteria	Arthrobacter sp. (strain FB24)
A0JZ50	bacteria	Arthrobacter sp. (strain FB24)
A0JZ51	bacteria	Arthrobacter sp. (strain FB24)
A0JZ52	bacteria	Arthrobacter sp. (strain FB24)
A0JZ53	bacteria	Arthrobacter sp. (strain FB24)
A0JZ67	bacteria	Arthrobacter sp. (strain FB24)
A0JZ68	bacteria	Arthrobacter sp. (strain FB24)
A0JZ70	bacteria	Arthrobacter sp. (strain FB24)
A0JZ71	bacteria	Arthrobacter sp. (strain FB24)
A0JZ72	bacteria	Arthrobacter sp. (strain FB24)
A0JZ73	bacteria	Arthrobacter sp. (strain FB24)
A0JZ74	bacteria	Arthrobacter sp. (strain FB24)
A0JZ77	bacteria	Arthrobacter sp. (strain FB24)
A0JZ78	bacteria	Arthrobacter sp. (strain FB24)
A0JZ79	bacteria	Arthrobacter sp. (strain FB24)
A0JZ80	bacteria	Arthrobacter sp. (strain FB24)
A0JZ81	bacteria	Arthrobacter sp. (strain FB24)
A0JZ82	bacteria	Arthrobacter sp. (strain FB24)
A0JZ84	bacteria	Arthrobacter sp. (strain FB24)
A0JZ85	bacteria	Arthrobacter sp. (strain FB24)
A0JZ90	bacteria	Arthrobacter sp. (strain FB24)
A0JZ91	bacteria	Arthrobacter sp. (strain FB24)
A0JZ92	bacteria	Arthrobacter sp. (strain FB24)
A0JZ93	bacteria	Arthrobacter sp. (strain FB24)
A0JZ99	bacteria	Arthrobacter sp. (strain FB24)
A0JZA2	bacteria	Arthrobacter sp. (strain FB24)
A0JZA3	bacteria	Arthrobacter sp. (strain FB24)
A0JZC7	bacteria	Arthrobacter sp. (strain FB24)
A0JZI3	bacteria	Arthrobacter sp. (strain FB24)
A0JZP6	bacteria	Arthrobacter sp. (strain FB24)
A0JZZ4	bacteria	Arthrobacter sp. (strain FB24)
A0K010	bacteria	Arthrobacter sp. (strain FB24)
A0K0C0	bacteria	Arthrobacter sp. (strain FB24)
A0K1I7	bacteria	Arthrobacter sp. (strain FB24)
A0K1L3	bacteria	Arthrobacter sp. (strain FB24)
A0K1R7	bacteria	Arthrobacter sp. (strain FB24)
A0K1U2	bacteria	Arthrobacter sp. (strain FB24)
A0K1X4	bacteria	Arthrobacter sp. (strain FB24)
A0K1X5	bacteria	Arthrobacter sp. (strain FB24)
A0K1X6	bacteria	Arthrobacter sp. (strain FB24)
A0K258	bacteria	Arthrobacter sp. (strain FB24)
A0K2D5	bacteria	Arthrobacter sp. (strain FB24)
A0K2H2	bacteria	Arthrobacter sp. (strain FB24)
A0K2H3	bacteria	Arthrobacter sp. (strain FB24)
A0K2H5	bacteria	Arthrobacter sp. (strain FB24)
A0K2M6	bacteria	Arthrobacter sp. (strain FB24)
A0K2M7	bacteria	Arthrobacter sp. (strain FB24)
A0K2M8	bacteria	Burkholderia cenocepacia (strain HI2424)
A0K2U6	bacteria	Burkholderia cenocepacia (strain HI2424)
A0K2V4	bacteria	Burkholderia cenocepacia (strain HI2424)
A0K2X0	bacteria	Burkholderia cenocepacia (strain HI2424)
A0K2Y1	bacteria	Burkholderia cenocepacia (strain HI2424)
A0K2Y3	bacteria	Burkholderia cenocepacia (strain HI2424)
A0K321	bacteria	Burkholderia cenocepacia (strain HI2424)
A0K322	bacteria	Burkholderia cenocepacia (strain HI2424)
A0K3G7	bacteria	Burkholderia cenocepacia (strain HI2424)
A0K3L3	bacteria	Burkholderia cenocepacia (strain HI2424)
A0K3L4	bacteria	Burkholderia cenocepacia (strain HI2424)
A0K3L5	bacteria	Burkholderia cenocepacia (strain HI2424)
A0K3L6	bacteria	Burkholderia cenocepacia (strain HI2424)
A0K3L7	bacteria	Burkholderia cenocepacia (strain HI2424)
A0K3L8	bacteria	Burkholderia cenocepacia (strain HI2424)
A0K3M0	bacteria	Burkholderia cenocepacia (strain HI2424)
A0K3M1	bacteria	Burkholderia cenocepacia (strain HI2424)
A0K3M4	bacteria	Burkholderia cenocepacia (strain HI2424)
A0K3M5	bacteria	Burkholderia cenocepacia (strain HI2424)
A0K3M6	bacteria	Burkholderia cenocepacia (strain HI2424)
A0K3M7	bacteria	Burkholderia cenocepacia (strain HI2424)
A0K3M8	bacteria	Burkholderia cenocepacia (strain HI2424)
A0K3M9	bacteria	Burkholderia cenocepacia (strain HI2424)
A0K3N0	bacteria	Burkholderia cenocepacia (strain HI2424)
A0K3N1	bacteria	Burkholderia cenocepacia (strain HI2424)
A0K3N2	bacteria	Burkholderia cenocepacia (strain HI2424)
A0K3N3	bacteria	Burkholderia cenocepacia (strain HI2424)
A0K3N4	bacteria	Burkholderia cenocepacia (strain HI2424)
A0K3N5	bacteria	Burkholderia cenocepacia (strain HI2424)
A0K3N6	bacteria	Burkholderia cenocepacia (strain HI2424)
A0K3N7	bacteria	Burkholderia cenocepacia (strain HI2424)
A0K3N8	bacteria	Burkholderia cenocepacia (strain HI2424)
A0K3N9	bacteria	Burkholderia cenocepacia (strain HI2424)
A0K3P0	bacteria	Burkholderia cenocepacia (strain HI2424)
A0K3P1	bacteria	Burkholderia cenocepacia (strain HI2424)
A0K3P2	bacteria	Burkholderia cenocepacia (strain HI2424)
A0K3P3	bacteria	Burkholderia cenocepacia (strain HI2424)
A0K3P4	bacteria	Burkholderia cenocepacia (strain HI2424)
A0K3P6	bacteria	Burkholderia cenocepacia (strain HI2424)
A0K3P7	bacteria	Burkholderia cenocepacia (strain HI2424)
A0K3P8	bacteria	Burkholderia cenocepacia (strain HI2424)
A0K3P9	bacteria	Burkholderia cenocepacia (strain HI2424)
A0K3Q0	bacteria	Burkholderia cenocepacia (strain HI2424)
A0K3Q1	bacteria	Burkholderia cenocepacia (strain HI2424)
A0K3Q2	bacteria	Burkholderia cenocepacia (strain HI2424)
A0K3Q6	bacteria	Burkholderia cenocepacia (strain HI2424)
A0K3R3	bacteria	Burkholderia cenocepacia (strain HI2424)
A0K3S0	bacteria	Burkholderia cenocepacia (strain HI2424)
A0K3S5	bacteria	Burkholderia cenocepacia (strain HI2424)
A0K3V1	bacteria	Burkholderia cenocepacia (strain HI2424)
A0K3V4	bacteria	Burkholderia cenocepacia (strain HI2424)
A0K3V7	bacteria	Burkholderia cenocepacia (strain HI2424)
A0K3V8	bacteria	Burkholderia cenocepacia (strain HI2424)
A0K3V9	bacteria	Burkholderia cenocepacia (strain HI2424)
A0K3W0	bacteria	Burkholderia cenocepacia (strain HI2424)
A0K3W3	bacteria	Burkholderia cenocepacia (strain HI2424)
A0K3W4	bacteria	Burkholderia cenocepacia (strain HI2424)
A0K437	bacteria	Burkholderia cenocepacia (strain HI2424)
A0K438	bacteria	Burkholderia cenocepacia (strain HI2424)
A0K458	bacteria	Burkholderia cenocepacia (strain HI2424)
A0K459	bacteria	Burkholderia cenocepacia (strain HI2424)
A0K476	bacteria	Burkholderia cenocepacia (strain HI2424)
A0K477	bacteria	Burkholderia cenocepacia (strain HI2424)
A0K478	bacteria	Burkholderia cenocepacia (strain HI2424)
A0K483	bacteria	Burkholderia cenocepacia (strain HI2424)
A0K484	bacteria	Burkholderia cenocepacia (strain HI2424)
A0K486	bacteria	Burkholderia cenocepacia (strain HI2424)
A0K487	bacteria	Burkholderia cenocepacia (strain HI2424)
A0K488	bacteria	Burkholderia cenocepacia (strain HI2424)
A0K493	bacteria	Burkholderia cenocepacia (strain HI2424)
A0K496	bacteria	Burkholderia cenocepacia (strain HI2424)
A0K4A8	bacteria	Burkholderia cenocepacia (strain HI2424)
A0K4A9	bacteria	Burkholderia cenocepacia (strain HI2424)
A0K4B0	bacteria	Burkholderia cenocepacia (strain HI2424)
A0K4B1	bacteria	Burkholderia cenocepacia (strain HI2424)
A0K4B3	bacteria	Burkholderia cenocepacia (strain HI2424)
A0K4B4	bacteria	Burkholderia cenocepacia (strain HI2424)
A0K4C9	bacteria	Burkholderia cenocepacia (strain HI2424)
A0K4E8	bacteria	Burkholderia cenocepacia (strain HI2424)
A0K4H7	bacteria	Burkholderia cenocepacia (strain HI2424)
A0K4I0	bacteria	Burkholderia cenocepacia (strain HI2424)
A0K4I3	bacteria	Burkholderia cenocepacia (strain HI2424)
A0K4K6	bacteria	Burkholderia cenocepacia (strain HI2424)
A0K4L0	bacteria	Burkholderia cenocepacia (strain HI2424)
A0K4L6	bacteria	Burkholderia cenocepacia (strain HI2424)
A0K4L7	bacteria	Burkholderia cenocepacia (strain HI2424)
A0K4M4	bacteria	Burkholderia cenocepacia (strain HI2424)
A0K4P9	bacteria	Burkholderia cenocepacia (strain HI2424)
A0K4Q2	bacteria	Burkholderia cenocepacia (strain HI2424)
A0K4Q5	bacteria	Burkholderia cenocepacia (strain HI2424)
A0K4S0	bacteria	Burkholderia cenocepacia (strain HI2424)
A0K4S1	bacteria	Burkholderia cenocepacia (strain HI2424)
A0K4S2	bacteria	Burkholderia cenocepacia (strain HI2424)
A0K4S6	bacteria	Burkholderia cenocepacia (strain HI2424)
A0K4S8	bacteria	Burkholderia cenocepacia (strain HI2424)
A0K4S9	bacteria	Burkholderia cenocepacia (strain HI2424)
A0K4T1	bacteria	Burkholderia cenocepacia (strain HI2424)
A0K4T7	bacteria	Burkholderia cenocepacia (strain HI2424)
A0K4U0	bacteria	Burkholderia cenocepacia (strain HI2424)
A0K4X6	bacteria	Burkholderia cenocepacia (strain HI2424)
A0K4Y3	bacteria	Burkholderia cenocepacia (strain HI2424)
A0K4Z6	bacteria	Burkholderia cenocepacia (strain HI2424)
A0K516	bacteria	Burkholderia cenocepacia (strain HI2424)
A0K536	bacteria	Burkholderia cenocepacia (strain HI2424)
A0K540	bacteria	Burkholderia cenocepacia (strain HI2424)
A0K541	bacteria	Burkholderia cenocepacia (strain HI2424)
A0K543	bacteria	Burkholderia cenocepacia (strain HI2424)
A0K573	bacteria	Burkholderia cenocepacia (strain HI2424)
A0K574	bacteria	Burkholderia cenocepacia (strain HI2424)
A0K575	bacteria	Burkholderia cenocepacia (strain HI2424)
A0K576	bacteria	Burkholderia cenocepacia (strain HI2424)
A0K577	bacteria	Burkholderia cenocepacia (strain HI2424)
A0K578	bacteria	Burkholderia cenocepacia (strain HI2424)
A0K579	bacteria	Burkholderia cenocepacia (strain HI2424)
A0K593	bacteria	Burkholderia cenocepacia (strain HI2424)
A0K594	bacteria	Burkholderia cenocepacia (strain HI2424)
A0K5C2	bacteria	Burkholderia cenocepacia (strain HI2424)
A0K5D1	bacteria	Burkholderia cenocepacia (strain HI2424)
A0K5D7	bacteria	Burkholderia cenocepacia (strain HI2424)
A0K5F5	bacteria	Burkholderia cenocepacia (strain HI2424)
A0K5F9	bacteria	Burkholderia cenocepacia (strain HI2424)
A0K5G1	bacteria	Burkholderia cenocepacia (strain HI2424)
A0K5H3	bacteria	Burkholderia cenocepacia (strain HI2424)
A0K5H6	bacteria	Burkholderia cenocepacia (strain HI2424)
A0K5J0	bacteria	Burkholderia cenocepacia (strain HI2424)
A0K5J7	bacteria	Burkholderia cenocepacia (strain HI2424)
A0K5L4	bacteria	Burkholderia cenocepacia (strain HI2424)
A0K5L8	bacteria	Burkholderia cenocepacia (strain HI2424)
A0K5M1	bacteria	Burkholderia cenocepacia (strain HI2424)
A0K5M2	bacteria	Burkholderia cenocepacia (strain HI2424)
A0K5M4	bacteria	Burkholderia cenocepacia (strain HI2424)
A0K5M9	bacteria	Burkholderia cenocepacia (strain HI2424)
A0K5P0	bacteria	Burkholderia cenocepacia (strain HI2424)
A0K5P5	bacteria	Burkholderia cenocepacia (strain HI2424)
A0K5P6	bacteria	Burkholderia cenocepacia (strain HI2424)
A0K5P7	bacteria	Burkholderia cenocepacia (strain HI2424)
A0K5P8	bacteria	Burkholderia cenocepacia (strain HI2424)
A0K5Q4	bacteria	Burkholderia cenocepacia (strain HI2424)
A0K5Q6	bacteria	Burkholderia cenocepacia (strain HI2424)
A0K5S6	bacteria	Burkholderia cenocepacia (strain HI2424)
A0K5T4	bacteria	Burkholderia cenocepacia (strain HI2424)
A0K5U4	bacteria	Burkholderia cenocepacia (strain HI2424)
A0K5U9	bacteria	Burkholderia cenocepacia (strain HI2424)
A0K5W3	bacteria	Burkholderia cenocepacia (strain HI2424)
A0K5W6	bacteria	Burkholderia cenocepacia (strain HI2424)
A0K5W8	bacteria	Burkholderia cenocepacia (strain HI2424)
A0K608	bacteria	Burkholderia cenocepacia (strain HI2424)
A0K609	bacteria	Burkholderia cenocepacia (strain HI2424)
A0K610	bacteria	Burkholderia cenocepacia (strain HI2424)
A0K6A8	bacteria	Burkholderia cenocepacia (strain HI2424)
A0K6C4	bacteria	Burkholderia cenocepacia (strain HI2424)
A0K6D2	bacteria	Burkholderia cenocepacia (strain HI2424)
A0K6E4	bacteria	Burkholderia cenocepacia (strain HI2424)
A0K6N4	bacteria	Burkholderia cenocepacia (strain HI2424)
A0K6Q0	bacteria	Burkholderia cenocepacia (strain HI2424)
A0K6Q3	bacteria	Burkholderia cenocepacia (strain HI2424)
A0K6T5	bacteria	Burkholderia cenocepacia (strain HI2424)
A0K6V2	bacteria	Burkholderia cenocepacia (strain HI2424)
A0K6V3	bacteria	Burkholderia cenocepacia (strain HI2424)
A0K6X3	bacteria	Burkholderia cenocepacia (strain HI2424)
A0K6X5	bacteria	Burkholderia cenocepacia (strain HI2424)
A0K6X6	bacteria	Burkholderia cenocepacia (strain HI2424)
A0K718	bacteria	Burkholderia cenocepacia (strain HI2424)
A0K724	bacteria	Burkholderia cenocepacia (strain HI2424)
A0K730	bacteria	Burkholderia cenocepacia (strain HI2424)
A0K731	bacteria	Burkholderia cenocepacia (strain HI2424)
A0K775	bacteria	Burkholderia cenocepacia (strain HI2424)
A0K7D5	bacteria	Burkholderia cenocepacia (strain HI2424)
A0K7S3	bacteria	Burkholderia cenocepacia (strain HI2424)
A0K7S6	bacteria	Burkholderia cenocepacia (strain HI2424)
A0K7T1	bacteria	Burkholderia cenocepacia (strain HI2424)
A0K7T2	bacteria	Burkholderia cenocepacia (strain HI2424)
A0K7T5	bacteria	Burkholderia cenocepacia (strain HI2424)
A0K7T8	bacteria	Burkholderia cenocepacia (strain HI2424)
A0K7T9	bacteria	Burkholderia cenocepacia (strain HI2424)
A0K7U1	bacteria	Burkholderia cenocepacia (strain HI2424)
A0K7U6	bacteria	Burkholderia cenocepacia (strain HI2424)
A0K7U9	bacteria	Burkholderia cenocepacia (strain HI2424)
A0K7V0	bacteria	Burkholderia cenocepacia (strain HI2424)
A0K7V7	bacteria	Burkholderia cenocepacia (strain HI2424)
A0K7Z5	bacteria	Burkholderia cenocepacia (strain HI2424)
A0K7Z6	bacteria	Burkholderia cenocepacia (strain HI2424)
A0K7Z8	bacteria	Burkholderia cenocepacia (strain HI2424)
A0K817	bacteria	Burkholderia cenocepacia (strain HI2424)
A0K833	bacteria	Burkholderia cenocepacia (strain HI2424)
A0K834	bacteria	Burkholderia cenocepacia (strain HI2424)
A0K846	bacteria	Burkholderia cenocepacia (strain HI2424)
A0K847	bacteria	Burkholderia cenocepacia (strain HI2424)
A0K848	bacteria	Burkholderia cenocepacia (strain HI2424)
A0K866	bacteria	Burkholderia cenocepacia (strain HI2424)
A0K867	bacteria	Burkholderia cenocepacia (strain HI2424)
A0K875	bacteria	Burkholderia cenocepacia (strain HI2424)
A0K8B3	bacteria	Burkholderia cenocepacia (strain HI2424)
A0K8C3	bacteria	Burkholderia cenocepacia (strain HI2424)
A0K8C9	bacteria	Burkholderia cenocepacia (strain HI2424)
A0K8D0	bacteria	Burkholderia cenocepacia (strain HI2424)
A0K8D1	bacteria	Burkholderia cenocepacia (strain HI2424)
A0K8D2	bacteria	Burkholderia cenocepacia (strain HI2424)
A0K8D3	bacteria	Burkholderia cenocepacia (strain HI2424)
A0K8D7	bacteria	Burkholderia cenocepacia (strain HI2424)
A0K8E0	bacteria	Burkholderia cenocepacia (strain HI2424)
A0K8E1	bacteria	Burkholderia cenocepacia (strain HI2424)
A0K8E2	bacteria	Burkholderia cenocepacia (strain HI2424)
A0K8E3	bacteria	Burkholderia cenocepacia (strain HI2424)
A0K8E8	bacteria	Burkholderia cenocepacia (strain HI2424)
A0K8F4	bacteria	Burkholderia cenocepacia (strain HI2424)
A0K8F6	bacteria	Burkholderia cenocepacia (strain HI2424)
A0K8I0	bacteria	Burkholderia cenocepacia (strain HI2424)
A0K8K0	bacteria	Burkholderia cenocepacia (strain HI2424)
A0K8K2	bacteria	Burkholderia cenocepacia (strain HI2424)
A0K8L2	bacteria	Burkholderia cenocepacia (strain HI2424)
A0K8N1	bacteria	Burkholderia cenocepacia (strain HI2424)
A0K8N2	bacteria	Burkholderia cenocepacia (strain HI2424)
A0K8N3	bacteria	Burkholderia cenocepacia (strain HI2424)
A0K8P2	bacteria	Burkholderia cenocepacia (strain HI2424)
A0K8P6	bacteria	Burkholderia cenocepacia (strain HI2424)
A0K8R4	bacteria	Burkholderia cenocepacia (strain HI2424)
A0K8U2	bacteria	Burkholderia cenocepacia (strain HI2424)
A0K8U6	bacteria	Burkholderia cenocepacia (strain HI2424)
A0K8Z7	bacteria	Burkholderia cenocepacia (strain HI2424)
A0K927	bacteria	Burkholderia cenocepacia (strain HI2424)
A0K928	bacteria	Burkholderia cenocepacia (strain HI2424)
A0K933	bacteria	Burkholderia cenocepacia (strain HI2424)
A0K936	bacteria	Burkholderia cenocepacia (strain HI2424)
A0K937	bacteria	Burkholderia cenocepacia (strain HI2424)
A0K960	bacteria	Burkholderia cenocepacia (strain HI2424)
A0K965	bacteria	Burkholderia cenocepacia (strain HI2424)
A0K988	bacteria	Burkholderia cenocepacia (strain HI2424)
A0K989	bacteria	Burkholderia cenocepacia (strain HI2424)
A0K9A9	bacteria	Burkholderia cenocepacia (strain HI2424)
A0K9B9	bacteria	Burkholderia cenocepacia (strain HI2424)
A0K9C0	bacteria	Burkholderia cenocepacia (strain HI2424)
A0K9K2	bacteria	Burkholderia cenocepacia (strain HI2424)
A0K9K6	bacteria	Burkholderia cenocepacia (strain HI2424)
A0K9L0	bacteria	Burkholderia cenocepacia (strain HI2424)
A0K9L5	bacteria	Burkholderia cenocepacia (strain HI2424)
A0K9L6	bacteria	Burkholderia cenocepacia (strain HI2424)
A0K9N9	bacteria	Burkholderia cenocepacia (strain HI2424)
A0K9S4	bacteria	Burkholderia cenocepacia (strain HI2424)
A0K9S5	bacteria	Burkholderia cenocepacia (strain HI2424)
A0K9S6	bacteria	Burkholderia cenocepacia (strain HI2424)
A0K9S9	bacteria	Burkholderia cenocepacia (strain HI2424)
A0K9T5	bacteria	Burkholderia cenocepacia (strain HI2424)
A0K9T6	bacteria	Burkholderia cenocepacia (strain HI2424)
A0K9T8	bacteria	Burkholderia cenocepacia (strain HI2424)
A0K9U2	bacteria	Burkholderia cenocepacia (strain HI2424)
A0K9W8	bacteria	Burkholderia cenocepacia (strain HI2424)
A0K9W9	bacteria	Burkholderia cenocepacia (strain HI2424)
A0K9X0	bacteria	Burkholderia cenocepacia (strain HI2424)
A0K9X1	bacteria	Burkholderia cenocepacia (strain HI2424)
A0K9X4	bacteria	Burkholderia cenocepacia (strain HI2424)
A0K9X7	bacteria	Burkholderia cenocepacia (strain HI2424)
A0K9X8	bacteria	Burkholderia cenocepacia (strain HI2424)
A0K9Z1	bacteria	Burkholderia cenocepacia (strain HI2424)
A0KA02	bacteria	Burkholderia cenocepacia (strain HI2424)
A0KA61	bacteria	Burkholderia cenocepacia (strain HI2424)
A0KA72	bacteria	Burkholderia cenocepacia (strain HI2424)
A0KAA1	bacteria	Burkholderia cenocepacia (strain HI2424)
A0KAD1	bacteria	Burkholderia cenocepacia (strain HI2424)
A0KAD4	bacteria	Burkholderia cenocepacia (strain HI2424)
A0KAE8	bacteria	Burkholderia cenocepacia (strain HI2424)
A0KAF5	bacteria	Burkholderia cenocepacia (strain HI2424)
A0KAG0	bacteria	Burkholderia cenocepacia (strain HI2424)
A0KAK7	bacteria	Burkholderia cenocepacia (strain HI2424)
A0KAL7	bacteria	Burkholderia cenocepacia (strain HI2424)
A0KAL8	bacteria	Burkholderia cenocepacia (strain HI2424)
A0KAM1	bacteria	Burkholderia cenocepacia (strain HI2424)
A0KAM4	bacteria	Burkholderia cenocepacia (strain HI2424)
A0KAM6	bacteria	Burkholderia cenocepacia (strain HI2424)
A0KAM7	bacteria	Burkholderia cenocepacia (strain HI2424)
A0KAN0	bacteria	Burkholderia cenocepacia (strain HI2424)
A0KAR0	bacteria	Burkholderia cenocepacia (strain HI2424)
A0KAS4	bacteria	Burkholderia cenocepacia (strain HI2424)
A0KAS6	bacteria	Burkholderia cenocepacia (strain HI2424)
A0KAS7	bacteria	Burkholderia cenocepacia (strain HI2424)
A0KAU6	bacteria	Burkholderia cenocepacia (strain HI2424)
A0KAV9	bacteria	Burkholderia cenocepacia (strain HI2424)
A0KAX6	bacteria	Burkholderia cenocepacia (strain HI2424)
A0KAZ0	bacteria	Burkholderia cenocepacia (strain HI2424)
A0KAZ7	bacteria	Burkholderia cenocepacia (strain HI2424)
A0KB03	bacteria	Burkholderia cenocepacia (strain HI2424)
A0KB04	bacteria	Burkholderia cenocepacia (strain HI2424)
A0KB05	bacteria	Burkholderia cenocepacia (strain HI2424)
A0KB51	bacteria	Burkholderia cenocepacia (strain HI2424)
A0KB52	bacteria	Burkholderia cenocepacia (strain HI2424)
A0KB90	bacteria	Burkholderia cenocepacia (strain HI2424)
A0KBA2	bacteria	Burkholderia cenocepacia (strain HI2424)
A0KBF2	bacteria	Burkholderia cenocepacia (strain HI2424)
A0KBG2	bacteria	Burkholderia cenocepacia (strain HI2424)
A0KBG3	bacteria	Burkholderia cenocepacia (strain HI2424)
A0KBG7	bacteria	Burkholderia cenocepacia (strain HI2424)
A0KBH0	bacteria	Burkholderia cenocepacia (strain HI2424)
A0KBJ5	bacteria	Burkholderia cenocepacia (strain HI2424)
A0KBJ7	bacteria	Burkholderia cenocepacia (strain HI2424)
A0KBN3	bacteria	Burkholderia cenocepacia (strain HI2424)
A0KBN4	bacteria	Burkholderia cenocepacia (strain HI2424)
A0KBN6	bacteria	Burkholderia cenocepacia (strain HI2424)
A0KCF0	bacteria	Burkholderia cenocepacia (strain HI2424)
A0KCQ9	bacteria	Burkholderia cenocepacia (strain HI2424)
A0KCS0	bacteria	Burkholderia cenocepacia (strain HI2424)
A0KCV5	bacteria	Burkholderia cenocepacia (strain HI2424)
A0KDG4	bacteria	Burkholderia cenocepacia (strain HI2424)
A0KDV2	bacteria	Burkholderia cenocepacia (strain HI2424)
A0KE25	bacteria	Burkholderia cenocepacia (strain HI2424)
A0KE53	bacteria	Burkholderia cenocepacia (strain HI2424)
A0KE56	bacteria	Burkholderia cenocepacia (strain HI2424)
A0KEC3	bacteria	Aeromonas hydrophila subsp. hydrophila (strain ATCC 7966 / NCIB 9240)
A0KEF8	bacteria	Aeromonas hydrophila subsp. hydrophila (strain ATCC 7966 / NCIB 9240)
A0KEG0	bacteria	Aeromonas hydrophila subsp. hydrophila (strain ATCC 7966 / NCIB 9240)
A0KEG8	bacteria	Aeromonas hydrophila subsp. hydrophila (strain ATCC 7966 / NCIB 9240)
A0KEG9	bacteria	Aeromonas hydrophila subsp. hydrophila (strain ATCC 7966 / NCIB 9240)
A0KEH3	bacteria	Aeromonas hydrophila subsp. hydrophila (strain ATCC 7966 / NCIB 9240)
A0KEH8	bacteria	Aeromonas hydrophila subsp. hydrophila (strain ATCC 7966 / NCIB 9240)
A0KEJ0	bacteria	Aeromonas hydrophila subsp. hydrophila (strain ATCC 7966 / NCIB 9240)
A0KEJ1	bacteria	Aeromonas hydrophila subsp. hydrophila (strain ATCC 7966 / NCIB 9240)
A0KEJ2	bacteria	Aeromonas hydrophila subsp. hydrophila (strain ATCC 7966 / NCIB 9240)
A0KEJ9	bacteria	Aeromonas hydrophila subsp. hydrophila (strain ATCC 7966 / NCIB 9240)
A0KEK0	bacteria	Aeromonas hydrophila subsp. hydrophila (strain ATCC 7966 / NCIB 9240)
A0KEK5	bacteria	Aeromonas hydrophila subsp. hydrophila (strain ATCC 7966 / NCIB 9240)
A0KEL0	bacteria	Aeromonas hydrophila subsp. hydrophila (strain ATCC 7966 / NCIB 9240)
A0KEL1	bacteria	Aeromonas hydrophila subsp. hydrophila (strain ATCC 7966 / NCIB 9240)
A0KEL3	bacteria	Aeromonas hydrophila subsp. hydrophila (strain ATCC 7966 / NCIB 9240)
A0KEM1	bacteria	Aeromonas hydrophila subsp. hydrophila (strain ATCC 7966 / NCIB 9240)
A0KEM2	bacteria	Aeromonas hydrophila subsp. hydrophila (strain ATCC 7966 / NCIB 9240)
A0KEM6	bacteria	Aeromonas hydrophila subsp. hydrophila (strain ATCC 7966 / NCIB 9240)
A0KEM8	bacteria	Aeromonas hydrophila subsp. hydrophila (strain ATCC 7966 / NCIB 9240)
A0KEM9	bacteria	Aeromonas hydrophila subsp. hydrophila (strain ATCC 7966 / NCIB 9240)
A0KEN0	bacteria	Aeromonas hydrophila subsp. hydrophila (strain ATCC 7966 / NCIB 9240)
A0KEN2	bacteria	Aeromonas hydrophila subsp. hydrophila (strain ATCC 7966 / NCIB 9240)
A0KEN4	bacteria	Aeromonas hydrophila subsp. hydrophila (strain ATCC 7966 / NCIB 9240)
A0KEP8	bacteria	Aeromonas hydrophila subsp. hydrophila (strain ATCC 7966 / NCIB 9240)
A0KEP9	bacteria	Aeromonas hydrophila subsp. hydrophila (strain ATCC 7966 / NCIB 9240)
A0KEQ0	bacteria	Aeromonas hydrophila subsp. hydrophila (strain ATCC 7966 / NCIB 9240)
A0KEQ6	bacteria	Aeromonas hydrophila subsp. hydrophila (strain ATCC 7966 / NCIB 9240)
A0KER2	bacteria	Aeromonas hydrophila subsp. hydrophila (strain ATCC 7966 / NCIB 9240)
A0KEW9	bacteria	Aeromonas hydrophila subsp. hydrophila (strain ATCC 7966 / NCIB 9240)
A0KEX3	bacteria	Aeromonas hydrophila subsp. hydrophila (strain ATCC 7966 / NCIB 9240)
A0KEX6	bacteria	Aeromonas hydrophila subsp. hydrophila (strain ATCC 7966 / NCIB 9240)
A0KEX7	bacteria	Aeromonas hydrophila subsp. hydrophila (strain ATCC 7966 / NCIB 9240)
A0KEX8	bacteria	Aeromonas hydrophila subsp. hydrophila (strain ATCC 7966 / NCIB 9240)
A0KEY0	bacteria	Aeromonas hydrophila subsp. hydrophila (strain ATCC 7966 / NCIB 9240)
A0KEY2	bacteria	Aeromonas hydrophila subsp. hydrophila (strain ATCC 7966 / NCIB 9240)
A0KEZ2	bacteria	Aeromonas hydrophila subsp. hydrophila (strain ATCC 7966 / NCIB 9240)
A0KF07	bacteria	Aeromonas hydrophila subsp. hydrophila (strain ATCC 7966 / NCIB 9240)
A0KF08	bacteria	Aeromonas hydrophila subsp. hydrophila (strain ATCC 7966 / NCIB 9240)
A0KF09	bacteria	Aeromonas hydrophila subsp. hydrophila (strain ATCC 7966 / NCIB 9240)
A0KF21	bacteria	Aeromonas hydrophila subsp. hydrophila (strain ATCC 7966 / NCIB 9240)
A0KF22	bacteria	Aeromonas hydrophila subsp. hydrophila (strain ATCC 7966 / NCIB 9240)
A0KF23	bacteria	Aeromonas hydrophila subsp. hydrophila (strain ATCC 7966 / NCIB 9240)
A0KF24	bacteria	Aeromonas hydrophila subsp. hydrophila (strain ATCC 7966 / NCIB 9240)
A0KF25	bacteria	Aeromonas hydrophila subsp. hydrophila (strain ATCC 7966 / NCIB 9240)
A0KF26	bacteria	Aeromonas hydrophila subsp. hydrophila (strain ATCC 7966 / NCIB 9240)
A0KF27	bacteria	Aeromonas hydrophila subsp. hydrophila (strain ATCC 7966 / NCIB 9240)
A0KF28	bacteria	Aeromonas hydrophila subsp. hydrophila (strain ATCC 7966 / NCIB 9240)
A0KF30	bacteria	Aeromonas hydrophila subsp. hydrophila (strain ATCC 7966 / NCIB 9240)
A0KF31	bacteria	Aeromonas hydrophila subsp. hydrophila (strain ATCC 7966 / NCIB 9240)
A0KF32	bacteria	Aeromonas hydrophila subsp. hydrophila (strain ATCC 7966 / NCIB 9240)
A0KF33	bacteria	Aeromonas hydrophila subsp. hydrophila (strain ATCC 7966 / NCIB 9240)
A0KF34	bacteria	Aeromonas hydrophila subsp. hydrophila (strain ATCC 7966 / NCIB 9240)
A0KF35	bacteria	Aeromonas hydrophila subsp. hydrophila (strain ATCC 7966 / NCIB 9240)
A0KF36	bacteria	Aeromonas hydrophila subsp. hydrophila (strain ATCC 7966 / NCIB 9240)
A0KF37	bacteria	Aeromonas hydrophila subsp. hydrophila (strain ATCC 7966 / NCIB 9240)
A0KF38	bacteria	Aeromonas hydrophila subsp. hydrophila (strain ATCC 7966 / NCIB 9240)
A0KF39	bacteria	Aeromonas hydrophila subsp. hydrophila (strain ATCC 7966 / NCIB 9240)
A0KF40	bacteria	Aeromonas hydrophila subsp. hydrophila (strain ATCC 7966 / NCIB 9240)
A0KF42	bacteria	Aeromonas hydrophila subsp. hydrophila (strain ATCC 7966 / NCIB 9240)
A0KF43	bacteria	Aeromonas hydrophila subsp. hydrophila (strain ATCC 7966 / NCIB 9240)
A0KF44	bacteria	Aeromonas hydrophila subsp. hydrophila (strain ATCC 7966 / NCIB 9240)
A0KF45	bacteria	Aeromonas hydrophila subsp. hydrophila (strain ATCC 7966 / NCIB 9240)
A0KF46	bacteria	Aeromonas hydrophila subsp. hydrophila (strain ATCC 7966 / NCIB 9240)
A0KF84	bacteria	Aeromonas hydrophila subsp. hydrophila (strain ATCC 7966 / NCIB 9240)
A0KF85	bacteria	Aeromonas hydrophila subsp. hydrophila (strain ATCC 7966 / NCIB 9240)
A0KFE0	bacteria	Aeromonas hydrophila subsp. hydrophila (strain ATCC 7966 / NCIB 9240)
A0KFH9	bacteria	Aeromonas hydrophila subsp. hydrophila (strain ATCC 7966 / NCIB 9240)
A0KFI1	bacteria	Aeromonas hydrophila subsp. hydrophila (strain ATCC 7966 / NCIB 9240)
A0KFJ6	bacteria	Aeromonas hydrophila subsp. hydrophila (strain ATCC 7966 / NCIB 9240)
A0KFN8	bacteria	Aeromonas hydrophila subsp. hydrophila (strain ATCC 7966 / NCIB 9240)
A0KFQ0	bacteria	Aeromonas hydrophila subsp. hydrophila (strain ATCC 7966 / NCIB 9240)
A0KFT8	bacteria	Aeromonas hydrophila subsp. hydrophila (strain ATCC 7966 / NCIB 9240)
A0KFU8	bacteria	Aeromonas hydrophila subsp. hydrophila (strain ATCC 7966 / NCIB 9240)
A0KFV0	bacteria	Aeromonas hydrophila subsp. hydrophila (strain ATCC 7966 / NCIB 9240)
A0KFV1	bacteria	Aeromonas hydrophila subsp. hydrophila (strain ATCC 7966 / NCIB 9240)
A0KFV3	bacteria	Aeromonas hydrophila subsp. hydrophila (strain ATCC 7966 / NCIB 9240)
A0KFV4	bacteria	Aeromonas hydrophila subsp. hydrophila (strain ATCC 7966 / NCIB 9240)
A0KG11	bacteria	Aeromonas hydrophila subsp. hydrophila (strain ATCC 7966 / NCIB 9240)
A0KG16	bacteria	Aeromonas hydrophila subsp. hydrophila (strain ATCC 7966 / NCIB 9240)
A0KG23	bacteria	Aeromonas hydrophila subsp. hydrophila (strain ATCC 7966 / NCIB 9240)
A0KG24	bacteria	Aeromonas hydrophila subsp. hydrophila (strain ATCC 7966 / NCIB 9240)
A0KG25	bacteria	Aeromonas hydrophila subsp. hydrophila (strain ATCC 7966 / NCIB 9240)
A0KG26	bacteria	Aeromonas hydrophila subsp. hydrophila (strain ATCC 7966 / NCIB 9240)
A0KG29	bacteria	Aeromonas hydrophila subsp. hydrophila (strain ATCC 7966 / NCIB 9240)
A0KG32	bacteria	Aeromonas hydrophila subsp. hydrophila (strain ATCC 7966 / NCIB 9240)
A0KG33	bacteria	Aeromonas hydrophila subsp. hydrophila (strain ATCC 7966 / NCIB 9240)
A0KG36	bacteria	Aeromonas hydrophila subsp. hydrophila (strain ATCC 7966 / NCIB 9240)
A0KG39	bacteria	Aeromonas hydrophila subsp. hydrophila (strain ATCC 7966 / NCIB 9240)
A0KG40	bacteria	Aeromonas hydrophila subsp. hydrophila (strain ATCC 7966 / NCIB 9240)
A0KG42	bacteria	Aeromonas hydrophila subsp. hydrophila (strain ATCC 7966 / NCIB 9240)
A0KG57	bacteria	Aeromonas hydrophila subsp. hydrophila (strain ATCC 7966 / NCIB 9240)
A0KG66	bacteria	Aeromonas hydrophila subsp. hydrophila (strain ATCC 7966 / NCIB 9240)
A0KG67	bacteria	Aeromonas hydrophila subsp. hydrophila (strain ATCC 7966 / NCIB 9240)
A0KG68	bacteria	Aeromonas hydrophila subsp. hydrophila (strain ATCC 7966 / NCIB 9240)
A0KG69	bacteria	Aeromonas hydrophila subsp. hydrophila (strain ATCC 7966 / NCIB 9240)
A0KGB3	bacteria	Aeromonas hydrophila subsp. hydrophila (strain ATCC 7966 / NCIB 9240)
A0KGD2	bacteria	Aeromonas hydrophila subsp. hydrophila (strain ATCC 7966 / NCIB 9240)
A0KGD3	bacteria	Aeromonas hydrophila subsp. hydrophila (strain ATCC 7966 / NCIB 9240)
A0KGG9	bacteria	Aeromonas hydrophila subsp. hydrophila (strain ATCC 7966 / NCIB 9240)
A0KGH2	bacteria	Aeromonas hydrophila subsp. hydrophila (strain ATCC 7966 / NCIB 9240)
A0KGH3	bacteria	Aeromonas hydrophila subsp. hydrophila (strain ATCC 7966 / NCIB 9240)
A0KGH5	bacteria	Aeromonas hydrophila subsp. hydrophila (strain ATCC 7966 / NCIB 9240)
A0KGH8	bacteria	Aeromonas hydrophila subsp. hydrophila (strain ATCC 7966 / NCIB 9240)
A0KGH9	bacteria	Aeromonas hydrophila subsp. hydrophila (strain ATCC 7966 / NCIB 9240)
A0KGI3	bacteria	Aeromonas hydrophila subsp. hydrophila (strain ATCC 7966 / NCIB 9240)
A0KGI4	bacteria	Aeromonas hydrophila subsp. hydrophila (strain ATCC 7966 / NCIB 9240)
A0KGJ2	bacteria	Aeromonas hydrophila subsp. hydrophila (strain ATCC 7966 / NCIB 9240)
A0KGK4	bacteria	Aeromonas hydrophila subsp. hydrophila (strain ATCC 7966 / NCIB 9240)
A0KGL0	bacteria	Aeromonas hydrophila subsp. hydrophila (strain ATCC 7966 / NCIB 9240)
A0KGL1	bacteria	Aeromonas hydrophila subsp. hydrophila (strain ATCC 7966 / NCIB 9240)
A0KGM6	bacteria	Aeromonas hydrophila subsp. hydrophila (strain ATCC 7966 / NCIB 9240)
A0KGM7	bacteria	Aeromonas hydrophila subsp. hydrophila (strain ATCC 7966 / NCIB 9240)
A0KGM9	bacteria	Aeromonas hydrophila subsp. hydrophila (strain ATCC 7966 / NCIB 9240)
A0KGR9	bacteria	Aeromonas hydrophila subsp. hydrophila (strain ATCC 7966 / NCIB 9240)
A0KGS0	bacteria	Aeromonas hydrophila subsp. hydrophila (strain ATCC 7966 / NCIB 9240)
A0KGS1	bacteria	Aeromonas hydrophila subsp. hydrophila (strain ATCC 7966 / NCIB 9240)
A0KGS7	bacteria	Aeromonas hydrophila subsp. hydrophila (strain ATCC 7966 / NCIB 9240)
A0KGS8	bacteria	Aeromonas hydrophila subsp. hydrophila (strain ATCC 7966 / NCIB 9240)
A0KGS9	bacteria	Aeromonas hydrophila subsp. hydrophila (strain ATCC 7966 / NCIB 9240)
A0KGT6	bacteria	Aeromonas hydrophila subsp. hydrophila (strain ATCC 7966 / NCIB 9240)
A0KGT8	bacteria	Aeromonas hydrophila subsp. hydrophila (strain ATCC 7966 / NCIB 9240)
A0KGU1	bacteria	Aeromonas hydrophila subsp. hydrophila (strain ATCC 7966 / NCIB 9240)
A0KGY2	bacteria	Aeromonas hydrophila subsp. hydrophila (strain ATCC 7966 / NCIB 9240)
A0KGY3	bacteria	Aeromonas hydrophila subsp. hydrophila (strain ATCC 7966 / NCIB 9240)
A0KGY6	bacteria	Aeromonas hydrophila subsp. hydrophila (strain ATCC 7966 / NCIB 9240)
A0KGY7	bacteria	Aeromonas hydrophila subsp. hydrophila (strain ATCC 7966 / NCIB 9240)
A0KGY8	bacteria	Aeromonas hydrophila subsp. hydrophila (strain ATCC 7966 / NCIB 9240)
A0KGZ0	bacteria	Aeromonas hydrophila subsp. hydrophila (strain ATCC 7966 / NCIB 9240)
A0KHA2	bacteria	Aeromonas hydrophila subsp. hydrophila (strain ATCC 7966 / NCIB 9240)
A0KHB9	bacteria	Aeromonas hydrophila subsp. hydrophila (strain ATCC 7966 / NCIB 9240)
A0KHC9	bacteria	Aeromonas hydrophila subsp. hydrophila (strain ATCC 7966 / NCIB 9240)
A0KHD0	bacteria	Aeromonas hydrophila subsp. hydrophila (strain ATCC 7966 / NCIB 9240)
A0KHD5	bacteria	Aeromonas hydrophila subsp. hydrophila (strain ATCC 7966 / NCIB 9240)
A0KHF6	bacteria	Aeromonas hydrophila subsp. hydrophila (strain ATCC 7966 / NCIB 9240)
A0KHG0	bacteria	Aeromonas hydrophila subsp. hydrophila (strain ATCC 7966 / NCIB 9240)
A0KHG3	bacteria	Aeromonas hydrophila subsp. hydrophila (strain ATCC 7966 / NCIB 9240)
A0KHG4	bacteria	Aeromonas hydrophila subsp. hydrophila (strain ATCC 7966 / NCIB 9240)
A0KHG5	bacteria	Aeromonas hydrophila subsp. hydrophila (strain ATCC 7966 / NCIB 9240)
A0KHG6	bacteria	Aeromonas hydrophila subsp. hydrophila (strain ATCC 7966 / NCIB 9240)
A0KHG9	bacteria	Aeromonas hydrophila subsp. hydrophila (strain ATCC 7966 / NCIB 9240)
A0KHH3	bacteria	Aeromonas hydrophila subsp. hydrophila (strain ATCC 7966 / NCIB 9240)
A0KHH4	bacteria	Aeromonas hydrophila subsp. hydrophila (strain ATCC 7966 / NCIB 9240)
A0KHH5	bacteria	Aeromonas hydrophila subsp. hydrophila (strain ATCC 7966 / NCIB 9240)
A0KHH6	bacteria	Aeromonas hydrophila subsp. hydrophila (strain ATCC 7966 / NCIB 9240)
A0KHH7	bacteria	Aeromonas hydrophila subsp. hydrophila (strain ATCC 7966 / NCIB 9240)
A0KHL9	bacteria	Aeromonas hydrophila subsp. hydrophila (strain ATCC 7966 / NCIB 9240)
A0KHR8	bacteria	Aeromonas hydrophila subsp. hydrophila (strain ATCC 7966 / NCIB 9240)
A0KHU1	bacteria	Aeromonas hydrophila subsp. hydrophila (strain ATCC 7966 / NCIB 9240)
A0KHV1	bacteria	Aeromonas hydrophila subsp. hydrophila (strain ATCC 7966 / NCIB 9240)
A0KHV5	bacteria	Aeromonas hydrophila subsp. hydrophila (strain ATCC 7966 / NCIB 9240)
A0KI35	bacteria	Aeromonas hydrophila subsp. hydrophila (strain ATCC 7966 / NCIB 9240)
A0KI46	bacteria	Aeromonas hydrophila subsp. hydrophila (strain ATCC 7966 / NCIB 9240)
A0KI52	bacteria	Aeromonas hydrophila subsp. hydrophila (strain ATCC 7966 / NCIB 9240)
A0KI53	bacteria	Aeromonas hydrophila subsp. hydrophila (strain ATCC 7966 / NCIB 9240)
A0KI76	bacteria	Aeromonas hydrophila subsp. hydrophila (strain ATCC 7966 / NCIB 9240)
A0KI80	bacteria	Aeromonas hydrophila subsp. hydrophila (strain ATCC 7966 / NCIB 9240)
A0KIB2	bacteria	Aeromonas hydrophila subsp. hydrophila (strain ATCC 7966 / NCIB 9240)
A0KIB5	bacteria	Aeromonas hydrophila subsp. hydrophila (strain ATCC 7966 / NCIB 9240)
A0KIC3	bacteria	Aeromonas hydrophila subsp. hydrophila (strain ATCC 7966 / NCIB 9240)
A0KIC6	bacteria	Aeromonas hydrophila subsp. hydrophila (strain ATCC 7966 / NCIB 9240)
A0KIC7	bacteria	Aeromonas hydrophila subsp. hydrophila (strain ATCC 7966 / NCIB 9240)
A0KIC9	bacteria	Aeromonas hydrophila subsp. hydrophila (strain ATCC 7966 / NCIB 9240)
A0KID0	bacteria	Aeromonas hydrophila subsp. hydrophila (strain ATCC 7966 / NCIB 9240)
A0KIG3	bacteria	Aeromonas hydrophila subsp. hydrophila (strain ATCC 7966 / NCIB 9240)
A0KIK2	bacteria	Aeromonas hydrophila subsp. hydrophila (strain ATCC 7966 / NCIB 9240)
A0KIK4	bacteria	Aeromonas hydrophila subsp. hydrophila (strain ATCC 7966 / NCIB 9240)
A0KIL8	bacteria	Aeromonas hydrophila subsp. hydrophila (strain ATCC 7966 / NCIB 9240)
A0KIM1	bacteria	Aeromonas hydrophila subsp. hydrophila (strain ATCC 7966 / NCIB 9240)
A0KIN6	bacteria	Aeromonas hydrophila subsp. hydrophila (strain ATCC 7966 / NCIB 9240)
A0KIN9	bacteria	Aeromonas hydrophila subsp. hydrophila (strain ATCC 7966 / NCIB 9240)
A0KIP7	bacteria	Aeromonas hydrophila subsp. hydrophila (strain ATCC 7966 / NCIB 9240)
A0KIP8	bacteria	Aeromonas hydrophila subsp. hydrophila (strain ATCC 7966 / NCIB 9240)
A0KIT3	bacteria	Aeromonas hydrophila subsp. hydrophila (strain ATCC 7966 / NCIB 9240)
A0KIV0	bacteria	Aeromonas hydrophila subsp. hydrophila (strain ATCC 7966 / NCIB 9240)
A0KIZ1	bacteria	Aeromonas hydrophila subsp. hydrophila (strain ATCC 7966 / NCIB 9240)
A0KJ03	bacteria	Aeromonas hydrophila subsp. hydrophila (strain ATCC 7966 / NCIB 9240)
A0KJ04	bacteria	Aeromonas hydrophila subsp. hydrophila (strain ATCC 7966 / NCIB 9240)
A0KJ19	bacteria	Aeromonas hydrophila subsp. hydrophila (strain ATCC 7966 / NCIB 9240)
A0KJ20	bacteria	Aeromonas hydrophila subsp. hydrophila (strain ATCC 7966 / NCIB 9240)
A0KJ32	bacteria	Aeromonas hydrophila subsp. hydrophila (strain ATCC 7966 / NCIB 9240)
A0KJ35	bacteria	Aeromonas hydrophila subsp. hydrophila (strain ATCC 7966 / NCIB 9240)
A0KJ36	bacteria	Aeromonas hydrophila subsp. hydrophila (strain ATCC 7966 / NCIB 9240)
A0KJ40	bacteria	Aeromonas hydrophila subsp. hydrophila (strain ATCC 7966 / NCIB 9240)
A0KJ41	bacteria	Aeromonas hydrophila subsp. hydrophila (strain ATCC 7966 / NCIB 9240)
A0KJ45	bacteria	Aeromonas hydrophila subsp. hydrophila (strain ATCC 7966 / NCIB 9240)
A0KJ48	bacteria	Aeromonas hydrophila subsp. hydrophila (strain ATCC 7966 / NCIB 9240)
A0KJ91	bacteria	Aeromonas hydrophila subsp. hydrophila (strain ATCC 7966 / NCIB 9240)
A0KJ92	bacteria	Aeromonas hydrophila subsp. hydrophila (strain ATCC 7966 / NCIB 9240)
A0KJ94	bacteria	Aeromonas hydrophila subsp. hydrophila (strain ATCC 7966 / NCIB 9240)
A0KJD4	bacteria	Aeromonas hydrophila subsp. hydrophila (strain ATCC 7966 / NCIB 9240)
A0KJD6	bacteria	Aeromonas hydrophila subsp. hydrophila (strain ATCC 7966 / NCIB 9240)
A0KJD8	bacteria	Aeromonas hydrophila subsp. hydrophila (strain ATCC 7966 / NCIB 9240)
A0KJD9	bacteria	Aeromonas hydrophila subsp. hydrophila (strain ATCC 7966 / NCIB 9240)
A0KJE0	bacteria	Aeromonas hydrophila subsp. hydrophila (strain ATCC 7966 / NCIB 9240)
A0KJE6	bacteria	Aeromonas hydrophila subsp. hydrophila (strain ATCC 7966 / NCIB 9240)
A0KJE8	bacteria	Aeromonas hydrophila subsp. hydrophila (strain ATCC 7966 / NCIB 9240)
A0KJG4	bacteria	Aeromonas hydrophila subsp. hydrophila (strain ATCC 7966 / NCIB 9240)
A0KJH4	bacteria	Aeromonas hydrophila subsp. hydrophila (strain ATCC 7966 / NCIB 9240)
A0KJI0	bacteria	Aeromonas hydrophila subsp. hydrophila (strain ATCC 7966 / NCIB 9240)
A0KJJ0	bacteria	Aeromonas hydrophila subsp. hydrophila (strain ATCC 7966 / NCIB 9240)
A0KJJ1	bacteria	Aeromonas hydrophila subsp. hydrophila (strain ATCC 7966 / NCIB 9240)
A0KJK9	bacteria	Aeromonas hydrophila subsp. hydrophila (strain ATCC 7966 / NCIB 9240)
A0KJL8	bacteria	Aeromonas hydrophila subsp. hydrophila (strain ATCC 7966 / NCIB 9240)
A0KJM0	bacteria	Aeromonas hydrophila subsp. hydrophila (strain ATCC 7966 / NCIB 9240)
A0KJP1	bacteria	Aeromonas hydrophila subsp. hydrophila (strain ATCC 7966 / NCIB 9240)
A0KJP3	bacteria	Aeromonas hydrophila subsp. hydrophila (strain ATCC 7966 / NCIB 9240)
A0KJS0	bacteria	Aeromonas hydrophila subsp. hydrophila (strain ATCC 7966 / NCIB 9240)
A0KJT2	bacteria	Aeromonas hydrophila subsp. hydrophila (strain ATCC 7966 / NCIB 9240)
A0KJU0	bacteria	Aeromonas hydrophila subsp. hydrophila (strain ATCC 7966 / NCIB 9240)
A0KJU2	bacteria	Aeromonas hydrophila subsp. hydrophila (strain ATCC 7966 / NCIB 9240)
A0KK26	bacteria	Aeromonas hydrophila subsp. hydrophila (strain ATCC 7966 / NCIB 9240)
A0KK55	bacteria	Aeromonas hydrophila subsp. hydrophila (strain ATCC 7966 / NCIB 9240)
A0KK57	bacteria	Aeromonas hydrophila subsp. hydrophila (strain ATCC 7966 / NCIB 9240)
A0KK58	bacteria	Aeromonas hydrophila subsp. hydrophila (strain ATCC 7966 / NCIB 9240)
A0KK62	bacteria	Aeromonas hydrophila subsp. hydrophila (strain ATCC 7966 / NCIB 9240)
A0KK76	bacteria	Aeromonas hydrophila subsp. hydrophila (strain ATCC 7966 / NCIB 9240)
A0KKB0	bacteria	Aeromonas hydrophila subsp. hydrophila (strain ATCC 7966 / NCIB 9240)
A0KKB4	bacteria	Aeromonas hydrophila subsp. hydrophila (strain ATCC 7966 / NCIB 9240)
A0KKB7	bacteria	Aeromonas hydrophila subsp. hydrophila (strain ATCC 7966 / NCIB 9240)
A0KKB9	bacteria	Aeromonas hydrophila subsp. hydrophila (strain ATCC 7966 / NCIB 9240)
A0KKD3	bacteria	Aeromonas hydrophila subsp. hydrophila (strain ATCC 7966 / NCIB 9240)
A0KKD5	bacteria	Aeromonas hydrophila subsp. hydrophila (strain ATCC 7966 / NCIB 9240)
A0KKE6	bacteria	Aeromonas hydrophila subsp. hydrophila (strain ATCC 7966 / NCIB 9240)
A0KKE7	bacteria	Aeromonas hydrophila subsp. hydrophila (strain ATCC 7966 / NCIB 9240)
A0KKF0	bacteria	Aeromonas hydrophila subsp. hydrophila (strain ATCC 7966 / NCIB 9240)
A0KKF3	bacteria	Aeromonas hydrophila subsp. hydrophila (strain ATCC 7966 / NCIB 9240)
A0KKF6	bacteria	Aeromonas hydrophila subsp. hydrophila (strain ATCC 7966 / NCIB 9240)
A0KKF8	bacteria	Aeromonas hydrophila subsp. hydrophila (strain ATCC 7966 / NCIB 9240)
A0KKF9	bacteria	Aeromonas hydrophila subsp. hydrophila (strain ATCC 7966 / NCIB 9240)
A0KKH0	bacteria	Aeromonas hydrophila subsp. hydrophila (strain ATCC 7966 / NCIB 9240)
A0KKH9	bacteria	Aeromonas hydrophila subsp. hydrophila (strain ATCC 7966 / NCIB 9240)
A0KKI5	bacteria	Aeromonas hydrophila subsp. hydrophila (strain ATCC 7966 / NCIB 9240)
A0KKK7	bacteria	Aeromonas hydrophila subsp. hydrophila (strain ATCC 7966 / NCIB 9240)
A0KKL4	bacteria	Aeromonas hydrophila subsp. hydrophila (strain ATCC 7966 / NCIB 9240)
A0KKM7	bacteria	Aeromonas hydrophila subsp. hydrophila (strain ATCC 7966 / NCIB 9240)
A0KKP3	bacteria	Aeromonas hydrophila subsp. hydrophila (strain ATCC 7966 / NCIB 9240)
A0KKP5	bacteria	Aeromonas hydrophila subsp. hydrophila (strain ATCC 7966 / NCIB 9240)
A0KKP6	bacteria	Aeromonas hydrophila subsp. hydrophila (strain ATCC 7966 / NCIB 9240)
A0KKP7	bacteria	Aeromonas hydrophila subsp. hydrophila (strain ATCC 7966 / NCIB 9240)
A0KKP9	bacteria	Aeromonas hydrophila subsp. hydrophila (strain ATCC 7966 / NCIB 9240)
A0KKS7	bacteria	Aeromonas hydrophila subsp. hydrophila (strain ATCC 7966 / NCIB 9240)
A0KKW8	bacteria	Aeromonas hydrophila subsp. hydrophila (strain ATCC 7966 / NCIB 9240)
A0KKX4	bacteria	Aeromonas hydrophila subsp. hydrophila (strain ATCC 7966 / NCIB 9240)
A0KL02	bacteria	Aeromonas hydrophila subsp. hydrophila (strain ATCC 7966 / NCIB 9240)
A0KL08	bacteria	Aeromonas hydrophila subsp. hydrophila (strain ATCC 7966 / NCIB 9240)
A0KL09	bacteria	Aeromonas hydrophila subsp. hydrophila (strain ATCC 7966 / NCIB 9240)
A0KL13	bacteria	Aeromonas hydrophila subsp. hydrophila (strain ATCC 7966 / NCIB 9240)
A0KL51	bacteria	Aeromonas hydrophila subsp. hydrophila (strain ATCC 7966 / NCIB 9240)
A0KL52	bacteria	Aeromonas hydrophila subsp. hydrophila (strain ATCC 7966 / NCIB 9240)
A0KL53	bacteria	Aeromonas hydrophila subsp. hydrophila (strain ATCC 7966 / NCIB 9240)
A0KL54	bacteria	Aeromonas hydrophila subsp. hydrophila (strain ATCC 7966 / NCIB 9240)
A0KL61	bacteria	Aeromonas hydrophila subsp. hydrophila (strain ATCC 7966 / NCIB 9240)
A0KL76	bacteria	Aeromonas hydrophila subsp. hydrophila (strain ATCC 7966 / NCIB 9240)
A0KLC8	bacteria	Aeromonas hydrophila subsp. hydrophila (strain ATCC 7966 / NCIB 9240)
A0KLD7	bacteria	Aeromonas hydrophila subsp. hydrophila (strain ATCC 7966 / NCIB 9240)
A0KLJ2	bacteria	Aeromonas hydrophila subsp. hydrophila (strain ATCC 7966 / NCIB 9240)
A0KLJ3	bacteria	Aeromonas hydrophila subsp. hydrophila (strain ATCC 7966 / NCIB 9240)
A0KLJ5	bacteria	Aeromonas hydrophila subsp. hydrophila (strain ATCC 7966 / NCIB 9240)
A0KLN6	bacteria	Aeromonas hydrophila subsp. hydrophila (strain ATCC 7966 / NCIB 9240)
A0KLN7	bacteria	Aeromonas hydrophila subsp. hydrophila (strain ATCC 7966 / NCIB 9240)
A0KLP0	bacteria	Aeromonas hydrophila subsp. hydrophila (strain ATCC 7966 / NCIB 9240)
A0KLT5	bacteria	Aeromonas hydrophila subsp. hydrophila (strain ATCC 7966 / NCIB 9240)
A0KLW6	bacteria	Aeromonas hydrophila subsp. hydrophila (strain ATCC 7966 / NCIB 9240)
A0KLX9	bacteria	Aeromonas hydrophila subsp. hydrophila (strain ATCC 7966 / NCIB 9240)
A0KLY0	bacteria	Aeromonas hydrophila subsp. hydrophila (strain ATCC 7966 / NCIB 9240)
A0KLY1	bacteria	Aeromonas hydrophila subsp. hydrophila (strain ATCC 7966 / NCIB 9240)
A0KM23	bacteria	Aeromonas hydrophila subsp. hydrophila (strain ATCC 7966 / NCIB 9240)
A0KM24	bacteria	Aeromonas hydrophila subsp. hydrophila (strain ATCC 7966 / NCIB 9240)
A0KM38	bacteria	Aeromonas hydrophila subsp. hydrophila (strain ATCC 7966 / NCIB 9240)
A0KM75	bacteria	Aeromonas hydrophila subsp. hydrophila (strain ATCC 7966 / NCIB 9240)
A0KMC8	bacteria	Aeromonas hydrophila subsp. hydrophila (strain ATCC 7966 / NCIB 9240)
A0KMD0	bacteria	Aeromonas hydrophila subsp. hydrophila (strain ATCC 7966 / NCIB 9240)
A0KMD1	bacteria	Aeromonas hydrophila subsp. hydrophila (strain ATCC 7966 / NCIB 9240)
A0KME5	bacteria	Aeromonas hydrophila subsp. hydrophila (strain ATCC 7966 / NCIB 9240)
A0KMH0	bacteria	Aeromonas hydrophila subsp. hydrophila (strain ATCC 7966 / NCIB 9240)
A0KMI5	bacteria	Aeromonas hydrophila subsp. hydrophila (strain ATCC 7966 / NCIB 9240)
A0KMI6	bacteria	Aeromonas hydrophila subsp. hydrophila (strain ATCC 7966 / NCIB 9240)
A0KMI7	bacteria	Aeromonas hydrophila subsp. hydrophila (strain ATCC 7966 / NCIB 9240)
A0KMJ3	bacteria	Aeromonas hydrophila subsp. hydrophila (strain ATCC 7966 / NCIB 9240)
A0KMM4	bacteria	Aeromonas hydrophila subsp. hydrophila (strain ATCC 7966 / NCIB 9240)
A0KMP9	bacteria	Aeromonas hydrophila subsp. hydrophila (strain ATCC 7966 / NCIB 9240)
A0KMV4	bacteria	Aeromonas hydrophila subsp. hydrophila (strain ATCC 7966 / NCIB 9240)
A0KMY0	bacteria	Aeromonas hydrophila subsp. hydrophila (strain ATCC 7966 / NCIB 9240)
A0KMY1	bacteria	Aeromonas hydrophila subsp. hydrophila (strain ATCC 7966 / NCIB 9240)
A0KMZ3	bacteria	Aeromonas hydrophila subsp. hydrophila (strain ATCC 7966 / NCIB 9240)
A0KMZ8	bacteria	Aeromonas hydrophila subsp. hydrophila (strain ATCC 7966 / NCIB 9240)
A0KMZ9	bacteria	Aeromonas hydrophila subsp. hydrophila (strain ATCC 7966 / NCIB 9240)
A0KN00	bacteria	Aeromonas hydrophila subsp. hydrophila (strain ATCC 7966 / NCIB 9240)
A0KN01	bacteria	Aeromonas hydrophila subsp. hydrophila (strain ATCC 7966 / NCIB 9240)
A0KN04	bacteria	Aeromonas hydrophila subsp. hydrophila (strain ATCC 7966 / NCIB 9240)
A0KN18	bacteria	Aeromonas hydrophila subsp. hydrophila (strain ATCC 7966 / NCIB 9240)
A0KN28	bacteria	Aeromonas hydrophila subsp. hydrophila (strain ATCC 7966 / NCIB 9240)
A0KN29	bacteria	Aeromonas hydrophila subsp. hydrophila (strain ATCC 7966 / NCIB 9240)
A0KN65	bacteria	Aeromonas hydrophila subsp. hydrophila (strain ATCC 7966 / NCIB 9240)
A0KN67	bacteria	Aeromonas hydrophila subsp. hydrophila (strain ATCC 7966 / NCIB 9240)
A0KN87	bacteria	Aeromonas hydrophila subsp. hydrophila (strain ATCC 7966 / NCIB 9240)
A0KN91	bacteria	Aeromonas hydrophila subsp. hydrophila (strain ATCC 7966 / NCIB 9240)
A0KNA1	bacteria	Aeromonas hydrophila subsp. hydrophila (strain ATCC 7966 / NCIB 9240)
A0KNA3	bacteria	Aeromonas hydrophila subsp. hydrophila (strain ATCC 7966 / NCIB 9240)
A0KNB2	bacteria	Aeromonas hydrophila subsp. hydrophila (strain ATCC 7966 / NCIB 9240)
A0KND9	bacteria	Aeromonas hydrophila subsp. hydrophila (strain ATCC 7966 / NCIB 9240)
A0KNE0	bacteria	Aeromonas hydrophila subsp. hydrophila (strain ATCC 7966 / NCIB 9240)
A0KNE2	bacteria	Aeromonas hydrophila subsp. hydrophila (strain ATCC 7966 / NCIB 9240)
A0KNE3	bacteria	Aeromonas hydrophila subsp. hydrophila (strain ATCC 7966 / NCIB 9240)
A0KNE5	bacteria	Aeromonas hydrophila subsp. hydrophila (strain ATCC 7966 / NCIB 9240)
A0KNE8	bacteria	Aeromonas hydrophila subsp. hydrophila (strain ATCC 7966 / NCIB 9240)
A0KNF9	bacteria	Aeromonas hydrophila subsp. hydrophila (strain ATCC 7966 / NCIB 9240)
A0KNG6	bacteria	Aeromonas hydrophila subsp. hydrophila (strain ATCC 7966 / NCIB 9240)
A0KNH2	bacteria	Aeromonas hydrophila subsp. hydrophila (strain ATCC 7966 / NCIB 9240)
A0KNH4	bacteria	Aeromonas hydrophila subsp. hydrophila (strain ATCC 7966 / NCIB 9240)
A0KNI2	bacteria	Aeromonas hydrophila subsp. hydrophila (strain ATCC 7966 / NCIB 9240)
A0KNI3	bacteria	Aeromonas hydrophila subsp. hydrophila (strain ATCC 7966 / NCIB 9240)
A0KNJ1	bacteria	Aeromonas hydrophila subsp. hydrophila (strain ATCC 7966 / NCIB 9240)
A0KNK6	bacteria	Aeromonas hydrophila subsp. hydrophila (strain ATCC 7966 / NCIB 9240)
A0KNK7	bacteria	Aeromonas hydrophila subsp. hydrophila (strain ATCC 7966 / NCIB 9240)
A0KNL0	bacteria	Aeromonas hydrophila subsp. hydrophila (strain ATCC 7966 / NCIB 9240)
A0KNQ8	bacteria	Aeromonas hydrophila subsp. hydrophila (strain ATCC 7966 / NCIB 9240)
A0KNR2	bacteria	Aeromonas hydrophila subsp. hydrophila (strain ATCC 7966 / NCIB 9240)
A0KNT0	bacteria	Aeromonas hydrophila subsp. hydrophila (strain ATCC 7966 / NCIB 9240)
A0KNT4	bacteria	Aeromonas hydrophila subsp. hydrophila (strain ATCC 7966 / NCIB 9240)
A0KNV3	bacteria	Aeromonas hydrophila subsp. hydrophila (strain ATCC 7966 / NCIB 9240)
A0KNV5	bacteria	Aeromonas hydrophila subsp. hydrophila (strain ATCC 7966 / NCIB 9240)
A0KNW5	bacteria	Aeromonas hydrophila subsp. hydrophila (strain ATCC 7966 / NCIB 9240)
A0KNW8	bacteria	Aeromonas hydrophila subsp. hydrophila (strain ATCC 7966 / NCIB 9240)
A0KNY4	bacteria	Aeromonas hydrophila subsp. hydrophila (strain ATCC 7966 / NCIB 9240)
A0KNY9	bacteria	Aeromonas hydrophila subsp. hydrophila (strain ATCC 7966 / NCIB 9240)
A0KP02	bacteria	Aeromonas hydrophila subsp. hydrophila (strain ATCC 7966 / NCIB 9240)
A0KP07	bacteria	Aeromonas hydrophila subsp. hydrophila (strain ATCC 7966 / NCIB 9240)
A0KP08	bacteria	Aeromonas hydrophila subsp. hydrophila (strain ATCC 7966 / NCIB 9240)
A0KP33	bacteria	Aeromonas hydrophila subsp. hydrophila (strain ATCC 7966 / NCIB 9240)
A0KP35	bacteria	Aeromonas hydrophila subsp. hydrophila (strain ATCC 7966 / NCIB 9240)
A0KP36	bacteria	Aeromonas hydrophila subsp. hydrophila (strain ATCC 7966 / NCIB 9240)
A0KP37	bacteria	Aeromonas hydrophila subsp. hydrophila (strain ATCC 7966 / NCIB 9240)
A0KP93	bacteria	Aeromonas hydrophila subsp. hydrophila (strain ATCC 7966 / NCIB 9240)
A0KPA5	bacteria	Aeromonas hydrophila subsp. hydrophila (strain ATCC 7966 / NCIB 9240)
A0KPB6	bacteria	Aeromonas hydrophila subsp. hydrophila (strain ATCC 7966 / NCIB 9240)
A0KPC2	bacteria	Aeromonas hydrophila subsp. hydrophila (strain ATCC 7966 / NCIB 9240)
A0KPE2	bacteria	Aeromonas hydrophila subsp. hydrophila (strain ATCC 7966 / NCIB 9240)
A0KPE3	bacteria	Aeromonas hydrophila subsp. hydrophila (strain ATCC 7966 / NCIB 9240)
A0KPE4	bacteria	Aeromonas hydrophila subsp. hydrophila (strain ATCC 7966 / NCIB 9240)
A0KPF3	bacteria	Aeromonas hydrophila subsp. hydrophila (strain ATCC 7966 / NCIB 9240)
A0KPF9	bacteria	Aeromonas hydrophila subsp. hydrophila (strain ATCC 7966 / NCIB 9240)
A0KPG1	bacteria	Aeromonas hydrophila subsp. hydrophila (strain ATCC 7966 / NCIB 9240)
A0KPG3	bacteria	Aeromonas hydrophila subsp. hydrophila (strain ATCC 7966 / NCIB 9240)
A0KPG5	bacteria	Aeromonas hydrophila subsp. hydrophila (strain ATCC 7966 / NCIB 9240)
A0KPH6	bacteria	Aeromonas hydrophila subsp. hydrophila (strain ATCC 7966 / NCIB 9240)
A0KPI3	bacteria	Aeromonas hydrophila subsp. hydrophila (strain ATCC 7966 / NCIB 9240)
A0KPL4	bacteria	Aeromonas hydrophila subsp. hydrophila (strain ATCC 7966 / NCIB 9240)
A0KPN1	bacteria	Aeromonas hydrophila subsp. hydrophila (strain ATCC 7966 / NCIB 9240)
A0KPP9	bacteria	Aeromonas hydrophila subsp. hydrophila (strain ATCC 7966 / NCIB 9240)
A0KPQ1	bacteria	Aeromonas hydrophila subsp. hydrophila (strain ATCC 7966 / NCIB 9240)
A0KPW2	bacteria	Aeromonas hydrophila subsp. hydrophila (strain ATCC 7966 / NCIB 9240)
A0KPW5	bacteria	Aeromonas hydrophila subsp. hydrophila (strain ATCC 7966 / NCIB 9240)
A0KPW7	bacteria	Aeromonas hydrophila subsp. hydrophila (strain ATCC 7966 / NCIB 9240)
A0KPX1	bacteria	Aeromonas hydrophila subsp. hydrophila (strain ATCC 7966 / NCIB 9240)
A0KPX2	bacteria	Aeromonas hydrophila subsp. hydrophila (strain ATCC 7966 / NCIB 9240)
A0KPY0	bacteria	Aeromonas hydrophila subsp. hydrophila (strain ATCC 7966 / NCIB 9240)
A0KPY4	bacteria	Aeromonas hydrophila subsp. hydrophila (strain ATCC 7966 / NCIB 9240)
A0KPZ2	bacteria	Aeromonas hydrophila subsp. hydrophila (strain ATCC 7966 / NCIB 9240)
A0KPZ3	bacteria	Aeromonas hydrophila subsp. hydrophila (strain ATCC 7966 / NCIB 9240)
A0KQ08	bacteria	Aeromonas hydrophila subsp. hydrophila (strain ATCC 7966 / NCIB 9240)
A0KQ23	bacteria	Aeromonas hydrophila subsp. hydrophila (strain ATCC 7966 / NCIB 9240)
A0KQ25	bacteria	Aeromonas hydrophila subsp. hydrophila (strain ATCC 7966 / NCIB 9240)
A0KQ97	bacteria	Aeromonas hydrophila subsp. hydrophila (strain ATCC 7966 / NCIB 9240)
A0KQ98	bacteria	Aeromonas hydrophila subsp. hydrophila (strain ATCC 7966 / NCIB 9240)
A0KQA4	bacteria	Aeromonas hydrophila subsp. hydrophila (strain ATCC 7966 / NCIB 9240)
A0KQA5	bacteria	Aeromonas hydrophila subsp. hydrophila (strain ATCC 7966 / NCIB 9240)
A0KQA6	bacteria	Aeromonas hydrophila subsp. hydrophila (strain ATCC 7966 / NCIB 9240)
A0KQA7	bacteria	Aeromonas hydrophila subsp. hydrophila (strain ATCC 7966 / NCIB 9240)
A0KQA8	bacteria	Aeromonas hydrophila subsp. hydrophila (strain ATCC 7966 / NCIB 9240)
A0KQA9	bacteria	Aeromonas hydrophila subsp. hydrophila (strain ATCC 7966 / NCIB 9240)
A0KQG0	bacteria	Aeromonas hydrophila subsp. hydrophila (strain ATCC 7966 / NCIB 9240)
A0KQG1	bacteria	Aeromonas hydrophila subsp. hydrophila (strain ATCC 7966 / NCIB 9240)
A0KQG4	bacteria	Aeromonas hydrophila subsp. hydrophila (strain ATCC 7966 / NCIB 9240)
A0KQH4	bacteria	Aeromonas hydrophila subsp. hydrophila (strain ATCC 7966 / NCIB 9240)
A0KQH8	bacteria	Aeromonas hydrophila subsp. hydrophila (strain ATCC 7966 / NCIB 9240)
A0KQI1	bacteria	Aeromonas hydrophila subsp. hydrophila (strain ATCC 7966 / NCIB 9240)
A0KQI7	bacteria	Aeromonas hydrophila subsp. hydrophila (strain ATCC 7966 / NCIB 9240)
A0KQI8	bacteria	Aeromonas hydrophila subsp. hydrophila (strain ATCC 7966 / NCIB 9240)
A0KQJ4	bacteria	Aeromonas hydrophila subsp. hydrophila (strain ATCC 7966 / NCIB 9240)
A0KQK0	bacteria	Aeromonas hydrophila subsp. hydrophila (strain ATCC 7966 / NCIB 9240)
A0KQR3	bacteria	Aeromonas hydrophila subsp. hydrophila (strain ATCC 7966 / NCIB 9240)
A0KQS4	bacteria	Aeromonas hydrophila subsp. hydrophila (strain ATCC 7966 / NCIB 9240)
A0KQV3	bacteria	Aeromonas hydrophila subsp. hydrophila (strain ATCC 7966 / NCIB 9240)
A0KQV6	bacteria	Aeromonas hydrophila subsp. hydrophila (strain ATCC 7966 / NCIB 9240)
A0KQX6	bacteria	Aeromonas hydrophila subsp. hydrophila (strain ATCC 7966 / NCIB 9240)
A0KQX8	bacteria	Aeromonas hydrophila subsp. hydrophila (strain ATCC 7966 / NCIB 9240)
A0KQY0	bacteria	Aeromonas hydrophila subsp. hydrophila (strain ATCC 7966 / NCIB 9240)
A0KQY9	bacteria	Aeromonas hydrophila subsp. hydrophila (strain ATCC 7966 / NCIB 9240)
A0KQZ7	bacteria	Aeromonas hydrophila subsp. hydrophila (strain ATCC 7966 / NCIB 9240)
A0KQZ9	bacteria	Aeromonas hydrophila subsp. hydrophila (strain ATCC 7966 / NCIB 9240)
A0KR00	bacteria	Aeromonas hydrophila subsp. hydrophila (strain ATCC 7966 / NCIB 9240)
A0KR23	bacteria	Aeromonas hydrophila subsp. hydrophila (strain ATCC 7966 / NCIB 9240)
A0KR28	bacteria	Shewanella sp. (strain ANA-3)
A0KR32	bacteria	Shewanella sp. (strain ANA-3)
A0KR33	bacteria	Shewanella sp. (strain ANA-3)
A0KR34	bacteria	Shewanella sp. (strain ANA-3)
A0KR35	bacteria	Shewanella sp. (strain ANA-3)
A0KR37	bacteria	Shewanella sp. (strain ANA-3)
A0KR42	bacteria	Shewanella sp. (strain ANA-3)
A0KR43	bacteria	Shewanella sp. (strain ANA-3)
A0KR47	bacteria	Shewanella sp. (strain ANA-3)
A0KR49	bacteria	Shewanella sp. (strain ANA-3)
A0KR50	bacteria	Shewanella sp. (strain ANA-3)
A0KR51	bacteria	Shewanella sp. (strain ANA-3)
A0KR60	bacteria	Shewanella sp. (strain ANA-3)
A0KR64	bacteria	Shewanella sp. (strain ANA-3)
A0KR66	bacteria	Shewanella sp. (strain ANA-3)
A0KR67	bacteria	Shewanella sp. (strain ANA-3)
A0KR69	bacteria	Shewanella sp. (strain ANA-3)
A0KR77	bacteria	Shewanella sp. (strain ANA-3)
A0KR79	bacteria	Shewanella sp. (strain ANA-3)
A0KR80	bacteria	Shewanella sp. (strain ANA-3)
A0KRB5	bacteria	Shewanella sp. (strain ANA-3)
A0KRC4	bacteria	Shewanella sp. (strain ANA-3)
A0KRC6	bacteria	Shewanella sp. (strain ANA-3)
A0KRF0	bacteria	Shewanella sp. (strain ANA-3)
A0KRF2	bacteria	Shewanella sp. (strain ANA-3)
A0KRF9	bacteria	Shewanella sp. (strain ANA-3)
A0KRH2	bacteria	Shewanella sp. (strain ANA-3)
A0KRH3	bacteria	Shewanella sp. (strain ANA-3)
A0KRK0	bacteria	Shewanella sp. (strain ANA-3)
A0KRK1	bacteria	Shewanella sp. (strain ANA-3)
A0KRK4	bacteria	Shewanella sp. (strain ANA-3)
A0KRK5	bacteria	Shewanella sp. (strain ANA-3)
A0KRK7	bacteria	Shewanella sp. (strain ANA-3)
A0KRK9	bacteria	Shewanella sp. (strain ANA-3)
A0KRL3	bacteria	Shewanella sp. (strain ANA-3)
A0KRL4	bacteria	Shewanella sp. (strain ANA-3)
A0KRL5	bacteria	Shewanella sp. (strain ANA-3)
A0KRL6	bacteria	Shewanella sp. (strain ANA-3)
A0KRL7	bacteria	Shewanella sp. (strain ANA-3)
A0KRL8	bacteria	Shewanella sp. (strain ANA-3)
A0KRL9	bacteria	Shewanella sp. (strain ANA-3)
A0KRM0	bacteria	Shewanella sp. (strain ANA-3)
A0KRM3	bacteria	Shewanella sp. (strain ANA-3)
A0KRM4	bacteria	Shewanella sp. (strain ANA-3)
A0KRM5	bacteria	Shewanella sp. (strain ANA-3)
A0KRM7	bacteria	Shewanella sp. (strain ANA-3)
A0KRM8	bacteria	Shewanella sp. (strain ANA-3)
A0KRM9	bacteria	Shewanella sp. (strain ANA-3)
A0KRN0	bacteria	Shewanella sp. (strain ANA-3)
A0KRN1	bacteria	Shewanella sp. (strain ANA-3)
A0KRN2	bacteria	Shewanella sp. (strain ANA-3)
A0KRN3	bacteria	Shewanella sp. (strain ANA-3)
A0KRN4	bacteria	Shewanella sp. (strain ANA-3)
A0KRN5	bacteria	Shewanella sp. (strain ANA-3)
A0KRN6	bacteria	Shewanella sp. (strain ANA-3)
A0KRN7	bacteria	Shewanella sp. (strain ANA-3)
A0KRN8	bacteria	Shewanella sp. (strain ANA-3)
A0KRN9	bacteria	Shewanella sp. (strain ANA-3)
A0KRP0	bacteria	Shewanella sp. (strain ANA-3)
A0KRP1	bacteria	Shewanella sp. (strain ANA-3)
A0KRP2	bacteria	Shewanella sp. (strain ANA-3)
A0KRP3	bacteria	Shewanella sp. (strain ANA-3)
A0KRP5	bacteria	Shewanella sp. (strain ANA-3)
A0KRP6	bacteria	Shewanella sp. (strain ANA-3)
A0KRP7	bacteria	Shewanella sp. (strain ANA-3)
A0KRP8	bacteria	Shewanella sp. (strain ANA-3)
A0KRP9	bacteria	Shewanella sp. (strain ANA-3)
A0KRQ0	bacteria	Shewanella sp. (strain ANA-3)
A0KRQ2	bacteria	Shewanella sp. (strain ANA-3)
A0KRT7	bacteria	Shewanella sp. (strain ANA-3)
A0KRU9	bacteria	Shewanella sp. (strain ANA-3)
A0KRY0	bacteria	Shewanella sp. (strain ANA-3)
A0KRY5	bacteria	Shewanella sp. (strain ANA-3)
A0KRY8	bacteria	Shewanella sp. (strain ANA-3)
A0KRZ0	bacteria	Shewanella sp. (strain ANA-3)
A0KS32	bacteria	Shewanella sp. (strain ANA-3)
A0KS60	bacteria	Shewanella sp. (strain ANA-3)
A0KS62	bacteria	Shewanella sp. (strain ANA-3)
A0KS65	bacteria	Shewanella sp. (strain ANA-3)
A0KS67	bacteria	Shewanella sp. (strain ANA-3)
A0KS72	bacteria	Shewanella sp. (strain ANA-3)
A0KS74	bacteria	Shewanella sp. (strain ANA-3)
A0KS84	bacteria	Shewanella sp. (strain ANA-3)
A0KS88	bacteria	Shewanella sp. (strain ANA-3)
A0KSA9	bacteria	Shewanella sp. (strain ANA-3)
A0KSE2	bacteria	Shewanella sp. (strain ANA-3)
A0KSH7	bacteria	Shewanella sp. (strain ANA-3)
A0KSI2	bacteria	Shewanella sp. (strain ANA-3)
A0KSJ1	bacteria	Shewanella sp. (strain ANA-3)
A0KSL6	bacteria	Shewanella sp. (strain ANA-3)
A0KSN0	bacteria	Shewanella sp. (strain ANA-3)
A0KSQ0	bacteria	Shewanella sp. (strain ANA-3)
A0KSQ8	bacteria	Shewanella sp. (strain ANA-3)
A0KSR0	bacteria	Shewanella sp. (strain ANA-3)
A0KSR5	bacteria	Shewanella sp. (strain ANA-3)
A0KSR6	bacteria	Shewanella sp. (strain ANA-3)
A0KSR7	bacteria	Shewanella sp. (strain ANA-3)
A0KST2	bacteria	Shewanella sp. (strain ANA-3)
A0KSW7	bacteria	Shewanella sp. (strain ANA-3)
A0KSX4	bacteria	Shewanella sp. (strain ANA-3)
A0KSX7	bacteria	Shewanella sp. (strain ANA-3)
A0KSY8	bacteria	Shewanella sp. (strain ANA-3)
A0KT03	bacteria	Shewanella sp. (strain ANA-3)
A0KT11	bacteria	Shewanella sp. (strain ANA-3)
A0KT12	bacteria	Shewanella sp. (strain ANA-3)
A0KT20	bacteria	Shewanella sp. (strain ANA-3)
A0KT22	bacteria	Shewanella sp. (strain ANA-3)
A0KT23	bacteria	Shewanella sp. (strain ANA-3)
A0KT33	bacteria	Shewanella sp. (strain ANA-3)
A0KT36	bacteria	Shewanella sp. (strain ANA-3)
A0KT69	bacteria	Shewanella sp. (strain ANA-3)
A0KT85	bacteria	Shewanella sp. (strain ANA-3)
A0KT86	bacteria	Shewanella sp. (strain ANA-3)
A0KT87	bacteria	Shewanella sp. (strain ANA-3)
A0KT88	bacteria	Shewanella sp. (strain ANA-3)
A0KT94	bacteria	Shewanella sp. (strain ANA-3)
A0KTG6	bacteria	Shewanella sp. (strain ANA-3)
A0KTG8	bacteria	Shewanella sp. (strain ANA-3)
A0KTH4	bacteria	Shewanella sp. (strain ANA-3)
A0KTH5	bacteria	Shewanella sp. (strain ANA-3)
A0KTI2	bacteria	Shewanella sp. (strain ANA-3)
A0KTI5	bacteria	Shewanella sp. (strain ANA-3)
A0KTL9	bacteria	Shewanella sp. (strain ANA-3)
A0KTQ2	bacteria	Shewanella sp. (strain ANA-3)
A0KTQ7	bacteria	Shewanella sp. (strain ANA-3)
A0KTR5	bacteria	Shewanella sp. (strain ANA-3)
A0KTS5	bacteria	Shewanella sp. (strain ANA-3)
A0KTS6	bacteria	Shewanella sp. (strain ANA-3)
A0KTT2	bacteria	Shewanella sp. (strain ANA-3)
A0KTU3	bacteria	Shewanella sp. (strain ANA-3)
A0KTU4	bacteria	Shewanella sp. (strain ANA-3)
A0KTV4	bacteria	Shewanella sp. (strain ANA-3)
A0KTV5	bacteria	Shewanella sp. (strain ANA-3)
A0KTV6	bacteria	Shewanella sp. (strain ANA-3)
A0KTW4	bacteria	Shewanella sp. (strain ANA-3)
A0KTW7	bacteria	Shewanella sp. (strain ANA-3)
A0KTX7	bacteria	Shewanella sp. (strain ANA-3)
A0KTZ1	bacteria	Shewanella sp. (strain ANA-3)
A0KTZ2	bacteria	Shewanella sp. (strain ANA-3)
A0KTZ4	bacteria	Shewanella sp. (strain ANA-3)
A0KTZ6	bacteria	Shewanella sp. (strain ANA-3)
A0KTZ7	bacteria	Shewanella sp. (strain ANA-3)
A0KTZ9	bacteria	Shewanella sp. (strain ANA-3)
A0KU01	bacteria	Shewanella sp. (strain ANA-3)
A0KU03	bacteria	Shewanella sp. (strain ANA-3)
A0KU07	bacteria	Shewanella sp. (strain ANA-3)
A0KU08	bacteria	Shewanella sp. (strain ANA-3)
A0KU09	bacteria	Shewanella sp. (strain ANA-3)
A0KU20	bacteria	Shewanella sp. (strain ANA-3)
A0KU60	bacteria	Shewanella sp. (strain ANA-3)
A0KU61	bacteria	Shewanella sp. (strain ANA-3)
A0KU66	bacteria	Shewanella sp. (strain ANA-3)
A0KU76	bacteria	Shewanella sp. (strain ANA-3)
A0KU81	bacteria	Shewanella sp. (strain ANA-3)
A0KU82	bacteria	Shewanella sp. (strain ANA-3)
A0KU83	bacteria	Shewanella sp. (strain ANA-3)
A0KU85	bacteria	Shewanella sp. (strain ANA-3)
A0KU87	bacteria	Shewanella sp. (strain ANA-3)
A0KU88	bacteria	Shewanella sp. (strain ANA-3)
A0KU91	bacteria	Shewanella sp. (strain ANA-3)
A0KU92	bacteria	Shewanella sp. (strain ANA-3)
A0KU94	bacteria	Shewanella sp. (strain ANA-3)
A0KU96	bacteria	Shewanella sp. (strain ANA-3)
A0KUE8	bacteria	Shewanella sp. (strain ANA-3)
A0KUF0	bacteria	Shewanella sp. (strain ANA-3)
A0KUF7	bacteria	Shewanella sp. (strain ANA-3)
A0KUG6	bacteria	Shewanella sp. (strain ANA-3)
A0KUJ2	bacteria	Shewanella sp. (strain ANA-3)
A0KUJ5	bacteria	Shewanella sp. (strain ANA-3)
A0KUJ6	bacteria	Shewanella sp. (strain ANA-3)
A0KUJ9	bacteria	Shewanella sp. (strain ANA-3)
A0KUK0	bacteria	Shewanella sp. (strain ANA-3)
A0KUK2	bacteria	Shewanella sp. (strain ANA-3)
A0KUU2	bacteria	Shewanella sp. (strain ANA-3)
A0KUU3	bacteria	Shewanella sp. (strain ANA-3)
A0KV13	bacteria	Shewanella sp. (strain ANA-3)
A0KV33	bacteria	Shewanella sp. (strain ANA-3)
A0KV41	bacteria	Shewanella sp. (strain ANA-3)
A0KV49	bacteria	Shewanella sp. (strain ANA-3)
A0KV50	bacteria	Shewanella sp. (strain ANA-3)
A0KV75	bacteria	Shewanella sp. (strain ANA-3)
A0KV76	bacteria	Shewanella sp. (strain ANA-3)
A0KV84	bacteria	Shewanella sp. (strain ANA-3)
A0KV91	bacteria	Shewanella sp. (strain ANA-3)
A0KV94	bacteria	Shewanella sp. (strain ANA-3)
A0KVC0	bacteria	Shewanella sp. (strain ANA-3)
A0KVD1	bacteria	Shewanella sp. (strain ANA-3)
A0KVD3	bacteria	Shewanella sp. (strain ANA-3)
A0KVG7	bacteria	Shewanella sp. (strain ANA-3)
A0KVI3	bacteria	Shewanella sp. (strain ANA-3)
A0KVI4	bacteria	Shewanella sp. (strain ANA-3)
A0KVL6	bacteria	Shewanella sp. (strain ANA-3)
A0KVM1	bacteria	Shewanella sp. (strain ANA-3)
A0KVM4	bacteria	Shewanella sp. (strain ANA-3)
A0KVN6	bacteria	Shewanella sp. (strain ANA-3)
A0KVN8	bacteria	Shewanella sp. (strain ANA-3)
A0KVP0	bacteria	Shewanella sp. (strain ANA-3)
A0KVP1	bacteria	Shewanella sp. (strain ANA-3)
A0KVP7	bacteria	Shewanella sp. (strain ANA-3)
A0KVP8	bacteria	Shewanella sp. (strain ANA-3)
A0KVP9	bacteria	Shewanella sp. (strain ANA-3)
A0KVS0	bacteria	Shewanella sp. (strain ANA-3)
A0KVW5	bacteria	Shewanella sp. (strain ANA-3)
A0KVX6	bacteria	Shewanella sp. (strain ANA-3)
A0KVZ2	bacteria	Shewanella sp. (strain ANA-3)
A0KW10	bacteria	Shewanella sp. (strain ANA-3)
A0KW11	bacteria	Shewanella sp. (strain ANA-3)
A0KW16	bacteria	Shewanella sp. (strain ANA-3)
A0KW18	bacteria	Shewanella sp. (strain ANA-3)
A0KW19	bacteria	Shewanella sp. (strain ANA-3)
A0KW20	bacteria	Shewanella sp. (strain ANA-3)
A0KW24	bacteria	Shewanella sp. (strain ANA-3)
A0KW26	bacteria	Shewanella sp. (strain ANA-3)
A0KW27	bacteria	Shewanella sp. (strain ANA-3)
A0KW30	bacteria	Shewanella sp. (strain ANA-3)
A0KW34	bacteria	Shewanella sp. (strain ANA-3)
A0KWB0	bacteria	Shewanella sp. (strain ANA-3)
A0KWB1	bacteria	Shewanella sp. (strain ANA-3)
A0KWB6	bacteria	Shewanella sp. (strain ANA-3)
A0KWC7	bacteria	Shewanella sp. (strain ANA-3)
A0KWE9	bacteria	Shewanella sp. (strain ANA-3)
A0KWF0	bacteria	Shewanella sp. (strain ANA-3)
A0KWF4	bacteria	Shewanella sp. (strain ANA-3)
A0KWG8	bacteria	Shewanella sp. (strain ANA-3)
A0KWH4	bacteria	Shewanella sp. (strain ANA-3)
A0KWL5	bacteria	Shewanella sp. (strain ANA-3)
A0KWL7	bacteria	Shewanella sp. (strain ANA-3)
A0KWN3	bacteria	Shewanella sp. (strain ANA-3)
A0KWN5	bacteria	Shewanella sp. (strain ANA-3)
A0KWN7	bacteria	Shewanella sp. (strain ANA-3)
A0KWN8	bacteria	Shewanella sp. (strain ANA-3)
A0KWP0	bacteria	Shewanella sp. (strain ANA-3)
A0KWV4	bacteria	Shewanella sp. (strain ANA-3)
A0KWV6	bacteria	Shewanella sp. (strain ANA-3)
A0KWV7	bacteria	Shewanella sp. (strain ANA-3)
A0KWW2	bacteria	Shewanella sp. (strain ANA-3)
A0KWW4	bacteria	Shewanella sp. (strain ANA-3)
A0KWW5	bacteria	Shewanella sp. (strain ANA-3)
A0KWX7	bacteria	Shewanella sp. (strain ANA-3)
A0KX28	bacteria	Shewanella sp. (strain ANA-3)
A0KX39	bacteria	Shewanella sp. (strain ANA-3)
A0KX43	bacteria	Shewanella sp. (strain ANA-3)
A0KX52	bacteria	Shewanella sp. (strain ANA-3)
A0KX70	bacteria	Shewanella sp. (strain ANA-3)
A0KX79	bacteria	Shewanella sp. (strain ANA-3)
A0KX80	bacteria	Shewanella sp. (strain ANA-3)
A0KX82	bacteria	Shewanella sp. (strain ANA-3)
A0KX84	bacteria	Shewanella sp. (strain ANA-3)
A0KXH1	bacteria	Shewanella sp. (strain ANA-3)
A0KXI2	bacteria	Shewanella sp. (strain ANA-3)
A0KXI4	bacteria	Shewanella sp. (strain ANA-3)
A0KXI6	bacteria	Shewanella sp. (strain ANA-3)
A0KXI7	bacteria	Shewanella sp. (strain ANA-3)
A0KXJ0	bacteria	Shewanella sp. (strain ANA-3)
A0KXK2	bacteria	Shewanella sp. (strain ANA-3)
A0KXK3	bacteria	Shewanella sp. (strain ANA-3)
A0KXL6	bacteria	Shewanella sp. (strain ANA-3)
A0KXL7	bacteria	Shewanella sp. (strain ANA-3)
A0KXS6	bacteria	Shewanella sp. (strain ANA-3)
A0KXS9	bacteria	Shewanella sp. (strain ANA-3)
A0KXU1	bacteria	Shewanella sp. (strain ANA-3)
A0KXU2	bacteria	Shewanella sp. (strain ANA-3)
A0KXU4	bacteria	Shewanella sp. (strain ANA-3)
A0KXY6	bacteria	Shewanella sp. (strain ANA-3)
A0KY01	bacteria	Shewanella sp. (strain ANA-3)
A0KY03	bacteria	Shewanella sp. (strain ANA-3)
A0KY04	bacteria	Shewanella sp. (strain ANA-3)
A0KY07	bacteria	Shewanella sp. (strain ANA-3)
A0KY72	bacteria	Shewanella sp. (strain ANA-3)
A0KY73	bacteria	Shewanella sp. (strain ANA-3)
A0KY79	bacteria	Shewanella sp. (strain ANA-3)
A0KY83	bacteria	Shewanella sp. (strain ANA-3)
A0KY89	bacteria	Shewanella sp. (strain ANA-3)
A0KY98	bacteria	Shewanella sp. (strain ANA-3)
A0KYA2	bacteria	Shewanella sp. (strain ANA-3)
A0KYA3	bacteria	Shewanella sp. (strain ANA-3)
A0KYC0	bacteria	Shewanella sp. (strain ANA-3)
A0KYD1	bacteria	Shewanella sp. (strain ANA-3)
A0KYE0	bacteria	Shewanella sp. (strain ANA-3)
A0KYE1	bacteria	Shewanella sp. (strain ANA-3)
A0KYF8	bacteria	Shewanella sp. (strain ANA-3)
A0KYL8	bacteria	Shewanella sp. (strain ANA-3)
A0KYL9	bacteria	Shewanella sp. (strain ANA-3)
A0KYM0	bacteria	Shewanella sp. (strain ANA-3)
A0KYM1	bacteria	Shewanella sp. (strain ANA-3)
A0KYM2	bacteria	Shewanella sp. (strain ANA-3)
A0KYM4	bacteria	Shewanella sp. (strain ANA-3)
A0KYY0	bacteria	Shewanella sp. (strain ANA-3)
A0KYY8	bacteria	Shewanella sp. (strain ANA-3)
A0KZ09	bacteria	Shewanella sp. (strain ANA-3)
A0KZ10	bacteria	Shewanella sp. (strain ANA-3)
A0KZ12	bacteria	Shewanella sp. (strain ANA-3)
A0KZ17	bacteria	Shewanella sp. (strain ANA-3)
A0KZ20	bacteria	Shewanella sp. (strain ANA-3)
A0KZ21	bacteria	Shewanella sp. (strain ANA-3)
A0KZ22	bacteria	Shewanella sp. (strain ANA-3)
A0KZ23	bacteria	Shewanella sp. (strain ANA-3)
A0KZ26	bacteria	Shewanella sp. (strain ANA-3)
A0KZ89	bacteria	Shewanella sp. (strain ANA-3)
A0KZA9	bacteria	Shewanella sp. (strain ANA-3)
A0KZB0	bacteria	Shewanella sp. (strain ANA-3)
A0KZB1	bacteria	Shewanella sp. (strain ANA-3)
A0KZD8	bacteria	Shewanella sp. (strain ANA-3)
A0KZF9	bacteria	Shewanella sp. (strain ANA-3)
A0KZM0	bacteria	Shewanella sp. (strain ANA-3)
A0KZM1	bacteria	Shewanella sp. (strain ANA-3)
A0KZM2	bacteria	Shewanella sp. (strain ANA-3)
A0KZM3	bacteria	Shewanella sp. (strain ANA-3)
A0KZM8	bacteria	Shewanella sp. (strain ANA-3)
A0KZN2	bacteria	Shewanella sp. (strain ANA-3)
A0KZP4	bacteria	Shewanella sp. (strain ANA-3)
A0KZP5	bacteria	Shewanella sp. (strain ANA-3)
A0KZP9	bacteria	Shewanella sp. (strain ANA-3)
A0KZQ0	bacteria	Shewanella sp. (strain ANA-3)
A0KZQ7	bacteria	Shewanella sp. (strain ANA-3)
A0KZS6	bacteria	Shewanella sp. (strain ANA-3)
A0KZT1	bacteria	Shewanella sp. (strain ANA-3)
A0KZT4	bacteria	Shewanella sp. (strain ANA-3)
A0KZT8	bacteria	Shewanella sp. (strain ANA-3)
A0KZT9	bacteria	Shewanella sp. (strain ANA-3)
A0KZZ1	bacteria	Shewanella sp. (strain ANA-3)
A0KZZ5	bacteria	Shewanella sp. (strain ANA-3)
A0KZZ8	bacteria	Shewanella sp. (strain ANA-3)
A0L002	bacteria	Shewanella sp. (strain ANA-3)
A0L003	bacteria	Shewanella sp. (strain ANA-3)
A0L061	bacteria	Shewanella sp. (strain ANA-3)
A0L064	bacteria	Shewanella sp. (strain ANA-3)
A0L065	bacteria	Shewanella sp. (strain ANA-3)
A0L066	bacteria	Shewanella sp. (strain ANA-3)
A0L072	bacteria	Shewanella sp. (strain ANA-3)
A0L073	bacteria	Shewanella sp. (strain ANA-3)
A0L074	bacteria	Shewanella sp. (strain ANA-3)
A0L0B8	bacteria	Shewanella sp. (strain ANA-3)
A0L0D3	bacteria	Shewanella sp. (strain ANA-3)
A0L0F1	bacteria	Shewanella sp. (strain ANA-3)
A0L0G4	bacteria	Shewanella sp. (strain ANA-3)
A0L0K6	bacteria	Shewanella sp. (strain ANA-3)
A0L0K9	bacteria	Shewanella sp. (strain ANA-3)
A0L0Q7	bacteria	Shewanella sp. (strain ANA-3)
A0L0R2	bacteria	Shewanella sp. (strain ANA-3)
A0L0R3	bacteria	Shewanella sp. (strain ANA-3)
A0L0V1	bacteria	Shewanella sp. (strain ANA-3)
A0L0V9	bacteria	Shewanella sp. (strain ANA-3)
A0L0W9	bacteria	Shewanella sp. (strain ANA-3)
A0L0Y0	bacteria	Shewanella sp. (strain ANA-3)
A0L103	bacteria	Shewanella sp. (strain ANA-3)
A0L104	bacteria	Shewanella sp. (strain ANA-3)
A0L105	bacteria	Shewanella sp. (strain ANA-3)
A0L113	bacteria	Shewanella sp. (strain ANA-3)
A0L114	bacteria	Shewanella sp. (strain ANA-3)
A0L153	bacteria	Shewanella sp. (strain ANA-3)
A0L170	bacteria	Shewanella sp. (strain ANA-3)
A0L171	bacteria	Shewanella sp. (strain ANA-3)
A0L190	bacteria	Shewanella sp. (strain ANA-3)
A0L1C5	bacteria	Shewanella sp. (strain ANA-3)
A0L1D3	bacteria	Shewanella sp. (strain ANA-3)
A0L1H0	bacteria	Shewanella sp. (strain ANA-3)
A0L1H3	bacteria	Shewanella sp. (strain ANA-3)
A0L1J8	bacteria	Shewanella sp. (strain ANA-3)
A0L1J9	bacteria	Shewanella sp. (strain ANA-3)
A0L1M4	bacteria	Shewanella sp. (strain ANA-3)
A0L1M6	bacteria	Shewanella sp. (strain ANA-3)
A0L1M7	bacteria	Shewanella sp. (strain ANA-3)
A0L1M8	bacteria	Shewanella sp. (strain ANA-3)
A0L1N4	bacteria	Shewanella sp. (strain ANA-3)
A0L1N7	bacteria	Shewanella sp. (strain ANA-3)
A0L1P1	bacteria	Shewanella sp. (strain ANA-3)
A0L1P2	bacteria	Shewanella sp. (strain ANA-3)
A0L1P5	bacteria	Shewanella sp. (strain ANA-3)
A0L1Q0	bacteria	Shewanella sp. (strain ANA-3)
A0L1Q1	bacteria	Shewanella sp. (strain ANA-3)
A0L1Q5	bacteria	Shewanella sp. (strain ANA-3)
A0L1Q7	bacteria	Shewanella sp. (strain ANA-3)
A0L1Q8	bacteria	Shewanella sp. (strain ANA-3)
A0L1R0	bacteria	Shewanella sp. (strain ANA-3)
A0L1R7	bacteria	Shewanella sp. (strain ANA-3)
A0L1R8	bacteria	Shewanella sp. (strain ANA-3)
A0L1R9	bacteria	Shewanella sp. (strain ANA-3)
A0L1S1	bacteria	Shewanella sp. (strain ANA-3)
A0L1S2	bacteria	Shewanella sp. (strain ANA-3)
A0L1S4	bacteria	Shewanella sp. (strain ANA-3)
A0L1S6	bacteria	Shewanella sp. (strain ANA-3)
A0L1W0	bacteria	Shewanella sp. (strain ANA-3)
A0L1Y5	bacteria	Shewanella sp. (strain ANA-3)
A0L1Z0	bacteria	Shewanella sp. (strain ANA-3)
A0L230	bacteria	Shewanella sp. (strain ANA-3)
A0L242	bacteria	Shewanella sp. (strain ANA-3)
A0L243	bacteria	Shewanella sp. (strain ANA-3)
A0L250	bacteria	Shewanella sp. (strain ANA-3)
A0L251	bacteria	Shewanella sp. (strain ANA-3)
A0L253	bacteria	Shewanella sp. (strain ANA-3)
A0L254	bacteria	Shewanella sp. (strain ANA-3)
A0L257	bacteria	Shewanella sp. (strain ANA-3)
A0L2B4	bacteria	Shewanella sp. (strain ANA-3)
A0L2D7	bacteria	Shewanella sp. (strain ANA-3)
A0L2D8	bacteria	Shewanella sp. (strain ANA-3)
A0L2E7	bacteria	Shewanella sp. (strain ANA-3)
A0L2F1	bacteria	Shewanella sp. (strain ANA-3)
A0L2I3	bacteria	Shewanella sp. (strain ANA-3)
A0L2M8	bacteria	Shewanella sp. (strain ANA-3)
A0L2N2	bacteria	Shewanella sp. (strain ANA-3)
A0L2N9	bacteria	Shewanella sp. (strain ANA-3)
A0L2Q3	bacteria	Shewanella sp. (strain ANA-3)
A0L2Q8	bacteria	Shewanella sp. (strain ANA-3)
A0L2R5	bacteria	Shewanella sp. (strain ANA-3)
A0L2S6	bacteria	Shewanella sp. (strain ANA-3)
A0L2S8	bacteria	Shewanella sp. (strain ANA-3)
A0L2T0	bacteria	Shewanella sp. (strain ANA-3)
A0L3I7	bacteria	Magnetococcus sp. (strain MC-1)
A0L3I9	bacteria	Magnetococcus sp. (strain MC-1)
A0L3J9	bacteria	Magnetococcus sp. (strain MC-1)
A0L3K1	bacteria	Magnetococcus sp. (strain MC-1)
A0L3K3	bacteria	Magnetococcus sp. (strain MC-1)
A0L3K8	bacteria	Magnetococcus sp. (strain MC-1)
A0L3L1	bacteria	Magnetococcus sp. (strain MC-1)
A0L3L7	bacteria	Magnetococcus sp. (strain MC-1)
A0L3M0	bacteria	Magnetococcus sp. (strain MC-1)
A0L3M5	bacteria	Magnetococcus sp. (strain MC-1)
A0L3M6	bacteria	Magnetococcus sp. (strain MC-1)
A0L3N2	bacteria	Magnetococcus sp. (strain MC-1)
A0L3R7	bacteria	Magnetococcus sp. (strain MC-1)
A0L3S9	bacteria	Magnetococcus sp. (strain MC-1)
A0L3T9	bacteria	Magnetococcus sp. (strain MC-1)
A0L3X0	bacteria	Magnetococcus sp. (strain MC-1)
A0L3X7	bacteria	Magnetococcus sp. (strain MC-1)
A0L403	bacteria	Magnetococcus sp. (strain MC-1)
A0L407	bacteria	Magnetococcus sp. (strain MC-1)
A0L408	bacteria	Magnetococcus sp. (strain MC-1)
A0L480	bacteria	Magnetococcus sp. (strain MC-1)
A0L481	bacteria	Magnetococcus sp. (strain MC-1)
A0L482	bacteria	Magnetococcus sp. (strain MC-1)
A0L486	bacteria	Magnetococcus sp. (strain MC-1)
A0L4B0	bacteria	Magnetococcus sp. (strain MC-1)
A0L4C9	bacteria	Magnetococcus sp. (strain MC-1)
A0L4J3	bacteria	Magnetococcus sp. (strain MC-1)
A0L4J6	bacteria	Magnetococcus sp. (strain MC-1)
A0L4J8	bacteria	Magnetococcus sp. (strain MC-1)
A0L4J9	bacteria	Magnetococcus sp. (strain MC-1)
A0L4K0	bacteria	Magnetococcus sp. (strain MC-1)
A0L4K5	bacteria	Magnetococcus sp. (strain MC-1)
A0L4K6	bacteria	Magnetococcus sp. (strain MC-1)
A0L4N8	bacteria	Magnetococcus sp. (strain MC-1)
A0L4P8	bacteria	Magnetococcus sp. (strain MC-1)
A0L4R4	bacteria	Magnetococcus sp. (strain MC-1)
A0L4S0	bacteria	Magnetococcus sp. (strain MC-1)
A0L4W0	bacteria	Magnetococcus sp. (strain MC-1)
A0L4X9	bacteria	Magnetococcus sp. (strain MC-1)
A0L4Y6	bacteria	Magnetococcus sp. (strain MC-1)
A0L4Y7	bacteria	Magnetococcus sp. (strain MC-1)
A0L4Y8	bacteria	Magnetococcus sp. (strain MC-1)
A0L4Y9	bacteria	Magnetococcus sp. (strain MC-1)
A0L4Z0	bacteria	Magnetococcus sp. (strain MC-1)
A0L4Z2	bacteria	Magnetococcus sp. (strain MC-1)
A0L4Z4	bacteria	Magnetococcus sp. (strain MC-1)
A0L509	bacteria	Magnetococcus sp. (strain MC-1)
A0L510	bacteria	Magnetococcus sp. (strain MC-1)
A0L516	bacteria	Magnetococcus sp. (strain MC-1)
A0L576	bacteria	Magnetococcus sp. (strain MC-1)
A0L579	bacteria	Magnetococcus sp. (strain MC-1)
A0L5G7	bacteria	Magnetococcus sp. (strain MC-1)
A0L5H1	bacteria	Magnetococcus sp. (strain MC-1)
A0L5I2	bacteria	Magnetococcus sp. (strain MC-1)
A0L5J6	bacteria	Magnetococcus sp. (strain MC-1)
A0L5K4	bacteria	Magnetococcus sp. (strain MC-1)
A0L5L8	bacteria	Magnetococcus sp. (strain MC-1)
A0L5M8	bacteria	Magnetococcus sp. (strain MC-1)
A0L5M9	bacteria	Magnetococcus sp. (strain MC-1)
A0L5N0	bacteria	Magnetococcus sp. (strain MC-1)
A0L5N1	bacteria	Magnetococcus sp. (strain MC-1)
A0L5N4	bacteria	Magnetococcus sp. (strain MC-1)
A0L5N9	bacteria	Magnetococcus sp. (strain MC-1)
A0L5T9	bacteria	Magnetococcus sp. (strain MC-1)
A0L5U1	bacteria	Magnetococcus sp. (strain MC-1)
A0L5U5	bacteria	Magnetococcus sp. (strain MC-1)
A0L5W2	bacteria	Magnetococcus sp. (strain MC-1)
A0L5W3	bacteria	Magnetococcus sp. (strain MC-1)
A0L5W5	bacteria	Magnetococcus sp. (strain MC-1)
A0L5W6	bacteria	Magnetococcus sp. (strain MC-1)
A0L5W7	bacteria	Magnetococcus sp. (strain MC-1)
A0L5W8	bacteria	Magnetococcus sp. (strain MC-1)
A0L5W9	bacteria	Magnetococcus sp. (strain MC-1)
A0L5X2	bacteria	Magnetococcus sp. (strain MC-1)
A0L5X3	bacteria	Magnetococcus sp. (strain MC-1)
A0L5X4	bacteria	Magnetococcus sp. (strain MC-1)
A0L5X5	bacteria	Magnetococcus sp. (strain MC-1)
A0L5X6	bacteria	Magnetococcus sp. (strain MC-1)
A0L5X7	bacteria	Magnetococcus sp. (strain MC-1)
A0L5X8	bacteria	Magnetococcus sp. (strain MC-1)
A0L5X9	bacteria	Magnetococcus sp. (strain MC-1)
A0L5Y0	bacteria	Magnetococcus sp. (strain MC-1)
A0L5Y1	bacteria	Magnetococcus sp. (strain MC-1)
A0L5Y2	bacteria	Magnetococcus sp. (strain MC-1)
A0L5Y3	bacteria	Magnetococcus sp. (strain MC-1)
A0L5Y4	bacteria	Magnetococcus sp. (strain MC-1)
A0L5Y5	bacteria	Magnetococcus sp. (strain MC-1)
A0L5Y6	bacteria	Magnetococcus sp. (strain MC-1)
A0L5Y7	bacteria	Magnetococcus sp. (strain MC-1)
A0L5Y8	bacteria	Magnetococcus sp. (strain MC-1)
A0L5Z0	bacteria	Magnetococcus sp. (strain MC-1)
A0L5Z1	bacteria	Magnetococcus sp. (strain MC-1)
A0L5Z2	bacteria	Magnetococcus sp. (strain MC-1)
A0L5Z4	bacteria	Magnetococcus sp. (strain MC-1)
A0L5Z5	bacteria	Magnetococcus sp. (strain MC-1)
A0L5Z6	bacteria	Magnetococcus sp. (strain MC-1)
A0L5Z7	bacteria	Magnetococcus sp. (strain MC-1)
A0L5Z8	bacteria	Magnetococcus sp. (strain MC-1)
A0L5Z9	bacteria	Magnetococcus sp. (strain MC-1)
A0L626	bacteria	Magnetococcus sp. (strain MC-1)
A0L627	bacteria	Magnetococcus sp. (strain MC-1)
A0L633	bacteria	Magnetococcus sp. (strain MC-1)
A0L636	bacteria	Magnetococcus sp. (strain MC-1)
A0L667	bacteria	Magnetococcus sp. (strain MC-1)
A0L669	bacteria	Magnetococcus sp. (strain MC-1)
A0L673	bacteria	Magnetococcus sp. (strain MC-1)
A0L678	bacteria	Magnetococcus sp. (strain MC-1)
A0L6E2	bacteria	Magnetococcus sp. (strain MC-1)
A0L6E9	bacteria	Magnetococcus sp. (strain MC-1)
A0L6F0	bacteria	Magnetococcus sp. (strain MC-1)
A0L6F1	bacteria	Magnetococcus sp. (strain MC-1)
A0L6F2	bacteria	Magnetococcus sp. (strain MC-1)
A0L6F4	bacteria	Magnetococcus sp. (strain MC-1)
A0L6F5	bacteria	Magnetococcus sp. (strain MC-1)
A0L6F7	bacteria	Magnetococcus sp. (strain MC-1)
A0L6H3	bacteria	Magnetococcus sp. (strain MC-1)
A0L6H5	bacteria	Magnetococcus sp. (strain MC-1)
A0L6J8	bacteria	Magnetococcus sp. (strain MC-1)
A0L6X0	bacteria	Magnetococcus sp. (strain MC-1)
A0L6Y9	bacteria	Magnetococcus sp. (strain MC-1)
A0L7K9	bacteria	Magnetococcus sp. (strain MC-1)
A0L7L5	bacteria	Magnetococcus sp. (strain MC-1)
A0L7P3	bacteria	Magnetococcus sp. (strain MC-1)
A0L7R3	bacteria	Magnetococcus sp. (strain MC-1)
A0L7R4	bacteria	Magnetococcus sp. (strain MC-1)
A0L7S8	bacteria	Magnetococcus sp. (strain MC-1)
A0L7T9	bacteria	Magnetococcus sp. (strain MC-1)
A0L7X0	bacteria	Magnetococcus sp. (strain MC-1)
[truncated: 298,739 more rows]
