# Supplementary material for: EnzML: multi-label prediction of enzyme classes using InterPro signatures
Source: BMC Bioinformatics. 2012 Apr 25;13:61. doi: 10.1186/1471-2105-13-61 (PMC3483700; doi:10.1186/1471-2105-13-61)
Supplement: Addtional file 11 — SwissProtKEGG data in comma separated format. The compressed file swissprot_join_kegg_csv_data.tar.gz includes comma separated files containing: the list of all Uniprot accession numbers in the SwissProtKEGG set and their (1) EC numbers (swissprot_kegg_proteins_ec.csv), (2) species (swissprot_kegg_species.csv), (3) InterPro signatures identifiers (swissprot_kegg_interpro.csv), (4) InterPro sets (swissprot_kegg_interproset.csv, signatures identifiers separated by a double dash). It also contains all the jackknife (train-test) evaluation results used to compare EnzML with other methods in Additional file 1 (as methods_comparison_all_evaluation_results.csv). [file 1471-2105-13-61-S11.gz › methods_comparison_csv_data/swissprot_kegg_proteins_interpro.csv]

uniprot_ac	interpro
A0A4W3	IPR000183
A0A4W3	IPR002985
A0A4W3	IPR009006
A0A4W3	IPR022643
A0A4W3	IPR022644
A0A4W3	IPR022653
A0A4W3	IPR022657
A0A8J8	IPR002181
A0A8J8	IPR014715
A0A8J8	IPR014716
A0A8J8	IPR020837
A0AAS4	IPR000326
A0AAS4	IPR001660
A0AAS4	IPR010993
A0AAS4	IPR013761
A0AEI7	IPR001957
A0AEI7	IPR003593
A0AEI7	IPR010921
A0AEI7	IPR013159
A0AEI7	IPR013317
A0AEI7	IPR018312
A0AEI7	IPR020591
A0AEJ1	IPR001238
A0AEJ1	IPR003395
A0AEJ1	IPR018078
A0AEM0	IPR003198
A0AEM0	IPR003876
A0AEM1	IPR000529
A0AEM1	IPR014717
A0AEM1	IPR020814
A0AEM1	IPR020815
A0AEM3	IPR001648
A0AEM3	IPR018275
A0AEN0	IPR000244
A0AEN0	IPR009027
A0AEN0	IPR020069
A0AEN0	IPR020070
A0AEN0	IPR020594
A0AEN2	IPR001114
A0AEN2	IPR018220
A0AEY3	IPR000305
A0AEZ3	IPR001737
A0AEZ3	IPR011530
A0AEZ3	IPR020596
A0AEZ3	IPR020598
A0AEZ3	IPR023165
A0AEZ5	IPR004424
A0AEZ5	IPR006204
A0AEZ5	IPR013750
A0AEZ5	IPR014721
A0AEZ5	IPR020568
A0AEZ6	IPR002509
A0AEZ6	IPR006879
A0AEZ6	IPR022948
A0AF03	IPR005835
A0AF03	IPR005882
A0AF03	IPR011004
A0AF03	IPR018357
A0AF11	IPR001328
A0AF11	IPR018171
A0AF20	IPR004619
A0AF21	IPR000397
A0AF21	IPR016153
A0AF21	IPR016154
A0AF28	IPR002313
A0AF28	IPR004364
A0AF28	IPR004365
A0AF28	IPR006195
A0AF28	IPR012340
A0AF28	IPR016027
A0AF28	IPR018149
A0AF28	IPR018150
A0AF31	IPR000749
A0AF31	IPR014746
A0AF31	IPR022414
A0AF38	IPR009080
A0AF38	IPR014729
A0AF38	IPR015273
A0AF38	IPR015803
A0AF43	IPR001705
A0AF43	IPR011332
A0AF47	IPR000911
A0AF47	IPR006519
A0AF47	IPR020783
A0AF47	IPR020784
A0AF48	IPR002143
A0AF48	IPR005878
A0AF48	IPR016094
A0AF48	IPR016095
A0AF49	IPR001790
A0AF49	IPR002363
A0AF49	IPR022973
A0AF50	IPR000206
A0AF50	IPR008932
A0AF50	IPR013823
A0AF50	IPR014719
A0AF63	IPR007120
A0AF63	IPR007121
A0AF63	IPR007641
A0AF63	IPR007642
A0AF63	IPR007644
A0AF63	IPR007645
A0AF63	IPR010243
A0AF63	IPR014724
A0AF63	IPR015712
A0AF63	IPR019462
A0AF64	IPR000722
A0AF64	IPR006592
A0AF64	IPR007066
A0AF64	IPR007080
A0AF64	IPR007081
A0AF64	IPR007083
A0AF64	IPR012754
A0AF79	IPR001998
A0AF79	IPR012307
A0AF79	IPR013022
A0AF79	IPR013452
A0AFC3	IPR000417
A0AFC5	IPR003733
A0AFC5	IPR013785
A0AFC5	IPR022998
A0AFI3	IPR001303
A0AFI3	IPR013447
A0AFQ9	IPR000194
A0AFQ9	IPR000793
A0AFQ9	IPR005294
A0AFQ9	IPR017458
A0AFQ9	IPR018118
A0AFQ9	IPR020003
A0AFR1	IPR000194
A0AFR1	IPR000793
A0AFR1	IPR003593
A0AFR1	IPR004100
A0AFR1	IPR005722
A0AFR1	IPR018118
A0AFR1	IPR020003
A0AFT6	IPR004383
A0AFT6	IPR006638
A0AFT6	IPR007197
A0AFU3	IPR002677
A0AFU3	IPR011332
A0AFU8	IPR001381
A0AFU8	IPR013785
A0AFU8	IPR018508
A0AFY0	IPR007841
A0AG13	IPR008179
A0AG13	IPR021130
A0AG14	IPR002496
A0AG15	IPR004651
A0AG15	IPR006062
A0AG15	IPR011060
A0AG15	IPR013785
A0AG16	IPR006062
A0AG16	IPR006063
A0AG16	IPR011060
A0AG16	IPR013785
A0AG16	IPR023016
A0AG17	IPR000991
A0AG17	IPR010139
A0AG17	IPR016226
A0AG17	IPR017926
A0AG18	IPR000807
A0AG18	IPR020565
A0AG18	IPR020568
A0AG20	IPR001348
A0AG20	IPR013820
A0AG20	IPR018198
A0AG21	IPR002314
A0AG21	IPR004516
A0AG21	IPR004517
A0AG36	IPR000185
A0AG36	IPR011115
A0AG36	IPR011116
A0AG36	IPR011130
A0AG36	IPR014018
A0AGP9	IPR003439
A0AGP9	IPR003593
A0AGP9	IPR008995
A0AGP9	IPR013611
A0AGP9	IPR017871
A0AGP9	IPR017879
A0AGV7	IPR009164
A0AGW6	IPR009315
A0AGW6	IPR020948
A0AGY4	IPR000291
A0AGY4	IPR005905
A0AGY4	IPR011095
A0AGY4	IPR011127
A0AGY4	IPR011761
A0AGY4	IPR013815
A0AGY4	IPR013816
A0AGY4	IPR013817
A0AGY4	IPR016185
A0AH03	IPR002582
A0AH03	IPR004568
A0AH03	IPR008278
A0AH04	IPR000821
A0AH04	IPR001608
A0AH04	IPR009006
A0AH04	IPR011079
A0AH04	IPR020622
A0AH12	IPR003594
A0AH12	IPR010193
A0AH18	IPR006640
A0AH37	IPR004566
A0AH37	IPR006083
A0AH75	IPR004547
A0AH75	IPR006148
A0AH75	IPR018321
A0AH81	IPR001915
A0AH81	IPR022919
A0AH90	IPR003230
A0AH90	IPR006163
A0AH90	IPR009081
A0AH92	IPR000873
A0AH92	IPR010071
A0AH92	IPR010072
A0AH92	IPR020845
A0AHA7	IPR000795
A0AHA7	IPR004161
A0AHA7	IPR004548
A0AHA7	IPR005225
A0AHA7	IPR009000
A0AHA7	IPR009022
A0AHD1	IPR011004
A0AHD1	IPR013710
A0AHD1	IPR018357
A0AHD1	IPR019873
A0AHD2	IPR002933
A0AHD2	IPR010168
A0AHD2	IPR011650
A0AHD2	IPR017439
A0AHF9	IPR002820
A0AHF9	IPR023045
A0AHF9	IPR023046
A0AHG0	IPR000385
A0AHG0	IPR006638
A0AHG0	IPR007197
A0AHG0	IPR010505
A0AHG0	IPR013483
A0AHG0	IPR013785
A0AHG3	IPR000181
A0AHK4	IPR003694
A0AHK4	IPR014729
A0AHK4	IPR022310
A0AHK4	IPR022926
A0AHK7	IPR000991
A0AHK7	IPR001317
A0AHK7	IPR001674
A0AHK7	IPR004739
A0AHK7	IPR006220
A0AHK7	IPR011702
A0AHK7	IPR014729
A0AHK7	IPR017926
A0AHK7	IPR022310
A0AHK7	IPR022955
A0AHS0	IPR009246
A0AHW2	IPR002319
A0AHW2	IPR004188
A0AHW2	IPR004529
A0AHW2	IPR006195
A0AHW2	IPR010978
A0AHW2	IPR022911
A0AHX3	IPR000432
A0AHX3	IPR002625
A0AHX3	IPR005747
A0AHX3	IPR007696
A0AHX5	IPR000305
A0AHX5	IPR001162
A0AHX5	IPR001943
A0AHX5	IPR003583
A0AHX5	IPR004791
A0AHX5	IPR009055
A0AHX5	IPR010994
A0AHX8	IPR001920
A0AHX8	IPR004391
A0AHX8	IPR015942
A0AHX8	IPR018187
A0AHX9	IPR001247
A0AHX9	IPR002381
A0AHX9	IPR015847
A0AHX9	IPR018336
A0AHX9	IPR020568
A0AI64	IPR000965
A0AI64	IPR012134
A0AI64	IPR015590
A0AI64	IPR016161
A0AI64	IPR016162
A0AI64	IPR016163
A0AI64	IPR020593
A0AI65	IPR001048
A0AI65	IPR001057
A0AI65	IPR005715
A0AI65	IPR011529
A0AI65	IPR019797
A0AI70	IPR001179
A0AI70	IPR005215
A0AI70	IPR008880
A0AI70	IPR008881
A0AI71	IPR003593
A0AI71	IPR004487
A0AI71	IPR010603
A0AI71	IPR013093
A0AI71	IPR019489
A0AI76	IPR001352
A0AI76	IPR012337
A0AI76	IPR022898
A0AI80	IPR002104
A0AI80	IPR004107
A0AI80	IPR010998
A0AI80	IPR011010
A0AI80	IPR011931
A0AI80	IPR013762
A0AI80	IPR023109
A0AI81	IPR001353
A0AI81	IPR022281
A0AI82	IPR003593
A0AI82	IPR003959
A0AI82	IPR004491
A0AI82	IPR013093
A0AI82	IPR019489
A0AI83	IPR010312
A0AI83	IPR011991
A0AI83	IPR013198
A0AI83	IPR014154
A0AI91	IPR003815
A0AI91	IPR011249
A0AI95	IPR002627
A0AI95	IPR018022
A0AIA3	IPR006197
A0AIA3	IPR006199
A0AIA3	IPR006200
A0AIA3	IPR011056
A0AIA3	IPR011991
A0AIA3	IPR015927
A0AIA3	IPR019759
A0AIA7	IPR005359
A0AIA7	IPR011992
A0AIB4	IPR001048
A0AIB4	IPR011817
A0AIB4	IPR015963
A0AIB5	IPR002661
A0AIB5	IPR015998
A0AIB8	IPR003821
A0AIB8	IPR013512
A0AIB8	IPR013644
A0AIB8	IPR016040
A0AIC0	IPR002314
A0AIC0	IPR002316
A0AIC0	IPR004154
A0AIC0	IPR004500
A0AIC0	IPR006195
A0AIC0	IPR007214
A0AIC1	IPR003141
A0AIC1	IPR004013
A0AIC1	IPR004365
A0AIC1	IPR006054
A0AIC1	IPR006055
A0AIC1	IPR006308
A0AIC1	IPR011708
A0AIC1	IPR012337
A0AIC1	IPR013520
A0AIC1	IPR016027
A0AIC2	IPR003728
A0AIC6	IPR000178
A0AIC6	IPR000795
A0AIC6	IPR004161
A0AIC6	IPR005225
A0AIC6	IPR006847
A0AIC6	IPR009000
A0AIC6	IPR015760
A0AIC6	IPR023115
A0AIC8	IPR000238
A0AIC8	IPR015946
A0AIC8	IPR020053
A0AID1	IPR000589
A0AID1	IPR005290
A0AID1	IPR009068
A0AID2	IPR001247
A0AID2	IPR003029
A0AID2	IPR004087
A0AID2	IPR004088
A0AID2	IPR012162
A0AID2	IPR012340
A0AID2	IPR015847
A0AID2	IPR015848
A0AID2	IPR016027
A0AID2	IPR018111
A0AID2	IPR020568
A0AID2	IPR022967
A0AID6	IPR001705
A0AID6	IPR011332
A0AID6	IPR018264
A0AIE9	IPR006222
A0AIE9	IPR006223
A0AIE9	IPR013977
A0AIE9	IPR022903
A0AIF0	IPR015421
A0AIF0	IPR015424
A0AIF0	IPR020580
A0AIF0	IPR020581
A0AIF0	IPR023010
A0AIF1	IPR015421
A0AIF1	IPR015424
A0AIF1	IPR020580
A0AIF1	IPR020581
A0AIF1	IPR023012
A0AIF6	IPR001059
A0AIF6	IPR008991
A0AIF6	IPR011768
A0AIF6	IPR012340
A0AIF6	IPR013185
A0AIF6	IPR013852
A0AIF6	IPR014722
A0AIF6	IPR015365
A0AIF6	IPR016027
A0AIF6	IPR020599
A0AIG0	IPR006027
A0AIG0	IPR011605
A0AIG1	IPR000672
A0AIG1	IPR016040
A0AIG1	IPR020630
A0AIG1	IPR020631
A0AIG1	IPR020867
A0AIG2	IPR003753
A0AIG2	IPR004365
A0AIG2	IPR020579
A0AIG3	IPR003761
A0AIG6	IPR005474
A0AIG6	IPR005475
A0AIG6	IPR005476
A0AIG6	IPR005477
A0AIG6	IPR009014
A0AIG6	IPR011766
A0AIG6	IPR015941
A0AIG6	IPR020826
A0AIG8	IPR001669
A0AIG8	IPR011991
A0AIG8	IPR020899
A0AIG8	IPR020900
A0AIH1	IPR000890
A0AIH1	IPR011245
A0AII3	IPR001792
A0AII3	IPR017968
A0AII5	IPR000262
A0AII5	IPR011179
A0AII5	IPR013785
A0AII6	IPR001763
A0AII6	IPR020936
A0AII6	IPR022111
A0AIJ9	IPR001453
A0AIJ9	IPR008135
A0AIJ9	IPR008136
A0AIJ9	IPR020817
A0AIK0	IPR003593
A0AIK0	IPR013765
A0AIK0	IPR020584
A0AIK0	IPR020587
A0AIK0	IPR020588
A0AIK5	IPR000432
A0AIK5	IPR005748
A0AIK5	IPR007695
A0AIK5	IPR007696
A0AIK5	IPR007860
A0AIK5	IPR007861
A0AIK5	IPR016151
A0AIK6	IPR002099
A0AIK6	IPR003594
A0AIK6	IPR013507
A0AIK6	IPR014721
A0AIK6	IPR014762
A0AIK6	IPR014763
A0AIK6	IPR014790
A0AIK6	IPR020568
A0AIK6	IPR020667
A0AIM3	IPR003170
A0AIM3	IPR006094
A0AIM3	IPR011601
A0AIM3	IPR016166
A0AIM3	IPR016167
A0AIM3	IPR016169
A0AIM7	IPR001046
A0AIM7	IPR023056
A0AIN8	IPR002220
A0AIN8	IPR005263
A0AIN8	IPR013785
A0AIN8	IPR020624
A0AIN8	IPR020625
A0AIQ0	IPR001667
A0AIQ0	IPR004097
A0AIQ0	IPR022934
A0AIQ1	IPR001719
A0AIQ1	IPR012307
A0AIQ1	IPR013022
A0AIQ1	IPR018246
A0AIQ7	IPR003791
A0AIQ9	IPR002311
A0AIQ9	IPR006194
A0AIQ9	IPR015944
A0AIR0	IPR002310
A0AIR0	IPR006194
A0AIR1	IPR001164
A0AIR1	IPR003717
A0AIR1	IPR016027
A0AIR1	IPR022572
A0AIR3	IPR002917
A0AIR3	IPR004044
A0AIR3	IPR005225
A0AIR3	IPR005662
A0AIR3	IPR006073
A0AIR3	IPR009019
A0AIR3	IPR015946
A0AIS0	IPR001911
A0AIS0	IPR018278
A0AIS2	IPR004498
A0AIS2	IPR010456
A0AIS3	IPR001305
A0AIS3	IPR001623
A0AIS3	IPR002939
A0AIS3	IPR003095
A0AIS3	IPR008971
A0AIS3	IPR012724
A0AIS3	IPR015609
A0AIS3	IPR018253
A0AIS4	IPR001023
A0AIS4	IPR012725
A0AIS4	IPR013126
A0AIS4	IPR018181
A0AIS5	IPR000740
A0AIS5	IPR009012
A0AIS5	IPR013805
A0AIS6	IPR002571
A0AIS6	IPR011991
A0AIS6	IPR021153
A0AIS9	IPR002583
A0AIT7	IPR004820
A0AIT7	IPR004821
A0AIT7	IPR005248
A0AIT7	IPR014729
A0AIU3	IPR000845
A0AIU3	IPR010049
A0AIU3	IPR018017
A0AIU5	IPR001437
A0AIU5	IPR006359
A0AIU5	IPR018151
A0AIU5	IPR022691
A0AIU6	IPR000764
A0AIU6	IPR006083
A0AIV3	IPR002318
A0AIV3	IPR003156
A0AIV3	IPR012947
A0AIV3	IPR018162
A0AIV3	IPR018163
A0AIV3	IPR018164
A0AIV3	IPR018165
A0AIV3	IPR023033
A0AIW1	IPR004506
A0AIW1	IPR014729
A0AIW8	IPR002312
A0AIW8	IPR004115
A0AIW8	IPR004364
A0AIW8	IPR004365
A0AIW8	IPR004524
A0AIW8	IPR006195
A0AIW8	IPR012340
A0AIW8	IPR016027
A0AIW8	IPR018150
A0AIW8	IPR018153
A0AIW8	IPR020564
A0AIX1	IPR003732
A0AIX3	IPR000836
A0AIX3	IPR005764
A0AIX9	IPR002616
A0AIX9	IPR004803
A0AIY0	IPR003699
A0AIY6	IPR002917
A0AIY6	IPR006073
A0AIY6	IPR006074
A0AIY6	IPR006169
A0AIY6	IPR014100
A0AIY6	IPR015349
A0AIY7	IPR000577
A0AIY7	IPR005999
A0AIY7	IPR018483
A0AIY7	IPR018484
A0AIY7	IPR018485
A0AIY9	IPR001684
A0AIY9	IPR018261
A0AIZ1	IPR001787
A0AIZ1	IPR018258
A0AIZ4	IPR005526
A0AIZ4	IPR013033
A0AIZ4	IPR016098
A0AIZ8	IPR001405
A0AIZ8	IPR010994
A0AIZ8	IPR020891
A0AJ02	IPR004639
A0AJ02	IPR005814
A0AJ02	IPR015421
A0AJ02	IPR015422
A0AJ02	IPR015424
A0AJ05	IPR000860
A0AJ05	IPR022417
A0AJ05	IPR022418
A0AJ05	IPR022419
A0AJ06	IPR000343
A0AJ06	IPR003462
A0AJ06	IPR006151
A0AJ06	IPR015895
A0AJ06	IPR015896
A0AJ06	IPR016040
A0AJ06	IPR018214
A0AJ07	IPR002917
A0AJ07	IPR019987
A0AJ08	IPR002314
A0AJ08	IPR002320
A0AJ08	IPR004095
A0AJ08	IPR004154
A0AJ08	IPR006195
A0AJ08	IPR012675
A0AJ08	IPR012676
A0AJ08	IPR012947
A0AJ08	IPR018163
A0AJ11	IPR003796
A0AJ11	IPR005144
A0AJ20	IPR000023
A0AJ20	IPR012003
A0AJ20	IPR012828
A0AJ20	IPR015912
A0AJ20	IPR022953
A0AJ21	IPR001095
A0AJ21	IPR011763
A0AJ22	IPR000022
A0AJ22	IPR000438
A0AJ22	IPR011762
A0AJ38	IPR001048
A0AJ38	IPR004662
A0AJ40	IPR000534
A0AJ40	IPR000706
A0AJ40	IPR012280
A0AJ40	IPR016040
A0AJ40	IPR023013
A0AJ43	IPR010379
A0AJ45	IPR001912
A0AJ45	IPR002942
A0AJ45	IPR005709
A0AJ45	IPR018079
A0AJ45	IPR022801
A0AJ48	IPR001412
A0AJ48	IPR002305
A0AJ48	IPR002307
A0AJ48	IPR002942
A0AJ48	IPR014729
A0AJ57	IPR000713
A0AJ57	IPR004101
A0AJ57	IPR005758
A0AJ57	IPR013221
A0AJ57	IPR016040
A0AJ67	IPR003358
A0AJ79	IPR002028
A0AJ79	IPR011060
A0AJ79	IPR013785
A0AJ79	IPR018204
A0AJ80	IPR001926
A0AJ80	IPR006653
A0AJ80	IPR006654
A0AJ80	IPR023026
A0AJ81	IPR001240
A0AJ81	IPR011060
A0AJ81	IPR013785
A0AJ82	IPR001468
A0AJ82	IPR011060
A0AJ82	IPR013785
A0AJ82	IPR013798
A0AJ83	IPR000312
A0AJ83	IPR005940
A0AJ83	IPR017459
A0AJ83	IPR020072
A0AJB0	IPR000449
A0AJB0	IPR001816
A0AJB0	IPR009060
A0AJB0	IPR014039
A0AJB0	IPR018101
A0AJB1	IPR001865
A0AJB1	IPR005706
A0AJB1	IPR018130
A0AJB1	IPR020589
A0AJB5	IPR001412
A0AJB5	IPR002300
A0AJB5	IPR002302
A0AJB5	IPR009008
A0AJB5	IPR009080
A0AJB5	IPR013155
A0AJB5	IPR014729
A0AJB9	IPR002133
A0AJB9	IPR022628
A0AJB9	IPR022629
A0AJB9	IPR022630
A0AJB9	IPR022631
A0AJB9	IPR022636
A0AJC4	IPR002696
A0AJC9	IPR004433
A0AJC9	IPR011766
A0AJC9	IPR012001
A0AJD5	IPR002629
A0AJD5	IPR006276
A0AJD5	IPR013215
A0AJD9	IPR004639
A0AJD9	IPR005814
A0AJD9	IPR015421
A0AJD9	IPR015422
A0AJD9	IPR015424
A0AJE1	IPR007295
A0AJE1	IPR016882
A0AJE7	IPR003783
A0AJJ5	IPR006679
A0AJJ5	IPR006680
A0AJJ5	IPR011059
A0AJL1	IPR001357
A0AJL1	IPR001679
A0AJL1	IPR003583
A0AJL1	IPR004149
A0AJL1	IPR004150
A0AJL1	IPR010994
A0AJL1	IPR012340
A0AJL1	IPR013839
A0AJL1	IPR013840
A0AJL1	IPR016027
A0AJL1	IPR018239
A0AJL9	IPR002695
A0AJL9	IPR011607
A0AJL9	IPR013982
A0AJL9	IPR016193
A0AJM1	IPR000728
A0AJM1	IPR004733
A0AJM1	IPR010918
A0AJM1	IPR016188
A0AJM3	IPR000728
A0AJM3	IPR010074
A0AJM3	IPR010918
A0AJM3	IPR016188
A0AJM4	IPR000991
A0AJM4	IPR010075
A0AJM4	IPR017926
A0AJM6	IPR001636
A0AJM6	IPR013816
A0AJM6	IPR018236
A0AJN4	IPR001261
A0AJN4	IPR002933
A0AJN4	IPR010161
A0AJN4	IPR011650
A0AJP1	IPR001706
A0AJP1	IPR018265
A0AJP1	IPR021137
A0AJP5	IPR001857
A0AJP5	IPR008991
A0AJP5	IPR018257
A0AJP7	IPR002649
A0AJP7	IPR016009
A0AJP7	IPR023148
A0AJP8	IPR002676
A0AJP8	IPR007903
A0AJP8	IPR009000
A0AJP8	IPR011033
A0AJP8	IPR011961
A0AJQ2	IPR000307
A0AJQ7	IPR007394
A0AJQ7	IPR011991
A0AJQ7	IPR013324
A0AJR0	IPR000999
A0AJR0	IPR001159
A0AJR0	IPR011907
A0AJR0	IPR014720
A0AJR1	IPR003231
A0AJR1	IPR006162
A0AJR1	IPR006163
A0AJR1	IPR009081
A0AJS1	IPR001383
A0AJS6	IPR001932
A0AJS6	IPR014045
A0AJS6	IPR015655
A0AJS8	IPR001555
A0AJS8	IPR002376
A0AJS8	IPR005793
A0AJS8	IPR005794
A0AJS8	IPR011034
A0AJS8	IPR015518
A0AJT1	IPR003716
A0AJT1	IPR006110
A0AJT1	IPR012293
A0AJT7	IPR001754
A0AJT7	IPR011060
A0AJT7	IPR013785
A0AJT7	IPR014732
A0AJT7	IPR018089
A0AJT8	IPR001295
A0AJT8	IPR005720
A0AJT8	IPR012135
A0AJT8	IPR013785
A0AJT9	IPR000951
A0AJT9	IPR001433
A0AJT9	IPR008333
A0AJT9	IPR012165
A0AJT9	IPR017927
A0AJT9	IPR017938
A0AJT9	IPR019480
A0AJU0	IPR005479
A0AJU0	IPR005480
A0AJU0	IPR005481
A0AJU0	IPR005483
A0AJU0	IPR006275
A0AJU0	IPR011607
A0AJU0	IPR011761
A0AJU0	IPR013815
A0AJU0	IPR013816
A0AJU0	IPR013817
A0AJU0	IPR016185
A0AJU2	IPR002195
A0AJU2	IPR004722
A0AJU2	IPR006680
A0AJU2	IPR011059
A0AJU3	IPR002082
A0AJU3	IPR006130
A0AJU3	IPR006131
A0AJU3	IPR006132
A0AJU5	IPR000836
A0AJU5	IPR023050
A0AJU9	IPR001872
A0AJW1	IPR000845
A0AJW1	IPR004402
A0AJW1	IPR018016
A0AJW1	IPR018017
A0AJW4	IPR002579
A0AJW4	IPR011057
A0AJW5	IPR002569
A0AJY0	IPR000398
A0AJY0	IPR020940
A0AJY2	IPR000559
A0AJY2	IPR020628
A0AJY7	IPR001209
A0AJY7	IPR018271
A0AJY7	IPR023036
A0AJZ0	IPR000836
A0AJZ0	IPR010079
A0AK01	IPR002312
A0AK01	IPR004364
A0AK01	IPR004365
A0AK01	IPR004522
A0AK01	IPR006195
A0AK01	IPR012340
A0AK01	IPR016027
A0AK01	IPR018150
A0AK05	IPR003190
A0AK05	IPR009010
A0AK06	IPR003721
A0AK06	IPR004821
A0AK06	IPR014729
A0AK07	IPR003700
A0AK07	IPR015813
A0AK10	IPR002646
A0AK10	IPR023068
A0AK11	IPR004363
A0AK11	IPR011607
A0AK11	IPR018148
A0AK12	IPR000846
A0AK12	IPR011770
A0AK12	IPR016040
A0AK12	IPR022663
A0AK12	IPR022664
A0AK35	IPR001986
A0AK35	IPR006264
A0AK35	IPR013792
A0AK35	IPR023193
A0AK37	IPR004839
A0AK37	IPR005861
A0AK37	IPR015421
A0AK37	IPR015422
A0AK37	IPR015424
A0AK39	IPR002658
A0AK39	IPR016037
A0AK39	IPR016303
A0AK40	IPR000453
A0AK40	IPR020541
A0AK41	IPR001564
A0AK41	IPR023005
A0AK43	IPR004033
A0AK43	IPR014122
A0AK45	IPR001474
A0AK45	IPR018234
A0AK45	IPR020602
A0AK48	IPR006109
A0AK48	IPR006168
A0AK48	IPR008927
A0AK48	IPR011128
A0AK48	IPR013328
A0AK48	IPR016040
A0AK49	IPR002917
A0AK49	IPR005225
A0AK49	IPR006073
A0AK49	IPR015946
A0AK49	IPR016484
A0AK51	IPR003136
A0AK51	IPR011994
A0AK62	IPR005234
A0AK62	IPR011991
A0AK63	IPR003768
A0AK66	IPR006124
A0AK66	IPR010045
A0AK66	IPR017849
A0AK66	IPR017850
A0AK80	IPR001126
A0AK80	IPR017961
A0AK80	IPR017962
A0AK80	IPR017963
A0AK80	IPR022880
A0AK82	IPR001279
A0AK82	IPR013471
A0AK88	IPR000581
A0AK88	IPR004404
A0AK88	IPR015928
A0AK88	IPR020558
A0AK91	IPR000506
A0AK91	IPR008927
A0AK91	IPR013023
A0AK91	IPR013116
A0AK91	IPR013328
A0AK92	IPR000891
A0AK92	IPR002034
A0AK92	IPR005671
A0AK92	IPR013709
A0AK92	IPR013785
A0AK94	IPR001030
A0AK94	IPR004430
A0AK94	IPR015931
A0AK94	IPR015932
A0AK94	IPR015936
A0AK94	IPR015937
A0AK94	IPR018136
A0AK95	IPR000573
A0AK95	IPR004431
A0AK95	IPR012305
A0AK95	IPR015928
A0AK95	IPR015937
A0AKA1	IPR002915
A0AKA1	IPR011343
A0AKA1	IPR013785
A0AKA1	IPR022979
A0AKC4	IPR001653
A0AKC4	IPR018510
A0AKC5	IPR001412
A0AKC5	IPR002300
A0AKC5	IPR002301
A0AKC5	IPR009008
A0AKC5	IPR009080
A0AKC5	IPR010663
A0AKC5	IPR013155
A0AKC5	IPR014729
A0AKD0	IPR007561
A0AKD0	IPR023052
A0AKD5	IPR004276
A0AKD5	IPR006009
A0AKD5	IPR007235
A0AKD7	IPR000715
A0AKD7	IPR003524
A0AKD7	IPR018480
A0AKE1	IPR002903
A0AKE2	IPR003444
A0AKE2	IPR020603
A0AKE7	IPR002677
A0AKE7	IPR011332
A0AKF8	IPR001980
A0AKF8	IPR004820
A0AKF8	IPR004821
A0AKF8	IPR014729
A0AKG3	IPR000537
A0AKG3	IPR006369
A0AKH0	IPR001185
A0AKH0	IPR019823
A0AKH5	IPR001844
A0AKH5	IPR002423
A0AKH5	IPR018370
A0AKH6	IPR011032
A0AKH6	IPR018369
A0AKH6	IPR020818
A0AKH9	IPR003781
A0AKH9	IPR009718
A0AKH9	IPR011991
A0AKH9	IPR016040
A0AKH9	IPR022876
A0AKI2	IPR000905
A0AKI2	IPR017860
A0AKI2	IPR017861
A0AKI2	IPR022450
A0AKJ7	IPR001518
A0AKJ7	IPR014729
A0AKJ7	IPR018223
A0AKJ8	IPR000362
A0AKJ8	IPR003031
A0AKJ8	IPR008948
A0AKJ8	IPR009049
A0AKJ8	IPR020557
A0AKJ8	IPR022761
A0AKK8	IPR001852
A0AKK8	IPR011060
A0AKK8	IPR013785
A0AKK9	IPR002161
A0AKK9	IPR021196
A0AKL8	IPR010644
A0AKL8	IPR011008
A0AKM3	IPR005841
A0AKM3	IPR005843
A0AKM3	IPR005844
A0AKM3	IPR005845
A0AKM3	IPR005846
A0AKM3	IPR006352
A0AKM3	IPR016055
A0AKM3	IPR016066
A0AKM3	IPR018247
A0AKV8	IPR001345
A0AKV8	IPR005952
A0AKV8	IPR013078
A0AKW5	IPR000257
A0AKW5	IPR006361
A0AL52	IPR001672
A0AL52	IPR018189
A0ALA8	IPR002930
A0ALA8	IPR003016
A0ALA8	IPR011053
A0ALA8	IPR017453
A0ALD2	IPR000037
A0ALD2	IPR020081
A0ALD9	IPR000941
A0ALD9	IPR020809
A0ALD9	IPR020810
A0ALD9	IPR020811
A0ALE0	IPR005995
A0ALE0	IPR006124
A0ALE0	IPR011258
A0ALE0	IPR017849
A0ALE0	IPR017850
A0ALE2	IPR001576
A0ALE2	IPR015824
A0ALE2	IPR015901
A0ALE2	IPR015911
A0ALF6	IPR003802
A0ALF6	IPR018478
A0ALF6	IPR023054
A0ALF8	IPR005337
A0ALG5	IPR005833
A0ALG5	IPR005834
A0ALG5	IPR006439
A0ALG5	IPR023214
A0ALG7	IPR003755
A0ALG7	IPR011104
A0ALG7	IPR011126
A0ALI7	IPR001736
A0ALI7	IPR022924
A0ALJ4	IPR000185
A0ALJ4	IPR004027
A0ALJ4	IPR011115
A0ALJ4	IPR011116
A0ALJ4	IPR011130
A0ALJ4	IPR014018
A0ALJ4	IPR020937
A0ALK8	IPR010084
A0ALK8	IPR013114
A0ALL3	IPR000194
A0ALL3	IPR000793
A0ALL3	IPR003593
A0ALL3	IPR004100
A0ALL3	IPR005722
A0ALL3	IPR018118
A0ALL3	IPR020003
A0ALL5	IPR000194
A0ALL5	IPR000793
A0ALL5	IPR004100
A0ALL5	IPR005294
A0ALL5	IPR017458
A0ALL5	IPR018118
A0ALL5	IPR020003
A0ALM3	IPR000836
A0ALM3	IPR005765
A0ALM4	IPR001085
A0ALM4	IPR015421
A0ALM4	IPR015422
A0ALM4	IPR015424
A0ALM4	IPR019798
A0ALM8	IPR000352
A0ALM8	IPR004373
A0ALM8	IPR005139
A0ALN0	IPR000870
A0ALN0	IPR006203
A0ALN0	IPR006204
A0ALN0	IPR013750
A0ALN0	IPR014721
A0ALN0	IPR020568
A0ALN3	IPR002150
A0ALP7	IPR001278
A0ALP7	IPR001412
A0ALP7	IPR005148
A0ALP7	IPR008909
A0ALP7	IPR009080
A0ALP7	IPR014729
A0ALP7	IPR015945
A0ALT2	IPR000754
A0ALT2	IPR014721
A0ALT2	IPR020568
A0ALT2	IPR020574
A0ALT2	IPR023035
A0ALT3	IPR005822
A0ALT3	IPR005823
A0ALT4	IPR001406
A0ALT4	IPR020094
A0ALT4	IPR020095
A0ALT4	IPR020097
A0ALT4	IPR020103
A0ALU1	IPR000456
A0ALU2	IPR009025
A0ALU2	IPR011260
A0ALU2	IPR011261
A0ALU2	IPR011262
A0ALU2	IPR011263
A0ALU2	IPR011773
A0ALU3	IPR001971
A0ALU3	IPR018102
A0ALU3	IPR019981
A0ALU4	IPR001892
A0ALU4	IPR010979
A0ALU4	IPR018269
A0ALU4	IPR019980
A0ALU5	IPR000473
A0ALU6	IPR004368
A0ALU6	IPR006196
A0ALU6	IPR012340
A0ALU6	IPR016027
A0ALU6	IPR022967
A0ALU7	IPR000850
A0ALU7	IPR006259
A0ALU7	IPR007862
A0ALU9	IPR001196
A0ALU9	IPR005749
A0ALU9	IPR021131
A0ALV0	IPR005996
A0ALV0	IPR016082
A0ALV0	IPR018038
A0ALV1	IPR000851
A0ALV1	IPR005324
A0ALV1	IPR005712
A0ALV1	IPR013810
A0ALV1	IPR014720
A0ALV1	IPR014721
A0ALV1	IPR018192
A0ALV1	IPR020568
A0ALV2	IPR004389
A0ALV2	IPR005484
A0ALV3	IPR000702
A0ALV3	IPR002358
A0ALV3	IPR019906
A0ALV3	IPR020040
A0ALV4	IPR000630
A0ALV5	IPR001209
A0ALV5	IPR018271
A0ALV5	IPR023053
A0ALV6	IPR002132
A0ALV6	IPR020929
A0ALV6	IPR020930
A0ALV6	IPR022803
A0ALV7	IPR003256
A0ALV7	IPR005824
A0ALV7	IPR005825
A0ALV7	IPR008991
A0ALV7	IPR014723
A0ALV8	IPR000218
A0ALV8	IPR005745
A0ALV8	IPR019972
A0ALV9	IPR000266
A0ALV9	IPR012340
A0ALV9	IPR016027
A0ALV9	IPR019979
A0ALV9	IPR019984
A0ALW0	IPR001854
A0ALW0	IPR018254
A0ALW1	IPR000114
A0ALW1	IPR016180
A0ALW1	IPR020798
A0ALW2	IPR001351
A0ALW2	IPR004044
A0ALW2	IPR004087
A0ALW2	IPR004088
A0ALW2	IPR005704
A0ALW2	IPR008282
A0ALW2	IPR009019
A0ALW2	IPR015946
A0ALW2	IPR018280
A0ALW3	IPR001063
A0ALW3	IPR005727
A0ALW3	IPR018260
A0ALW4	IPR002222
A0ALW4	IPR005732
A0ALW4	IPR020934
A0ALW5	IPR002171
A0ALW5	IPR005880
A0ALW5	IPR008991
A0ALW5	IPR012340
A0ALW5	IPR014722
A0ALW5	IPR014726
A0ALW5	IPR016027
A0ALW5	IPR022666
A0ALW5	IPR022669
A0ALW5	IPR022671
A0ALW6	IPR012677
A0ALW6	IPR012678
A0ALW6	IPR013025
A0ALW7	IPR002136
A0ALW7	IPR013005
A0ALW7	IPR015498
A0ALW8	IPR000597
A0ALW8	IPR009000
A0ALW8	IPR019926
A0ALW8	IPR019927
A0ALW9	IPR001848
A0ALW9	IPR005731
A0ALW9	IPR018268
A0ALZ0	IPR000235
A0ALZ0	IPR005717
A0ALZ0	IPR020606
A0ALZ1	IPR005679
A0ALZ1	IPR006032
A0ALZ1	IPR012340
A0ALZ1	IPR016027
A0AM15	IPR003820
A0AM16	IPR000695
A0AM16	IPR001757
A0AM16	IPR005834
A0AM16	IPR006391
A0AM16	IPR008250
A0AM16	IPR018303
A0AM16	IPR023214
A0AM16	IPR023299
A0AM16	IPR023300
A0AM17	IPR004623
A0AM28	IPR018094
A0AM28	IPR018095
A0AM39	IPR000093
A0AM39	IPR003583
A0AM39	IPR006171
A0AM39	IPR015967
A0AM40	IPR004401
A0AM81	IPR002314
A0AM81	IPR002317
A0AM81	IPR006195
A0AM81	IPR010978
A0AM81	IPR015866
A0AMA3	IPR006335
A0AMA3	IPR007370
A0AMA3	IPR011761
A0AMA3	IPR013815
A0AMA3	IPR013816
A0AMA3	IPR020561
A0AMC3	IPR003115
A0AMC3	IPR004437
A0AMC3	IPR013741
A0AMC4	IPR007260
A0AMC4	IPR011060
A0AMC4	IPR013785
A0AMD1	IPR002218
A0AMD1	IPR004416
A0AMD1	IPR020595
A0AMG4	IPR000100
A0AMG4	IPR014721
A0AMG4	IPR020539
A0AMG4	IPR020568
A0AMG5	IPR000271
A0AMG5	IPR020939
A0AVK6	IPR003316
A0AVK6	IPR011991
A0AVK6	IPR015633
A0AW23	IPR003844
A0AWV9	IPR003844
A0AWY9	IPR006231
A0AXI7	IPR001926
A0AXI7	IPR005965
A0AXI7	IPR020601
A0AXK2	IPR003712
A0AXK2	IPR008076
A0AXK2	IPR010982
A0AXR0	IPR003700
A0AXR0	IPR015813
A0AXY5	IPR001844
A0AXY5	IPR002423
A0AXY5	IPR018370
A0AYH4	IPR001518
A0AYH4	IPR014729
A0AYH4	IPR018223
A0AYX8	IPR002575
A0AYX8	IPR005280
A0AYX8	IPR011009
A0AYY8	IPR003761
A0AYZ0	IPR005474
A0AYZ0	IPR005475
A0AYZ0	IPR005476
A0AYZ0	IPR005477
A0AYZ0	IPR009014
A0AYZ0	IPR015941
A0AYZ0	IPR020826
A0AYZ2	IPR000905
A0AYZ2	IPR017861
A0AYZ2	IPR022450
A0AZ43	IPR001236
A0AZ43	IPR001557
A0AZ43	IPR010945
A0AZ43	IPR015955
A0AZ43	IPR016040
A0AZ43	IPR022383
A0AZ60	IPR001030
A0AZ60	IPR004430
A0AZ60	IPR015931
A0AZ60	IPR015932
A0AZ60	IPR015936
A0AZ60	IPR015937
A0AZ60	IPR018136
A0AZ67	IPR001406
A0AZ67	IPR020094
A0AZ67	IPR020095
A0AZ67	IPR020097
A0AZ67	IPR020103
A0AZ71	IPR002028
A0AZ71	IPR011060
A0AZ71	IPR013785
A0AZ71	IPR018204
A0AZQ0	IPR008794
A0B0M1	IPR004368
A0B0M1	IPR006196
A0B0M1	IPR012340
A0B0M1	IPR016027
A0B0M1	IPR022967
A0B0V3	IPR009664
A0B0V3	IPR014710
A0B137	IPR003010
A0B1L8	IPR005123
A0B1L8	IPR006620
A0B1M7	IPR003439
A0B1M7	IPR003593
A0B1M7	IPR015861
A0B1M7	IPR017871
A0B212	IPR003439
A0B212	IPR003593
A0B212	IPR003838
A0B212	IPR017871
A0B212	IPR017911
A0B297	IPR003439
A0B297	IPR003593
A0B297	IPR015861
A0B297	IPR015862
A0B297	IPR017871
A0B2F5	IPR001647
A0B2F5	IPR009057
A0B2F5	IPR011075
A0B2F5	IPR015893
A0B2F5	IPR017757
A0B2F6	IPR011264
A0B2F6	IPR015590
A0B2F6	IPR016160
A0B2F6	IPR016161
A0B2F6	IPR016162
A0B2F6	IPR016163
A0B2F7	IPR000172
A0B2F7	IPR007867
A0B2F7	IPR011533
A0B2F7	IPR012132
A0B2Q6	IPR000763
A0B2Q6	IPR002016
A0B2Q6	IPR010255
A0B2Q6	IPR019793
A0B2Q6	IPR019794
A0B2Y5	IPR003694
A0B2Y5	IPR014729
A0B2Y5	IPR022310
A0B2Y5	IPR022926
A0B2Z3	IPR002629
A0B2Z3	IPR006276
A0B2Z3	IPR013215
A0B3Q5	IPR001792
A0B3Q5	IPR017968
A0B3Q5	IPR020456
A0B3W7	IPR007432
A0B3W7	IPR011991
A0B3Z7	IPR003439
A0B3Z7	IPR003593
A0B3Z7	IPR017871
A0B3Z7	IPR017917
A0B459	IPR002085
A0B459	IPR002328
A0B459	IPR004627
A0B459	IPR011032
A0B459	IPR013149
A0B459	IPR013154
A0B459	IPR016040
A0B466	IPR000534
A0B466	IPR010136
A0B466	IPR016040
A0B471	IPR010451
A0B532	IPR000228
A0B532	IPR013792
A0B532	IPR013796
A0B532	IPR017770
A0B532	IPR020719
A0B532	IPR020723
A0B533	IPR009025
A0B533	IPR011261
A0B533	IPR022905
A0B555	IPR000783
A0B555	IPR020608
A0B555	IPR020609
A0B560	IPR000231
A0B560	IPR004038
A0B560	IPR022991
A0B562	IPR005680
A0B562	IPR006032
A0B562	IPR012340
A0B562	IPR016027
A0B562	IPR022863
A0B563	IPR000235
A0B563	IPR005716
A0B577	IPR000343
A0B577	IPR006151
A0B577	IPR015895
A0B577	IPR015896
A0B577	IPR016040
A0B577	IPR018214
A0B5A7	IPR001593
A0B5A7	IPR018281
A0B5B1	IPR000243
A0B5B1	IPR001353
A0B5B1	IPR016050
A0B5B1	IPR019983
A0B5C6	IPR000991
A0B5C6	IPR010075
A0B5C6	IPR017926
A0B5C7	IPR000728
A0B5C7	IPR010074
A0B5C7	IPR010918
A0B5C7	IPR016188
A0B5D0	IPR008829
A0B5D0	IPR013375
A0B5D0	IPR015421
A0B5D0	IPR015424
A0B5E0	IPR000506
A0B5E0	IPR008927
A0B5E0	IPR013023
A0B5E0	IPR013116
A0B5E0	IPR013328
A0B5E6	IPR000589
A0B5E6	IPR009068
A0B5E6	IPR012606
A0B5E6	IPR023029
A0B5E9	IPR002314
A0B5E9	IPR004503
A0B5E9	IPR006195
A0B5H8	IPR000814
A0B5H8	IPR012294
A0B5H8	IPR012295
A0B5I7	IPR000453
A0B5I7	IPR020541
A0B5J1	IPR000991
A0B5J1	IPR004739
A0B5J1	IPR006220
A0B5J1	IPR011702
A0B5J1	IPR017926
A0B5K5	IPR002735
A0B5K5	IPR002792
A0B5K5	IPR004458
A0B5K5	IPR016027
A0B5K5	IPR016189
A0B5K5	IPR016190
A0B5K9	IPR009720
A0B5K9	IPR010672
A0B5K9	IPR011761
A0B5K9	IPR013815
A0B5K9	IPR013816
A0B5K9	IPR013817
A0B5N0	IPR004820
A0B5N0	IPR004821
A0B5N0	IPR006418
A0B5N0	IPR014729
A0B5N2	IPR002840
A0B5N2	IPR008279
A0B5N2	IPR012016
A0B5N2	IPR015928
A0B5N2	IPR020794
A0B5P0	IPR001278
A0B5P0	IPR005148
A0B5P0	IPR008909
A0B5P0	IPR009080
A0B5P0	IPR014729
A0B5P0	IPR015945
A0B5P3	IPR002658
A0B5P3	IPR016205
A0B5P3	IPR023002
A0B5P4	IPR005369
A0B5P5	IPR006638
A0B5P5	IPR007197
A0B5P5	IPR013785
A0B5P5	IPR019939
A0B5Q5	IPR001569
A0B5Q5	IPR011331
A0B5Q5	IPR011332
A0B5S0	IPR000905
A0B5S0	IPR017861
A0B5S0	IPR022449
A0B5T8	IPR000812
A0B5T8	IPR006670
A0B5T8	IPR011028
A0B5T8	IPR013137
A0B5T8	IPR013150
A0B5T8	IPR013763
A0B5U4	IPR002314
A0B5U4	IPR002315
A0B5U4	IPR004154
A0B5U4	IPR006195
A0B5U4	IPR022960
A0B5U7	IPR002778
A0B5U7	IPR022938
A0B601	IPR000948
A0B601	IPR004038
A0B601	IPR018492
A0B601	IPR022481
A0B603	IPR000988
A0B603	IPR011017
A0B632	IPR002319
A0B632	IPR005246
A0B632	IPR006195
A0B635	IPR001950
A0B635	IPR005872
A0B635	IPR022851
A0B638	IPR000897
A0B638	IPR003593
A0B638	IPR004125
A0B638	IPR013822
A0B638	IPR022941
A0B645	IPR001279
A0B645	IPR014426
A0B688	IPR002755
A0B688	IPR010994
A0B688	IPR014052
A0B6C1	IPR001653
A0B6C9	IPR000053
A0B6C9	IPR000312
A0B6C9	IPR006657
A0B6C9	IPR009010
A0B6C9	IPR013102
A0B6C9	IPR013466
A0B6C9	IPR017459
A0B6C9	IPR017713
A0B6C9	IPR017872
A0B6C9	IPR020072
A0B6D7	IPR003593
A0B6D7	IPR003959
A0B6E1	IPR000262
A0B6E1	IPR011179
A0B6E1	IPR013785
A0B6E5	IPR001865
A0B6E5	IPR005707
A0B6E5	IPR018130
A0B6E6	IPR006110
A0B6E6	IPR006111
A0B6E6	IPR012293
A0B6E6	IPR020708
A0B6E7	IPR000268
A0B6E7	IPR012287
A0B6E7	IPR020789
A0B6E8	IPR000754
A0B6E8	IPR014721
A0B6E8	IPR019958
A0B6E8	IPR020568
A0B6E8	IPR020574
A0B6F6	IPR000534
A0B6F6	IPR000706
A0B6F6	IPR012280
A0B6F6	IPR016040
A0B6F6	IPR023013
A0B6F9	IPR000362
A0B6F9	IPR003031
A0B6F9	IPR008948
A0B6F9	IPR009049
A0B6F9	IPR022761
A0B6I9	IPR006679
A0B6I9	IPR006680
A0B6I9	IPR011059
A0B6K7	IPR001381
A0B6K7	IPR013785
A0B6L2	IPR004456
A0B6L2	IPR006124
A0B6L2	IPR013371
A0B6L2	IPR017849
A0B6L2	IPR017850
A0B6X3	IPR002318
A0B6X3	IPR003156
A0B6X3	IPR012947
A0B6X3	IPR018162
A0B6X3	IPR018163
A0B6X3	IPR018164
A0B6X3	IPR018165
A0B6X3	IPR022429
A0B6X8	IPR002145
A0B6X8	IPR010985
A0B6X8	IPR013321
A0B6X8	IPR014864
A0B6X8	IPR022988
A0B6Y9	IPR000581
A0B6Y9	IPR004404
A0B6Y9	IPR015928
A0B6Y9	IPR020558
A0B742	IPR002795
A0B747	IPR001023
A0B747	IPR012725
A0B747	IPR013126
A0B747	IPR018181
A0B796	IPR001352
A0B796	IPR004649
A0B796	IPR012337
A0B796	IPR020787
A0B796	IPR023160
A0B7B7	IPR001412
A0B7B7	IPR002300
A0B7B7	IPR004493
A0B7B7	IPR009008
A0B7B7	IPR009080
A0B7B7	IPR013155
A0B7B7	IPR014729
A0B7B7	IPR015413
A0B7B7	IPR020791
A0B7C2	IPR001412
A0B7C2	IPR002300
A0B7C2	IPR002303
A0B7C2	IPR009008
A0B7C2	IPR009080
A0B7C2	IPR013155
A0B7C2	IPR014729
A0B7C2	IPR022874
A0B7D7	IPR001848
A0B7D7	IPR005729
A0B7D7	IPR005731
A0B7D7	IPR018268
A0B7E1	IPR002220
A0B7E1	IPR005263
A0B7E1	IPR013785
A0B7E1	IPR020624
A0B7E1	IPR020625
A0B7E8	IPR000941
A0B7E8	IPR020809
A0B7E8	IPR020810
A0B7E8	IPR020811
A0B7F2	IPR004542
A0B7F2	IPR014038
A0B7F2	IPR014717
A0B7F9	IPR000977
A0B7F9	IPR012308
A0B7F9	IPR012309
A0B7F9	IPR012310
A0B7F9	IPR012340
A0B7F9	IPR016027
A0B7F9	IPR016059
A0B7F9	IPR022865
A0B7H6	IPR000991
A0B7H6	IPR004468
A0B7H6	IPR017456
A0B7H6	IPR017926
A0B7K2	IPR002547
A0B7K2	IPR004495
A0B7K2	IPR009080
A0B7K2	IPR012340
A0B7K2	IPR013155
A0B7K2	IPR014729
A0B7K2	IPR014758
A0B7K2	IPR015413
A0B7K2	IPR016027
A0B7N4	IPR002161
A0B7N4	IPR021196
A0B7P3	IPR001412
A0B7P3	IPR002300
A0B7P3	IPR002301
A0B7P3	IPR009008
A0B7P3	IPR009080
A0B7P3	IPR013155
A0B7P3	IPR014729
A0B7Q2	IPR014856
A0B7Q2	IPR022785
A0B7U9	IPR000056
A0B7U9	IPR001754
A0B7U9	IPR011060
A0B7U9	IPR013785
A0B7U9	IPR014826
A0B7U9	IPR020568
A0B7U9	IPR020868
A0B7V0	IPR001406
A0B7V0	IPR020094
A0B7V0	IPR020095
A0B7V0	IPR020097
A0B7V0	IPR020103
A0B7V4	IPR001147
A0B7V4	IPR008991
A0B7V4	IPR018259
A0B7V4	IPR022856
A0B7W4	IPR006062
A0B7W4	IPR006063
A0B7W4	IPR011060
A0B7W4	IPR013785
A0B7W4	IPR023016
A0B7Y8	IPR000730
A0B7Y8	IPR022648
A0B7Y8	IPR022649
A0B7Y8	IPR022659
A0B7Z0	IPR001986
A0B7Z0	IPR006264
A0B7Z0	IPR013792
A0B7Z0	IPR023193
A0B879	IPR000878
A0B879	IPR004551
A0B879	IPR014776
A0B879	IPR014777
A0B885	IPR004639
A0B885	IPR005814
A0B885	IPR015421
A0B885	IPR015422
A0B885	IPR015424
A0B886	IPR002822
A0B8B0	IPR001048
A0B8B0	IPR011817
A0B8B0	IPR011818
A0B8B3	IPR002496
A0B8D4	IPR002314
A0B8D4	IPR002320
A0B8D4	IPR004154
A0B8D4	IPR006195
A0B8D4	IPR015011
A0B8J6	IPR001085
A0B8J6	IPR015421
A0B8J6	IPR015422
A0B8J6	IPR015424
A0B8J6	IPR019798
A0B8J7	IPR000672
A0B8J7	IPR016040
A0B8J7	IPR020630
A0B8J7	IPR020631
A0B8K5	IPR004475
A0B8K5	IPR016033
A0B8K9	IPR005479
A0B8K9	IPR005480
A0B8K9	IPR005481
A0B8K9	IPR005483
A0B8K9	IPR006275
A0B8K9	IPR011607
A0B8K9	IPR011761
A0B8K9	IPR013815
A0B8K9	IPR013816
A0B8K9	IPR013817
A0B8K9	IPR016185
A0B8L1	IPR002082
A0B8L1	IPR006130
A0B8L1	IPR006131
A0B8L1	IPR006132
A0B8L2	IPR002801
A0B8L2	IPR020542
A0B8L2	IPR020545
A0B8M6	IPR002828
A0B8N3	IPR007581
A0B8P7	IPR001047
A0B8P7	IPR018283
A0B8P7	IPR020919
A0B8P7	IPR022309
A0B8Q1	IPR003374
A0B8Q1	IPR007183
A0B8Q1	IPR023156
A0B8Q6	IPR000795
A0B8Q6	IPR004161
A0B8Q6	IPR004544
A0B8Q6	IPR005225
A0B8Q6	IPR009000
A0B8Q6	IPR015760
A0B8Q6	IPR023115
A0B8Q8	IPR001114
A0B8Q8	IPR018220
A0B8S7	IPR007164
A0B8S8	IPR001976
A0B8S8	IPR012677
A0B8S8	IPR012678
A0B8S9	IPR002906
A0B8S9	IPR022845
A0B8V5	IPR006204
A0B8V5	IPR010189
A0B8V5	IPR013750
A0B8V5	IPR014721
A0B8V5	IPR020568
A0B8V8	IPR002777
A0B8V8	IPR009053
A0B8V8	IPR012713
A0B8W0	IPR006591
A0B922	IPR002143
A0B922	IPR016094
A0B922	IPR016095
A0B923	IPR000911
A0B923	IPR020783
A0B923	IPR020784
A0B923	IPR020786
A0B966	IPR000924
A0B966	IPR004526
A0B966	IPR011035
A0B966	IPR014729
A0B966	IPR020058
A0B966	IPR020059
A0B966	IPR020061
A0B966	IPR022888
A0B976	IPR000432
A0B976	IPR005748
A0B976	IPR007695
A0B976	IPR007696
A0B976	IPR007860
A0B976	IPR007861
A0B976	IPR016151
A0B977	IPR002099
A0B977	IPR003594
A0B977	IPR013507
A0B977	IPR014721
A0B977	IPR014762
A0B977	IPR014763
A0B977	IPR014790
A0B977	IPR020568
A0B977	IPR020667
A0B993	IPR004531
A0B993	IPR005146
A0B993	IPR005147
A0B993	IPR009061
A0B993	IPR022918
A0B999	IPR006151
A0B999	IPR011342
A0B999	IPR013708
A0B999	IPR016040
A0B999	IPR022893
A0B9A2	IPR000850
A0B9A2	IPR006259
A0B9A2	IPR007862
A0B9D8	IPR001240
A0B9D8	IPR011060
A0B9D8	IPR013785
A0B9G1	IPR004127
A0B9G1	IPR009053
A0B9G1	IPR011599
A0B9G7	IPR002836
A0B9G7	IPR022889
A0B9K2	IPR000194
A0B9K2	IPR000793
A0B9K2	IPR004100
A0B9K2	IPR018118
A0B9K2	IPR020003
A0B9K2	IPR022878
A0B9L1	IPR001892
A0B9L1	IPR010979
A0B9L1	IPR018269
A0B9L1	IPR019977
A0B9L2	IPR001912
A0B9L2	IPR002942
A0B9L2	IPR005710
A0B9L2	IPR018079
A0B9L2	IPR022801
A0B9L2	IPR022802
A0B9L3	IPR001971
A0B9L3	IPR018102
A0B9L3	IPR019961
A0B9M9	IPR002129
A0B9M9	IPR015421
A0B9M9	IPR015422
A0B9M9	IPR015424
A0B9M9	IPR020931
A0B9M9	IPR021115
A0B9N3	IPR002314
A0B9N3	IPR002316
A0B9N3	IPR004154
A0B9N3	IPR004499
A0B9N3	IPR006195
A0B9N3	IPR016061
A0B9N3	IPR017449
A0B9N7	IPR010191
A0B9N7	IPR020600
A0B9P3	IPR011991
A0B9P3	IPR016481
A0B9P3	IPR017919
A0B9P8	IPR002775
A0B9P8	IPR013795
A0B9S8	IPR001884
A0B9S8	IPR008991
A0B9S8	IPR012340
A0B9S8	IPR013185
A0B9S8	IPR014722
A0B9S8	IPR016027
A0B9S8	IPR019769
A0B9S8	IPR020189
A0B9S8	IPR022847
A0B9U1	IPR000682
A0B9U5	IPR000850
A0B9U5	IPR011892
A0B9U5	IPR011994
A0B9U9	IPR005997
A0B9U9	IPR016082
A0B9U9	IPR018038
A0B9U9	IPR023106
A0B9V0	IPR000851
A0B9V0	IPR005324
A0B9V0	IPR005711
A0B9V0	IPR013810
A0B9V0	IPR014720
A0B9V0	IPR014721
A0B9V0	IPR018192
A0B9V0	IPR020568
A0B9V1	IPR005484
A0B9V1	IPR005485
A0B9V4	IPR000702
A0B9V4	IPR002359
A0B9V4	IPR019907
A0B9V4	IPR020040
A0B9V5	IPR000630
A0B9V9	IPR005756
A0B9V9	IPR005824
A0B9V9	IPR005825
A0B9V9	IPR008991
A0B9V9	IPR014723
A0B9W0	IPR000218
A0B9W0	IPR019971
A0B9W0	IPR019972
A0B9W3	IPR001854
A0B9W3	IPR018254
A0B9W4	IPR001351
A0B9W4	IPR004044
A0B9W4	IPR004087
A0B9W4	IPR004088
A0B9W4	IPR005703
A0B9W4	IPR009019
A0B9W4	IPR015946
A0B9W5	IPR001063
A0B9W5	IPR005721
A0B9W6	IPR002222
A0B9W6	IPR005713
A0B9W6	IPR020934
A0B9W7	IPR002171
A0B9W7	IPR008991
A0B9W7	IPR012340
A0B9W7	IPR014722
A0B9W7	IPR014726
A0B9W7	IPR016027
A0B9W7	IPR022666
A0B9W7	IPR022669
A0B9W7	IPR022671
A0B9W9	IPR002136
A0B9W9	IPR013000
A0B9W9	IPR019970
A0B9X0	IPR000597
A0B9X0	IPR009000
A0B9X0	IPR019926
A0B9X0	IPR019928
A0B9X4	IPR001048
A0B9X4	IPR001057
A0B9X4	IPR004662
A0BD73	IPR005998
A0BD73	IPR012988
A0BD73	IPR016082
A0BD92	IPR001114
A0BD92	IPR018220
A0CCD2	IPR004843
A0CCD2	IPR006186
A0CEY2	IPR005998
A0CEY2	IPR012988
A0CEY2	IPR016082
A0CNL9	IPR004843
A0CNL9	IPR006186
A0CUB5	IPR000222
A0CUB5	IPR001932
A0CUB5	IPR014045
A0CUB5	IPR015655
A0DSB3	IPR000222
A0DSB3	IPR001932
A0DSB3	IPR014045
A0DSB3	IPR015655
A0FI79	IPR000300
A0FI79	IPR005135
A0FIN4	IPR001346
A0FIN4	IPR011991
A0FIN4	IPR017431
A0FIN4	IPR019817
A0FKG7	IPR001300
A0FKG7	IPR007330
A0FKG7	IPR022682
A0FKG7	IPR022683
A0FKG7	IPR022684
A0JC51	IPR007087
A0JC51	IPR013087
A0JC51	IPR015880
A0JM20	IPR000719
A0JM20	IPR001245
A0JM20	IPR003598
[truncated: 998,000+ more rows]
