# Supplementary material for: EnzML: multi-label prediction of enzyme classes using InterPro signatures
Source: BMC Bioinformatics. 2012 Apr 25;13:61. doi: 10.1186/1471-2105-13-61 (PMC3483700; doi:10.1186/1471-2105-13-61)
Supplement: Addtional file 11 — SwissProtKEGG data in comma separated format. The compressed file swissprot_join_kegg_csv_data.tar.gz includes comma separated files containing: the list of all Uniprot accession numbers in the SwissProtKEGG set and their (1) EC numbers (swissprot_kegg_proteins_ec.csv), (2) species (swissprot_kegg_species.csv), (3) InterPro signatures identifiers (swissprot_kegg_interpro.csv), (4) InterPro sets (swissprot_kegg_interproset.csv, signatures identifiers separated by a double dash). It also contains all the jackknife (train-test) evaluation results used to compare EnzML with other methods in Additional file 1 (as methods_comparison_all_evaluation_results.csv). [file 1471-2105-13-61-S11.gz › methods_comparison_csv_data/swissprot_kegg_proteins_interprosets.csv]

uniprot_ac	interproset
A0A4W3	IPR000183--IPR002985--IPR009006--IPR022643--IPR022644--IPR022653--IPR022657
A0A8J8	IPR002181--IPR014715--IPR014716--IPR020837
A0AAS4	IPR000326--IPR001660--IPR010993--IPR013761
A0AEI7	IPR001957--IPR003593--IPR010921--IPR013159--IPR013317--IPR018312--IPR020591
A0AEJ1	IPR001238--IPR003395--IPR018078
A0AEM0	IPR003198--IPR003876
A0AEM1	IPR000529--IPR014717--IPR020814--IPR020815
A0AEM3	IPR001648--IPR018275
A0AEN0	IPR000244--IPR009027--IPR020069--IPR020070--IPR020594
A0AEN2	IPR001114--IPR018220
A0AEY3	IPR000305
A0AEZ3	IPR001737--IPR011530--IPR020596--IPR020598--IPR023165
A0AEZ5	IPR004424--IPR006204--IPR013750--IPR014721--IPR020568
A0AEZ6	IPR002509--IPR006879--IPR022948
A0AF03	IPR005835--IPR005882--IPR011004--IPR018357
A0AF11	IPR001328--IPR018171
A0AF20	IPR004619
A0AF21	IPR000397--IPR016153--IPR016154
A0AF28	IPR002313--IPR004364--IPR004365--IPR006195--IPR012340--IPR016027--IPR018149--IPR018150
A0AF31	IPR000749--IPR014746--IPR022414
A0AF38	IPR009080--IPR014729--IPR015273--IPR015803
A0AF43	IPR001705--IPR011332
A0AF47	IPR000911--IPR006519--IPR020783--IPR020784
A0AF48	IPR002143--IPR005878--IPR016094--IPR016095
A0AF49	IPR001790--IPR002363--IPR022973
A0AF50	IPR000206--IPR008932--IPR013823--IPR014719
A0AF63	IPR007120--IPR007121--IPR007641--IPR007642--IPR007644--IPR007645--IPR010243--IPR014724--IPR015712--IPR019462
A0AF64	IPR000722--IPR006592--IPR007066--IPR007080--IPR007081--IPR007083--IPR012754
A0AF79	IPR001998--IPR012307--IPR013022--IPR013452
A0AFC3	IPR000417
A0AFC5	IPR003733--IPR013785--IPR022998
A0AFI3	IPR001303--IPR013447
A0AFQ9	IPR000194--IPR000793--IPR005294--IPR017458--IPR018118--IPR020003
A0AFR1	IPR000194--IPR000793--IPR003593--IPR004100--IPR005722--IPR018118--IPR020003
A0AFT6	IPR004383--IPR006638--IPR007197
A0AFU3	IPR002677--IPR011332
A0AFU8	IPR001381--IPR013785--IPR018508
A0AFY0	IPR007841
A0AG13	IPR008179--IPR021130
A0AG14	IPR002496
A0AG15	IPR004651--IPR006062--IPR011060--IPR013785
A0AG16	IPR006062--IPR006063--IPR011060--IPR013785--IPR023016
A0AG17	IPR000991--IPR010139--IPR016226--IPR017926
A0AG18	IPR000807--IPR020565--IPR020568
A0AG20	IPR001348--IPR013820--IPR018198
A0AG21	IPR002314--IPR004516--IPR004517
A0AG36	IPR000185--IPR011115--IPR011116--IPR011130--IPR014018
A0AGP9	IPR003439--IPR003593--IPR008995--IPR013611--IPR017871--IPR017879
A0AGV7	IPR009164
A0AGW6	IPR009315--IPR020948
A0AGY4	IPR000291--IPR005905--IPR011095--IPR011127--IPR011761--IPR013815--IPR013816--IPR013817--IPR016185
A0AH03	IPR002582--IPR004568--IPR008278
A0AH04	IPR000821--IPR001608--IPR009006--IPR011079--IPR020622
A0AH12	IPR003594--IPR010193
A0AH18	IPR006640
A0AH37	IPR004566--IPR006083
A0AH75	IPR004547--IPR006148--IPR018321
A0AH81	IPR001915--IPR022919
A0AH90	IPR003230--IPR006163--IPR009081
A0AH92	IPR000873--IPR010071--IPR010072--IPR020845
A0AHA7	IPR000795--IPR004161--IPR004548--IPR005225--IPR009000--IPR009022
A0AHD1	IPR011004--IPR013710--IPR018357--IPR019873
A0AHD2	IPR002933--IPR010168--IPR011650--IPR017439
A0AHF9	IPR002820--IPR023045--IPR023046
A0AHG0	IPR000385--IPR006638--IPR007197--IPR010505--IPR013483--IPR013785
A0AHG3	IPR000181
A0AHK4	IPR003694--IPR014729--IPR022310--IPR022926
A0AHK7	IPR000991--IPR001317--IPR001674--IPR004739--IPR006220--IPR011702--IPR014729--IPR017926--IPR022310--IPR022955
A0AHS0	IPR009246
A0AHW2	IPR002319--IPR004188--IPR004529--IPR006195--IPR010978--IPR022911
A0AHX3	IPR000432--IPR002625--IPR005747--IPR007696
A0AHX5	IPR000305--IPR001162--IPR001943--IPR003583--IPR004791--IPR009055--IPR010994
A0AHX8	IPR001920--IPR004391--IPR015942--IPR018187
A0AHX9	IPR001247--IPR002381--IPR015847--IPR018336--IPR020568
A0AI64	IPR000965--IPR012134--IPR015590--IPR016161--IPR016162--IPR016163--IPR020593
A0AI65	IPR001048--IPR001057--IPR005715--IPR011529--IPR019797
A0AI70	IPR001179--IPR005215--IPR008880--IPR008881
A0AI71	IPR003593--IPR004487--IPR010603--IPR013093--IPR019489
A0AI76	IPR001352--IPR012337--IPR022898
A0AI80	IPR002104--IPR004107--IPR010998--IPR011010--IPR011931--IPR013762--IPR023109
A0AI81	IPR001353--IPR022281
A0AI82	IPR003593--IPR003959--IPR004491--IPR013093--IPR019489
A0AI83	IPR010312--IPR011991--IPR013198--IPR014154
A0AI91	IPR003815--IPR011249
A0AI95	IPR002627--IPR018022
A0AIA3	IPR006197--IPR006199--IPR006200--IPR011056--IPR011991--IPR015927--IPR019759
A0AIA7	IPR005359--IPR011992
A0AIB4	IPR001048--IPR011817--IPR015963
A0AIB5	IPR002661--IPR015998
A0AIB8	IPR003821--IPR013512--IPR013644--IPR016040
A0AIC0	IPR002314--IPR002316--IPR004154--IPR004500--IPR006195--IPR007214
A0AIC1	IPR003141--IPR004013--IPR004365--IPR006054--IPR006055--IPR006308--IPR011708--IPR012337--IPR013520--IPR016027
A0AIC2	IPR003728
A0AIC6	IPR000178--IPR000795--IPR004161--IPR005225--IPR006847--IPR009000--IPR015760--IPR023115
A0AIC8	IPR000238--IPR015946--IPR020053
A0AID1	IPR000589--IPR005290--IPR009068
A0AID2	IPR001247--IPR003029--IPR004087--IPR004088--IPR012162--IPR012340--IPR015847--IPR015848--IPR016027--IPR018111--IPR020568--IPR022967
A0AID6	IPR001705--IPR011332--IPR018264
A0AIE9	IPR006222--IPR006223--IPR013977--IPR022903
A0AIF0	IPR015421--IPR015424--IPR020580--IPR020581--IPR023010
A0AIF1	IPR015421--IPR015424--IPR020580--IPR020581--IPR023012
A0AIF6	IPR001059--IPR008991--IPR011768--IPR012340--IPR013185--IPR013852--IPR014722--IPR015365--IPR016027--IPR020599
A0AIG0	IPR006027--IPR011605
A0AIG1	IPR000672--IPR016040--IPR020630--IPR020631--IPR020867
A0AIG2	IPR003753--IPR004365--IPR020579
A0AIG3	IPR003761
A0AIG6	IPR005474--IPR005475--IPR005476--IPR005477--IPR009014--IPR011766--IPR015941--IPR020826
A0AIG8	IPR001669--IPR011991--IPR020899--IPR020900
A0AIH1	IPR000890--IPR011245
A0AII3	IPR001792--IPR017968
A0AII5	IPR000262--IPR011179--IPR013785
A0AII6	IPR001763--IPR020936--IPR022111
A0AIJ9	IPR001453--IPR008135--IPR008136--IPR020817
A0AIK0	IPR003593--IPR013765--IPR020584--IPR020587--IPR020588
A0AIK5	IPR000432--IPR005748--IPR007695--IPR007696--IPR007860--IPR007861--IPR016151
A0AIK6	IPR002099--IPR003594--IPR013507--IPR014721--IPR014762--IPR014763--IPR014790--IPR020568--IPR020667
A0AIM3	IPR003170--IPR006094--IPR011601--IPR016166--IPR016167--IPR016169
A0AIM7	IPR001046--IPR023056
A0AIN8	IPR002220--IPR005263--IPR013785--IPR020624--IPR020625
A0AIQ0	IPR001667--IPR004097--IPR022934
A0AIQ1	IPR001719--IPR012307--IPR013022--IPR018246
A0AIQ7	IPR003791
A0AIQ9	IPR002311--IPR006194--IPR015944
A0AIR0	IPR002310--IPR006194
A0AIR1	IPR001164--IPR003717--IPR016027--IPR022572
A0AIR3	IPR002917--IPR004044--IPR005225--IPR005662--IPR006073--IPR009019--IPR015946
A0AIS0	IPR001911--IPR018278
A0AIS2	IPR004498--IPR010456
A0AIS3	IPR001305--IPR001623--IPR002939--IPR003095--IPR008971--IPR012724--IPR015609--IPR018253
A0AIS4	IPR001023--IPR012725--IPR013126--IPR018181
A0AIS5	IPR000740--IPR009012--IPR013805
A0AIS6	IPR002571--IPR011991--IPR021153
A0AIS9	IPR002583
A0AIT7	IPR004820--IPR004821--IPR005248--IPR014729
A0AIU3	IPR000845--IPR010049--IPR018017
A0AIU5	IPR001437--IPR006359--IPR018151--IPR022691
A0AIU6	IPR000764--IPR006083
A0AIV3	IPR002318--IPR003156--IPR012947--IPR018162--IPR018163--IPR018164--IPR018165--IPR023033
A0AIW1	IPR004506--IPR014729
A0AIW8	IPR002312--IPR004115--IPR004364--IPR004365--IPR004524--IPR006195--IPR012340--IPR016027--IPR018150--IPR018153--IPR020564
A0AIX1	IPR003732
A0AIX3	IPR000836--IPR005764
A0AIX9	IPR002616--IPR004803
A0AIY0	IPR003699
A0AIY6	IPR002917--IPR006073--IPR006074--IPR006169--IPR014100--IPR015349
A0AIY7	IPR000577--IPR005999--IPR018483--IPR018484--IPR018485
A0AIY9	IPR001684--IPR018261
A0AIZ1	IPR001787--IPR018258
A0AIZ4	IPR005526--IPR013033--IPR016098
A0AIZ8	IPR001405--IPR010994--IPR020891
A0AJ02	IPR004639--IPR005814--IPR015421--IPR015422--IPR015424
A0AJ05	IPR000860--IPR022417--IPR022418--IPR022419
A0AJ06	IPR000343--IPR003462--IPR006151--IPR015895--IPR015896--IPR016040--IPR018214
A0AJ07	IPR002917--IPR019987
A0AJ08	IPR002314--IPR002320--IPR004095--IPR004154--IPR006195--IPR012675--IPR012676--IPR012947--IPR018163
A0AJ11	IPR003796--IPR005144
A0AJ20	IPR000023--IPR012003--IPR012828--IPR015912--IPR022953
A0AJ21	IPR001095--IPR011763
A0AJ22	IPR000022--IPR000438--IPR011762
A0AJ38	IPR001048--IPR004662
A0AJ40	IPR000534--IPR000706--IPR012280--IPR016040--IPR023013
A0AJ43	IPR010379
A0AJ45	IPR001912--IPR002942--IPR005709--IPR018079--IPR022801
A0AJ48	IPR001412--IPR002305--IPR002307--IPR002942--IPR014729
A0AJ57	IPR000713--IPR004101--IPR005758--IPR013221--IPR016040
A0AJ67	IPR003358
A0AJ79	IPR002028--IPR011060--IPR013785--IPR018204
A0AJ80	IPR001926--IPR006653--IPR006654--IPR023026
A0AJ81	IPR001240--IPR011060--IPR013785
A0AJ82	IPR001468--IPR011060--IPR013785--IPR013798
A0AJ83	IPR000312--IPR005940--IPR017459--IPR020072
A0AJB0	IPR000449--IPR001816--IPR009060--IPR014039--IPR018101
A0AJB1	IPR001865--IPR005706--IPR018130--IPR020589
A0AJB5	IPR001412--IPR002300--IPR002302--IPR009008--IPR009080--IPR013155--IPR014729
A0AJB9	IPR002133--IPR022628--IPR022629--IPR022630--IPR022631--IPR022636
A0AJC4	IPR002696
A0AJC9	IPR004433--IPR011766--IPR012001
A0AJD5	IPR002629--IPR006276--IPR013215
A0AJD9	IPR004639--IPR005814--IPR015421--IPR015422--IPR015424
A0AJE1	IPR007295--IPR016882
A0AJE7	IPR003783
A0AJJ5	IPR006679--IPR006680--IPR011059
A0AJL1	IPR001357--IPR001679--IPR003583--IPR004149--IPR004150--IPR010994--IPR012340--IPR013839--IPR013840--IPR016027--IPR018239
A0AJL9	IPR002695--IPR011607--IPR013982--IPR016193
A0AJM1	IPR000728--IPR004733--IPR010918--IPR016188
A0AJM3	IPR000728--IPR010074--IPR010918--IPR016188
A0AJM4	IPR000991--IPR010075--IPR017926
A0AJM6	IPR001636--IPR013816--IPR018236
A0AJN4	IPR001261--IPR002933--IPR010161--IPR011650
A0AJP1	IPR001706--IPR018265--IPR021137
A0AJP5	IPR001857--IPR008991--IPR018257
A0AJP7	IPR002649--IPR016009--IPR023148
A0AJP8	IPR002676--IPR007903--IPR009000--IPR011033--IPR011961
A0AJQ2	IPR000307
A0AJQ7	IPR007394--IPR011991--IPR013324
A0AJR0	IPR000999--IPR001159--IPR011907--IPR014720
A0AJR1	IPR003231--IPR006162--IPR006163--IPR009081
A0AJS1	IPR001383
A0AJS6	IPR001932--IPR014045--IPR015655
A0AJS8	IPR001555--IPR002376--IPR005793--IPR005794--IPR011034--IPR015518
A0AJT1	IPR003716--IPR006110--IPR012293
A0AJT7	IPR001754--IPR011060--IPR013785--IPR014732--IPR018089
A0AJT8	IPR001295--IPR005720--IPR012135--IPR013785
A0AJT9	IPR000951--IPR001433--IPR008333--IPR012165--IPR017927--IPR017938--IPR019480
A0AJU0	IPR005479--IPR005480--IPR005481--IPR005483--IPR006275--IPR011607--IPR011761--IPR013815--IPR013816--IPR013817--IPR016185
A0AJU2	IPR002195--IPR004722--IPR006680--IPR011059
A0AJU3	IPR002082--IPR006130--IPR006131--IPR006132
A0AJU5	IPR000836--IPR023050
A0AJU9	IPR001872
A0AJW1	IPR000845--IPR004402--IPR018016--IPR018017
A0AJW4	IPR002579--IPR011057
A0AJW5	IPR002569
A0AJY0	IPR000398--IPR020940
A0AJY2	IPR000559--IPR020628
A0AJY7	IPR001209--IPR018271--IPR023036
A0AJZ0	IPR000836--IPR010079
A0AK01	IPR002312--IPR004364--IPR004365--IPR004522--IPR006195--IPR012340--IPR016027--IPR018150
A0AK05	IPR003190--IPR009010
A0AK06	IPR003721--IPR004821--IPR014729
A0AK07	IPR003700--IPR015813
A0AK10	IPR002646--IPR023068
A0AK11	IPR004363--IPR011607--IPR018148
A0AK12	IPR000846--IPR011770--IPR016040--IPR022663--IPR022664
A0AK35	IPR001986--IPR006264--IPR013792--IPR023193
A0AK37	IPR004839--IPR005861--IPR015421--IPR015422--IPR015424
A0AK39	IPR002658--IPR016037--IPR016303
A0AK40	IPR000453--IPR020541
A0AK41	IPR001564--IPR023005
A0AK43	IPR004033--IPR014122
A0AK45	IPR001474--IPR018234--IPR020602
A0AK48	IPR006109--IPR006168--IPR008927--IPR011128--IPR013328--IPR016040
A0AK49	IPR002917--IPR005225--IPR006073--IPR015946--IPR016484
A0AK51	IPR003136--IPR011994
A0AK62	IPR005234--IPR011991
A0AK63	IPR003768
A0AK66	IPR006124--IPR010045--IPR017849--IPR017850
A0AK80	IPR001126--IPR017961--IPR017962--IPR017963--IPR022880
A0AK82	IPR001279--IPR013471
A0AK88	IPR000581--IPR004404--IPR015928--IPR020558
A0AK91	IPR000506--IPR008927--IPR013023--IPR013116--IPR013328
A0AK92	IPR000891--IPR002034--IPR005671--IPR013709--IPR013785
A0AK94	IPR001030--IPR004430--IPR015931--IPR015932--IPR015936--IPR015937--IPR018136
A0AK95	IPR000573--IPR004431--IPR012305--IPR015928--IPR015937
A0AKA1	IPR002915--IPR011343--IPR013785--IPR022979
A0AKC4	IPR001653--IPR018510
A0AKC5	IPR001412--IPR002300--IPR002301--IPR009008--IPR009080--IPR010663--IPR013155--IPR014729
A0AKD0	IPR007561--IPR023052
A0AKD5	IPR004276--IPR006009--IPR007235
A0AKD7	IPR000715--IPR003524--IPR018480
A0AKE1	IPR002903
A0AKE2	IPR003444--IPR020603
A0AKE7	IPR002677--IPR011332
A0AKF8	IPR001980--IPR004820--IPR004821--IPR014729
A0AKG3	IPR000537--IPR006369
A0AKH0	IPR001185--IPR019823
A0AKH5	IPR001844--IPR002423--IPR018370
A0AKH6	IPR011032--IPR018369--IPR020818
A0AKH9	IPR003781--IPR009718--IPR011991--IPR016040--IPR022876
A0AKI2	IPR000905--IPR017860--IPR017861--IPR022450
A0AKJ7	IPR001518--IPR014729--IPR018223
A0AKJ8	IPR000362--IPR003031--IPR008948--IPR009049--IPR020557--IPR022761
A0AKK8	IPR001852--IPR011060--IPR013785
A0AKK9	IPR002161--IPR021196
A0AKL8	IPR010644--IPR011008
A0AKM3	IPR005841--IPR005843--IPR005844--IPR005845--IPR005846--IPR006352--IPR016055--IPR016066--IPR018247
A0AKV8	IPR001345--IPR005952--IPR013078
A0AKW5	IPR000257--IPR006361
A0AL52	IPR001672--IPR018189
A0ALA8	IPR002930--IPR003016--IPR011053--IPR017453
A0ALD2	IPR000037--IPR020081
A0ALD9	IPR000941--IPR020809--IPR020810--IPR020811
A0ALE0	IPR005995--IPR006124--IPR011258--IPR017849--IPR017850
A0ALE2	IPR001576--IPR015824--IPR015901--IPR015911
A0ALF6	IPR003802--IPR018478--IPR023054
A0ALF8	IPR005337
A0ALG5	IPR005833--IPR005834--IPR006439--IPR023214
A0ALG7	IPR003755--IPR011104--IPR011126
A0ALI7	IPR001736--IPR022924
A0ALJ4	IPR000185--IPR004027--IPR011115--IPR011116--IPR011130--IPR014018--IPR020937
A0ALK8	IPR010084--IPR013114
A0ALL3	IPR000194--IPR000793--IPR003593--IPR004100--IPR005722--IPR018118--IPR020003
A0ALL5	IPR000194--IPR000793--IPR004100--IPR005294--IPR017458--IPR018118--IPR020003
A0ALM3	IPR000836--IPR005765
A0ALM4	IPR001085--IPR015421--IPR015422--IPR015424--IPR019798
A0ALM8	IPR000352--IPR004373--IPR005139
A0ALN0	IPR000870--IPR006203--IPR006204--IPR013750--IPR014721--IPR020568
A0ALN3	IPR002150
A0ALP7	IPR001278--IPR001412--IPR005148--IPR008909--IPR009080--IPR014729--IPR015945
A0ALT2	IPR000754--IPR014721--IPR020568--IPR020574--IPR023035
A0ALT3	IPR005822--IPR005823
A0ALT4	IPR001406--IPR020094--IPR020095--IPR020097--IPR020103
A0ALU1	IPR000456
A0ALU2	IPR009025--IPR011260--IPR011261--IPR011262--IPR011263--IPR011773
A0ALU3	IPR001971--IPR018102--IPR019981
A0ALU4	IPR001892--IPR010979--IPR018269--IPR019980
A0ALU5	IPR000473
A0ALU6	IPR004368--IPR006196--IPR012340--IPR016027--IPR022967
A0ALU7	IPR000850--IPR006259--IPR007862
A0ALU9	IPR001196--IPR005749--IPR021131
A0ALV0	IPR005996--IPR016082--IPR018038
A0ALV1	IPR000851--IPR005324--IPR005712--IPR013810--IPR014720--IPR014721--IPR018192--IPR020568
A0ALV2	IPR004389--IPR005484
A0ALV3	IPR000702--IPR002358--IPR019906--IPR020040
A0ALV4	IPR000630
A0ALV5	IPR001209--IPR018271--IPR023053
A0ALV6	IPR002132--IPR020929--IPR020930--IPR022803
A0ALV7	IPR003256--IPR005824--IPR005825--IPR008991--IPR014723
A0ALV8	IPR000218--IPR005745--IPR019972
A0ALV9	IPR000266--IPR012340--IPR016027--IPR019979--IPR019984
A0ALW0	IPR001854--IPR018254
A0ALW1	IPR000114--IPR016180--IPR020798
A0ALW2	IPR001351--IPR004044--IPR004087--IPR004088--IPR005704--IPR008282--IPR009019--IPR015946--IPR018280
A0ALW3	IPR001063--IPR005727--IPR018260
A0ALW4	IPR002222--IPR005732--IPR020934
A0ALW5	IPR002171--IPR005880--IPR008991--IPR012340--IPR014722--IPR014726--IPR016027--IPR022666--IPR022669--IPR022671
A0ALW6	IPR012677--IPR012678--IPR013025
A0ALW7	IPR002136--IPR013005--IPR015498
A0ALW8	IPR000597--IPR009000--IPR019926--IPR019927
A0ALW9	IPR001848--IPR005731--IPR018268
A0ALZ0	IPR000235--IPR005717--IPR020606
A0ALZ1	IPR005679--IPR006032--IPR012340--IPR016027
A0AM15	IPR003820
A0AM16	IPR000695--IPR001757--IPR005834--IPR006391--IPR008250--IPR018303--IPR023214--IPR023299--IPR023300
A0AM17	IPR004623
A0AM28	IPR018094--IPR018095
A0AM39	IPR000093--IPR003583--IPR006171--IPR015967
A0AM40	IPR004401
A0AM81	IPR002314--IPR002317--IPR006195--IPR010978--IPR015866
A0AMA3	IPR006335--IPR007370--IPR011761--IPR013815--IPR013816--IPR020561
A0AMC3	IPR003115--IPR004437--IPR013741
A0AMC4	IPR007260--IPR011060--IPR013785
A0AMD1	IPR002218--IPR004416--IPR020595
A0AMG4	IPR000100--IPR014721--IPR020539--IPR020568
A0AMG5	IPR000271--IPR020939
A0AVK6	IPR003316--IPR011991--IPR015633
A0AW23	IPR003844
A0AWV9	IPR003844
A0AWY9	IPR006231
A0AXI7	IPR001926--IPR005965--IPR020601
A0AXK2	IPR003712--IPR008076--IPR010982
A0AXR0	IPR003700--IPR015813
A0AXY5	IPR001844--IPR002423--IPR018370
A0AYH4	IPR001518--IPR014729--IPR018223
A0AYX8	IPR002575--IPR005280--IPR011009
A0AYY8	IPR003761
A0AYZ0	IPR005474--IPR005475--IPR005476--IPR005477--IPR009014--IPR015941--IPR020826
A0AYZ2	IPR000905--IPR017861--IPR022450
A0AZ43	IPR001236--IPR001557--IPR010945--IPR015955--IPR016040--IPR022383
A0AZ60	IPR001030--IPR004430--IPR015931--IPR015932--IPR015936--IPR015937--IPR018136
A0AZ67	IPR001406--IPR020094--IPR020095--IPR020097--IPR020103
A0AZ71	IPR002028--IPR011060--IPR013785--IPR018204
A0AZQ0	IPR008794
A0B0M1	IPR004368--IPR006196--IPR012340--IPR016027--IPR022967
A0B0V3	IPR009664--IPR014710
A0B137	IPR003010
A0B1L8	IPR005123--IPR006620
A0B1M7	IPR003439--IPR003593--IPR015861--IPR017871
A0B212	IPR003439--IPR003593--IPR003838--IPR017871--IPR017911
A0B297	IPR003439--IPR003593--IPR015861--IPR015862--IPR017871
A0B2F5	IPR001647--IPR009057--IPR011075--IPR015893--IPR017757
A0B2F6	IPR011264--IPR015590--IPR016160--IPR016161--IPR016162--IPR016163
A0B2F7	IPR000172--IPR007867--IPR011533--IPR012132
A0B2Q6	IPR000763--IPR002016--IPR010255--IPR019793--IPR019794
A0B2Y5	IPR003694--IPR014729--IPR022310--IPR022926
A0B2Z3	IPR002629--IPR006276--IPR013215
A0B3Q5	IPR001792--IPR017968--IPR020456
A0B3W7	IPR007432--IPR011991
A0B3Z7	IPR003439--IPR003593--IPR017871--IPR017917
A0B459	IPR002085--IPR002328--IPR004627--IPR011032--IPR013149--IPR013154--IPR016040
A0B466	IPR000534--IPR010136--IPR016040
A0B471	IPR010451
A0B532	IPR000228--IPR013792--IPR013796--IPR017770--IPR020719--IPR020723
A0B533	IPR009025--IPR011261--IPR022905
A0B555	IPR000783--IPR020608--IPR020609
A0B560	IPR000231--IPR004038--IPR022991
A0B562	IPR005680--IPR006032--IPR012340--IPR016027--IPR022863
A0B563	IPR000235--IPR005716
A0B577	IPR000343--IPR006151--IPR015895--IPR015896--IPR016040--IPR018214
A0B5A7	IPR001593--IPR018281
A0B5B1	IPR000243--IPR001353--IPR016050--IPR019983
A0B5C6	IPR000991--IPR010075--IPR017926
A0B5C7	IPR000728--IPR010074--IPR010918--IPR016188
A0B5D0	IPR008829--IPR013375--IPR015421--IPR015424
A0B5E0	IPR000506--IPR008927--IPR013023--IPR013116--IPR013328
A0B5E6	IPR000589--IPR009068--IPR012606--IPR023029
A0B5E9	IPR002314--IPR004503--IPR006195
A0B5H8	IPR000814--IPR012294--IPR012295
A0B5I7	IPR000453--IPR020541
A0B5J1	IPR000991--IPR004739--IPR006220--IPR011702--IPR017926
A0B5K5	IPR002735--IPR002792--IPR004458--IPR016027--IPR016189--IPR016190
A0B5K9	IPR009720--IPR010672--IPR011761--IPR013815--IPR013816--IPR013817
A0B5N0	IPR004820--IPR004821--IPR006418--IPR014729
A0B5N2	IPR002840--IPR008279--IPR012016--IPR015928--IPR020794
A0B5P0	IPR001278--IPR005148--IPR008909--IPR009080--IPR014729--IPR015945
A0B5P3	IPR002658--IPR016205--IPR023002
A0B5P4	IPR005369
A0B5P5	IPR006638--IPR007197--IPR013785--IPR019939
A0B5Q5	IPR001569--IPR011331--IPR011332
A0B5S0	IPR000905--IPR017861--IPR022449
A0B5T8	IPR000812--IPR006670--IPR011028--IPR013137--IPR013150--IPR013763
A0B5U4	IPR002314--IPR002315--IPR004154--IPR006195--IPR022960
A0B5U7	IPR002778--IPR022938
A0B601	IPR000948--IPR004038--IPR018492--IPR022481
A0B603	IPR000988--IPR011017
A0B632	IPR002319--IPR005246--IPR006195
A0B635	IPR001950--IPR005872--IPR022851
A0B638	IPR000897--IPR003593--IPR004125--IPR013822--IPR022941
A0B645	IPR001279--IPR014426
A0B688	IPR002755--IPR010994--IPR014052
A0B6C1	IPR001653
A0B6C9	IPR000053--IPR000312--IPR006657--IPR009010--IPR013102--IPR013466--IPR017459--IPR017713--IPR017872--IPR020072
A0B6D7	IPR003593--IPR003959
A0B6E1	IPR000262--IPR011179--IPR013785
A0B6E5	IPR001865--IPR005707--IPR018130
A0B6E6	IPR006110--IPR006111--IPR012293--IPR020708
A0B6E7	IPR000268--IPR012287--IPR020789
A0B6E8	IPR000754--IPR014721--IPR019958--IPR020568--IPR020574
A0B6F6	IPR000534--IPR000706--IPR012280--IPR016040--IPR023013
A0B6F9	IPR000362--IPR003031--IPR008948--IPR009049--IPR022761
A0B6I9	IPR006679--IPR006680--IPR011059
A0B6K7	IPR001381--IPR013785
A0B6L2	IPR004456--IPR006124--IPR013371--IPR017849--IPR017850
A0B6X3	IPR002318--IPR003156--IPR012947--IPR018162--IPR018163--IPR018164--IPR018165--IPR022429
A0B6X8	IPR002145--IPR010985--IPR013321--IPR014864--IPR022988
A0B6Y9	IPR000581--IPR004404--IPR015928--IPR020558
A0B742	IPR002795
A0B747	IPR001023--IPR012725--IPR013126--IPR018181
A0B796	IPR001352--IPR004649--IPR012337--IPR020787--IPR023160
A0B7B7	IPR001412--IPR002300--IPR004493--IPR009008--IPR009080--IPR013155--IPR014729--IPR015413--IPR020791
A0B7C2	IPR001412--IPR002300--IPR002303--IPR009008--IPR009080--IPR013155--IPR014729--IPR022874
A0B7D7	IPR001848--IPR005729--IPR005731--IPR018268
A0B7E1	IPR002220--IPR005263--IPR013785--IPR020624--IPR020625
A0B7E8	IPR000941--IPR020809--IPR020810--IPR020811
A0B7F2	IPR004542--IPR014038--IPR014717
A0B7F9	IPR000977--IPR012308--IPR012309--IPR012310--IPR012340--IPR016027--IPR016059--IPR022865
A0B7H6	IPR000991--IPR004468--IPR017456--IPR017926
A0B7K2	IPR002547--IPR004495--IPR009080--IPR012340--IPR013155--IPR014729--IPR014758--IPR015413--IPR016027
A0B7N4	IPR002161--IPR021196
A0B7P3	IPR001412--IPR002300--IPR002301--IPR009008--IPR009080--IPR013155--IPR014729
A0B7Q2	IPR014856--IPR022785
A0B7U9	IPR000056--IPR001754--IPR011060--IPR013785--IPR014826--IPR020568--IPR020868
A0B7V0	IPR001406--IPR020094--IPR020095--IPR020097--IPR020103
A0B7V4	IPR001147--IPR008991--IPR018259--IPR022856
A0B7W4	IPR006062--IPR006063--IPR011060--IPR013785--IPR023016
A0B7Y8	IPR000730--IPR022648--IPR022649--IPR022659
A0B7Z0	IPR001986--IPR006264--IPR013792--IPR023193
A0B879	IPR000878--IPR004551--IPR014776--IPR014777
A0B885	IPR004639--IPR005814--IPR015421--IPR015422--IPR015424
A0B886	IPR002822
A0B8B0	IPR001048--IPR011817--IPR011818
A0B8B3	IPR002496
A0B8D4	IPR002314--IPR002320--IPR004154--IPR006195--IPR015011
A0B8J6	IPR001085--IPR015421--IPR015422--IPR015424--IPR019798
A0B8J7	IPR000672--IPR016040--IPR020630--IPR020631
A0B8K5	IPR004475--IPR016033
A0B8K9	IPR005479--IPR005480--IPR005481--IPR005483--IPR006275--IPR011607--IPR011761--IPR013815--IPR013816--IPR013817--IPR016185
A0B8L1	IPR002082--IPR006130--IPR006131--IPR006132
A0B8L2	IPR002801--IPR020542--IPR020545
A0B8M6	IPR002828
A0B8N3	IPR007581
A0B8P7	IPR001047--IPR018283--IPR020919--IPR022309
A0B8Q1	IPR003374--IPR007183--IPR023156
A0B8Q6	IPR000795--IPR004161--IPR004544--IPR005225--IPR009000--IPR015760--IPR023115
A0B8Q8	IPR001114--IPR018220
A0B8S7	IPR007164
A0B8S8	IPR001976--IPR012677--IPR012678
A0B8S9	IPR002906--IPR022845
A0B8V5	IPR006204--IPR010189--IPR013750--IPR014721--IPR020568
A0B8V8	IPR002777--IPR009053--IPR012713
A0B8W0	IPR006591
A0B922	IPR002143--IPR016094--IPR016095
A0B923	IPR000911--IPR020783--IPR020784--IPR020786
A0B966	IPR000924--IPR004526--IPR011035--IPR014729--IPR020058--IPR020059--IPR020061--IPR022888
A0B976	IPR000432--IPR005748--IPR007695--IPR007696--IPR007860--IPR007861--IPR016151
A0B977	IPR002099--IPR003594--IPR013507--IPR014721--IPR014762--IPR014763--IPR014790--IPR020568--IPR020667
A0B993	IPR004531--IPR005146--IPR005147--IPR009061--IPR022918
A0B999	IPR006151--IPR011342--IPR013708--IPR016040--IPR022893
A0B9A2	IPR000850--IPR006259--IPR007862
A0B9D8	IPR001240--IPR011060--IPR013785
A0B9G1	IPR004127--IPR009053--IPR011599
A0B9G7	IPR002836--IPR022889
A0B9K2	IPR000194--IPR000793--IPR004100--IPR018118--IPR020003--IPR022878
A0B9L1	IPR001892--IPR010979--IPR018269--IPR019977
A0B9L2	IPR001912--IPR002942--IPR005710--IPR018079--IPR022801--IPR022802
A0B9L3	IPR001971--IPR018102--IPR019961
A0B9M9	IPR002129--IPR015421--IPR015422--IPR015424--IPR020931--IPR021115
A0B9N3	IPR002314--IPR002316--IPR004154--IPR004499--IPR006195--IPR016061--IPR017449
A0B9N7	IPR010191--IPR020600
A0B9P3	IPR011991--IPR016481--IPR017919
A0B9P8	IPR002775--IPR013795
A0B9S8	IPR001884--IPR008991--IPR012340--IPR013185--IPR014722--IPR016027--IPR019769--IPR020189--IPR022847
A0B9U1	IPR000682
A0B9U5	IPR000850--IPR011892--IPR011994
A0B9U9	IPR005997--IPR016082--IPR018038--IPR023106
A0B9V0	IPR000851--IPR005324--IPR005711--IPR013810--IPR014720--IPR014721--IPR018192--IPR020568
A0B9V1	IPR005484--IPR005485
A0B9V4	IPR000702--IPR002359--IPR019907--IPR020040
A0B9V5	IPR000630
A0B9V9	IPR005756--IPR005824--IPR005825--IPR008991--IPR014723
A0B9W0	IPR000218--IPR019971--IPR019972
A0B9W3	IPR001854--IPR018254
A0B9W4	IPR001351--IPR004044--IPR004087--IPR004088--IPR005703--IPR009019--IPR015946
A0B9W5	IPR001063--IPR005721
A0B9W6	IPR002222--IPR005713--IPR020934
A0B9W7	IPR002171--IPR008991--IPR012340--IPR014722--IPR014726--IPR016027--IPR022666--IPR022669--IPR022671
A0B9W9	IPR002136--IPR013000--IPR019970
A0B9X0	IPR000597--IPR009000--IPR019926--IPR019928
A0B9X4	IPR001048--IPR001057--IPR004662
A0BD73	IPR005998--IPR012988--IPR016082
A0BD92	IPR001114--IPR018220
A0CCD2	IPR004843--IPR006186
A0CEY2	IPR005998--IPR012988--IPR016082
A0CNL9	IPR004843--IPR006186
A0CUB5	IPR000222--IPR001932--IPR014045--IPR015655
A0DSB3	IPR000222--IPR001932--IPR014045--IPR015655
A0FI79	IPR000300--IPR005135
A0FIN4	IPR001346--IPR011991--IPR017431--IPR019817
A0FKG7	IPR001300--IPR007330--IPR022682--IPR022683--IPR022684
A0JC51	IPR007087--IPR013087--IPR015880
A0JM20	IPR000719--IPR001245--IPR003598--IPR003599--IPR003961--IPR007110--IPR008266--IPR008957--IPR011009--IPR013098--IPR013783--IPR017441--IPR020635--IPR020685--IPR020741
A0JM41	IPR000920--IPR003596--IPR007110--IPR013106--IPR013783--IPR019566
A0JM51	IPR000504--IPR012677--IPR015903
A0JMA6	IPR001523--IPR009057--IPR011991--IPR022130
A0JMD0	IPR011990--IPR023231
A0JMD4	IPR005821
A0JMF8	IPR003150--IPR007668--IPR011991
A0JMK9	IPR022043
A0JMT0	IPR022043
A0JMV4	IPR000467--IPR000504--IPR001876--IPR007087--IPR012677--IPR015880
A0JMZ3	IPR011989--IPR016024
A0JMZ4	IPR001214
A0JN27	IPR002035--IPR004595--IPR007087--IPR007198--IPR012170
A0JN40	IPR001752--IPR019821
A0JN51	IPR000418--IPR011991--IPR022084
A0JN52	IPR004871--IPR015943
A0JN54	IPR000756--IPR001206--IPR002048--IPR002219--IPR011992--IPR018247--IPR018249
A0JN86	IPR001841--IPR013083--IPR017907--IPR018957
A0JNB0	IPR000719--IPR000980--IPR001245--IPR001452--IPR008266--IPR011009--IPR017441--IPR020635--IPR020685--IPR020745
A0JNB1	IPR001909--IPR007087--IPR013087--IPR015880
A0JNB3	IPR001526--IPR016054
A0JNC0	IPR004934
A0JNC1	IPR000374--IPR016720
A0JNC4	IPR002076
A0JND2	IPR001664--IPR003054--IPR016044
A0JND9	IPR000407
A0JNE3	IPR000536--IPR001628--IPR001723--IPR008946--IPR013088
A0JNH9	IPR008984--IPR019406
A0JNI4	IPR000634--IPR001926
A0JNI5	IPR019147
A0JNJ5	IPR002048--IPR011992--IPR018249
A0JNK3	IPR001254--IPR001478--IPR001940--IPR009003
A0JNM6	IPR000974--IPR001916--IPR019799
A0JNU3	IPR002110--IPR006033--IPR006034--IPR020683--IPR020827
A0JP85	IPR007196
A0JP86	IPR000034--IPR002049--IPR008211--IPR009030--IPR018031
A0JPB1	IPR003596--IPR003599--IPR007110--IPR013106--IPR013151--IPR013783
A0JPB4	IPR007087--IPR013087--IPR015880
A0JPH3	IPR002654
A0JPK3	IPR001909--IPR007087--IPR013087--IPR015880
A0JPL0	IPR001909--IPR007087--IPR013087--IPR015880
A0JPM9	IPR013906--IPR023194
A0JPN1	IPR000047--IPR001356--IPR009057--IPR012287--IPR017970--IPR020479
A0JPP7	IPR000626--IPR009007--IPR019103--IPR019955--IPR021109
A0JPQ4	IPR000315--IPR001841--IPR001870--IPR003877--IPR003879--IPR006574--IPR008985--IPR013083--IPR017907--IPR018957
A0JQT5	IPR001238--IPR003395--IPR003593--IPR018078
A0JQW8	IPR002220--IPR013785--IPR017655
A0JR24	IPR005501--IPR011330
A0JR38	IPR004670--IPR023171
A0JR71	IPR002314--IPR002317--IPR006195--IPR010978--IPR015866
A0JR91	IPR003721--IPR014729
A0JRF5	IPR003762--IPR004216--IPR009015
A0JRH2	IPR002026--IPR012010
A0JRH3	IPR002019
A0JRH4	IPR005848--IPR006680--IPR011059--IPR011612--IPR017950--IPR017951
A0JRH5	IPR004029--IPR007864--IPR012406
A0JRH6	IPR002639
A0JRH8	IPR002669
A0JSA1	IPR001114--IPR018220
A0JSD3	IPR000086--IPR000093--IPR003583--IPR006171--IPR015967
A0JSM6	IPR000836--IPR005765
A0JSP6	IPR008209--IPR008210--IPR013035--IPR018091
A0JSU9	IPR005952--IPR013078
A0JSV8	IPR009080--IPR014729--IPR015273--IPR015803
A0JT07	IPR001844--IPR002423--IPR018370
A0JT43	IPR005809--IPR005811--IPR011761--IPR013650--IPR013815--IPR013816--IPR016102--IPR017866
A0JT53	IPR000683--IPR016040
A0JTA3	IPR002684--IPR006638--IPR007197--IPR010722--IPR013785
A0JTE5	IPR001792
A0JTZ0	IPR000672--IPR016040--IPR020630--IPR020631--IPR020867
A0JU21	IPR000941--IPR020809--IPR020810--IPR020811
A0JU87	IPR001737--IPR011530--IPR020596--IPR020598--IPR023165
A0JU88	IPR004424--IPR006204--IPR013750--IPR014721--IPR020568
A0JU94	IPR001328--IPR018171
A0JUH2	IPR001357--IPR001679--IPR003583--IPR004149--IPR004150--IPR010994--IPR012340--IPR013839--IPR013840--IPR016027--IPR018239
A0JUI7	IPR005920--IPR011059
A0JUP1	IPR001865--IPR005706--IPR018130--IPR020589
A0JUP2	IPR000449--IPR001816--IPR009060--IPR014039--IPR018101
A0JUP3	IPR001048--IPR011817--IPR015963
A0JUP4	IPR002661--IPR015998
A0JUS3	IPR003821--IPR013512--IPR013644--IPR016040
A0JUS8	IPR004588--IPR011005--IPR013785--IPR016425
A0JUT1	IPR002314--IPR002316--IPR004154--IPR004500--IPR006195--IPR007214
A0JUT7	IPR003728
A0JUU0	IPR000178--IPR000795--IPR004161--IPR005225--IPR006847--IPR009000--IPR015760--IPR023115
A0JUU1	IPR000238--IPR015946--IPR020053
A0JUV5	IPR004981--IPR017485
A0JUV7	IPR000589--IPR005290--IPR009068
A0JUV8	IPR001247--IPR003029--IPR004087--IPR004088--IPR012162--IPR012340--IPR014069--IPR015847--IPR015848--IPR016027--IPR018111--IPR020568--IPR022967
A0JUY4	IPR003593--IPR013765--IPR020584--IPR020587--IPR020588
A0JUY7	IPR002627--IPR018022
A0JUZ2	IPR006197--IPR006199--IPR006200--IPR011056--IPR011991--IPR015927--IPR019759
A0JUZ5	IPR000807--IPR020565--IPR020568
A0JUZ7	IPR006062--IPR006063--IPR010188--IPR011060--IPR013785--IPR023016
A0JV02	IPR001706--IPR018265--IPR021137
A0JV03	IPR005813
A0JV20	IPR000534--IPR000706--IPR012280--IPR016040--IPR023013
A0JV22	IPR001048--IPR001057--IPR004662
A0JV26	IPR001518--IPR014729--IPR018223
A0JV33	IPR000836--IPR005764
A0JV85	IPR003444--IPR020603
A0JV86	IPR002903
A0JV91	IPR000715--IPR003524--IPR018480
A0JV94	IPR004276--IPR006009--IPR007235
A0JV95	IPR000713--IPR004101--IPR005758--IPR013221--IPR016040
A0JVA0	IPR007561--IPR023052
A0JVB0	IPR003796--IPR005144
A0JVB5	IPR003700--IPR015813
A0JVC9	IPR000544--IPR004143--IPR020605
A0JVG9	IPR005475--IPR005476--IPR005477--IPR009014--IPR015941--IPR020826
A0JVJ5	IPR002376--IPR005793--IPR005794--IPR011034--IPR015518
A0JVK3	IPR008179--IPR021130
A0JVK4	IPR001348--IPR011322--IPR013115--IPR013820--IPR015867--IPR018198--IPR020621
A0JVK5	IPR004651--IPR006062--IPR011060--IPR013785
A0JVK7	IPR002496
A0JVL1	IPR001468--IPR011060--IPR013785--IPR013798
A0JWN0	IPR001650--IPR001943--IPR004807--IPR006935--IPR009055--IPR014001--IPR014021
A0JWP2	IPR000305--IPR001162--IPR001943--IPR003583--IPR004791--IPR009055--IPR010994
A0JWP3	IPR005337
A0JWP5	IPR003802--IPR018478--IPR023054
A0JWP8	IPR001576--IPR015824--IPR015901
A0JWQ6	IPR001585--IPR004732--IPR013785--IPR014634--IPR018225
A0JWQ8	IPR000537--IPR006369
A0JWT7	IPR002150
A0JWV0	IPR005835--IPR005836--IPR011004--IPR011831--IPR023049
A0JWX7	IPR003824
A0JWY3	IPR003593--IPR003959--IPR003960--IPR022482
A0JWY5	IPR008515
A0JWY6	IPR000243--IPR001353--IPR022483
A0JWY7	IPR001353--IPR022296
A0JX18	IPR000312--IPR005940--IPR017459--IPR020072
A0JX36	IPR000891--IPR002034--IPR005668--IPR013709--IPR013785
A0JX46	IPR001034--IPR002571--IPR011991--IPR021153
A0JX52	IPR002583
A0JX57	IPR001412--IPR002300--IPR002302--IPR009008--IPR009080--IPR013155--IPR014729
A0JX72	IPR005479--IPR005480--IPR005481--IPR005483--IPR006275--IPR011607--IPR011761--IPR013815--IPR013816--IPR013817--IPR016185
A0JX76	IPR002082--IPR006130--IPR006131--IPR006132
A0JX79	IPR006027--IPR011605
A0JX80	IPR001059--IPR008991--IPR011768--IPR012340--IPR013185--IPR014722--IPR015365--IPR016027--IPR020599
A0JX82	IPR002658--IPR016037--IPR016303
A0JX84	IPR000453--IPR020541
A0JX88	IPR002318--IPR003156--IPR012947--IPR018162--IPR018163--IPR018164--IPR018165--IPR023033
A0JX91	IPR001912--IPR002942--IPR005709--IPR018079--IPR022801
A0JXA1	IPR002312--IPR004115--IPR004364--IPR004365--IPR004524--IPR006195--IPR012340--IPR016027--IPR018150--IPR018153--IPR020564
A0JXB3	IPR002176--IPR012337
A0JXB5	IPR002161--IPR021196
A0JXC7	IPR002314--IPR002320--IPR004154--IPR006195--IPR012675--IPR012947--IPR018163
A0JXJ4	IPR004820--IPR004821--IPR005248--IPR014729
A0JXJ8	IPR002917--IPR006073--IPR006074--IPR006169--IPR014100--IPR015349
A0JXJ9	IPR001684--IPR018261
A0JXK0	IPR001787--IPR018258
A0JXL2	IPR003593--IPR004487--IPR010603--IPR013093--IPR019489
A0JXL5	IPR001179--IPR005215--IPR008880--IPR008881
A0JXN9	IPR001998--IPR012307--IPR013022--IPR013453
A0JXQ4	IPR002569
A0JXS7	IPR003231--IPR006163--IPR009081
A0JXT3	IPR003509--IPR011335--IPR011856
A0JXT5	IPR001352--IPR012337--IPR022898
A0JXT8	IPR001857--IPR008991--IPR018257
A0JXT9	IPR002649--IPR016009--IPR023148
A0JXU0	IPR002676--IPR007903--IPR009000--IPR011033--IPR011961
A0JXW1	IPR002677--IPR011332
A0JXW3	IPR001980--IPR004820--IPR004821--IPR014729
A0JXX3	IPR000291--IPR005905--IPR011095--IPR011127--IPR011761--IPR013815--IPR013816--IPR013817--IPR016185
A0JXX7	IPR000573--IPR004431--IPR012305--IPR015928--IPR015937
A0JXX8	IPR001030--IPR004430--IPR015931--IPR015932--IPR015936--IPR015937--IPR018136
A0JXY5	IPR000924--IPR004527--IPR008925--IPR014729--IPR020058--IPR020061--IPR020751
A0JXZ6	IPR000506--IPR008927--IPR013023--IPR013116--IPR013328
A0JXZ9	IPR000581--IPR004404--IPR015928--IPR020558
A0JY49	IPR004547--IPR006148--IPR018321
A0JY58	IPR002793
A0JY64	IPR000194--IPR000793--IPR003593--IPR004100--IPR005722--IPR018118--IPR020003
A0JY66	IPR000194--IPR000793--IPR004100--IPR005294--IPR017458--IPR018118--IPR020003
A0JY78	IPR000352--IPR004373--IPR005139
A0JYC1	IPR000037--IPR020081
A0JYC5	IPR000352--IPR004374--IPR005139--IPR020853
A0JYG5	IPR000185--IPR011115--IPR011116--IPR011130--IPR014018--IPR020937
A0JYI6	IPR004506--IPR014729
A0JYK8	IPR005372
A0JYM2	IPR004639--IPR005814--IPR015421--IPR015422--IPR015424
A0JYN1	IPR000257--IPR006361
A0JYN2	IPR000343--IPR006151--IPR015895--IPR015896--IPR016040--IPR018214
A0JYP1	IPR003733--IPR013785--IPR022998
A0JYU5	IPR003761
A0JYZ5	IPR001844--IPR002423
A0JYZ6	IPR011032--IPR018369--IPR020818
A0JZ00	IPR006336--IPR011793
A0JZ01	IPR000905--IPR017861--IPR022450
A0JZ10	IPR000559--IPR020628
A0JZ20	IPR002582--IPR004568--IPR008278
A0JZ25	IPR005841--IPR005843--IPR005844--IPR005845--IPR005846--IPR006352--IPR016055--IPR016066
A0JZ26	IPR000754--IPR014721--IPR020568--IPR020574--IPR023035
A0JZ27	IPR005822--IPR005823
A0JZ48	IPR000456
A0JZ49	IPR009025--IPR011260--IPR011261--IPR011262--IPR011263--IPR011773
A0JZ50	IPR001971--IPR018102--IPR019981
A0JZ51	IPR001892--IPR010979--IPR018269--IPR019980
A0JZ52	IPR000473
A0JZ53	IPR004368--IPR006196--IPR012340--IPR016027--IPR022967
A0JZ67	IPR005996--IPR016082--IPR018038
A0JZ68	IPR000851--IPR005324--IPR005712--IPR013810--IPR014720--IPR014721--IPR018192--IPR020568
A0JZ70	IPR000702--IPR002358--IPR019906--IPR020040
A0JZ71	IPR000630
A0JZ72	IPR002132--IPR020930--IPR022803
A0JZ73	IPR003256--IPR005824--IPR008991--IPR014723
A0JZ74	IPR000218--IPR005745--IPR019972
A0JZ77	IPR000114--IPR016180--IPR020798
A0JZ78	IPR001351--IPR004044--IPR004087--IPR005704--IPR008282--IPR009019--IPR015946--IPR018280
A0JZ79	IPR001063--IPR005727--IPR018260
A0JZ80	IPR002222--IPR005732--IPR020934
A0JZ81	IPR002171--IPR005880--IPR008991--IPR012340--IPR014722--IPR014726--IPR016027--IPR022666--IPR022669--IPR022671
A0JZ82	IPR012677--IPR012678--IPR013025
A0JZ84	IPR000597--IPR009000--IPR019926--IPR019927
A0JZ85	IPR001848--IPR005731--IPR018268
A0JZ90	IPR000235--IPR005717--IPR020606
A0JZ91	IPR005679--IPR006032--IPR012340--IPR016027
A0JZ92	IPR000722--IPR006592--IPR007066--IPR007080--IPR007081--IPR007083--IPR012754
A0JZ93	IPR007120--IPR007121--IPR007641--IPR007642--IPR007644--IPR007645--IPR010243--IPR014724--IPR015712--IPR019462
A0JZ99	IPR001790--IPR002363--IPR022973
A0JZA2	IPR002143--IPR005878--IPR016094--IPR016095
A0JZA3	IPR000911--IPR006519--IPR020783--IPR020784--IPR020785
A0JZC7	IPR000398--IPR020940
A0JZI3	IPR001915--IPR022919
A0JZP6	IPR004433--IPR011766--IPR012001
A0JZZ4	IPR000890--IPR004372
A0K010	IPR000473
A0K0C0	IPR001763--IPR020936
A0K1I7	IPR003358
A0K1L3	IPR001023--IPR012725--IPR013126--IPR018181
A0K1R7	IPR006336--IPR011793
A0K1U2	IPR003190--IPR009010
A0K1X4	IPR001209--IPR023036
A0K1X5	IPR001705--IPR011332--IPR018264
A0K1X6	IPR001383
A0K258	IPR000669--IPR008927--IPR013118--IPR013131--IPR013328--IPR016040--IPR023028
A0K2D5	IPR006151--IPR013708--IPR016040--IPR022893
A0K2H2	IPR000244--IPR009027--IPR020069--IPR020070--IPR020594
A0K2H3	IPR001648--IPR018275
A0K2H5	IPR000529--IPR014717--IPR020814--IPR020815
A0K2M6	IPR000100--IPR014721--IPR020539--IPR020568
A0K2M7	IPR000271--IPR020939
A0K2M8	IPR001957--IPR003593--IPR010921--IPR013159--IPR013317--IPR018312--IPR020591
A0K2U6	IPR006336--IPR011793
A0K2V4	IPR001533
A0K2X0	IPR002218--IPR004416--IPR020595
A0K2Y1	IPR000194--IPR000793--IPR004100--IPR005294--IPR017458--IPR018118--IPR020003
A0K2Y3	IPR000194--IPR000793--IPR003593--IPR004100--IPR005722--IPR018118--IPR020003
A0K321	IPR003437--IPR015421--IPR015424--IPR020580--IPR020581
A0K322	IPR002930--IPR003016--IPR011053--IPR017453
A0K3G7	IPR003509--IPR011335--IPR011856
A0K3L3	IPR000911--IPR006519--IPR020783--IPR020784--IPR020785
A0K3L4	IPR002143--IPR005878--IPR016094--IPR016095
A0K3L5	IPR001790--IPR022973
A0K3L6	IPR000206--IPR008932--IPR013823--IPR014719
A0K3L7	IPR007120--IPR007121--IPR007641--IPR007642--IPR007644--IPR007645--IPR010243--IPR014724--IPR015712--IPR019462
A0K3L8	IPR000722--IPR006592--IPR007066--IPR007080--IPR007081--IPR007083--IPR012754
A0K3M0	IPR005679--IPR006032--IPR012340--IPR016027
A0K3M1	IPR000235--IPR005717--IPR020606
A0K3M4	IPR001848--IPR005731--IPR018268
A0K3M5	IPR000597--IPR009000--IPR019926--IPR019927
A0K3M6	IPR002136--IPR013005--IPR015498
A0K3M7	IPR012677--IPR012678--IPR013025
A0K3M8	IPR002171--IPR005880--IPR008991--IPR012340--IPR014722--IPR014726--IPR016027--IPR022666--IPR022669--IPR022671
A0K3M9	IPR002222--IPR005732--IPR020934
A0K3N0	IPR001063--IPR005727--IPR018260
A0K3N1	IPR001351--IPR004044--IPR004087--IPR005704--IPR008282--IPR009019--IPR015946--IPR018280
A0K3N2	IPR000114--IPR016180--IPR020798
A0K3N3	IPR001854--IPR018254
A0K3N4	IPR000266--IPR012340--IPR016027--IPR019979--IPR019984
A0K3N5	IPR000218--IPR005745--IPR019972
A0K3N6	IPR003256--IPR005824--IPR005825--IPR008991--IPR014723
A0K3N7	IPR002132--IPR020929--IPR020930--IPR022803
A0K3N8	IPR001209--IPR023036
A0K3N9	IPR000630
A0K3P0	IPR000702--IPR002358--IPR019906--IPR020040
A0K3P1	IPR004389--IPR005484
A0K3P2	IPR000851--IPR005324--IPR005712--IPR013810--IPR014720--IPR014721--IPR018192--IPR020568
A0K3P3	IPR005996--IPR016082
A0K3P4	IPR001196--IPR005749--IPR021131
A0K3P6	IPR004368--IPR006196--IPR012340--IPR016027--IPR022967
A0K3P7	IPR000473
A0K3P8	IPR001892--IPR010979--IPR018269--IPR019980
A0K3P9	IPR001971--IPR018102--IPR019981
A0K3Q0	IPR001912--IPR002942--IPR005709--IPR018079--IPR022801
A0K3Q1	IPR009025--IPR011260--IPR011261--IPR011262--IPR011263--IPR011773
A0K3Q2	IPR000456
A0K3Q6	IPR002917--IPR019987
A0K3R3	IPR002908--IPR020895
A0K3S0	IPR002658--IPR016037--IPR016303
A0K3S5	IPR003439--IPR003593--IPR008995--IPR013611--IPR017871--IPR017922
A0K3V1	IPR001348--IPR013820--IPR018198
A0K3V4	IPR000807--IPR020565--IPR020568
A0K3V7	IPR006062--IPR006063--IPR011060--IPR013785--IPR023016
A0K3V8	IPR004651--IPR006062--IPR011060--IPR013785
A0K3V9	IPR002496
A0K3W0	IPR008179--IPR021130
A0K3W3	IPR003369--IPR006312
A0K3W4	IPR003369--IPR003998--IPR018448
A0K437	IPR000352--IPR004373--IPR005139
A0K438	IPR000343--IPR006151--IPR015895--IPR015896--IPR016040--IPR018214
A0K458	IPR001468--IPR011060--IPR013785--IPR013798
A0K459	IPR000312--IPR005940--IPR017459--IPR020072
A0K476	IPR009078--IPR011566--IPR012347
A0K477	IPR003444--IPR020603
A0K478	IPR002903
A0K483	IPR000715--IPR003524--IPR018480
A0K484	IPR004101--IPR005762--IPR013221--IPR016040
A0K486	IPR004276--IPR006009--IPR007235
A0K487	IPR000713--IPR004101--IPR005758--IPR013221--IPR016040
A0K488	IPR000291--IPR005905--IPR011095--IPR011127--IPR011761--IPR013815--IPR013816--IPR013817--IPR016185
A0K493	IPR004463--IPR011334--IPR015870--IPR020568
A0K496	IPR000185--IPR004027--IPR011115--IPR011116--IPR011130--IPR014018--IPR020937
A0K4A8	IPR001787--IPR018258
A0K4A9	IPR001684--IPR018261
A0K4B0	IPR002917--IPR006073--IPR006074--IPR006169--IPR014100
A0K4B1	IPR001048--IPR001057--IPR002478--IPR005715--IPR011529--IPR015947--IPR019797
A0K4B3	IPR000086--IPR015797--IPR020084--IPR020476--IPR022927
A0K4B4	IPR002314--IPR002316--IPR004154--IPR004500--IPR006195--IPR007214
A0K4C9	IPR004498--IPR010456
A0K4E8	IPR003439--IPR003593--IPR017871--IPR017917
A0K4H7	IPR000846--IPR011770--IPR016040--IPR022663--IPR022664
A0K4I0	IPR001412--IPR002300--IPR002302--IPR009008--IPR009080--IPR013155--IPR014729
A0K4I3	IPR000965--IPR012134--IPR015590--IPR016161--IPR016162--IPR016163--IPR020593
A0K4K6	IPR000754--IPR014721--IPR020568--IPR020574--IPR023035
A0K4L0	IPR003732
A0K4L6	IPR002176--IPR012337--IPR020563
A0K4L7	IPR002695--IPR011607--IPR013982--IPR016193
A0K4M4	IPR004506--IPR014729
A0K4P9	IPR003699
A0K4Q2	IPR000763--IPR002016--IPR010255--IPR019793--IPR019794
A0K4Q5	IPR000537--IPR006370
A0K4S0	IPR002504--IPR016064--IPR017437--IPR017438
A0K4S1	IPR002571--IPR005104--IPR011991--IPR021153
A0K4S2	IPR001015--IPR019772
A0K4S6	IPR000740--IPR009012--IPR013805
A0K4S8	IPR001023--IPR012725--IPR013126--IPR018181
A0K4S9	IPR001305--IPR001623--IPR002939--IPR003095--IPR008971--IPR012724--IPR015609--IPR018253
A0K4T1	IPR003700--IPR015813
A0K4T7	IPR000728--IPR004733--IPR010918--IPR016188
A0K4U0	IPR002627--IPR018022
A0K4X6	IPR007195--IPR011659--IPR014167--IPR015943
A0K4Y3	IPR003796--IPR005144
A0K4Z6	IPR005708--IPR011051--IPR022950
A0K516	IPR016582
A0K536	IPR001844--IPR002423--IPR018370
A0K540	IPR003774
A0K541	IPR005227--IPR006641--IPR012337
A0K543	IPR002082--IPR006130--IPR006131--IPR006132
A0K573	IPR003495--IPR003593--IPR004400--IPR012202
A0K574	IPR002639
A0K575	IPR004029--IPR007864--IPR012406
A0K576	IPR005848--IPR006680--IPR011059--IPR011612--IPR017950--IPR017951
A0K577	IPR002019
A0K578	IPR002026--IPR012010
A0K579	IPR002669
A0K593	IPR003824
A0K594	IPR003358
A0K5C2	IPR003691
A0K5D1	IPR006027--IPR011605
A0K5D7	IPR004639--IPR005814--IPR015421--IPR015422--IPR015424
A0K5F5	IPR002314--IPR002317--IPR006195--IPR010978--IPR015866
A0K5F9	IPR005526--IPR007874--IPR013033--IPR016098
A0K5G1	IPR005527
A0K5H3	IPR001247--IPR002381--IPR015847--IPR018336--IPR020568
A0K5H6	IPR003716--IPR006110--IPR012293
A0K5J0	IPR000146
A0K5J7	IPR003752--IPR022920
A0K5L4	IPR010233--IPR013216
A0K5L8	IPR000192--IPR003248--IPR015421--IPR015422--IPR015424--IPR020578--IPR022278
A0K5M1	IPR001986--IPR006264--IPR013792--IPR023193
A0K5M2	IPR003136--IPR011994
A0K5M4	IPR000119--IPR005685--IPR010992
A0K5M9	IPR001509--IPR011912--IPR016040
A0K5P0	IPR006076--IPR023080
A0K5P5	IPR000307
A0K5P6	IPR002676--IPR007903--IPR009000--IPR011033--IPR011961
A0K5P7	IPR002649--IPR016009--IPR023148
A0K5P8	IPR001857--IPR008991--IPR018257
A0K5Q4	IPR006055--IPR012337--IPR013520--IPR022894
A0K5Q6	IPR006839--IPR023153
A0K5S6	IPR002638--IPR006406--IPR007229--IPR015977
A0K5T4	IPR013482
A0K5U4	IPR002677--IPR011332
A0K5U9	IPR003231--IPR006162--IPR006163--IPR009081
A0K5W3	IPR002582--IPR004568--IPR008278
A0K5W6	IPR001059--IPR008991--IPR011768--IPR012340--IPR013185--IPR013852--IPR014722--IPR015365--IPR016027--IPR020599
A0K5W8	IPR000305--IPR001162--IPR001943--IPR003583--IPR004791--IPR009055--IPR010994
A0K608	IPR015590--IPR016160--IPR016161--IPR016162--IPR016163--IPR017649
A0K609	IPR007079
A0K610	IPR007036--IPR016681
A0K6A8	IPR003844
A0K6C4	IPR005841--IPR005843--IPR005844--IPR005845--IPR005846--IPR006352--IPR016055--IPR016066
A0K6D2	IPR003414
A0K6E4	IPR003824
A0K6N4	IPR002318--IPR003156--IPR012947--IPR018162--IPR018163--IPR018164--IPR018165--IPR023033
A0K6Q0	IPR003439--IPR003593--IPR015861--IPR015862--IPR017871
A0K6Q3	IPR000683--IPR004104--IPR016040
A0K6T5	IPR000453--IPR020541
A0K6V2	IPR001706--IPR018265--IPR021137
A0K6V3	IPR005813
A0K6X3	IPR003728
A0K6X5	IPR000178--IPR000795--IPR004161--IPR005225--IPR006847--IPR009000--IPR009061--IPR013575--IPR015760--IPR023115
A0K6X6	IPR000238--IPR015946
A0K718	IPR003439--IPR003593--IPR015861--IPR017871
A0K724	IPR004788--IPR020672
A0K730	IPR007471--IPR007472--IPR016181--IPR017138
A0K731	IPR004616--IPR016181
A0K775	IPR006197--IPR006199--IPR006200--IPR011056--IPR011991--IPR015927--IPR019759
A0K7D5	IPR003791
A0K7S3	IPR003855--IPR023051
A0K7S6	IPR004516--IPR004517
A0K7T1	IPR001163--IPR005001--IPR010920
A0K7T2	IPR002917--IPR003593--IPR005225--IPR006073--IPR015946--IPR016484
A0K7T5	IPR002314--IPR004154--IPR004516--IPR006195--IPR015807
A0K7T8	IPR004383--IPR006638--IPR013785
A0K7T9	IPR001564
A0K7U1	IPR001566--IPR002792--IPR010280--IPR016027
A0K7U6	IPR000682
A0K7U9	IPR000093--IPR003583--IPR006171--IPR015967
A0K7V0	IPR004401
A0K7V7	IPR002150
A0K7Z5	IPR000244--IPR009027--IPR020069--IPR020070--IPR020594
A0K7Z6	IPR001648--IPR018275
A0K7Z8	IPR000529--IPR014717--IPR020814
A0K817	IPR018094
A0K833	IPR002579--IPR011057
A0K834	IPR006008
A0K846	IPR003593--IPR004487--IPR010603--IPR013093--IPR019489
A0K847	IPR001907--IPR018215
A0K848	IPR001179--IPR005215--IPR008880--IPR008881
A0K866	IPR003526--IPR020555
A0K867	IPR001228--IPR018294
A0K875	IPR001185--IPR019823
A0K8B3	IPR000991--IPR001674--IPR004739--IPR014729--IPR017926--IPR022310--IPR022955
A0K8C3	IPR000037--IPR020081
A0K8C9	IPR001352--IPR012337--IPR022898
A0K8D0	IPR003835
A0K8D1	IPR001451--IPR010137--IPR011004
A0K8D2	IPR010084--IPR013114
A0K8D3	IPR007691--IPR011004--IPR018357--IPR020573
A0K8D7	IPR003821--IPR013512--IPR013644--IPR016040
A0K8E0	IPR002661--IPR015998
A0K8E1	IPR001048--IPR011817--IPR015963
A0K8E2	IPR000449--IPR001816--IPR009060--IPR014039--IPR018101
A0K8E3	IPR001865--IPR005706--IPR018130--IPR020589
A0K8E8	IPR001357--IPR001679--IPR003583--IPR004149--IPR004150--IPR010994--IPR012340--IPR013839--IPR013840--IPR016027--IPR018239
A0K8F4	IPR005664--IPR011004--IPR018357--IPR023180
A0K8F6	IPR001261--IPR002933--IPR005941--IPR011650
A0K8I0	IPR000924--IPR001412--IPR004527--IPR008925--IPR014729--IPR020058--IPR020061--IPR020751
A0K8K0	IPR001095--IPR011763
A0K8K2	IPR009080--IPR014729--IPR015273--IPR015803
A0K8L2	IPR000432--IPR005748--IPR007695--IPR007696--IPR007860--IPR007861--IPR016151
A0K8N1	IPR000941--IPR020809--IPR020810--IPR020811
A0K8N2	IPR006218--IPR006269--IPR013785
A0K8N3	IPR000991--IPR004468--IPR017456--IPR017926
A0K8P2	IPR002313--IPR004364--IPR004365--IPR006195--IPR012340--IPR016027--IPR018149--IPR018150
A0K8P6	IPR001023--IPR010236--IPR013126--IPR018181
A0K8R4	IPR000672--IPR016040--IPR020630--IPR020631--IPR020867
A0K8U2	IPR005920--IPR006680--IPR011059
A0K8U6	IPR001106--IPR005921--IPR008948--IPR022313
A0K8Z7	IPR005583
A0K927	IPR001247--IPR003029--IPR004087--IPR004088--IPR012162--IPR012340--IPR015847--IPR015848--IPR016027--IPR018111--IPR020568--IPR022967
A0K928	IPR000589--IPR005290--IPR009068
A0K933	IPR000891--IPR002034--IPR005671--IPR013709--IPR013785
A0K936	IPR003817--IPR004428
A0K937	IPR000506--IPR008927--IPR013023--IPR013116--IPR013328
A0K960	IPR003820
A0K965	IPR004363--IPR011607--IPR018148
A0K988	IPR001763--IPR020936
A0K989	IPR000924--IPR014729--IPR020058--IPR022380
A0K9A9	IPR001585--IPR004730--IPR013785--IPR018225
A0K9B9	IPR007440
A0K9C0	IPR001404--IPR003594--IPR019805--IPR020568--IPR020575
A0K9K2	IPR000362--IPR003031--IPR008948--IPR009049--IPR020557--IPR022761
A0K9K6	IPR008180--IPR011962
A0K9L0	IPR001412--IPR002547--IPR004495--IPR009080--IPR012340--IPR013155--IPR014729--IPR014758--IPR015413--IPR016027
A0K9L5	IPR003721--IPR004821--IPR014729
A0K9L6	IPR003190--IPR009010
A0K9N9	IPR000819--IPR008283--IPR011356--IPR023042
A0K9S4	IPR001405--IPR010994--IPR020891
A0K9S5	IPR001383
A0K9S6	IPR001705--IPR011332--IPR018264
A0K9S9	IPR003473
A0K9T5	IPR001412--IPR002300--IPR002301--IPR009008--IPR009080--IPR010663--IPR013155--IPR014729
A0K9T6	IPR001872
A0K9T8	IPR008180--IPR008181
A0K9U2	IPR003769--IPR014719--IPR022935
A0K9W8	IPR003758
A0K9W9	IPR005651
A0K9X0	IPR003329--IPR004528
A0K9X1	IPR000850--IPR006259--IPR007862
A0K9X4	IPR002583
A0K9X7	IPR003170--IPR006094--IPR011601--IPR016166--IPR016167--IPR016169
A0K9X8	IPR007551
A0K9Z1	IPR000659--IPR009002--IPR011576--IPR012349--IPR019576--IPR019740
A0KA02	IPR004981--IPR017485
A0KA61	IPR002820--IPR023045--IPR023046
A0KA72	IPR005809--IPR005811--IPR011761--IPR013650--IPR013815--IPR013816--IPR016102--IPR017866
A0KAA1	IPR000577--IPR005999--IPR018483--IPR018484--IPR018485
A0KAD1	IPR001737--IPR011530--IPR020598--IPR023165
A0KAD4	IPR007543--IPR020889
A0KAE8	IPR002312--IPR004115--IPR004364--IPR004365--IPR004524--IPR006195--IPR012340--IPR016027--IPR018150--IPR018153--IPR020564
A0KAF5	IPR004033
A0KAG0	IPR016428--IPR020602
A0KAK7	IPR000836--IPR005764
A0KAL7	IPR003755--IPR011104--IPR011126
A0KAL8	IPR005337
A0KAM1	IPR000191--IPR000214--IPR010663--IPR010979--IPR012319--IPR015886--IPR015887--IPR020629
A0KAM4	IPR004424--IPR006204--IPR013750--IPR014721--IPR020568
A0KAM6	IPR001021--IPR011035--IPR020055--IPR020056--IPR020057
A0KAM7	IPR001328--IPR018171
A0KAN0	IPR001980--IPR004820--IPR004821--IPR014729
A0KAR0	IPR000537--IPR006369
A0KAS4	IPR001537--IPR004440--IPR016914
A0KAS6	IPR006109--IPR006168--IPR008927--IPR011128--IPR013328--IPR016040
A0KAS7	IPR003708
A0KAU6	IPR001991--IPR018107
A0KAV9	IPR000544--IPR004143--IPR020605
A0KAX6	IPR004619
A0KAZ0	IPR001278--IPR001412--IPR005148--IPR008909--IPR009080--IPR014729--IPR015945
A0KAZ7	IPR010452
A0KB03	IPR004723--IPR004839--IPR015421--IPR015422--IPR015424--IPR022834
A0KB04	IPR002586--IPR004472
A0KB05	IPR002684--IPR006638--IPR007197--IPR010722--IPR013785
A0KB51	IPR011063--IPR012089--IPR014729
A0KB52	IPR001451--IPR005835--IPR005882--IPR011004--IPR018357
A0KB90	IPR000527
A0KBA2	IPR002646--IPR003607--IPR006674--IPR012006
A0KBF2	IPR002133--IPR022628--IPR022629--IPR022630--IPR022631--IPR022636
A0KBG2	IPR001353--IPR022281
A0KBG3	IPR003593--IPR003959--IPR004491--IPR013093--IPR019489
A0KBG7	IPR001048--IPR004662
A0KBH0	IPR000073--IPR008220
A0KBJ5	IPR001915--IPR022919
A0KBJ7	IPR001555--IPR002376--IPR005793--IPR005794--IPR011034--IPR015518
A0KBN3	IPR001708--IPR019998
A0KBN4	IPR002696
A0KBN6	IPR000271--IPR020939
A0KCF0	IPR005025--IPR008254--IPR010089
A0KCQ9	IPR000053--IPR000312--IPR013102--IPR013465--IPR017459--IPR017872--IPR018090--IPR020072
A0KCS0	IPR001844--IPR002423--IPR018370
A0KCV5	IPR002915--IPR011343--IPR013785--IPR022979
A0KDG4	IPR004193--IPR006047--IPR006048--IPR006407--IPR013780--IPR013781--IPR013783--IPR014756--IPR017853
A0KDV2	IPR001354--IPR013341--IPR013342--IPR018110
A0KE25	IPR003439--IPR003593--IPR015861--IPR015862--IPR017871
A0KE53	IPR003439--IPR003593--IPR013455--IPR017871
A0KE56	IPR001998--IPR012307--IPR013022--IPR013452
A0KEC3	IPR001957--IPR003593--IPR010921--IPR013159--IPR013317--IPR018312--IPR020591
A0KEF8	IPR004147--IPR010232--IPR011009
A0KEG0	IPR003369--IPR003998--IPR018448
A0KEG8	IPR003695
A0KEG9	IPR000629--IPR001650--IPR011545--IPR014001--IPR014014--IPR014021
A0KEH3	IPR002830--IPR009002
A0KEH8	IPR001763
A0KEJ0	IPR002078--IPR003018--IPR003593--IPR009057
A0KEJ1	IPR001279--IPR004039--IPR008254--IPR016440
A0KEJ2	IPR001327--IPR013027
A0KEJ9	IPR002311--IPR006194--IPR008909--IPR015944
A0KEK0	IPR002310--IPR006194
A0KEK5	IPR001455--IPR022931
A0KEL0	IPR002155--IPR012805--IPR016038--IPR016039--IPR020610--IPR020613--IPR020615--IPR020616--IPR020617
A0KEL1	IPR001753--IPR006108--IPR006176--IPR006180--IPR008927--IPR012799--IPR013328--IPR016040
A0KEL3	IPR000994--IPR001131--IPR022846
A0KEM1	IPR000506--IPR008927--IPR013023--IPR013116--IPR013328--IPR014359--IPR016040
A0KEM2	IPR001672--IPR018189--IPR023096
A0KEM6	IPR008180--IPR008181
A0KEM8	IPR001405--IPR010994--IPR020891
A0KEM9	IPR001383
A0KEN0	IPR001705--IPR011332--IPR018264
A0KEN2	IPR000191--IPR000214--IPR010663--IPR010979--IPR012319--IPR015886--IPR015887--IPR020629
A0KEN4	IPR001980--IPR004820--IPR004821--IPR014729
A0KEP8	IPR007440
A0KEP9	IPR000537--IPR006370
A0KEQ0	IPR002123--IPR022284
A0KEQ6	IPR001537--IPR004440--IPR016914
A0KER2	IPR009252
A0KEW9	IPR001555--IPR002376--IPR005793--IPR005794--IPR011034--IPR015518
A0KEX3	IPR007456
A0KEX6	IPR006070--IPR017945
A0KEX7	IPR001260--IPR018375
A0KEX8	IPR006151--IPR011342--IPR013708--IPR016040--IPR022893
A0KEY0	IPR002917--IPR019987
A0KEY2	IPR007336
A0KEZ2	IPR003732
A0KF07	IPR003708
A0KF08	IPR006109--IPR006168--IPR008927--IPR011128--IPR013328--IPR016040
A0KF09	IPR000361--IPR001075--IPR017726
A0KF21	IPR000597--IPR009000--IPR019926--IPR019927
A0KF22	IPR002136--IPR013005--IPR015498
A0KF23	IPR001014--IPR012677--IPR012678--IPR013025
A0KF24	IPR002171--IPR005880--IPR008991--IPR012340--IPR014722--IPR014726--IPR016027--IPR022666--IPR022669
A0KF25	IPR002222--IPR005732--IPR020934
A0KF26	IPR001063--IPR005727--IPR018260
A0KF27	IPR001351--IPR004044--IPR004087--IPR004088--IPR005704--IPR008282--IPR009019--IPR015946--IPR018280
A0KF28	IPR000114--IPR016180--IPR020798
A0KF30	IPR000266--IPR012340--IPR016027--IPR019979--IPR019984
A0KF31	IPR000218--IPR005745--IPR019972
A0KF32	IPR003256--IPR005824--IPR005825--IPR008991--IPR014723
A0KF33	IPR002132--IPR020929--IPR020930--IPR022803
A0KF34	IPR001209--IPR018271--IPR023036
A0KF35	IPR000630
A0KF36	IPR000702--IPR002358--IPR019906--IPR020040
A0KF37	IPR004389--IPR005484
A0KF38	IPR000851--IPR005324--IPR005712--IPR013810--IPR014720--IPR014721--IPR018192--IPR020568
A0KF39	IPR005996--IPR016082--IPR018038
A0KF40	IPR001196--IPR005749--IPR021131
A0KF42	IPR001892--IPR010979--IPR018269--IPR019980
A0KF43	IPR001971--IPR018102--IPR019981
A0KF44	IPR001912--IPR002942--IPR005709--IPR018079--IPR022801
A0KF45	IPR009025--IPR011260--IPR011261--IPR011262--IPR011263--IPR011773
A0KF46	IPR000456
A0KF84	IPR005920--IPR011059--IPR013108
A0KF85	IPR005923--IPR006035--IPR020855
A0KFE0	IPR004666--IPR011761--IPR013651--IPR013815--IPR013816
A0KFH9	IPR002908--IPR020895
A0KFI1	IPR001653--IPR018510
A0KFJ6	IPR005697
A0KFN8	IPR004433--IPR011766--IPR012001
A0KFQ0	IPR003791
A0KFT8	IPR001412--IPR002305--IPR002307--IPR002942--IPR014729
A0KFU8	IPR015813--IPR018129--IPR021135--IPR022805
A0KFV0	IPR000534--IPR000706--IPR012280--IPR016040--IPR023013
A0KFV1	IPR001048--IPR004662
A0KFV3	IPR001518--IPR014729--IPR018223
A0KFV4	IPR000362--IPR003031--IPR008948--IPR009049--IPR020557--IPR022761
A0KG11	IPR001669--IPR011991--IPR020899--IPR020900
A0KG16	IPR001236--IPR001252--IPR001557--IPR010097--IPR015955--IPR016040--IPR022383
A0KG23	IPR000307
A0KG24	IPR002676--IPR007903--IPR009000--IPR011033--IPR011961
A0KG25	IPR002649--IPR016009--IPR023148
A0KG26	IPR001857--IPR008991--IPR018257
A0KG29	IPR000086--IPR015797--IPR020084--IPR020476--IPR022927
A0KG32	IPR000398--IPR020940
A0KG33	IPR004670--IPR023171
A0KG36	IPR002583
A0KG39	IPR001412--IPR002300--IPR002301--IPR009008--IPR009080--IPR010663--IPR013155--IPR014729
A0KG40	IPR001872
A0KG42	IPR003451
A0KG57	IPR003815--IPR011249
A0KG66	IPR001046--IPR023056
A0KG67	IPR000529--IPR014717--IPR020814
A0KG68	IPR001648--IPR018275
A0KG69	IPR000244--IPR009027--IPR020069--IPR020070--IPR020594
A0KGB3	IPR003439--IPR003593--IPR003838--IPR017871--IPR017911
A0KGD2	IPR006422--IPR016040--IPR020828--IPR020829--IPR020831
A0KGD3	IPR001576--IPR015824--IPR015901--IPR015911
A0KGG9	IPR001566--IPR002792--IPR010280--IPR016027
A0KGH2	IPR000991--IPR004468--IPR017456--IPR017926
A0KGH3	IPR000941--IPR020809--IPR020810--IPR020811
A0KGH5	IPR001228--IPR018294
A0KGH8	IPR002828
A0KGH9	IPR000682
A0KGI3	IPR000905--IPR017860--IPR017861--IPR022450
A0KGI4	IPR001911--IPR018278
A0KGJ2	IPR002695--IPR011607--IPR013982--IPR016193
A0KGK4	IPR011701--IPR016196--IPR020846--IPR022855
A0KGL0	IPR011032--IPR018369--IPR020818
A0KGL1	IPR001844--IPR002423--IPR018370
A0KGM6	IPR000573--IPR004431--IPR012305--IPR015928--IPR015937
A0KGM7	IPR001030--IPR004430--IPR015931--IPR015932--IPR015936--IPR015937--IPR018136
A0KGM9	IPR000891--IPR002034--IPR005671--IPR013709--IPR013785
A0KGR9	IPR002099--IPR003594--IPR013507--IPR014721--IPR014762--IPR014763--IPR014790--IPR020568--IPR020667
A0KGS0	IPR002627--IPR018022
A0KGS1	IPR001163--IPR005001--IPR010920
A0KGS7	IPR001787--IPR018258
A0KGS8	IPR001684--IPR018261
A0KGS9	IPR002917--IPR006073--IPR006074--IPR006169--IPR014100
A0KGT6	IPR004617--IPR004843--IPR006186
A0KGT8	IPR001737--IPR011530--IPR020596--IPR020598--IPR023165
A0KGU1	IPR005653--IPR007543--IPR020889
A0KGY2	IPR000390--IPR022832
A0KGY3	IPR000620--IPR022883
A0KGY6	IPR001509--IPR002376--IPR005793--IPR011034--IPR016040--IPR021168
A0KGY7	IPR001173--IPR022857
A0KGY8	IPR000653--IPR015421--IPR015422--IPR015424--IPR022850
A0KGZ0	IPR010648
A0KHA2	IPR004137--IPR010048--IPR011254--IPR016099--IPR016100
A0KHB9	IPR007551
A0KHC9	IPR003667--IPR011292
A0KHD0	IPR003667--IPR010967
A0KHD5	IPR001126--IPR017961--IPR017962--IPR017963--IPR022880
A0KHF6	IPR003192
A0KHG0	IPR005664--IPR011004--IPR018357--IPR023180
A0KHG3	IPR001865--IPR005706--IPR018130--IPR020589
A0KHG4	IPR000449--IPR001816--IPR009060--IPR014039--IPR018101
A0KHG5	IPR001048--IPR011817--IPR015963
A0KHG6	IPR002661--IPR015998
A0KHG9	IPR003821--IPR013512--IPR013644--IPR016040
A0KHH3	IPR001451--IPR007691--IPR011004--IPR018357--IPR020573
A0KHH4	IPR010084--IPR013114
A0KHH5	IPR001451--IPR010137--IPR011004
A0KHH6	IPR003835
A0KHH7	IPR001352--IPR012337--IPR022898
A0KHL9	IPR001357--IPR001679--IPR003583--IPR004149--IPR004150--IPR010994--IPR012340--IPR013839--IPR013840--IPR016027--IPR018239
A0KHR8	IPR001891--IPR012301--IPR012302--IPR015884--IPR016040
A0KHU1	IPR002176--IPR012337--IPR020563
A0KHV1	IPR000422--IPR017945
A0KHV5	IPR010286--IPR016909
A0KI35	IPR004329--IPR012340
A0KI46	IPR000659--IPR009002--IPR011576--IPR012349--IPR019576--IPR019740
A0KI52	IPR007451
A0KI53	IPR004506--IPR014729
A0KI76	IPR000634--IPR001926--IPR011780
A0KI80	IPR000037--IPR020081
A0KIB2	IPR005170--IPR006037--IPR006153--IPR016169
A0KIB5	IPR001261--IPR002933--IPR005941--IPR011650
A0KIC3	IPR002312--IPR004364--IPR004365--IPR004522--IPR006195--IPR012340--IPR016027--IPR018150
A0KIC6	IPR002684--IPR006638--IPR007197--IPR010722--IPR013785
A0KIC7	IPR001917--IPR004723--IPR004839--IPR015421--IPR015422--IPR015424--IPR022834
A0KIC9	IPR002586--IPR004472
A0KID0	IPR001915--IPR022919
A0KIG3	IPR004547--IPR006148--IPR018321
A0KIK2	IPR001279--IPR017782
A0KIK4	IPR002156--IPR012337--IPR022892
A0KIL8	IPR000385--IPR006638--IPR007197--IPR010505--IPR013483--IPR013785
A0KIM1	IPR006311--IPR006655--IPR006656--IPR006657--IPR006963--IPR009010--IPR010051
A0KIN6	IPR001474--IPR018234--IPR020602
A0KIN9	IPR000559--IPR020628
A0KIP7	IPR001261--IPR002933--IPR010161--IPR011650
A0KIP8	IPR000183--IPR002985--IPR009006--IPR022643--IPR022644--IPR022657
A0KIT3	IPR000577--IPR005999--IPR018483--IPR018484--IPR018485
A0KIV0	IPR009857--IPR023202
A0KIZ1	IPR000845--IPR010049--IPR018017
A0KJ03	IPR006222--IPR006223--IPR013977--IPR022903
A0KJ04	IPR002930--IPR003016--IPR011053--IPR017453
A0KJ19	IPR003699
A0KJ20	IPR002616--IPR004803
A0KJ32	IPR000192--IPR010240--IPR015421--IPR015422--IPR015424--IPR016454--IPR020578
A0KJ35	IPR001623--IPR004640--IPR009073--IPR015609
A0KJ36	IPR001023--IPR010236--IPR013126--IPR018181
A0KJ40	IPR001564--IPR023005
A0KJ41	IPR004383--IPR006638--IPR007197
A0KJ45	IPR002314--IPR004154--IPR004516--IPR006195--IPR015807
A0KJ48	IPR002917--IPR003593--IPR005225--IPR006073--IPR015946--IPR016484
A0KJ91	IPR000926
A0KJ92	IPR003136--IPR011994
A0KJ94	IPR000119--IPR005685--IPR010992--IPR020816
A0KJD4	IPR000672--IPR016040--IPR020630--IPR020631--IPR020867
A0KJD6	IPR003769--IPR014719--IPR022935
A0KJD8	IPR004368--IPR006196--IPR012340--IPR016027--IPR022967
A0KJD9	IPR007471--IPR007472--IPR016181--IPR017138
A0KJE0	IPR004616--IPR016181
A0KJE6	IPR004564--IPR018323
A0KJE8	IPR002314--IPR002317--IPR006195--IPR010978--IPR015866
A0KJG4	IPR001533
A0KJH4	IPR002125--IPR006263--IPR013171--IPR016192--IPR016193--IPR020797
A0KJI0	IPR003762--IPR004216--IPR009015
A0KJJ0	IPR000473
A0KJJ1	IPR002150
A0KJK9	IPR005809--IPR005811--IPR011761--IPR013650--IPR013815--IPR013816--IPR016102--IPR017866
A0KJL8	IPR000192--IPR012703--IPR015421--IPR015422--IPR015424--IPR017688
A0KJM0	IPR005834--IPR006323--IPR006402--IPR023214
A0KJP1	IPR006076--IPR023080
A0KJP3	IPR001597--IPR011166--IPR015421--IPR015422--IPR015424
A0KJS0	IPR000991--IPR001317--IPR001674--IPR004739--IPR006220--IPR011702--IPR014729--IPR017926--IPR022310--IPR022955
A0KJT2	IPR000146--IPR020548
A0KJU0	IPR001179--IPR005215--IPR008880--IPR008881
A0KJU2	IPR003593--IPR004487--IPR010603--IPR013093--IPR019489
A0KK26	IPR001719--IPR012307--IPR013022--IPR018246
A0KK55	IPR005527
A0KK57	IPR005526--IPR007874--IPR013033--IPR016098
A0KK58	IPR007840
A0KK62	IPR009664--IPR014710
A0KK76	IPR002155--IPR012806--IPR016038--IPR016039--IPR020613--IPR020615--IPR020616--IPR020617
A0KKB0	IPR004651--IPR006062--IPR011060--IPR013785
A0KKB4	IPR006062--IPR006063--IPR011060--IPR013785--IPR023016
A0KKB7	IPR001917--IPR004839--IPR005861--IPR015421--IPR015422--IPR015424
A0KKB9	IPR001348--IPR011322--IPR013115--IPR013820--IPR015867--IPR018198--IPR020621
A0KKD3	IPR000836--IPR005764
A0KKD5	IPR004401
A0KKE6	IPR001763--IPR017582
A0KKE7	IPR000728--IPR004536--IPR010918--IPR016188--IPR023061
A0KKF0	IPR002478--IPR015947--IPR019614
A0KKF3	IPR001792--IPR017968
A0KKF6	IPR001412--IPR002547--IPR004495--IPR009080--IPR012340--IPR013155--IPR014729--IPR014758--IPR015413--IPR016027
A0KKF8	IPR000764--IPR006083
A0KKF9	IPR008180--IPR011962
A0KKH0	IPR002677--IPR011332
A0KKH9	IPR018094--IPR018095
A0KKI5	IPR001678--IPR011023--IPR018314--IPR023267
A0KKK7	IPR000241--IPR002052--IPR004114--IPR017244--IPR019614
A0KKL4	IPR016103
A0KKM7	IPR011063--IPR012089--IPR014729
A0KKP3	IPR000119--IPR005684--IPR010992--IPR020816
A0KKP5	IPR002319--IPR004188--IPR004529--IPR006195--IPR010978--IPR022911
A0KKP6	IPR005813
A0KKP7	IPR001706--IPR018265--IPR021137
A0KKP9	IPR002314--IPR002320--IPR004095--IPR004154--IPR006195--IPR012675--IPR012676--IPR012947--IPR018163
A0KKS7	IPR000453--IPR020541
A0KKW8	IPR000291--IPR005905--IPR011095--IPR011127--IPR011761--IPR013815--IPR013816--IPR013817--IPR016185
A0KKX4	IPR003844
A0KL02	IPR001991--IPR023025
A0KL08	IPR004671
A0KL09	IPR003752--IPR022920
A0KL13	IPR006037--IPR006512--IPR023017
A0KL51	IPR001015--IPR019772
A0KL52	IPR000850--IPR006259--IPR007862
A0KL53	IPR001404--IPR003594--IPR019805--IPR020568--IPR020575
A0KL54	IPR000093--IPR003583--IPR006171--IPR015967
A0KL61	IPR003855--IPR023051
A0KL76	IPR000688--IPR020538
A0KLC8	IPR000182--IPR001048--IPR010167--IPR016181
A0KLD7	IPR000878--IPR003043--IPR006366--IPR006367--IPR014776--IPR014777--IPR016040--IPR019478
A0KLJ2	IPR003667--IPR011293
A0KLJ3	IPR001450--IPR007202--IPR010207--IPR012285--IPR016463--IPR017896--IPR017900
A0KLJ5	IPR004338--IPR011303
A0KLN6	IPR000022--IPR000438--IPR011762
A0KLN7	IPR001406--IPR020094--IPR020095--IPR020097--IPR020103
A0KLP0	IPR006139--IPR006140--IPR016040--IPR020921
A0KLT5	IPR004788--IPR020672
A0KLW6	IPR004843--IPR010138
A0KLX9	IPR003329--IPR004528
A0KLY0	IPR005651
A0KLY1	IPR003758
A0KM23	IPR000836--IPR005765
A0KM24	IPR000728--IPR004733--IPR010918--IPR016188
A0KM38	IPR001782
A0KM75	IPR007432--IPR011991
A0KMC8	IPR000312--IPR005940--IPR017459--IPR020072
A0KMD0	IPR001926--IPR006653--IPR006654--IPR023026
A0KMD1	IPR002028--IPR011060--IPR013785--IPR018204
A0KME5	IPR000537--IPR006369
A0KMH0	IPR004143--IPR004562--IPR005107--IPR019491
A0KMI5	IPR001305--IPR001623--IPR002939--IPR003095--IPR008971--IPR012724--IPR015609--IPR018253
A0KMI6	IPR001023--IPR012725--IPR013126--IPR018181
A0KMI7	IPR000740--IPR009012--IPR013805
A0KMJ3	IPR003439--IPR003593--IPR003838--IPR017871--IPR017911
A0KMM4	IPR010452
A0KMP9	IPR007476
A0KMV4	IPR007079
A0KMY0	IPR005227--IPR006641--IPR012337
A0KMY1	IPR000109--IPR005279--IPR016196--IPR018456
A0KMZ3	IPR001991--IPR018107
A0KMZ8	IPR000352--IPR004373--IPR005139
A0KMZ9	IPR000343--IPR006151--IPR015895--IPR015896--IPR016040--IPR018214
A0KN00	IPR004565
A0KN01	IPR004424--IPR006204--IPR013750--IPR014721--IPR020568
A0KN04	IPR001328--IPR018171
A0KN18	IPR015590--IPR016160--IPR016161--IPR016162--IPR016163--IPR017649
A0KN28	IPR002658--IPR016037--IPR016303
A0KN29	IPR000623--IPR023000
A0KN65	IPR001093--IPR005993--IPR013785--IPR015875
A0KN67	IPR001059--IPR008991--IPR011768--IPR012340--IPR013185--IPR014722--IPR015365--IPR016027--IPR020599
A0KN87	IPR001412--IPR002300--IPR002302--IPR009008--IPR009080--IPR013155--IPR014729
A0KN91	IPR004820--IPR004821--IPR005248--IPR014729
A0KNA1	IPR000544--IPR004143--IPR020605
A0KNA3	IPR003698--IPR006638--IPR007197--IPR013785
A0KNB2	IPR001185--IPR019823
A0KND9	IPR001247--IPR003029--IPR004087--IPR004088--IPR012162--IPR012340--IPR015847--IPR015848--IPR016027--IPR018111--IPR020568--IPR022967
A0KNE0	IPR000589--IPR005290--IPR009068
A0KNE2	IPR000238--IPR015946--IPR020053
A0KNE3	IPR000178--IPR000795--IPR004161--IPR005225--IPR006847--IPR009000--IPR009061--IPR013575--IPR015760--IPR023115
A0KNE5	IPR003728
A0KNE8	IPR005841--IPR005843--IPR005844--IPR005845--IPR005846--IPR006352--IPR016055--IPR016066
A0KNF9	IPR005475--IPR005476--IPR005477--IPR009014--IPR011766--IPR015941--IPR020826
A0KNG6	IPR006027--IPR011605
A0KNH2	IPR003796--IPR005144
A0KNH4	IPR001085--IPR015421--IPR015422--IPR015424--IPR019798
A0KNI2	IPR000873--IPR011904--IPR020845
A0KNI3	IPR001874--IPR018509
A0KNJ1	IPR004498--IPR010456
A0KNK6	IPR000352--IPR004374--IPR005139--IPR020853
A0KNK7	IPR002313--IPR004364--IPR004365--IPR006195--IPR012340--IPR016027--IPR018149--IPR018150
A0KNL0	IPR005117--IPR006066--IPR006067--IPR011786
A0KNQ8	IPR000965--IPR012134--IPR015590--IPR016161--IPR016162--IPR016163--IPR020593
A0KNR2	IPR000836
A0KNT0	IPR000924--IPR001412--IPR004527--IPR008925--IPR014729--IPR020058--IPR020061--IPR020751
A0KNT4	IPR006055--IPR012337--IPR013520--IPR022894
A0KNV3	IPR012338--IPR015868
A0KNV5	IPR003358
A0KNW5	IPR006037--IPR006512--IPR023018
A0KNW8	IPR006008
A0KNY4	IPR002197--IPR005412--IPR009057--IPR020441
A0KNY9	IPR004639--IPR005814--IPR015421--IPR015422--IPR015424
A0KP02	IPR005224
A0KP07	IPR003700--IPR015813
A0KP08	IPR003721--IPR004821--IPR014729
A0KP33	IPR002891
A0KP35	IPR000795--IPR004161--IPR005225--IPR009000--IPR009001--IPR011779
A0KP36	IPR002500--IPR011784--IPR014729
A0KP37	IPR000878--IPR003043--IPR006366--IPR006367--IPR014776--IPR014777--IPR016040--IPR019478
A0KP93	IPR007195--IPR011659--IPR014167--IPR015943
A0KPA5	IPR002314--IPR002316--IPR004154--IPR004500--IPR006195--IPR007214
A0KPB6	IPR003746--IPR005228
A0KPC2	IPR005583
A0KPE2	IPR006124--IPR010045--IPR017849--IPR017850
A0KPE3	IPR000053--IPR000312--IPR013102--IPR013465--IPR017459--IPR017872--IPR018090--IPR020072
A0KPE4	IPR002915--IPR011343--IPR013785
A0KPF3	IPR000819--IPR008283--IPR011356--IPR023042
A0KPF9	IPR003751
A0KPG1	IPR002318--IPR003156--IPR012947--IPR018162--IPR018163--IPR018164--IPR018165--IPR023033
A0KPG3	IPR003593--IPR013765--IPR020584--IPR020587--IPR020588
A0KPG5	IPR000432--IPR005748--IPR007695--IPR007696--IPR007860--IPR007861--IPR016151
A0KPH6	IPR003439--IPR003593--IPR017871--IPR017882
A0KPI3	IPR000305--IPR022992
A0KPL4	IPR002173--IPR004820--IPR004821--IPR011611--IPR011913--IPR011914--IPR014729--IPR023030
A0KPN1	IPR002646--IPR003607--IPR006674--IPR012006
A0KPP9	IPR002052--IPR007848--IPR013675
A0KPQ1	IPR001296--IPR011835--IPR013534
A0KPW2	IPR005584--IPR013088
A0KPW5	IPR000185--IPR004027--IPR011115--IPR011116--IPR011130--IPR014018--IPR020937
A0KPW7	IPR004463--IPR011334--IPR015870--IPR020568
A0KPX1	IPR000713--IPR004101--IPR005758--IPR013221--IPR016040
A0KPX2	IPR004276--IPR006009--IPR007235
A0KPY0	IPR002903
A0KPY4	IPR003509--IPR011335--IPR011856
A0KPZ2	IPR000754--IPR014721--IPR020568--IPR020574--IPR023035
A0KPZ3	IPR005822--IPR005823
A0KQ08	IPR005337
A0KQ23	IPR001986--IPR005750--IPR013792
A0KQ25	IPR006839--IPR023153
A0KQ97	IPR000235--IPR005717--IPR020606
A0KQ98	IPR005679--IPR006032--IPR012340--IPR016027
A0KQA4	IPR000722--IPR006592--IPR007066--IPR007080--IPR007081--IPR007083--IPR012754
A0KQA5	IPR007120--IPR007121--IPR007641--IPR007642--IPR007644--IPR007645--IPR010243--IPR014724--IPR015712--IPR019462
A0KQA6	IPR000206--IPR008932--IPR013823--IPR014719
A0KQA7	IPR001790--IPR002363--IPR022973
A0KQA8	IPR002143--IPR005878--IPR016094--IPR016095
A0KQA9	IPR000911--IPR006519--IPR020783--IPR020784--IPR020785
A0KQG0	IPR002082--IPR006130--IPR006131--IPR006132
A0KQG1	IPR002801--IPR020542--IPR020545
A0KQG4	IPR002292--IPR006130--IPR006131--IPR006132
A0KQH4	IPR004199--IPR006101--IPR006102--IPR006103--IPR006104--IPR008979--IPR011013--IPR013781--IPR013812--IPR014718--IPR017853--IPR023230
A0KQH8	IPR000705--IPR006203--IPR006204--IPR006206--IPR013750--IPR014721--IPR019539--IPR019741--IPR020568--IPR022963
A0KQI1	IPR003824
A0KQI7	IPR001353--IPR022281
A0KQI8	IPR003593--IPR003959--IPR004491--IPR013093--IPR019489
A0KQJ4	IPR000878--IPR003043--IPR006366--IPR006367--IPR014776--IPR014777--IPR016040--IPR019478
A0KQK0	IPR003846
A0KQR3	IPR010280--IPR011869
A0KQS4	IPR000581--IPR004404--IPR015928--IPR020558
A0KQV3	IPR001509--IPR011912--IPR016040
A0KQV6	IPR002085--IPR002328--IPR004627--IPR011032--IPR013149--IPR013154--IPR016040
A0KQX6	IPR005835--IPR005882--IPR011004--IPR018357
A0KQX8	IPR000194--IPR000793--IPR003593--IPR004100--IPR005722--IPR018118--IPR020003
A0KQY0	IPR000194--IPR000793--IPR004100--IPR005294--IPR017458--IPR018118--IPR020003
A0KQY9	IPR002218--IPR004416--IPR020595
A0KQZ7	IPR001708--IPR019998
A0KQZ9	IPR000100--IPR014721--IPR020539--IPR020568
A0KR00	IPR000271--IPR020939
A0KR23	IPR003716--IPR006110--IPR012293
A0KR28	IPR002218--IPR004416--IPR020595
A0KR32	IPR001708--IPR019998
A0KR33	IPR002696
A0KR34	IPR000100--IPR014721--IPR020539--IPR020568
A0KR35	IPR001957--IPR003593--IPR010921--IPR013159--IPR013317--IPR018312--IPR020591
A0KR37	IPR001238--IPR003395--IPR018078
A0KR42	IPR002311--IPR006194--IPR008909--IPR015944
A0KR43	IPR002310--IPR006194
A0KR47	IPR001455--IPR022931
A0KR49	IPR002155--IPR012805--IPR016038--IPR016039--IPR020610--IPR020613--IPR020615--IPR020616--IPR020617
A0KR50	IPR001753--IPR006108--IPR006176--IPR006180--IPR008927--IPR012799--IPR013328--IPR016040
A0KR51	IPR000994--IPR001131--IPR022846
A0KR60	IPR001555--IPR002376--IPR005793--IPR005794--IPR011034--IPR015518
A0KR64	IPR007456
A0KR66	IPR004388--IPR006070--IPR017945
A0KR67	IPR001260--IPR018375
A0KR69	IPR006151--IPR011342--IPR013708--IPR016040--IPR022893
A0KR77	IPR005995--IPR006124--IPR011258--IPR017849--IPR017850
A0KR79	IPR003708
A0KR80	IPR006109--IPR006168--IPR008927--IPR011128--IPR013328--IPR016040
A0KRB5	IPR005833--IPR005834--IPR006439--IPR010041--IPR023214
A0KRC4	IPR005920--IPR011059--IPR013108
A0KRC6	IPR000193
A0KRF0	IPR007440
A0KRF2	IPR010286--IPR016909
A0KRF9	IPR000422--IPR017945
A0KRH2	IPR001272--IPR008210--IPR013035--IPR015994
A0KRH3	IPR000397--IPR016153--IPR016154--IPR023212
A0KRK0	IPR001763--IPR017582
A0KRK1	IPR000728--IPR004536--IPR010918--IPR016188--IPR023061
A0KRK4	IPR010280--IPR011869
A0KRK5	IPR001920--IPR004391--IPR015942--IPR018187
A0KRK7	IPR003170--IPR006094--IPR011601--IPR016166--IPR016167--IPR016169
A0KRK9	IPR004566--IPR006083
A0KRL3	IPR000911--IPR006519--IPR020783--IPR020784--IPR020785
A0KRL4	IPR002143--IPR005878--IPR016094--IPR016095
A0KRL5	IPR001790--IPR002363--IPR022973
A0KRL6	IPR000206--IPR008932--IPR013823--IPR014719
A0KRL7	IPR007120--IPR007121--IPR007641--IPR007642--IPR007644--IPR007645--IPR010243--IPR014724--IPR015712--IPR019462
A0KRL8	IPR000722--IPR006592--IPR007066--IPR007080--IPR007081--IPR007083--IPR012754
A0KRL9	IPR005679--IPR006032--IPR012340--IPR016027
A0KRM0	IPR000235--IPR005717--IPR020606
A0KRM3	IPR001848--IPR005731--IPR018268
A0KRM4	IPR000597--IPR009000--IPR019926--IPR019927
A0KRM5	IPR002136--IPR013005--IPR015498
A0KRM7	IPR002171--IPR005880--IPR008991--IPR012340--IPR014722--IPR014726--IPR016027--IPR022666--IPR022669--IPR022671
A0KRM8	IPR002222--IPR005732--IPR020934
A0KRM9	IPR001063--IPR005727--IPR018260
A0KRN0	IPR001351--IPR004044--IPR004087--IPR005704--IPR008282--IPR009019--IPR015946--IPR018280
A0KRN1	IPR000114--IPR016180--IPR020798
A0KRN2	IPR001854--IPR018254
A0KRN3	IPR000266--IPR012340--IPR016027--IPR019979--IPR019984
A0KRN4	IPR000218--IPR005745--IPR019972
A0KRN5	IPR003256--IPR005824--IPR008991--IPR014723
A0KRN6	IPR002132--IPR020929--IPR020930--IPR022803
A0KRN7	IPR001209--IPR018271--IPR023036
A0KRN8	IPR000630
A0KRN9	IPR000702--IPR002358--IPR019906--IPR020040
A0KRP0	IPR004389--IPR005484
A0KRP1	IPR000851--IPR005324--IPR005712--IPR013810--IPR014720--IPR014721--IPR018192--IPR020568
A0KRP2	IPR005996--IPR016082--IPR018038
A0KRP3	IPR001196--IPR005749--IPR021131
A0KRP5	IPR000473
A0KRP6	IPR001892--IPR010979--IPR018269--IPR019980
A0KRP7	IPR001971--IPR018102--IPR019981
A0KRP8	IPR001912--IPR002942--IPR005709--IPR018079--IPR022801
A0KRP9	IPR009025--IPR011260--IPR011261--IPR011262--IPR011263--IPR011773
A0KRQ0	IPR000456
A0KRQ2	IPR004329--IPR012340
A0KRT7	IPR009664--IPR014710
A0KRU9	IPR002820--IPR023045--IPR023046
A0KRY0	IPR000763--IPR002016--IPR010255--IPR019794
A0KRY5	IPR004664--IPR017039
A0KRY8	IPR003732
A0KRZ0	IPR003680--IPR023048
A0KS32	IPR000581--IPR004404--IPR015928--IPR020558
A0KS60	IPR000860--IPR022417--IPR022418--IPR022419
A0KS62	IPR002908--IPR020895
A0KS65	IPR001653--IPR018510
A0KS67	IPR002104--IPR004107--IPR010998--IPR011010--IPR011931--IPR013762--IPR023109
A0KS72	IPR002197--IPR005412--IPR009057--IPR020441
A0KS74	IPR004498--IPR010456
A0KS84	IPR000629--IPR001650--IPR011545--IPR014001--IPR014014--IPR014021
A0KS88	IPR005584--IPR013088
A0KSA9	IPR000257--IPR006361
A0KSE2	IPR000537--IPR006370
A0KSH7	IPR002830--IPR009002
A0KSI2	IPR001874--IPR018509
A0KSJ1	IPR001185--IPR019823
A0KSL6	IPR004666--IPR011761--IPR013651--IPR013815--IPR013816
A0KSN0	IPR000559--IPR020628
A0KSQ0	IPR008854--IPR016822--IPR022474
A0KSQ8	IPR003817--IPR005221
A0KSR0	IPR006055--IPR012337--IPR013520--IPR022894
A0KSR5	IPR002099--IPR003594--IPR013507--IPR014721--IPR014762--IPR014763--IPR014790--IPR020568--IPR020667
A0KSR6	IPR002627--IPR018022
A0KSR7	IPR001163--IPR005001--IPR010920
A0KST2	IPR015590--IPR016160--IPR016161--IPR016162--IPR016163--IPR017649
A0KSW7	IPR000146
A0KSX4	IPR008249
A0KSX7	IPR003321--IPR011031--IPR017570
A0KSY8	IPR005337
A0KT03	IPR001986--IPR005750--IPR013792
A0KT11	IPR005822--IPR005823
A0KT12	IPR000754--IPR014721--IPR020568--IPR020574--IPR023035
A0KT20	IPR000529--IPR014717--IPR020814
A0KT22	IPR001648--IPR018275
A0KT23	IPR000244--IPR009027--IPR020069--IPR020070--IPR020594
A0KT33	IPR000821--IPR001608--IPR009006--IPR011079--IPR020622
A0KT36	IPR005123--IPR006620
A0KT69	IPR001891--IPR012301--IPR012302--IPR015884--IPR016040
A0KT85	IPR004424--IPR006204--IPR013750--IPR014721--IPR020568
A0KT86	IPR004565
A0KT87	IPR000343--IPR006151--IPR015895--IPR015896--IPR016040--IPR018214
A0KT88	IPR000352--IPR004373--IPR005139
A0KT94	IPR006218--IPR006269--IPR013785
A0KTG6	IPR005170--IPR006037--IPR006153--IPR016169
A0KTG8	IPR002173--IPR004820--IPR004821--IPR011611--IPR011913--IPR011914--IPR014729--IPR023030
A0KTH4	IPR001094--IPR001433--IPR001709--IPR003097--IPR008254--IPR010199--IPR017927--IPR017938--IPR023173
A0KTH5	IPR005117--IPR006066--IPR006067--IPR011786
A0KTI2	IPR002500--IPR011784--IPR014729
A0KTI5	IPR002891
A0KTL9	IPR007236
A0KTQ2	IPR003815--IPR011249
A0KTQ7	IPR003667--IPR011292
A0KTR5	IPR001126--IPR017961--IPR017962--IPR017963--IPR022880
A0KTS5	IPR001023--IPR012725--IPR013126--IPR018181
A0KTS6	IPR001305--IPR001623--IPR002939--IPR003095--IPR008971--IPR012724--IPR015609--IPR018253
A0KTT2	IPR000846--IPR011770--IPR016040--IPR022663--IPR022664
A0KTU3	IPR002478--IPR015947--IPR019614
A0KTU4	IPR004788--IPR020672
A0KTV4	IPR003698--IPR006638--IPR007197--IPR013785
A0KTV5	IPR000544--IPR004143--IPR020605
A0KTV6	IPR007454
A0KTW4	IPR004820--IPR004821--IPR005248--IPR014729
A0KTW7	IPR001412--IPR002300--IPR002302--IPR009008--IPR009080--IPR013155--IPR014729
A0KTX7	IPR001328--IPR018171
A0KTZ1	IPR005841--IPR005843--IPR005844--IPR005845--IPR005846--IPR006352--IPR016055--IPR016066
A0KTZ2	IPR000652--IPR013785--IPR020861--IPR022896
A0KTZ4	IPR003728
A0KTZ6	IPR000178--IPR000795--IPR004161--IPR005225--IPR006847--IPR009000--IPR009061--IPR013575--IPR015760--IPR023115
A0KTZ7	IPR000238--IPR015946--IPR020053
A0KTZ9	IPR000589--IPR005290--IPR009068
A0KU01	IPR001247--IPR003029--IPR004087--IPR004088--IPR009019--IPR012162--IPR012340--IPR015847--IPR015848--IPR016027--IPR018111--IPR020568--IPR022967
A0KU03	IPR000795--IPR004161--IPR004548--IPR005225--IPR009000--IPR009022
A0KU07	IPR002915--IPR011343--IPR013785
A0KU08	IPR000053--IPR000312--IPR013102--IPR013465--IPR017459--IPR017872--IPR018090--IPR020072
A0KU09	IPR006124--IPR010045--IPR017849--IPR017850
A0KU20	IPR009073--IPR020945--IPR023069
A0KU60	IPR001085--IPR015421--IPR015422--IPR015424--IPR019798
A0KU61	IPR003796--IPR005144
A0KU66	IPR006027--IPR011605
A0KU76	IPR001566--IPR002792--IPR010280--IPR016027
A0KU81	IPR000991--IPR004468--IPR017456--IPR017926
A0KU82	IPR000941--IPR020809--IPR020810--IPR020811
A0KU83	IPR007060--IPR023081
A0KU85	IPR003526--IPR020555
A0KU87	IPR002828
A0KU88	IPR000682
A0KU91	IPR000432--IPR005748--IPR007695--IPR007696--IPR007860--IPR007861--IPR016151
A0KU92	IPR003593--IPR013765--IPR020584--IPR020587--IPR020588
A0KU94	IPR002318--IPR003156--IPR012947--IPR018162--IPR018163--IPR018164--IPR018165--IPR023033
A0KU96	IPR003751
A0KUE8	IPR003358
A0KUF0	IPR012338--IPR015868
A0KUF7	IPR003746--IPR005228
A0KUG6	IPR003774
A0KUJ2	IPR004383--IPR006638--IPR007197
A0KUJ5	IPR004588--IPR011005--IPR013785--IPR016425
A0KUJ6	IPR002314--IPR004154--IPR004516--IPR006195--IPR015807
A0KUJ9	IPR002917--IPR003593--IPR005225--IPR006073--IPR015946--IPR016484
A0KUK0	IPR003753--IPR004365--IPR020579
A0KUK2	IPR000991--IPR001317--IPR001674--IPR004739--IPR006220--IPR011702--IPR014729--IPR017926--IPR022310--IPR022955
A0KUU2	IPR000527
A0KUU3	IPR001782
A0KV13	IPR002314--IPR002316--IPR004154--IPR004500--IPR006195--IPR007214
A0KV33	IPR000924--IPR001412--IPR004527--IPR008925--IPR014729--IPR020058--IPR020061--IPR020751
A0KV41	IPR001991--IPR023025
A0KV49	IPR003699
A0KV50	IPR002616--IPR004803
A0KV75	IPR002155--IPR012806--IPR016038--IPR016039--IPR020610--IPR020613--IPR020616--IPR020617
A0KV76	IPR001753--IPR006108--IPR006176--IPR008927--IPR012802--IPR013328--IPR016040
A0KV84	IPR000453--IPR020541
A0KV91	IPR006139--IPR006140--IPR016040--IPR020921
A0KV94	IPR001406--IPR020094--IPR020095--IPR020097--IPR020103
A0KVC0	IPR006008
A0KVD1	IPR001926--IPR006653--IPR006654--IPR023026
A0KVD3	IPR000312--IPR005940--IPR017459--IPR020072
A0KVG7	IPR000890--IPR004372
A0KVI3	IPR007449--IPR011919
A0KVI4	IPR001357--IPR001679--IPR003583--IPR004149--IPR004150--IPR010994--IPR012340--IPR013839--IPR013840--IPR016027--IPR018239
A0KVL6	IPR000241--IPR002052--IPR004114--IPR017244--IPR019614
A0KVM1	IPR000794--IPR010083--IPR013114
A0KVM4	IPR000305--IPR001162--IPR001943--IPR003583--IPR004791--IPR009055--IPR010994
A0KVN6	IPR007432--IPR011991
A0KVN8	IPR000183--IPR002985--IPR009006--IPR022643--IPR022644
A0KVP0	IPR000659--IPR009002--IPR011576--IPR012349--IPR019576--IPR019740
A0KVP1	IPR003791
A0KVP7	IPR003752--IPR022920
A0KVP8	IPR004671
A0KVP9	IPR000524--IPR008920--IPR011991--IPR014178
A0KVS0	IPR002220--IPR005263--IPR013785--IPR020624--IPR020625
A0KVW5	IPR007374--IPR008314--IPR015947
A0KVX6	IPR005809--IPR005811--IPR011761--IPR013650--IPR013815--IPR013816--IPR016102--IPR017866
A0KVZ2	IPR007079
A0KW10	IPR007451
A0KW11	IPR004506--IPR014729
A0KW16	IPR003769--IPR014719--IPR022935
A0KW18	IPR004368--IPR006196--IPR012340--IPR016027--IPR022967
A0KW19	IPR007471--IPR007472--IPR016181--IPR017138
A0KW20	IPR004616--IPR016181
A0KW24	IPR001412--IPR002547--IPR004495--IPR009080--IPR012340--IPR014729--IPR014758--IPR015413--IPR016027
A0KW26	IPR000764--IPR006083
A0KW27	IPR008180--IPR011962
A0KW30	IPR018094--IPR018095
A0KW34	IPR001678--IPR011023--IPR023267
A0KWB0	IPR004651--IPR006062--IPR011060--IPR013785
A0KWB1	IPR006062--IPR006063--IPR011060--IPR013785--IPR023016
A0KWB6	IPR001348--IPR011322--IPR013115--IPR013820--IPR015867--IPR018198--IPR020621
A0KWC7	IPR000119--IPR005684--IPR010992--IPR020816
A0KWE9	IPR007444--IPR011013--IPR014438--IPR014756
A0KWF0	IPR001173
A0KWF4	IPR011035--IPR020055--IPR020056
A0KWG8	IPR003329--IPR004528
A0KWH4	IPR001261--IPR002933--IPR005941--IPR011650
A0KWL5	IPR002312--IPR004115--IPR004364--IPR004365--IPR004524--IPR006195--IPR012340--IPR016027--IPR018150--IPR018153--IPR020564
A0KWL7	IPR002176--IPR012337--IPR020563
A0KWN3	IPR010233--IPR013216
A0KWN5	IPR000192--IPR003248--IPR015421--IPR015422--IPR015424--IPR020578--IPR022278
A0KWN7	IPR001986--IPR006264--IPR013792--IPR023193
A0KWN8	IPR003136--IPR011994
A0KWP0	IPR000119--IPR005685--IPR010992--IPR020816
A0KWV4	IPR002314--IPR002320--IPR004095--IPR004154--IPR006195--IPR012675--IPR012676--IPR012947--IPR018163
A0KWV6	IPR001706--IPR018265--IPR021137
A0KWV7	IPR005813
A0KWW2	IPR004564--IPR018323
A0KWW4	IPR003691
A0KWW5	IPR002314--IPR002317--IPR006195--IPR010978--IPR015866
A0KWX7	IPR003762--IPR004216--IPR009015
A0KX28	IPR011063--IPR012089--IPR014729
A0KX39	IPR003473
A0KX43	IPR007036--IPR016681
A0KX52	IPR001059--IPR008991--IPR011768--IPR012340--IPR013185--IPR014722--IPR015365--IPR016027--IPR020599
A0KX70	IPR004027--IPR023006
A0KX79	IPR003667--IPR011293
A0KX80	IPR001450--IPR007202--IPR010207--IPR016463--IPR017896--IPR017900
A0KX82	IPR004338--IPR011303
A0KX84	IPR003667--IPR010968
A0KXH1	IPR001763--IPR020936
A0KXI2	IPR001564--IPR023005
A0KXI4	IPR004666--IPR011761--IPR013651--IPR013815--IPR013816
A0KXI6	IPR001023--IPR010236--IPR013126--IPR018181
A0KXI7	IPR001623--IPR004640--IPR009073--IPR015609
A0KXJ0	IPR000192--IPR010240--IPR015421--IPR015422--IPR015424--IPR016454--IPR020578
A0KXK2	IPR008886--IPR022987
A0KXK3	IPR001764--IPR017853--IPR019800--IPR022956
A0KXL6	IPR002312--IPR004364--IPR004365--IPR004522--IPR006195--IPR012340--IPR016027--IPR018150
A0KXL7	IPR000291--IPR005905--IPR011095--IPR011127--IPR011761--IPR013815--IPR013816--IPR013817--IPR016185
A0KXS6	IPR002156--IPR012337--IPR022892
A0KXS9	IPR001279--IPR017782
A0KXU1	IPR007840
A0KXU2	IPR005526--IPR007874--IPR013033--IPR016098
A0KXU4	IPR005527
A0KXY6	IPR007358
A0KY01	IPR000850--IPR006259--IPR007862
A0KY03	IPR001404--IPR003594--IPR019805--IPR020568--IPR020575
A0KY04	IPR000093--IPR006171--IPR015967
A0KY07	IPR000836--IPR005764
A0KY72	IPR001915--IPR022919
A0KY73	IPR005320--IPR023172
A0KY79	IPR002684--IPR006638--IPR007197--IPR010722--IPR013785
A0KY83	IPR000873--IPR011904--IPR020845
A0KY89	IPR007195--IPR011659--IPR014167
A0KY98	IPR005987--IPR006055--IPR012337--IPR013520
A0KYA2	IPR000836--IPR005765
A0KYA3	IPR000728--IPR004733--IPR010918--IPR016188
A0KYC0	IPR002677--IPR011332
A0KYD1	IPR002125--IPR006263--IPR013171--IPR016192--IPR016193--IPR020797
A0KYE0	IPR005651
A0KYE1	IPR003758
A0KYF8	IPR000926
A0KYL8	IPR003593--IPR004487--IPR010603--IPR013093--IPR019489
A0KYL9	IPR001907--IPR018215
A0KYM0	IPR001179--IPR005215--IPR008880--IPR008881
A0KYM1	IPR000672--IPR016040--IPR020630--IPR020631--IPR020867
A0KYM2	IPR009080--IPR014729--IPR015273--IPR015803
A0KYM4	IPR004843--IPR010138
A0KYY0	IPR005697
A0KYY8	IPR001533
A0KZ09	IPR001352--IPR012337--IPR022898
A0KZ10	IPR003835
A0KZ12	IPR010084--IPR013114
A0KZ17	IPR003821--IPR013512--IPR013644--IPR016040
A0KZ20	IPR002661--IPR015998
A0KZ21	IPR001048--IPR011817--IPR015963
A0KZ22	IPR000449--IPR001816--IPR009060--IPR014039--IPR018101
A0KZ23	IPR001865--IPR005706--IPR018130--IPR020589
A0KZ26	IPR005664--IPR011004--IPR018357--IPR023180
A0KZ89	IPR007476
A0KZA9	IPR005474--IPR005475--IPR005476--IPR005477--IPR009014--IPR011766--IPR015941--IPR020826
A0KZB0	IPR000740--IPR009012--IPR013805
A0KZB1	IPR002504--IPR016064--IPR017437--IPR017438
A0KZD8	IPR005835--IPR005836--IPR011004--IPR011831--IPR023049
A0KZF9	IPR000037--IPR020081
A0KZM0	IPR001857--IPR008991--IPR018257
A0KZM1	IPR002649--IPR016009--IPR023148
A0KZM2	IPR002676--IPR007903--IPR009000--IPR011033--IPR011961
A0KZM3	IPR000307--IPR020592
A0KZM8	IPR002582--IPR004568--IPR008278
A0KZN2	IPR000999--IPR001159--IPR011907--IPR014720
A0KZP4	IPR004670--IPR023171
A0KZP5	IPR000398--IPR020940
A0KZP9	IPR000086--IPR015797--IPR020084--IPR020476--IPR022927
A0KZQ0	IPR004230--IPR011335--IPR011337
A0KZQ7	IPR000845--IPR010049--IPR018017
A0KZS6	IPR004639--IPR005814--IPR015421--IPR015422--IPR015424
A0KZT1	IPR002646--IPR003607--IPR006674--IPR012006
A0KZT4	IPR003824
A0KZT8	IPR000905--IPR017860--IPR017861--IPR022450
A0KZT9	IPR001911--IPR018278
A0KZZ1	IPR001412--IPR002300--IPR002301--IPR009008--IPR009080--IPR010663--IPR013155--IPR014729
A0KZZ5	IPR002583
A0KZZ8	IPR005583
A0L002	IPR001585--IPR004730--IPR013785--IPR018225
A0L003	IPR001672--IPR018189--IPR023096
A0L061	IPR005653--IPR007543--IPR020889
A0L064	IPR001737--IPR011530--IPR020596--IPR020598--IPR023165
A0L065	IPR007474--IPR023065
A0L066	IPR004617--IPR004843
A0L072	IPR002917--IPR006073--IPR006074--IPR006169--IPR014100
A0L073	IPR001684--IPR018261
A0L074	IPR001787--IPR018258
A0L0B8	IPR002195--IPR004721--IPR006680
A0L0D3	IPR003200--IPR017846--IPR023195
A0L0F1	IPR002313--IPR004364--IPR004365--IPR006195--IPR012340--IPR016027--IPR018149--IPR018150
A0L0G4	IPR010280--IPR011825
A0L0K6	IPR001576--IPR015824--IPR015901--IPR015911
A0L0K9	IPR002133--IPR022628--IPR022629--IPR022630--IPR022631--IPR022636
A0L0Q7	IPR005224
A0L0R2	IPR003700--IPR015813
A0L0R3	IPR003721--IPR004821--IPR014729
A0L0V1	IPR002052--IPR007848--IPR013675
A0L0V9	IPR003439--IPR003593--IPR003838--IPR017871--IPR017911
A0L0W9	IPR007466--IPR017754
A0L0Y0	IPR001910--IPR015910--IPR022975--IPR023186
A0L103	IPR003437--IPR015421--IPR015424--IPR020580--IPR020581
A0L104	IPR002930--IPR003016--IPR011053--IPR017453
A0L105	IPR006222--IPR006223--IPR013977--IPR022903
A0L113	IPR001236--IPR001252--IPR001557--IPR010097--IPR015955--IPR016040--IPR022383
A0L114	IPR001669--IPR011991--IPR020899--IPR020900
A0L153	IPR000763--IPR002016--IPR010255--IPR019793--IPR019794
A0L170	IPR001844--IPR002423--IPR018370
A0L171	IPR011032--IPR018369--IPR020818
A0L190	IPR011701--IPR016196--IPR020846
A0L1C5	IPR001636--IPR013816--IPR014106--IPR018236
A0L1D3	IPR006839--IPR023153
A0L1H0	IPR002150
A0L1H3	IPR001278--IPR001412--IPR005148--IPR008909--IPR009080--IPR014729--IPR015945
A0L1J8	IPR001353--IPR022281
A0L1J9	IPR003593--IPR003959--IPR004491--IPR013093--IPR019489
A0L1M4	IPR004033
A0L1M6	IPR004147--IPR010232--IPR011009
A0L1M7	IPR003369--IPR006312
A0L1M8	IPR003369--IPR003998--IPR018448
A0L1N4	IPR000185--IPR004027--IPR011115--IPR011116--IPR011130--IPR014018--IPR020937
A0L1N7	IPR004463--IPR011334--IPR015870--IPR020568
A0L1P1	IPR000713--IPR004101--IPR005758--IPR013221--IPR016040
A0L1P2	IPR004276--IPR006009--IPR007235
A0L1P5	IPR000715--IPR003524--IPR018480
A0L1Q0	IPR002903
A0L1Q1	IPR003444--IPR020603
A0L1Q5	IPR000577--IPR005999--IPR018483--IPR018484--IPR018485
A0L1Q7	IPR000573--IPR004431--IPR012305--IPR015928--IPR015937
A0L1Q8	IPR001030--IPR004430--IPR015931--IPR015932--IPR015936--IPR015937--IPR018136
A0L1R0	IPR000891--IPR002034--IPR005671--IPR013709--IPR013785
A0L1R7	IPR001705--IPR011332--IPR018264
A0L1R8	IPR001383
A0L1R9	IPR001405--IPR010994--IPR020891
A0L1S1	IPR008180--IPR008181
A0L1S2	IPR001647--IPR009057--IPR011075--IPR015893
A0L1S4	IPR001474--IPR018234--IPR020602
A0L1S6	IPR001247--IPR002381--IPR015847--IPR018336--IPR020568
A0L1W0	IPR003716--IPR006110--IPR012293
A0L1Y5	IPR009252
A0L1Z0	IPR003846
A0L230	IPR003509--IPR011335--IPR011856
A0L242	IPR002658--IPR016037--IPR016303
A0L243	IPR000623--IPR023000
A0L250	IPR000362--IPR003031--IPR008948--IPR009049--IPR020557--IPR022761
A0L251	IPR001518--IPR014729--IPR018223
A0L253	IPR001048--IPR004662
A0L254	IPR000534--IPR000706--IPR012280--IPR016040--IPR023013
A0L257	IPR001453--IPR008135--IPR008136
A0L2B4	IPR004433--IPR011766--IPR012001
A0L2D7	IPR002123--IPR022284
A0L2D8	IPR006197--IPR006199--IPR006200--IPR011056--IPR011991--IPR015927--IPR019759
A0L2E7	IPR000537--IPR006369
A0L2F1	IPR000361--IPR001075--IPR017726
A0L2I3	IPR000537--IPR006369
A0L2M8	IPR013482
A0L2N2	IPR000191--IPR000214--IPR010663--IPR010979--IPR012319--IPR015886--IPR015887--IPR020629
A0L2N9	IPR001980--IPR004820--IPR004821--IPR014729
A0L2Q3	IPR002085--IPR002328--IPR004627--IPR011032--IPR013149--IPR013154--IPR016040
A0L2Q8	IPR002917--IPR019987
A0L2R5	IPR001365--IPR006330--IPR006650
A0L2S6	IPR005835--IPR005882--IPR011004--IPR018357
A0L2S8	IPR000194--IPR000793--IPR003593--IPR004100--IPR005722--IPR018118--IPR020003
A0L2T0	IPR000194--IPR000793--IPR004100--IPR005294--IPR017458--IPR018118--IPR020003
A0L3I7	IPR001957--IPR003593--IPR010921--IPR013159--IPR013317--IPR018312--IPR020591
A0L3I9	IPR001238--IPR018078
A0L3J9	IPR002318--IPR003156--IPR012947--IPR018162--IPR018163--IPR018164--IPR018165--IPR023033
A0L3K1	IPR003593--IPR003959--IPR004491--IPR013093--IPR019489
A0L3K3	IPR001353--IPR022281
A0L3K8	IPR006151--IPR011342--IPR013708--IPR016040--IPR022893
A0L3L1	IPR000257--IPR006361
A0L3L7	IPR001917--IPR004723--IPR004839--IPR015421--IPR015422--IPR015424
A0L3M0	IPR002684--IPR006638--IPR007197--IPR010722--IPR013785
A0L3M5	IPR003721--IPR014729
A0L3M6	IPR003700--IPR015813
A0L3N2	IPR002933--IPR005941--IPR011650
A0L3R7	IPR003775
A0L3S9	IPR004639--IPR005814--IPR015421--IPR015422--IPR015424
A0L3T9	IPR002082--IPR006130--IPR006131--IPR006132
A0L3X0	IPR002150
A0L3X7	IPR002376--IPR005793--IPR005794--IPR011034--IPR015518
A0L403	IPR001085--IPR015421--IPR015422--IPR015424--IPR019798
A0L407	IPR000850--IPR003136--IPR011994
A0L408	IPR001986--IPR006264--IPR013792--IPR023193
A0L480	IPR005822--IPR005823
A0L481	IPR000754--IPR014721--IPR020568--IPR020574--IPR023035
A0L482	IPR000534--IPR000706--IPR012280--IPR016040--IPR023013
A0L486	IPR003716--IPR006110--IPR012293
A0L4B0	IPR002627--IPR018022
A0L4C9	IPR001844--IPR002423--IPR018370
A0L4J3	IPR005841--IPR005843--IPR005844--IPR005845--IPR005846--IPR006352--IPR016055--IPR016066
A0L4J6	IPR002314--IPR002320--IPR004095--IPR004154--IPR006195--IPR012675--IPR012676--IPR012947--IPR018163
A0L4J8	IPR001706--IPR018265--IPR021137
A0L4J9	IPR005813
A0L4K0	IPR002319--IPR004188--IPR004529--IPR006195--IPR010978--IPR022911
A0L4K5	IPR000682
A0L4K6	IPR002828
A0L4N8	IPR003358
A0L4P8	IPR009080--IPR014729--IPR015273--IPR015803
A0L4R4	IPR001412--IPR002300--IPR002302--IPR009008--IPR009080--IPR013155--IPR014729
A0L4S0	IPR000642--IPR003593--IPR003959--IPR003960--IPR005936--IPR011546
A0L4W0	IPR002176--IPR012337--IPR020563
A0L4X9	IPR001636--IPR013816--IPR018236
A0L4Y6	IPR000307--IPR020592
A0L4Y7	IPR002676--IPR007903--IPR009000--IPR011033--IPR011961
A0L4Y8	IPR002649--IPR016009--IPR023148
A0L4Y9	IPR001857--IPR008991--IPR018257
A0L4Z0	IPR001352--IPR012337--IPR022898
A0L4Z2	IPR001023--IPR012725--IPR013126--IPR018181
A0L4Z4	IPR000846--IPR011770--IPR016040--IPR022663--IPR022664
A0L509	IPR003698--IPR006638--IPR007197--IPR013785
A0L510	IPR000544--IPR004143--IPR020605
A0L516	IPR001984--IPR003111--IPR003593--IPR003959--IPR004815--IPR008268--IPR008269--IPR015947--IPR020568
A0L576	IPR000873--IPR011904--IPR020845
A0L579	IPR003699
A0L5G7	IPR001450--IPR007202--IPR010207--IPR016463--IPR017896--IPR017900
A0L5H1	IPR004670--IPR023171
A0L5I2	IPR001278--IPR001412--IPR005148--IPR008909--IPR009080--IPR014729--IPR015945
A0L5J6	IPR004368--IPR006196--IPR012340--IPR016027--IPR022967
A0L5K4	IPR003774
A0L5L8	IPR000905--IPR017861--IPR022450
A0L5M8	IPR000291--IPR005905--IPR011095--IPR011127--IPR011761--IPR013815--IPR013816--IPR013817--IPR016185
A0L5M9	IPR003170--IPR006094--IPR011601--IPR016166--IPR016167--IPR016169
A0L5N0	IPR000713--IPR004101--IPR005758--IPR013221--IPR016040
A0L5N1	IPR004276--IPR006009--IPR007235
A0L5N4	IPR000715--IPR003524--IPR018480
A0L5N9	IPR002903
A0L5T9	IPR001236--IPR001557--IPR010945--IPR015955--IPR016040--IPR022383
A0L5U1	IPR001383
A0L5U5	IPR004424--IPR006204--IPR013750--IPR014721--IPR020568
A0L5W2	IPR000911--IPR006519--IPR020783--IPR020784
A0L5W3	IPR002143--IPR005878--IPR016094--IPR016095
A0L5W5	IPR000206--IPR008932--IPR013823--IPR014719
A0L5W6	IPR007120--IPR007121--IPR007641--IPR007642--IPR007644--IPR007645--IPR010243--IPR014724--IPR015712--IPR019462
A0L5W7	IPR000722--IPR006592--IPR007066--IPR007080--IPR007081--IPR007083--IPR012754
A0L5W8	IPR005679--IPR006032--IPR012340--IPR016027
A0L5W9	IPR000235--IPR005717--IPR020606
A0L5X2	IPR001848--IPR005731--IPR018268
A0L5X3	IPR000597--IPR009000--IPR019926--IPR019927
A0L5X4	IPR002136--IPR013005--IPR015498
A0L5X5	IPR001014--IPR012677--IPR012678--IPR013025
A0L5X6	IPR002171--IPR005880--IPR008991--IPR012340--IPR014722--IPR014726--IPR016027--IPR022666--IPR022669--IPR022671
A0L5X7	IPR002222--IPR005732--IPR020934
A0L5X8	IPR001063--IPR005727--IPR018260
A0L5X9	IPR001351--IPR004044--IPR004087--IPR005704--IPR008282--IPR009019--IPR015946--IPR018280
A0L5Y0	IPR000114--IPR016180--IPR020798
A0L5Y1	IPR001854
A0L5Y2	IPR000266--IPR012340--IPR016027--IPR019979--IPR019984
A0L5Y3	IPR000218--IPR005745--IPR019972
A0L5Y4	IPR003256--IPR005824--IPR005825--IPR008991--IPR014723
A0L5Y5	IPR002132--IPR020930--IPR022803
A0L5Y6	IPR001209--IPR018271--IPR023053
A0L5Y7	IPR000630
A0L5Y8	IPR000702--IPR002358--IPR019906--IPR020040
A0L5Z0	IPR000851--IPR005324--IPR005712--IPR013810--IPR014720--IPR014721--IPR020568
A0L5Z1	IPR005996--IPR016082
A0L5Z2	IPR001196--IPR005749--IPR021131
A0L5Z4	IPR000473
A0L5Z5	IPR001892--IPR010979--IPR018269--IPR019980
A0L5Z6	IPR001971--IPR018102--IPR019981
A0L5Z7	IPR001912--IPR002942--IPR005709--IPR018079--IPR022801
A0L5Z8	IPR009025--IPR011260--IPR011261--IPR011262--IPR011263--IPR011773
A0L5Z9	IPR000456
A0L626	IPR000506--IPR008927--IPR013023--IPR013116--IPR013328
A0L627	IPR003817--IPR004428
A0L633	IPR000999--IPR001159--IPR011907--IPR014720
A0L636	IPR005651
A0L667	IPR002312--IPR004115--IPR004364--IPR004365--IPR004524--IPR006195--IPR012340--IPR016027--IPR018150--IPR018153--IPR020564
A0L669	IPR000924--IPR001412--IPR004527--IPR008925--IPR014729--IPR020058--IPR020061--IPR020751
A0L673	IPR001059--IPR008991--IPR011768--IPR012340--IPR013185--IPR013852--IPR014722--IPR015365--IPR016027--IPR020599
A0L678	IPR004506--IPR014729
A0L6E2	IPR002500--IPR011784--IPR014729
A0L6E9	IPR002669
A0L6F0	IPR002026--IPR012010
A0L6F1	IPR002019
A0L6F2	IPR005848--IPR006680--IPR011059--IPR011612--IPR017950--IPR017951
A0L6F4	IPR002639
A0L6F5	IPR003495--IPR004400--IPR012202
A0L6F7	IPR002313--IPR004364--IPR004365--IPR006195--IPR012340--IPR016027--IPR018149--IPR018150
A0L6H3	IPR001017--IPR005474--IPR005475--IPR005476--IPR005477--IPR009014--IPR015941--IPR020826
A0L6H5	IPR003761
A0L6J8	IPR002314--IPR002317--IPR006195--IPR010978--IPR015866
A0L6X0	IPR000392--IPR005977
A0L6Y9	IPR001986--IPR005750--IPR013792
A0L7K9	IPR002311--IPR006194--IPR008909--IPR015944--IPR023279
A0L7L5	IPR000432--IPR005748--IPR007695--IPR007696--IPR007860--IPR007861--IPR016151
A0L7P3	IPR004619
A0L7R3	IPR002820--IPR023045--IPR023046
A0L7R4	IPR000385--IPR006638--IPR007197--IPR010505--IPR013483--IPR013785
A0L7S8	IPR003732
A0L7T9	IPR001114--IPR018220
A0L7X0	IPR002173--IPR004820--IPR004821--IPR011611--IPR011913--IPR011914--IPR014729--IPR023030
A0L7X4	IPR006218--IPR006269--IPR013785
A0L7X6	IPR015421--IPR015424--IPR020580--IPR020581--IPR023010
A0L7X8	IPR000941--IPR020809--IPR020810--IPR020811
[truncated: 297,986 more rows]
