# Supplementary material for: EnzML: multi-label prediction of enzyme classes using InterPro signatures
Source: BMC Bioinformatics. 2012 Apr 25;13:61. doi: 10.1186/1471-2105-13-61 (PMC3483700; doi:10.1186/1471-2105-13-61)
Supplement: Addtional file 11 — SwissProtKEGG data in comma separated format. The compressed file swissprot_join_kegg_csv_data.tar.gz includes comma separated files containing: the list of all Uniprot accession numbers in the SwissProtKEGG set and their (1) EC numbers (swissprot_kegg_proteins_ec.csv), (2) species (swissprot_kegg_species.csv), (3) InterPro signatures identifiers (swissprot_kegg_interpro.csv), (4) InterPro sets (swissprot_kegg_interproset.csv, signatures identifiers separated by a double dash). It also contains all the jackknife (train-test) evaluation results used to compare EnzML with other methods in Additional file 1 (as methods_comparison_all_evaluation_results.csv). [file 1471-2105-13-61-S11.gz › methods_comparison_csv_data/aphidicola_coli_pneumoniae_all_evaluation_results.csv]

id	pre_filter_train	id	train	id	old_test	id	test	instances	attributes	class_values	algorithm	average_precision	coverage	end_time	error_set_size	example_based_accuracy	example_based_f_measure	example_based_precision	example_based_recall	example_based_specificity	hamming_loss	hierarchical_loss	id	is_error	macro_averaged_auc	macro_averaged_f_measure	macro_averaged_precision	macro_averaged_recall	macro_averaged_specificity	mean_average_precision	micro_averaged_auc	micro_averaged_f_measure	micro_averaged_precision	micro_averaged_recall	micro_averaged_specificity	one_error	ranking_loss	run	start_time	subset_accuracy	test_arff_id	train_arff_id
139	non_h_influenzae_swisskegg_ec	141	filt_139_with_attr_of_139_and_clas_of_139_140	140	h_influenzae_swisskegg_ec	142	filt_140_with_attr_of_139_and_clas_of_139_140	298438	10824	2200	mulan.classifier.lazy.BRkNN-k1	0.990254602584666	5.90260869565217	2011-09-08 18:35:25	10.8473913043478	0.976552287581699	0.994174629498013	0.991370767960363	0.982650273224044	0.99999209018202	2.40997175197045e-05	0.0265217391304348	1	0.0139130434782609		0.990799154735216	0.97226989544707	0.953118607920376	0.999991942313169			0.987157894736842	0.991541552125185	0.982812827499476	0.999992090999379	0.473913043478261	0.00116854478716944	0	2011-09-08 18:30:11	0.980434782608696	142	141
143	non_b_aphidicola_swisskegg_ec	145	filt_143_with_attr_of_143_and_clas_of_143_144	144	b_aphidicola_swisskegg_ec	146	filt_144_with_attr_of_143_and_clas_of_143_144	298763	10849	2201	mulan.classifier.lazy.BRkNN-k1	0.99797539002033	3.31139240506329	2011-09-08 18:42:31	1.68354430379747	0.991228070175439	0.996849249718102	0.995534362700575	0.995313921747043	0.999995625374701	9.43184628391007e-06	0.0146835443037975	2	0.00405063291139241		0.99587931701845	0.975430105544235	0.98039994425864	0.999995538468767			0.995338260375213	0.995677888989991	0.99499886337804	0.999995624716758	0.444556962025316	0.000191584591033728	0	2011-09-08 18:37:27	0.988860759493671	146	145
149	non_m_genitalium_swisskegg_ec	151	filt_149_with_attr_of_149_and_clas_of_149_150	150	m_genitalium_swisskegg_ec	152	filt_150_with_attr_of_149_and_clas_of_149_150	300454	10852	2201	mulan.classifier.lazy.BRkNN-k1	0.991182582758789	5.64788732394366	2011-09-08 18:47:06	4.30633802816901	0.957682425488181	0.983776844070962	0.963669064748201	0.983455882352941	0.999969578600327	4.47939796891298e-05	0.0422535211267606	3	0.0176056338028169		0.993232956371819	0.938470197890745	0.957894736842105	0.99996897051116			0.973880597014925	0.964879852125693	0.983050847457627	0.999969578242359	0.52112676056338	0.000490024809759788	0	2011-09-08 18:44:31	0.96830985915493	152	151
154	non_m_pneumoniae_swisskegg_ec	156	filt_154_with_attr_of_154_and_clas_of_154_155	155	m_pneumoniae_swisskegg_ec	157	filt_155_with_attr_of_154_and_clas_of_154_155	300441	10851	2201	mulan.classifier.lazy.BRkNN-k1	0.98364144598152	8.04377104377104	2011-09-08 18:51:44	10.1313131313131	0.932890926640927	0.979733959311424	0.943537414965986	0.977272727272727	0.999955604913043	6.42499506652165e-05	0.063973063973064	4	0.0202020202020202		0.987301919095397	0.928317144165358	0.956216558310799	0.999954587601365			0.96283185840708	0.949389179755672	0.976660682226212	0.999955599105858	0.525252525252525	0.0011528576617334	0	2011-09-08 18:49:07	0.952861952861953	157	156
166	non_ecoli_swisskegg_ec	168	filt_166_with_attr_of_166_and_clas_of_166_167	167	ecoli_swisskegg_ec	169	filt_167_with_attr_of_166_and_clas_of_166_167	286938	10688	2169	mulan.classifier.lazy.BRkNN-k1	0.987327027660759	9.30840579710145	2011-09-08 19:11:39	13.8713768115942	0.96559695873275	0.989571224737663	0.981361023435951	0.978153774871604	0.999983326700948	3.59849607227282e-05	0.0367391304347826	5	0.0165942028985507		0.975863566156081	0.931060930085772	0.885410709228456	0.999982824850123			0.981139238322031	0.98251252808018	0.979769782189137	0.999983324976049	0.476666666666667	0.00171189249954208	0	2011-09-08 18:53:41	0.972608695652174	169	168
158	non_p_falciparum_swisskegg_ec	171	filt_158_with_attr_of_158_and_clas_of_158_170	170	p_falciparum_swisskegg_ec	172	filt_170_with_attr_of_158_and_clas_of_158_170	300688	10850	2200	mulan.classifier.lazy.BRkNN-k1	0.989650106837607	13.82	2011-09-08 19:15:53	12.4	0.979166666666667	0.988095238095238	1	0.979166666666667	1	1.81735574738755e-05	0.04	6	0.02		1	1	0.967213114754098	1			0.98936170212766	1	0.978947368421053	1	0.52	0.00141101502048248	0	2011-09-08 19:13:38	0.96	172	171
