# Supplementary material for: EnzML: multi-label prediction of enzyme classes using InterPro signatures
Source: BMC Bioinformatics. 2012 Apr 25;13:61. doi: 10.1186/1471-2105-13-61 (PMC3483700; doi:10.1186/1471-2105-13-61)
Supplement: Addtional file 11 — SwissProtKEGG data in comma separated format. The compressed file swissprot_join_kegg_csv_data.tar.gz includes comma separated files containing: the list of all Uniprot accession numbers in the SwissProtKEGG set and their (1) EC numbers (swissprot_kegg_proteins_ec.csv), (2) species (swissprot_kegg_species.csv), (3) InterPro signatures identifiers (swissprot_kegg_interpro.csv), (4) InterPro sets (swissprot_kegg_interproset.csv, signatures identifiers separated by a double dash). It also contains all the jackknife (train-test) evaluation results used to compare EnzML with other methods in Additional file 1 (as methods_comparison_all_evaluation_results.csv). [file 1471-2105-13-61-S11.gz › methods_comparison_csv_data/swissprot_kegg_proteins_ec.csv]

uniprot_ac	swissprot_kegg_ec
A0A4W3	4.1.1.19
A0A8J8
A0AAS4	2.7.8.27
A0AEI7
A0AEJ1
A0AEM0	3.5.3.6
A0AEM1
A0AEM3
A0AEN0
A0AEN2	6.3.4.4
A0AEY3
A0AEZ3	2.1.1.182
A0AEZ5	2.7.1.148
A0AEZ6
A0AF03	2.3.1.157
A0AF03	2.7.7.23
A0AF11	3.1.1.29
A0AF20	2.7.1.33
A0AF21
A0AF28	6.1.1.6
A0AF31	2.7.3.-
A0AF38	6.1.1.16
A0AF43
A0AF47
A0AF48
A0AF49
A0AF50
A0AF63	2.7.7.6
A0AF64	2.7.7.6
A0AF79	5.3.1.5
A0AFC3	2.7.1.50
A0AFC5	2.5.1.3
A0AFI3	4.1.2.19
A0AFQ9	3.6.3.14
A0AFR1	3.6.3.14
A0AFT6	2.1.1.-
A0AFU3
A0AFU8	4.2.1.10
A0AFY0
A0AG13	3.6.1.31
A0AG14	3.5.4.19
A0AG15	4.1.3.-
A0AG16	5.3.1.16
A0AG17	2.4.2.-
A0AG18	4.2.1.19
A0AG20	2.4.2.17
A0AG21
A0AG36
A0AGP9	3.6.3.31
A0AGV7	3.1.3.11
A0AGW6
A0AGY4	6.3.2.4
A0AH03	2.7.8.7
A0AH04	5.1.1.1
A0AH12	2.7.11.1
A0AH18
A0AH37	2.7.1.33
A0AH75	3.5.99.6
A0AH81	3.4.24.-
A0AH90	6.1.1.13
A0AH92	6.1.1.13
A0AHA7
A0AHD1	2.3.1.89
A0AHD2	3.5.1.47
A0AHF9
A0AHG0
A0AHG3	3.5.1.88
A0AHK4	6.3.1.5
A0AHK7	6.3.5.2
A0AHS0	4.3.1.7
A0AHW2	6.1.1.20
A0AHX3
A0AHX5
A0AHX8	5.1.1.3
A0AHX9	2.7.7.56
A0AI64	1.2.1.41
A0AI65	2.7.2.11
A0AI70
A0AI71
A0AI76	3.1.26.4
A0AI80
A0AI81	3.4.25.-
A0AI82
A0AI83
A0AI91	4.4.1.21
A0AI95	2.5.1.75
A0AIA3	3.4.21.88
A0AIA7
A0AIB4	2.7.4.22
A0AIB5
A0AIB8	1.1.1.267
A0AIC0	6.1.1.15
A0AIC1	2.7.7.7
A0AIC2
A0AIC6
A0AIC8
A0AID1
A0AID2	2.7.7.8
A0AID6
A0AIE9	2.1.2.10
A0AIF0	1.4.4.2
A0AIF1	1.4.4.2
A0AIF6
A0AIG0
A0AIG1	1.5.1.5
A0AIG1	3.5.4.9
A0AIG2	3.1.11.6
A0AIG3	3.1.11.6
A0AIG6	2.2.1.7
A0AIG8
A0AIH1	2.7.2.7
A0AII3	3.6.1.7
A0AII5	5.3.3.2
A0AII6
A0AIJ9
A0AIK0
A0AIK5
A0AIK6
A0AIM3	1.1.1.158
A0AIM7
A0AIN8	4.2.1.52
A0AIQ0	3.6.1.1
A0AIQ1	3.1.21.2
A0AIQ7
A0AIQ9	6.1.1.14
A0AIR0	6.1.1.14
A0AIR1
A0AIR3
A0AIS0
A0AIS2	2.1.1.-
A0AIS3
A0AIS4
A0AIS5
A0AIS6
A0AIS9
A0AIT7	2.7.7.18
A0AIU3	3.2.2.9
A0AIU5
A0AIU6	2.7.1.48
A0AIV3	6.1.1.7
A0AIW1	2.8.1.-
A0AIW8	6.1.1.12
A0AIX1	3.1.-.-
A0AIX3	2.4.2.7
A0AIX9	2.4.2.29
A0AIY0	5.-.-.-
A0AIY6
A0AIY7	2.7.1.30
A0AIY9
A0AIZ1
A0AIZ4
A0AIZ8
A0AJ02	5.4.3.8
A0AJ05	2.5.1.61
A0AJ06	1.2.1.70
A0AJ07
A0AJ08	6.1.1.3
A0AJ11
A0AJ20	2.7.1.11
A0AJ21	6.4.1.2
A0AJ22	6.4.1.2
A0AJ38	2.7.2.8
A0AJ40	1.2.1.38
A0AJ43
A0AJ45
A0AJ48	6.1.1.1
A0AJ57	6.3.2.8
A0AJ67	2.1.1.33
A0AJ79	4.2.1.20
A0AJ80	4.2.1.20
A0AJ81	5.3.1.24
A0AJ82	4.1.1.48
A0AJ83	2.4.2.18
A0AJB0
A0AJB1
A0AJB5	6.1.1.4
A0AJB9	2.5.1.6
A0AJC4
A0AJC9	2.2.1.9
A0AJD5	2.1.1.14
A0AJD9	5.4.3.8
A0AJE1
A0AJE7
A0AJJ5	3.5.4.2
A0AJL1	6.5.1.2
A0AJL9	2.1.2.3
A0AJL9	3.5.4.10
A0AJM1	6.3.3.1
A0AJM3	6.3.5.3
A0AJM4	6.3.5.3
A0AJM6	6.3.2.6
A0AJN4	3.4.11.4
A0AJP1
A0AJP5
A0AJP7	2.1.1.31
A0AJP8
A0AJQ2
A0AJQ7
A0AJR0	3.1.26.3
A0AJR1
A0AJS1
A0AJS6	3.1.3.16
A0AJS8	2.1.2.9
A0AJT1	2.7.7.6
A0AJT7	4.1.1.23
A0AJT8	1.3.3.1
A0AJT9
A0AJU0	6.3.5.5
A0AJU2	3.5.2.3
A0AJU3	2.1.3.2
A0AJU5	2.4.2.9
A0AJU9	3.4.23.36
A0AJW1	2.4.2.1
A0AJW4	1.8.4.12
A0AJW5	1.8.4.11
A0AJY0	2.1.1.45
A0AJY2	6.3.4.3
A0AJY7
A0AJZ0	2.4.2.22
A0AK01	6.1.1.22
A0AK05	4.1.1.11
A0AK06	6.3.2.1
A0AK07	2.1.2.11
A0AK10	2.7.7.21
A0AK10	2.7.7.25
A0AK11	4.2.3.3
A0AK12	1.3.1.26
A0AK35	2.5.1.19
A0AK37	2.6.1.9
A0AK39	4.2.3.4
A0AK40	4.2.3.5
A0AK41	2.7.4.6
A0AK43	2.1.1.-
A0AK45	3.5.4.16
A0AK48	1.1.1.94
A0AK49
A0AK51	2.7.4.14
A0AK62
A0AK63
A0AK66	5.4.2.7
A0AK80	2.7.7.7
A0AK82	3.1.26.11
A0AK88	4.2.1.9
A0AK91	1.1.1.86
A0AK92	2.3.3.13
A0AK94	4.2.1.33
A0AK95	4.2.1.33
A0AKA1	4.1.2.4
A0AKC4	5.1.1.7
A0AKC5	6.1.1.5
A0AKD0
A0AKD5	2.4.1.227
A0AKD7	2.7.8.13
A0AKE1	2.1.1.-
A0AKE2
A0AKE7
A0AKF8	2.7.7.3
A0AKG3	2.5.1.-
A0AKH0
A0AKH5
A0AKH6
A0AKH9
A0AKI2	3.4.24.57
A0AKJ7	6.3.4.5
A0AKJ8	4.3.2.1
A0AKK8	4.-.-.-
A0AKK9	2.6.-.-
A0AKL8
A0AKM3	5.4.2.10
A0AKV8	5.4.2.1
A0AKW5	4.1.1.37
A0AL52	5.3.1.9
A0ALA8
A0ALD2
A0ALD9	4.2.1.11
A0ALE0	5.4.2.1
A0ALE2	2.7.2.3
A0ALF6
A0ALF8
A0ALG5	3.6.1.1
A0ALG7	2.7.11.-
A0ALG7	2.7.4.-
A0ALI7	2.7.8.-
A0ALJ4
A0ALK8	4.2.1.-
A0ALL3	3.6.3.14
A0ALL5	3.6.3.14
A0ALM3	2.4.2.9
A0ALM4	2.1.2.1
A0ALM8
A0ALN0	2.7.1.39
A0ALN3
A0ALP7	6.1.1.19
A0ALT2
A0ALT3
A0ALT4	5.4.99.12
A0ALU1
A0ALU2	2.7.7.6
A0ALU3
A0ALU4
A0ALU5
A0ALU6
A0ALU7	2.7.4.3
A0ALU9
A0ALV0
A0ALV1
A0ALV2
A0ALV3
A0ALV4
A0ALV5
A0ALV6
A0ALV7
A0ALV8
A0ALV9
A0ALW0
A0ALW1
A0ALW2
A0ALW3
A0ALW4
A0ALW5
A0ALW6
A0ALW7
A0ALW8
A0ALW9
A0ALZ0
A0ALZ1
A0AM15	3.6.3.12
A0AM16	3.6.3.12
A0AM17	3.6.3.12
A0AM28	2.7.4.9
A0AM39
A0AM40
A0AM81	6.1.1.11
A0AMA3	6.3.2.2
A0AMC3
A0AMC4	5.1.3.9
A0AMD1
A0AMG4	3.1.26.5
A0AMG5
A0AVK6
A0AW23
A0AWV9
A0AWY9	1.1.5.4
A0AXI7	3.5.99.7
A0AXK2	4.2.1.104
A0AXR0	2.1.2.11
A0AXY5
A0AYH4	6.3.4.5
A0AYX8	2.7.1.39
A0AYY8	3.1.11.6
A0AYZ0	2.2.1.7
A0AYZ2	3.4.24.57
A0AZ43	1.1.1.37
A0AZ60	4.2.1.33
A0AZ67	5.4.99.12
A0AZ71	4.2.1.20
A0AZQ0	5.1.1.8
A0B0M1
A0B0V3
A0B137	3.5.1.4
A0B1L8	1.14.11.-
A0B1M7	3.6.3.17
A0B212	3.6.3.-
A0B297	3.6.3.17
A0B2F5
A0B2F6	1.2.1.8
A0B2F7	1.1.99.1
A0B2Q6	1.11.1.6
A0B2Q6	1.11.1.7
A0B2Y5	6.3.1.5
A0B2Z3	2.1.1.14
A0B3Q5	3.6.1.7
A0B3W7
A0B3Z7	3.6.3.17
A0B459	1.1.1.103
A0B466	1.2.1.38
A0B471	4.1.1.4
A0B532	6.5.1.4
A0B533	2.7.7.6
A0B555	2.7.7.6
A0B560
A0B562
A0B563
A0B577	1.2.1.70
A0B5A7
A0B5B1	3.4.25.1
A0B5C6	6.3.5.3
A0B5C7	6.3.5.3
A0B5D0	2.5.1.73
A0B5E0	1.1.1.86
A0B5E6
A0B5E9	6.1.1.11
A0B5H8
A0B5I7	4.2.3.5
A0B5J1	6.3.5.2
A0B5K5
A0B5K9	6.3.4.-
A0B5N0	2.7.7.1
A0B5N2
A0B5P0	6.1.1.19
A0B5P3	1.1.1.261
A0B5P4
A0B5P5	2.5.1.-
A0B5Q5
A0B5S0	3.4.24.57
A0B5T8
A0B5U4	6.1.1.14
A0B5U7
A0B601
A0B603
A0B632	6.1.1.27
A0B635
A0B638
A0B645
A0B688	2.7.7.-
A0B6C1	5.1.1.7
A0B6C9	2.4.2.4
A0B6D7
A0B6E1	5.3.3.2
A0B6E5
A0B6E6	2.7.7.6
A0B6E7	2.7.7.6
A0B6E8
A0B6F6	1.2.1.38
A0B6F9	4.3.2.1
A0B6I9	3.5.4.2
A0B6K7	4.2.1.10
A0B6L2	5.4.2.1
A0B6X3	6.1.1.7
A0B6X8
A0B6Y9	4.2.1.9
A0B742	2.5.1.6
A0B747
A0B796	3.1.26.4
A0B7B7	6.1.1.4
A0B7C2	6.1.1.9
A0B7D7
A0B7E1	4.2.1.52
A0B7E8	4.2.1.11
A0B7F2
A0B7F9	6.5.1.1
A0B7H6	6.3.4.2
A0B7K2	6.1.1.10
A0B7N4	2.6.-.-
A0B7P3	6.1.1.5
A0B7Q2
A0B7U9	4.1.2.43
A0B7U9	4.3.-.-
A0B7V0	5.4.99.12
A0B7V4
A0B7W4	5.3.1.16
A0B7Y8
A0B7Z0	2.5.1.19
A0B879	2.1.1.98
A0B885	5.4.3.8
A0B886
A0B8B0	2.7.4.22
A0B8B3	3.5.4.19
A0B8D4	6.1.1.3
A0B8J2
A0B8J6	2.1.2.1
A0B8J7	1.5.1.5
A0B8J7	3.5.4.9
A0B8K5	2.7.7.7
A0B8K9	6.3.5.5
A0B8L1	2.1.3.2
A0B8L2
A0B8M6	3.1.3.5
A0B8N3	3.1.21.7
A0B8P7
A0B8Q1
A0B8Q6
A0B8Q8	6.3.4.4
A0B8S7
A0B8S8
A0B8S9
A0B8V5	2.7.1.71
A0B8V8
A0B8W0	2.7.7.6
A0B922
A0B923
A0B966	6.1.1.17
A0B976
A0B977
A0B993	6.1.1.20
A0B999	1.1.1.25
A0B9A2	2.7.4.3
A0B9D8	5.3.1.24
A0B9G1
A0B9G7
A0B9K2	3.6.3.14
A0B9L1
A0B9L2
A0B9L3
A0B9M9	4.1.1.25
A0B9N3	6.1.1.15
A0B9N7	3.5.4.10
A0B9P3
A0B9P8
A0B9S8
A0B9U1	2.1.1.77
A0B9U5	2.7.4.14
A0B9U9
A0B9V0
A0B9V1
A0B9V4
A0B9V5
A0B9V9
A0B9W0
A0B9W3
A0B9W4
A0B9W5
A0B9W6
A0B9W7
A0B9W9
A0B9X0
A0B9X4	2.7.2.8
A0BD73
A0BD92	6.3.4.4
A0CCD2	3.1.3.16
A0CEY2
A0CNL9	3.1.3.16
A0CUB5	3.1.3.16
A0DSB3	3.1.3.16
A0FI79	3.1.3.36
A0FIN4
A0FKG7	3.4.22.-
A0JC51
A0JM20	2.7.10.1
A0JM41
A0JM51
A0JMA6
A0JMD0
A0JMD4
A0JMF8
A0JMK9
A0JMT0
A0JMV4
A0JMZ3
A0JMZ4	2.1.1.43
A0JN27
A0JN40
A0JN51
A0JN52
A0JN54	2.7.1.107
A0JN86
A0JNB0	2.7.10.2
A0JNB1
A0JNB3
A0JNC0
A0JNC1	2.7.7.41
A0JNC4
A0JND2
A0JND9	3.6.1.5
A0JNE3
A0JNH9	4.2.99.18
A0JNI4	5.1.1.18
A0JNI5
A0JNJ5
A0JNK3	3.4.21.108
A0JNL5
A0JNM1
A0JNM6	3.2.1.17
A0JNU3	3.1.1.47
A0JNU3	3.1.1.5
A0JNU3	3.5.1.1
A0JP85
A0JP86
A0JPB1
A0JPB4
A0JPH3	2.4.1.50
A0JPK3
A0JPL0
A0JPM9
A0JPN1
A0JPP7
A0JPQ4
A0JQT5
A0JQW8	4.2.1.41
A0JR24
A0JR38
A0JR71	6.1.1.11
A0JR91	6.3.2.1
A0JRF5	5.3.1.4
A0JRH2	3.5.1.5
A0JRH3	3.5.1.5
A0JRH4	3.5.1.5
A0JRH5
A0JRH6
A0JRH8
A0JSA1	6.3.4.4
A0JSD3
A0JSM6	2.4.2.9
A0JSP6	4.1.1.32
A0JSU9	5.4.2.1
A0JSV8	6.1.1.16
A0JT07
A0JT43	6.2.1.5
A0JT53	1.1.1.18
A0JTA3	2.8.1.6
A0JTE5	3.6.1.7
A0JTZ0	1.5.1.5
A0JTZ0	3.5.4.9
A0JU21	4.2.1.11
A0JU87	2.1.1.182
A0JU88	2.7.1.148
A0JU94	3.1.1.29
A0JUH2	6.5.1.2
A0JUI7	3.5.2.7
A0JUP1
A0JUP2
A0JUP3	2.7.4.22
A0JUP4
A0JUS3	1.1.1.267
A0JUS8	1.17.7.1
A0JUT1	6.1.1.15
A0JUT7
A0JUU0
A0JUU1
A0JUV5	1.13.11.11
A0JUV7
A0JUV8	2.7.7.8
A0JUY4
A0JUY7	2.5.1.75
A0JUZ2	3.4.21.88
A0JUZ5	4.2.1.19
A0JUZ7	5.3.1.16
A0JV02
A0JV03
A0JV20	1.2.1.38
A0JV22	2.7.2.8
A0JV26	6.3.4.5
A0JV33	2.4.2.7
A0JV85
A0JV86	2.1.1.-
A0JV91	2.7.8.13
A0JV94	2.4.1.227
A0JV95	6.3.2.8
A0JVA0
A0JVB0
A0JVB5	2.1.2.11
A0JVC9	2.3.1.181
A0JVG9	2.2.1.7
A0JVJ5	2.1.2.9
A0JVK3	3.6.1.31
A0JVK4	2.4.2.17
A0JVK5	4.1.3.-
A0JVK7	3.5.4.19
A0JVL1	4.1.1.48
A0JWN0
A0JWP2
A0JWP3
A0JWP5
A0JWP8	2.7.2.3
A0JWQ6	2.2.1.2
A0JWQ8	2.5.1.-
A0JWT7
A0JWV0	2.7.7.27
A0JWX7	3.6.1.27
A0JWY3
A0JWY5
A0JWY6	3.4.25.1
A0JWY7	3.4.25.1
A0JX18	2.4.2.18
A0JX36	2.3.3.13
A0JX46
A0JX52
A0JX57	6.1.1.4
A0JX72	6.3.5.5
A0JX76	2.1.3.2
A0JX79
A0JX80
A0JX82	4.2.3.4
A0JX84	4.2.3.5
A0JX88	6.1.1.7
A0JX91
A0JXA1	6.1.1.12
A0JXB3	3.1.22.4
A0JXB5	2.6.-.-
A0JXC7	6.1.1.3
A0JXJ4	2.7.7.18
A0JXJ8
A0JXJ9
A0JXK0
A0JXL2
A0JXL5
A0JXN9	5.3.1.5
A0JXQ4	1.8.4.11
A0JXS7
A0JXT3
A0JXT5	3.1.26.4
A0JXT8
A0JXT9	2.1.1.31
A0JXU0
A0JXW1
A0JXW3	2.7.7.3
A0JXX3	6.3.2.4
A0JXX7	4.2.1.33
A0JXX8	4.2.1.33
A0JXY5	6.1.1.17
A0JXZ6	1.1.1.86
A0JXZ9	4.2.1.9
A0JY49	3.5.99.6
A0JY58
A0JY64	3.6.3.14
A0JY66	3.6.3.14
A0JY78
A0JYC1
A0JYC5
A0JYG5
A0JYI6	2.8.1.-
A0JYK8
A0JYM2	5.4.3.8
A0JYN1	4.1.1.37
A0JYN2	1.2.1.70
A0JYP1	2.5.1.3
A0JYU5	3.1.11.6
A0JYZ5
A0JYZ6
A0JZ00	6.3.-.-
A0JZ01	3.4.24.57
A0JZ10	6.3.4.3
A0JZ20	2.7.8.7
A0JZ25	5.4.2.10
A0JZ26
A0JZ27
A0JZ48
A0JZ49	2.7.7.6
A0JZ50
A0JZ51
A0JZ52
A0JZ53
A0JZ67
A0JZ68
A0JZ70
A0JZ71
A0JZ72
A0JZ73
A0JZ74
A0JZ77
A0JZ78
A0JZ79
A0JZ80
A0JZ81
A0JZ82
A0JZ84
A0JZ85
A0JZ90
A0JZ91
A0JZ92	2.7.7.6
A0JZ93	2.7.7.6
A0JZ99
A0JZA2
A0JZA3
A0JZC7	2.1.1.45
A0JZI3	3.4.24.-
A0JZP6	2.2.1.9
A0JZZ4	2.7.2.1
A0K010
A0K0C0
A0K1I7	2.1.1.33
A0K1L3
A0K1R7	6.3.-.-
A0K1U2	4.1.1.11
A0K1X4
A0K1X5
A0K1X6
A0K258	1.1.1.17
A0K2D5	1.1.1.25
A0K2H2
A0K2H3
A0K2H5
A0K2M6	3.1.26.5
A0K2M7
A0K2M8
A0K2U6	6.3.-.-
A0K2V4	4.2.1.96
A0K2X0
A0K2Y1	3.6.3.14
A0K2Y3	3.6.3.14
A0K321	1.4.4.2
A0K322
A0K3G7
A0K3L3
A0K3L4
A0K3L5
A0K3L6
A0K3L7	2.7.7.6
A0K3L8	2.7.7.6
A0K3M0
A0K3M1
A0K3M4
A0K3M5
A0K3M6
A0K3M7
A0K3M8
A0K3M9
A0K3N0
A0K3N1
A0K3N2
A0K3N3
A0K3N4
A0K3N5
A0K3N6
A0K3N7
A0K3N8
A0K3N9
A0K3P0
A0K3P1
A0K3P2
A0K3P3
A0K3P4
A0K3P6
A0K3P7
A0K3P8
A0K3P9
A0K3Q0
A0K3Q1	2.7.7.6
A0K3Q2
A0K3Q6
A0K3R3
A0K3S0	4.2.3.4
A0K3S5	3.6.3.20
A0K3V1	2.4.2.17
A0K3V4	4.2.1.19
A0K3V7	5.3.1.16
A0K3V8	4.1.3.-
A0K3V9	3.5.4.19
A0K3W0	3.6.1.31
A0K3W3
A0K3W4
A0K437
A0K438	1.2.1.70
A0K458	4.1.1.48
A0K459	2.4.2.18
A0K476	1.14.13.-
A0K477
A0K478	2.1.1.-
A0K483	2.7.8.13
A0K484	6.3.2.9
A0K486	2.4.1.227
A0K487	6.3.2.8
A0K488	6.3.2.4
A0K493	3.5.1.-
A0K496
A0K4A8
A0K4A9
A0K4B0
A0K4B1	2.7.2.11
A0K4B3	3.6.1.-
A0K4B4	6.1.1.15
A0K4C9	2.1.1.-
A0K4E8	3.6.3.17
A0K4H7	1.3.1.26
A0K4I0	6.1.1.4
A0K4I3	1.2.1.41
A0K4K6
A0K4L0	3.1.-.-
A0K4L6	3.1.22.4
A0K4L7	2.1.2.3
A0K4L7	3.5.4.10
A0K4M4	2.8.1.-
A0K4P9	5.-.-.-
A0K4Q2	1.11.1.6
A0K4Q2	1.11.1.7
A0K4Q5	2.5.1.-
A0K4S0	2.7.1.23
A0K4S1
A0K4S2	4.99.1.1
A0K4S6
A0K4S8
A0K4S9
A0K4T1	2.1.2.11
A0K4T7	6.3.3.1
A0K4U0	2.5.1.75
A0K4X6
A0K4Y3
A0K4Z6	1.13.11.5
A0K516	3.1.1.22
A0K536
A0K540
A0K541	3.1.-.-
A0K543	2.1.3.2
A0K573
A0K574
A0K575
A0K576	3.5.1.5
A0K577	3.5.1.5
A0K578	3.5.1.5
A0K579
A0K593	3.6.1.27
A0K594	2.1.1.33
A0K5C2
A0K5D1
A0K5D7	5.4.3.8
A0K5F5	6.1.1.11
A0K5F9
A0K5G1
A0K5H3	2.7.7.56
A0K5H6	2.7.7.6
A0K5J0	3.1.3.11
A0K5J7
A0K5L4	2.1.1.64
A0K5L8	2.6.1.52
A0K5M1	2.5.1.19
A0K5M2	2.7.4.14
A0K5M4
A0K5M9	5.1.3.20
A0K5P0	1.4.99.1
A0K5P5
A0K5P6
A0K5P7	2.1.1.31
A0K5P8
A0K5Q4	3.1.-.-
A0K5Q6
A0K5S6	2.4.2.11
A0K5T4
A0K5U4
A0K5U9
A0K5W3	2.7.8.7
A0K5W6
A0K5W8
A0K608	1.2.1.71
A0K609	3.5.3.23
A0K610	3.5.1.96
A0K6A8
A0K6C4	5.4.2.10
A0K6D2	2.7.4.1
A0K6E4	3.6.1.27
A0K6N4	6.1.1.7
A0K6Q0	3.6.3.17
A0K6Q3	1.1.1.18
A0K6T5	4.2.3.5
A0K6V2
A0K6V3
A0K6X3
A0K6X5
A0K6X6
A0K718	3.6.3.17
A0K724	5.3.1.6
A0K730	2.3.2.8
A0K731	2.3.2.6
A0K775	3.4.21.88
A0K7D5
A0K7S3
A0K7S6
A0K7T1
A0K7T2
A0K7T5	6.1.1.21
A0K7T8	2.1.1.-
A0K7T9	2.7.4.6
A0K7U1	2.1.1.-
A0K7U6	2.1.1.77
A0K7U9
A0K7V0
A0K7V7
A0K7Z5
A0K7Z6
A0K7Z8
A0K817	2.7.4.9
A0K833	1.8.4.12
A0K834
A0K846
A0K847	3.4.21.92
A0K848
A0K866	4.6.1.12
A0K867	2.7.7.60
A0K875
A0K8B3	6.3.5.2
A0K8C3
A0K8C9	3.1.26.4
A0K8D0	2.4.1.182
A0K8D1	2.3.1.129
A0K8D2	4.2.1.-
A0K8D3	2.3.1.-
A0K8D7	1.1.1.267
A0K8E0
A0K8E1	2.7.4.22
A0K8E2
A0K8E3
A0K8E8	6.5.1.2
A0K8F4	2.3.1.117
A0K8F6	3.5.1.18
A0K8I0	6.1.1.17
A0K8K0	6.4.1.2
A0K8K2	6.1.1.16
A0K8L2
A0K8N1	4.2.1.11
A0K8N2	2.5.1.55
A0K8N3	6.3.4.2
A0K8P2	6.1.1.6
A0K8P6
A0K8R4	1.5.1.5
A0K8R4	3.5.4.9
A0K8U2	3.5.2.7
A0K8U6	4.3.1.3
A0K8Z7
A0K927	2.7.7.8
A0K928
A0K933	2.3.3.13
A0K936	4.1.1.65
A0K937	1.1.1.86
A0K960	3.6.3.12
A0K965	4.2.3.3
A0K988
A0K989	6.1.1.-
A0K9A9	2.2.1.2
A0K9B9	4.1.3.40
A0K9C0
A0K9K2	4.3.2.1
A0K9K6	3.5.4.13
A0K9L0	6.1.1.10
A0K9L5	6.3.2.1
A0K9L6	4.1.1.11
A0K9N9	3.4.11.1
A0K9S4
A0K9S5
A0K9S6
A0K9S9	2.5.1.72
A0K9T5	6.1.1.5
A0K9T6	3.4.23.36
A0K9T8	3.6.1.23
A0K9U2
A0K9W8	2.7.1.130
A0K9W9
A0K9X0	2.7.7.38
A0K9X1	2.7.4.3
A0K9X4
A0K9X7	1.1.1.158
A0K9X8
A0K9Z1	1.4.3.5
A0KA02	1.13.11.11
A0KA61
A0KA72	6.2.1.5
A0KAA1	2.7.1.30
A0KAD1	2.1.1.182
A0KAD4
A0KAE8	6.1.1.12
A0KAF5	2.1.1.-
A0KAG0	1.7.1.13
A0KAK7	2.4.2.7
A0KAL7	2.7.11.-
A0KAL7	2.7.4.-
A0KAL8
A0KAM1	3.2.2.23
A0KAM1	4.2.99.18
A0KAM4	2.7.1.148
A0KAM6
A0KAM7	3.1.1.29
A0KAN0	2.7.7.3
A0KAR0	2.5.1.-
A0KAS4	2.1.1.-
A0KAS6	1.1.1.94
A0KAS7
A0KAU6
A0KAV9	2.3.1.181
A0KAX6	2.7.1.33
A0KAZ0	6.1.1.19
A0KAZ7	2.7.11.5
A0KAZ7	3.1.3.-
A0KB03	2.3.1.47
A0KB04	6.3.3.3
A0KB05	2.8.1.6
A0KB51
A0KB52	2.3.1.157
A0KB52	2.7.7.23
A0KB90
A0KBA2	2.7.7.21
A0KBA2	2.7.7.25
A0KBA2	3.1.3.-
A0KBA2	3.1.4.-
A0KBF2	2.5.1.6
A0KBG2	3.4.25.-
A0KBG3
A0KBG7	2.7.2.8
A0KBH0	2.3.1.31
A0KBJ5	3.4.24.-
A0KBJ7	2.1.2.9
A0KBN3
A0KBN4
A0KBN6
A0KCF0
A0KCQ9	2.4.2.4
A0KCS0
A0KCV5	4.1.2.4
A0KDG4	2.4.1.18
A0KDV2	4.2.1.90
A0KE25	3.6.3.17
A0KE53	3.6.3.17
A0KE56	5.3.1.5
A0KEC3
A0KEF8
A0KEG0
A0KEG8	3.6.1.40
A0KEG9	3.6.4.13
A0KEH3	4.1.1.-
A0KEH8	2.8.1.1
A0KEJ0
A0KEJ1
A0KEJ2	1.18.1.-
A0KEJ9	6.1.1.14
A0KEK0	6.1.1.14
A0KEK5	2.8.1.-
A0KEL0	2.3.1.16
A0KEL1	1.1.1.35
A0KEL1	4.2.1.17
A0KEL1	5.1.2.3
A0KEL1	5.3.3.8
A0KEL3	3.4.13.9
A0KEM1	1.1.1.86
A0KEM2	5.3.1.9
A0KEM6	3.6.1.23
A0KEM8
A0KEM9
A0KEN0
A0KEN2	3.2.2.23
A0KEN2	4.2.99.18
A0KEN4	2.7.7.3
A0KEP8	4.1.3.40
A0KEP9	2.5.1.-
A0KEQ0	2.3.1.15
A0KEQ6	2.1.1.-
A0KER2
A0KEW9	2.1.2.9
A0KEX3
A0KEX6
A0KEX7	1.3.3.3
A0KEX8	1.1.1.25
A0KEY0
A0KEY2
A0KEZ2	3.1.-.-
A0KF07
A0KF08	1.1.1.94
A0KF09
A0KF21
A0KF22
A0KF23
A0KF24
A0KF25
A0KF26
A0KF27
A0KF28
A0KF30
A0KF31
A0KF32
A0KF33
A0KF34
A0KF35
A0KF36
A0KF37
A0KF38
A0KF39
A0KF40
A0KF42
A0KF43
A0KF44
A0KF45	2.7.7.6
A0KF46
A0KF84	3.5.2.7
A0KF85	3.5.3.8
A0KFE0
A0KFH9
A0KFI1	5.1.1.7
A0KFJ6	2.3.1.46
A0KFN8	2.2.1.9
A0KFQ0
A0KFT8	6.1.1.1
A0KFU8	4.1.1.31
A0KFV0	1.2.1.38
A0KFV1	2.7.2.8
A0KFV3	6.3.4.5
A0KFV4	4.3.2.1
A0KG11
A0KG16	1.1.1.37
A0KG23
A0KG24
A0KG25	2.1.1.31
A0KG26
A0KG29	3.6.1.-
A0KG32	2.1.1.45
A0KG33
A0KG36
A0KG39	6.1.1.5
A0KG40	3.4.23.36
A0KG42	1.17.1.2
A0KG57	4.4.1.21
A0KG66
A0KG67
A0KG68
A0KG69
A0KGB3	3.6.3.-
A0KGD2	1.2.1.72
A0KGD3	2.7.2.3
A0KGG9	2.1.1.-
A0KGH2	6.3.4.2
A0KGH3	4.2.1.11
A0KGH5	2.7.7.60
A0KGH8	3.1.3.5
A0KGH9	2.1.1.77
A0KGI3	3.4.24.57
A0KGI4
A0KGJ2	2.1.2.3
A0KGJ2	3.5.4.10
A0KGK4
A0KGL0
A0KGL1
A0KGM6	4.2.1.33
A0KGM7	4.2.1.33
A0KGM9	2.3.3.13
A0KGR9
A0KGS0	2.5.1.75
A0KGS1
A0KGS7
A0KGS8
A0KGS9
A0KGT6	3.6.1.41
A0KGT8	2.1.1.182
A0KGU1
A0KGY2
A0KGY3
A0KGY6	1.1.1.305
A0KGY6	2.1.2.13
A0KGY7	2.7.8.30
A0KGY8	2.6.1.87
A0KGZ0
A0KHA2	1.7.-.-
A0KHB9
A0KHC9	1.6.5.-
A0KHD0	1.6.5.-
A0KHD5	2.7.7.7
A0KHF6
A0KHG0	2.3.1.117
A0KHG3
A0KHG4
A0KHG5	2.7.4.22
A0KHG6
A0KHG9	1.1.1.267
A0KHH3	2.3.1.-
A0KHH4	4.2.1.-
A0KHH5	2.3.1.129
A0KHH6	2.4.1.182
A0KHH7	3.1.26.4
A0KHL9	6.5.1.2
A0KHR8	1.1.1.38
A0KHU1	3.1.22.4
A0KHV1	4.1.99.12
A0KHV5	2.1.1.181
A0KI35
A0KI46	1.4.3.5
A0KI52
A0KI53	2.8.1.-
A0KI76	4.3.1.18
A0KI80
A0KIB2
A0KIB5	3.5.1.18
A0KIC3	6.1.1.22
A0KIC6	2.8.1.6
A0KIC7	2.3.1.47
A0KIC9	6.3.3.3
A0KID0	3.4.24.-
A0KIG3	3.5.99.6
A0KIK2	3.1.2.6
A0KIK4	3.1.26.4
A0KIL8
A0KIM1	1.7.99.4
A0KIN6	3.5.4.16
A0KIN9	6.3.4.3
A0KIP7	3.4.11.4
A0KIP8	4.1.1.19
A0KIT3	2.7.1.30
A0KIV0
A0KIZ1	3.2.2.9
A0KJ03	2.1.2.10
A0KJ04
A0KJ19	5.-.-.-
A0KJ20	2.4.2.29
A0KJ32	2.8.1.7
A0KJ35
A0KJ36
A0KJ40	2.7.4.6
A0KJ41	2.1.1.-
A0KJ45	6.1.1.21
A0KJ48
A0KJ91	3.5.4.25
A0KJ92	2.7.4.14
A0KJ94
A0KJD4	1.5.1.5
A0KJD4	3.5.4.9
A0KJD6
A0KJD8
A0KJD9	2.3.2.8
A0KJE0	2.3.2.6
A0KJE6
A0KJE8	6.1.1.11
A0KJG4	4.2.1.96
A0KJH4	3.5.4.5
A0KJI0	5.3.1.4
A0KJJ0
A0KJJ1
A0KJK9	6.2.1.5
A0KJL8	2.6.1.37
A0KJM0	3.11.1.1
A0KJP1	1.4.99.1
A0KJP3	4.1.99.1
A0KJS0	6.3.5.2
A0KJT2	3.1.3.11
A0KJU0
A0KJU2
A0KK26	3.1.21.2
A0KK55
A0KK57
A0KK58
A0KK62
A0KK76	2.3.1.16
A0KKB0	4.1.3.-
A0KKB4	5.3.1.16
A0KKB7	2.6.1.9
A0KKB9	2.4.2.17
A0KKD3	2.4.2.7
A0KKD5
A0KKE6	2.9.1.-
A0KKE7	2.7.9.3
A0KKF0	2.1.1.-
A0KKF3	3.6.1.7
A0KKF6	6.1.1.10
A0KKF8	2.7.1.48
A0KKF9	3.5.4.13
A0KKH0
A0KKH9	2.7.4.9
A0KKI5	2.1.1.-
A0KKK7	2.1.1.173
A0KKL4
A0KKM7
A0KKP3
A0KKP5	6.1.1.20
A0KKP6
A0KKP7
A0KKP9	6.1.1.3
A0KKS7	4.2.3.5
A0KKW8	6.3.2.4
A0KKX4
A0KL02
A0KL08
A0KL09
A0KL13
A0KL51	4.99.1.1
A0KL52	2.7.4.3
A0KL53
A0KL54
A0KL61
A0KL76
A0KLC8	2.3.1.1
A0KLD7	1.3.1.76
A0KLD7	2.1.1.107
A0KLD7	4.99.1.4
A0KLJ2
A0KLJ3
A0KLJ5
A0KLN6	6.4.1.2
A0KLN7	5.4.99.12
A0KLP0	1.1.1.290
A0KLT5	5.3.1.6
A0KLW6	3.6.1.-
A0KLX9	2.7.7.38
A0KLY0
A0KLY1	2.7.1.130
A0KM23	2.4.2.9
A0KM24	6.3.3.1
A0KM38
A0KM75
A0KMC8	2.4.2.18
A0KMD0	4.2.1.20
A0KMD1	4.2.1.20
A0KME5	2.5.1.-
A0KMH0	2.7.7.63
A0KMI5
A0KMI6
A0KMI7
A0KMJ3	3.6.3.-
A0KMM4	2.7.11.5
A0KMM4	3.1.3.-
A0KMP9
A0KMV4	3.5.3.23
A0KMY0	3.1.-.-
A0KMY1
A0KMZ3
A0KMZ8
A0KMZ9	1.2.1.70
A0KN00
A0KN01	2.7.1.148
A0KN04	3.1.1.29
A0KN18	1.2.1.71
A0KN28	4.2.3.4
A0KN29	2.7.1.71
A0KN65	1.7.1.7
A0KN67
A0KN87	6.1.1.4
A0KN91	2.7.7.18
A0KNA1	2.3.1.181
A0KNA3	2.8.1.8
A0KNB2
A0KND9	2.7.7.8
A0KNE0
A0KNE2
A0KNE3
A0KNE5
A0KNE8	5.4.2.10
A0KNF9	2.2.1.7
A0KNG6
A0KNH2
A0KNH4	2.1.2.1
A0KNI2	6.2.1.1
A0KNI3	4.2.1.10
A0KNJ1	2.1.1.-
A0KNK6
A0KNK7	6.1.1.6
A0KNL0	1.8.1.2
A0KNQ8	1.2.1.41
A0KNR2	2.4.2.22
A0KNT0	6.1.1.17
A0KNT4	3.1.-.-
A0KNV3	3.5.1.2
A0KNV5	2.1.1.33
A0KNW5
A0KNW8
A0KNY4
A0KNY9	5.4.3.8
A0KP02
A0KP07	2.1.2.11
A0KP08	6.3.2.1
A0KP33	2.7.1.25
A0KP35	2.7.7.4
A0KP36	2.7.7.4
A0KP37	1.3.1.76
A0KP37	2.1.1.107
A0KP37	4.99.1.4
A0KP93
A0KPA5	6.1.1.15
A0KPB6
A0KPC2
A0KPE2	5.4.2.7
A0KPE3	2.4.2.4
A0KPE4	4.1.2.4
A0KPF3	3.4.11.1
A0KPF9
A0KPG1	6.1.1.7
A0KPG3
A0KPG5
A0KPH6	3.6.3.-
A0KPI3
A0KPL4	2.7.1.-
A0KPL4	2.7.7.-
A0KPN1	2.7.7.21
A0KPN1	2.7.7.25
A0KPN1	3.1.3.-
A0KPN1	3.1.4.-
A0KPP9	2.1.1.172
A0KPQ1	2.4.1.21
A0KPW2
A0KPW5
A0KPW7	3.5.1.-
A0KPX1	6.3.2.8
A0KPX2	2.4.1.227
A0KPY0	2.1.1.-
A0KPY4
A0KPZ2
A0KPZ3
A0KQ08
A0KQ23	2.5.1.7
A0KQ25
A0KQ97
A0KQ98
A0KQA4	2.7.7.6
A0KQA5	2.7.7.6
A0KQA6
A0KQA7
A0KQA8
A0KQA9
A0KQG0	2.1.3.2
A0KQG1
A0KQG4	2.1.3.3
A0KQH4	3.2.1.23
A0KQH8	2.7.1.6
A0KQI1	3.6.1.27
A0KQI7	3.4.25.-
A0KQI8
A0KQJ4	1.3.1.76
A0KQJ4	2.1.1.107
A0KQJ4	4.99.1.4
A0KQK0
A0KQR3	2.1.1.35
A0KQS4	4.2.1.9
A0KQV3	5.1.3.20
A0KQV6	1.1.1.103
A0KQX6	2.3.1.157
A0KQX6	2.7.7.23
A0KQX8	3.6.3.14
A0KQY0	3.6.3.14
A0KQY9
A0KQZ7
A0KQZ9	3.1.26.5
A0KR00
A0KR23	2.7.7.6
A0KR28
A0KR32
A0KR33
A0KR34	3.1.26.5
A0KR35
A0KR37
A0KR42	6.1.1.14
A0KR43	6.1.1.14
A0KR47	2.8.1.-
A0KR49	2.3.1.16
A0KR50	1.1.1.35
A0KR50	4.2.1.17
A0KR50	5.1.2.3
A0KR50	5.3.3.8
A0KR51	3.4.13.9
A0KR60	2.1.2.9
A0KR64
A0KR66
A0KR67	1.3.3.3
A0KR69	1.1.1.25
A0KR77	5.4.2.1
A0KR79
A0KR80	1.1.1.94
A0KRB5	3.1.3.77
A0KRC4	3.5.2.7
A0KRC6	4.2.1.49
A0KRF0	4.1.3.40
A0KRF2	2.1.1.181
A0KRF9	4.1.99.12
A0KRH2	4.1.1.49
A0KRH3
A0KRK0	2.9.1.-
A0KRK1	2.7.9.3
A0KRK4	2.1.1.35
A0KRK5	5.1.1.3
A0KRK7	1.1.1.158
A0KRK9	2.7.1.33
A0KRL3
A0KRL4
A0KRL5
A0KRL6
A0KRL7	2.7.7.6
A0KRL8	2.7.7.6
A0KRL9
A0KRM0
A0KRM3
A0KRM4
A0KRM5
A0KRM7
A0KRM8
A0KRM9
A0KRN0
A0KRN1
A0KRN2
A0KRN3
A0KRN4
A0KRN5
A0KRN6
A0KRN7
A0KRN8
A0KRN9
A0KRP0
A0KRP1
A0KRP2
A0KRP3
A0KRP5
A0KRP6
A0KRP7
A0KRP8
A0KRP9	2.7.7.6
A0KRQ0
A0KRQ2
A0KRT7
A0KRU9
A0KRY0	1.11.1.6
A0KRY0	1.11.1.7
A0KRY5
A0KRY8	3.1.-.-
A0KRZ0	1.7.-.-
A0KS32	4.2.1.9
A0KS60	2.5.1.61
A0KS62
A0KS65	5.1.1.7
A0KS67
A0KS72
A0KS74	2.1.1.-
A0KS84	3.6.4.13
A0KS88
A0KSA9	4.1.1.37
A0KSE2	2.5.1.-
A0KSH7	4.1.1.-
A0KSI2	4.2.1.10
A0KSJ1
A0KSL6
A0KSN0	6.3.4.3
A0KSQ0	2.1.1.67
A0KSQ8	4.1.1.65
A0KSR0	3.1.-.-
A0KSR5
A0KSR6	2.5.1.75
A0KSR7
A0KST2	1.2.1.71
A0KSW7	3.1.3.11
A0KSX4
A0KSX7	1.7.2.2
A0KSY8
A0KT03	2.5.1.7
A0KT11
A0KT12
A0KT20
A0KT22
A0KT23
A0KT33	5.1.1.1
A0KT36	1.14.11.-
A0KT69	1.1.1.38
A0KT85	2.7.1.148
A0KT86
A0KT87	1.2.1.70
A0KT88
A0KT94	2.5.1.55
A0KTG6
A0KTG8	2.7.1.-
A0KTG8	2.7.7.-
A0KTH4	1.8.1.2
A0KTH5	1.8.1.2
A0KTI2	2.7.7.4
A0KTI5	2.7.1.25
A0KTL9
A0KTQ2	4.4.1.21
A0KTQ7	1.6.5.-
A0KTR5	2.7.7.7
A0KTS5
A0KTS6
A0KTT2	1.3.1.26
A0KTU3	2.1.1.-
A0KTU4	5.3.1.6
A0KTV4	2.8.1.8
A0KTV5	2.3.1.181
A0KTV6
A0KTW4	2.7.7.18
A0KTW7	6.1.1.4
A0KTX7	3.1.1.29
A0KTZ1	5.4.2.10
A0KTZ2	5.3.1.1
A0KTZ4
A0KTZ6
A0KTZ7
A0KTZ9
A0KU01	2.7.7.8
A0KU03
A0KU07	4.1.2.4
A0KU08	2.4.2.4
A0KU09	5.4.2.7
A0KU20
A0KU60	2.1.2.1
A0KU61
A0KU66
A0KU76	2.1.1.-
A0KU81	6.3.4.2
A0KU82	4.2.1.11
A0KU83
A0KU85	4.6.1.12
A0KU87	3.1.3.5
A0KU88	2.1.1.77
A0KU91
A0KU92
A0KU94	6.1.1.7
A0KU96
A0KUE8	2.1.1.33
A0KUF0	3.5.1.2
A0KUF7
A0KUG6
A0KUJ2	2.1.1.-
A0KUJ5	1.17.7.1
A0KUJ6	6.1.1.21
A0KUJ9
A0KUK0	3.1.11.6
A0KUK2	6.3.5.2
A0KUU2
A0KUU3
A0KV13	6.1.1.15
A0KV33	6.1.1.17
A0KV41
A0KV49	5.-.-.-
A0KV50	2.4.2.29
A0KV75	2.3.1.16
A0KV76	1.1.1.35
A0KV76	4.2.1.17
A0KV76	5.1.2.3
A0KV84	4.2.3.5
A0KV91	1.1.1.290
A0KV94	5.4.99.12
A0KVC0
A0KVD1	4.2.1.20
A0KVD3	2.4.2.18
A0KVG7	2.7.2.1
A0KVI3
A0KVI4	6.5.1.2
A0KVL6	2.1.1.173
A0KVM1	4.2.1.60
A0KVM4
A0KVN6
A0KVN8	4.1.1.19
A0KVP0	1.4.3.5
A0KVP1
A0KVP7
A0KVP8
A0KVP9
A0KVS0	4.2.1.52
A0KVW5
A0KVX6	6.2.1.5
A0KVZ2	3.5.3.23
A0KW10
A0KW11	2.8.1.-
A0KW16
A0KW18
A0KW19	2.3.2.8
A0KW20	2.3.2.6
A0KW24	6.1.1.10
A0KW26	2.7.1.48
A0KW27	3.5.4.13
A0KW30	2.7.4.9
A0KW34	2.1.1.-
A0KWB0	4.1.3.-
A0KWB1	5.3.1.16
A0KWB6	2.4.2.17
A0KWC7
A0KWE9
A0KWF0	2.4.1.-
A0KWF4
A0KWG8	2.7.7.38
A0KWH4	3.5.1.18
A0KWL5	6.1.1.12
A0KWL7	3.1.22.4
A0KWN3	2.1.1.64
A0KWN5	2.6.1.52
A0KWN7	2.5.1.19
A0KWN8	2.7.4.14
A0KWP0
A0KWV4	6.1.1.3
A0KWV6
A0KWV7
A0KWW2
A0KWW4
A0KWW5	6.1.1.11
A0KWX7	5.3.1.4
A0KX28
A0KX39	2.5.1.72
A0KX43	3.5.1.96
A0KX52
A0KX70
A0KX79
A0KX80
A0KX82
A0KX84
A0KXH1
A0KXI2	2.7.4.6
A0KXI4
A0KXI6
A0KXI7
A0KXJ0	2.8.1.7
A0KXK2
A0KXK3	3.2.1.52
A0KXL6	6.1.1.22
A0KXL7	6.3.2.4
A0KXS6	3.1.26.4
A0KXS9	3.1.2.6
A0KXU1
A0KXU2
A0KXU4
A0KXY6
A0KY01	2.7.4.3
A0KY03
A0KY04
A0KY07	2.4.2.7
A0KY72	3.4.24.-
A0KY73	3.4.13.21
A0KY79	2.8.1.6
A0KY83	6.2.1.1
A0KY89
A0KY98	3.1.13.-
A0KYA2	2.4.2.9
A0KYA3	6.3.3.1
A0KYC0
A0KYD1	3.5.4.5
A0KYE0
A0KYE1	2.7.1.130
A0KYF8	3.5.4.25
A0KYL8
A0KYL9	3.4.21.92
A0KYM0
A0KYM1	1.5.1.5
A0KYM1	3.5.4.9
A0KYM2	6.1.1.16
A0KYM4	3.6.1.-
A0KYY0	2.3.1.46
A0KYY8	4.2.1.96
A0KZ09	3.1.26.4
A0KZ10	2.4.1.182
A0KZ12	4.2.1.-
A0KZ17	1.1.1.267
A0KZ20
A0KZ21	2.7.4.22
A0KZ22
A0KZ23
A0KZ26	2.3.1.117
A0KZ89
A0KZA9	2.2.1.7
A0KZB0
A0KZB1	2.7.1.23
A0KZD8	2.7.7.27
A0KZF9
A0KZM0
A0KZM1	2.1.1.31
A0KZM2
A0KZM3
A0KZM8	2.7.8.7
A0KZN2	3.1.26.3
A0KZP4
A0KZP5	2.1.1.45
A0KZP9	3.6.1.-
A0KZQ0
A0KZQ7	3.2.2.9
A0KZS6	5.4.3.8
A0KZT1	2.7.7.21
A0KZT1	2.7.7.25
A0KZT1	3.1.3.-
A0KZT1	3.1.4.-
A0KZT4	3.6.1.27
A0KZT8	3.4.24.57
A0KZT9
A0KZZ1	6.1.1.5
A0KZZ5
A0KZZ8
A0L002	2.2.1.2
A0L003	5.3.1.9
A0L061
A0L064	2.1.1.182
A0L065
A0L066	3.6.1.41
A0L072
A0L073
A0L074
A0L0B8	3.5.2.3
A0L0D3	2.4.2.21
A0L0F1	6.1.1.6
A0L0G4	2.1.1.-
A0L0K6	2.7.2.3
A0L0K9	2.5.1.6
A0L0Q7
A0L0R2	2.1.2.11
A0L0R3	6.3.2.1
A0L0V1	2.1.1.172
A0L0V9	3.6.3.-
A0L0W9	3.5.3.12
A0L0Y0	3.2.-.-
A0L103	1.4.4.2
A0L104
A0L105	2.1.2.10
A0L113	1.1.1.37
A0L114
A0L153	1.11.1.6
A0L153	1.11.1.7
A0L170
A0L171
A0L190
A0L1C5	6.3.2.6
A0L1D3
A0L1H0
A0L1H3	6.1.1.19
A0L1J8	3.4.25.-
A0L1J9
A0L1M4	2.1.1.-
A0L1M6
A0L1M7
A0L1M8
A0L1N4
A0L1N7	3.5.1.-
A0L1P1	6.3.2.8
A0L1P2	2.4.1.227
A0L1P5	2.7.8.13
A0L1Q0	2.1.1.-
A0L1Q1
A0L1Q5	2.7.1.30
A0L1Q7	4.2.1.33
A0L1Q8	4.2.1.33
A0L1R0	2.3.3.13
A0L1R7
A0L1R8
A0L1R9
A0L1S1	3.6.1.23
A0L1S2
A0L1S4	3.5.4.16
A0L1S6	2.7.7.56
A0L1W0	2.7.7.6
A0L1Y5
A0L1Z0
A0L230
A0L242	4.2.3.4
A0L243	2.7.1.71
A0L250	4.3.2.1
A0L251	6.3.4.5
A0L253	2.7.2.8
A0L254	1.2.1.38
A0L257
A0L2B4	2.2.1.9
A0L2D7	2.3.1.15
A0L2D8	3.4.21.88
A0L2E7	2.5.1.-
A0L2F1
A0L2I3	2.5.1.-
A0L2M8
A0L2N2	3.2.2.23
A0L2N2	4.2.99.18
A0L2N9	2.7.7.3
A0L2Q3	1.1.1.103
A0L2Q8
A0L2R5	3.5.4.4
A0L2S6	2.3.1.157
A0L2S6	2.7.7.23
A0L2S8	3.6.3.14
A0L2T0	3.6.3.14
A0L3I7
A0L3I9
A0L3J9	6.1.1.7
A0L3K1
A0L3K3	3.4.25.-
A0L3K8	1.1.1.25
A0L3L1	4.1.1.37
A0L3L7	2.3.1.47
A0L3M0	2.8.1.6
A0L3M5	6.3.2.1
A0L3M6	2.1.2.11
A0L3N2	3.5.1.18
A0L3R7
A0L3S9	5.4.3.8
A0L3T9	2.1.3.2
A0L3X0
A0L3X7	2.1.2.9
A0L403	2.1.2.1
A0L407	2.7.4.14
A0L408	2.5.1.19
A0L480
A0L481
A0L482	1.2.1.38
A0L486	2.7.7.6
A0L4B0	2.5.1.75
A0L4C9
A0L4J3	5.4.2.10
A0L4J6	6.1.1.3
A0L4J8
A0L4J9
A0L4K0	6.1.1.20
A0L4K5	2.1.1.77
A0L4K6	3.1.3.5
A0L4N8	2.1.1.33
A0L4P8	6.1.1.16
A0L4R4	6.1.1.4
A0L4S0	3.4.24.-
A0L4W0	3.1.22.4
A0L4X9	6.3.2.6
A0L4Y6
A0L4Y7
A0L4Y8	2.1.1.31
A0L4Y9
A0L4Z0	3.1.26.4
A0L4Z2
A0L4Z4	1.3.1.26
A0L509	2.8.1.8
A0L510	2.3.1.181
A0L516	3.4.21.53
A0L576	6.2.1.1
A0L579	5.-.-.-
A0L5G7
A0L5H1
A0L5I2	6.1.1.19
A0L5J6
A0L5K4
A0L5L8	3.4.24.57
A0L5M8	6.3.2.4
A0L5M9	1.1.1.158
A0L5N0	6.3.2.8
A0L5N1	2.4.1.227
A0L5N4	2.7.8.13
A0L5N9	2.1.1.-
A0L5T9	1.1.1.37
A0L5U1
A0L5U5	2.7.1.148
A0L5W2
A0L5W3
A0L5W5
A0L5W6	2.7.7.6
A0L5W7	2.7.7.6
A0L5W8
A0L5W9
A0L5X2
[truncated: 305,163 more rows]
